# Supplementary material for: The stem rust fungus Puccinia graminis f. sp. tritici induces centromeric small RNAs during late infection that are associated with genome-wide DNA methylation
Source: BMC Biol. 2021 Sep 15;19:203. doi: 10.1186/s12915-021-01123-z (PMC8444563; doi:10.1186/s12915-021-01123-z)
Supplement: Supplementary file 5 — Additional file 5: Data S5. FASTA file of predicted Pgt siRNAs. [file 12915_2021_1123_MOESM5_ESM.fasta]

>smRNA|rpm:49.092|locus:chr3A:3287262-3289909|Cluster_5452
TGAAGGATATATTAGCTGATTT
>smRNA|rpm:14.362|locus:chr7A:538089-541408|Cluster_12284
TGTGTGGGCTCGTAGACGAGT
>smRNA|rpm:16.137|locus:chr2B:1414004-1416903|Cluster_31403
AAGCTGCACGACTCGACGGC
>smRNA|rpm:5.076|locus:chr7A:532756-534358|Cluster_12281
TTCCGGTCTACATCATTTTGAT
>smRNA|rpm:7.099|locus:chr3A:4639610-4640500|Cluster_5954
AAACTATTGGCTGAGGACCTAT
>smRNA|rpm:7.656|locus:chr3A:4641252-4641548|Cluster_5955
TTTGTGCTCTGGTCAAATCC
>smRNA|rpm:8.254|locus:chr3A:4643050-4644698|Cluster_5956
TCGAAACCGAGTAGTACGTCT
>smRNA|rpm:6.005|locus:chr6B:294899-297178|Cluster_39420
TTCCGTTTCTGTAGCATCTTTC
>smRNA|rpm:9.926|locus:chr3A:4635550-4636020|Cluster_5951
AAACCGCGGAGAAAGTTAGTGC
>smRNA|rpm:10.297|locus:chr3A:4636150-4636659|Cluster_5952
TCACCACGGACATGAAGACC
>smRNA|rpm:8.75|locus:chr17A:1599718-1599966|Cluster_26912
ATACTGAAAGATCTGATAAAAC
>smRNA|rpm:289.25|locus:chr17A:1605900-1606270|Cluster_26913
TATCTGTTTGACTTCTGTCATT
>smRNA|rpm:335.824|locus:chr17A:1609151-1609618|Cluster_26914
TACCATCTGTAAGCAATCTAC
>smRNA|rpm:6.913|locus:chr3A:4651572-4652653|Cluster_5959
TTCGACTCTGATATAATCTGG
>smRNA|rpm:5.592|locus:chr4A:5567001-5568243|Cluster_8356
TACGACTGTTTGTTTTCTACACA
>smRNA|rpm:8.853|locus:chr10B:4391852-4392366|Cluster_46733
TGGATTATGCAACGACTGTGT
>smRNA|rpm:37.144|locus:chr10B:4385286-4387433|Cluster_46730
TCGGTCTGTTCTGTAAGCATTC
>smRNA|rpm:9.327|locus:chr10B:4397917-4398235|Cluster_46737
AATGAAGATCGTGAACACCTCA
>smRNA|rpm:7.47|locus:chr2A:4149907-4151064|Cluster_3735
TGGCTCGAGAATGTTTGG
>smRNA|rpm:22.782|locus:chr3B:3749701-3750943|Cluster_34340
TACAAAGCTGCGAATTCGGC
>smRNA|rpm:32.584|locus:chr1B:326067-329552|Cluster_28666
ATCTGGATCTAAGTTGATGGC
>smRNA|rpm:6.067|locus:chr3B:3784172-3786912|Cluster_34349
AAGGTCGACTGCAACAATTGC
>smRNA|rpm:6.253|locus:chr6B:805304-806274|Cluster_39525
TGTAGCTGACTCCAGAGTAGG
>smRNA|rpm:9.059|locus:chr6B:806403-807341|Cluster_39526
TCCAATCTTGACGACTCGTCC
>smRNA|rpm:14.032|locus:chr10A:2277751-2281947|Cluster_17938
TGCGTGACTGTCCGATGCGTG
>smRNA|rpm:13.516|locus:chr2B:1417748-1420102|Cluster_31405
GCGTAGTTGGCTTGGCTCT
>smRNA|rpm:11.288|locus:chr7A:3318303-3321961|Cluster_13229
ATGTTGAACGGAGTGGACCAGT
>smRNA|rpm:7.862|locus:chr16B:794877-795250|Cluster_53774
ATTCCGACAACTCTGACTGGGT
>smRNA|rpm:12.67|locus:chr3B:4804501-4804968|Cluster_34691
ACGTTTACCATGGATCCTGAGT
>smRNA|rpm:8.791|locus:chr8A:2893077-2894270|Cluster_14701
TTCCGATGGACAAGGTACGTGT
>smRNA|rpm:5.118|locus:chr1B:1076571-1078017|Cluster_28952
TGAGATTTCCGGCTGACTCGG
>smRNA|rpm:6.727|locus:chr8A:3390352-3391120|Cluster_14870
TACGATCCGGCGGAACAGCC
>smRNA|rpm:9.451|locus:chr8A:3400609-3401919|Cluster_14871
TTTAGGTCGGTCTGAGGTCC
>smRNA|rpm:5.159|locus:chr13B:2991964-2994465|Cluster_50973
TCCGCACTAGTTTACTCAGTCT
>smRNA|rpm:5.592|locus:chr16B:803601-805170|Cluster_53778
AAAGTCTTCTTGTTGAACGTGA
>smRNA|rpm:109.286|locus:chr12A:1643839-1645738|Cluster_20870
ATGATACAGTACTGTCGAGC
>smRNA|rpm:9.451|locus:chr6A:4104306-4104564|Cluster_11578
ATATCTGTAGTTTCAACAACAC
>smRNA|rpm:9.926|locus:chr1A:2838005-2840953|Cluster_942
TTCCGAAGAGCTTTGGCAGGT
>smRNA|rpm:81.181|locus:chr16B:1186817-1189203|Cluster_53951
TTCGATCTGGATCTCACCGAC
>smRNA|rpm:11.721|locus:chr12B:394692-397748|Cluster_48747
ATCTTGTTGTTCTGTGAATAAA
>smRNA|rpm:30.458|locus:chr16B:1206100-1207902|Cluster_53956
AGGACTACAACTGCTTTTATAGT
>smRNA|rpm:165.518|locus:chr1A:4796469-4797353|Cluster_1655
GAGTGCGGACTCTTTGAGGTGA
>smRNA|rpm:9.286|locus:chr4A:1367863-1369656|Cluster_6974
ACGTTGAGAGAACCATGTGTGC
>smRNA|rpm:14.404|locus:chr4A:1365555-1365814|Cluster_6973
ATGGTCGAGAACGTCTGGAACT
>smRNA|rpm:6.583|locus:chr4A:1364904-1365214|Cluster_6972
TATATACTGGAGAATTTGCC
>smRNA|rpm:13.021|locus:chr4A:1362864-1363209|Cluster_6971
ATATGACAAGTGGATGGAACGC
>smRNA|rpm:9.823|locus:chr4A:1360314-1360670|Cluster_6970
AATCTGTCTGCTGGTGCGAAC
>smRNA|rpm:8.11|locus:chr4A:337213-339260|Cluster_6609
TAGATCTGACTCAAACTAGCC
>smRNA|rpm:8.027|locus:chr4A:1379160-1381531|Cluster_6979
TACCGACTCTACGATCTTGAGA
>smRNA|rpm:6.253|locus:chr4A:2991850-2992468|Cluster_7550
ATTACTCTGATCTGCTTAAATC
>smRNA|rpm:27.714|locus:chr17A:1614156-1617279|Cluster_26919
TGATATCCGGATATCCGCTCT
>smRNA|rpm:6.376|locus:chr9B:1521895-1522185|Cluster_44264
TTCACGACTGAGGCCGACTC
>smRNA|rpm:8.605|locus:chr1B:5303259-5304776|Cluster_30468
TTCTCGATCGACTTATGCAATT
>smRNA|rpm:6.583|locus:chr3A:4209802-4210617|Cluster_5779
TAAACGACTGGTTTTCAAGC
>smRNA|rpm:5.592|locus:chr1B:5294578-5296763|Cluster_30462
TGCTGCAAGACTACTCAAGC
>smRNA|rpm:5.345|locus:chr9B:1545853-1547079|Cluster_44268
TGTGTGCTGATATTTTGAATC
>smRNA|rpm:12.588|locus:chr12A:3108104-3109931|Cluster_21408
TAAGATGTAGTGGAAATGACGG
>smRNA|rpm:122.122|locus:chr1B:1594232-1597191|Cluster_29134
TGTGTCGACGTTTTTATGAATC
>smRNA|rpm:20.14|locus:chr5B:5747715-5751273|Cluster_38690
TATAGCGATTGCACATCTAGC
>smRNA|rpm:7.119|locus:chr11B:3433843-3436224|Cluster_48006
TTGGTTTGCTGATGATACTGC
>smRNA|rpm:6.707|locus:chr1A:4337524-4339565|Cluster_1477
TCTCTGTTCGGCTGGAAATGG
>smRNA|rpm:9.203|locus:chr11B:3447633-3449211|Cluster_48009
AAGTGAAACTGAACAGACGG
>smRNA|rpm:9.905|locus:chr17B:351576-353235|Cluster_55780
CAGACGTTGGAGCTATACTCC
>smRNA|rpm:11.969|locus:chr7B:322757-324425|Cluster_41030
TCTTTGACTTGATTCTTTTCT
>smRNA|rpm:7.821|locus:chr17A:1609926-1610850|Cluster_26915
TGATATCCGGATATCCGCTCT
>smRNA|rpm:8.275|locus:chr9B:727465-729703|Cluster_44003
TACCAGTCTGGATGAGCTCT
>smRNA|rpm:22.41|locus:chr7B:1679357-1681534|Cluster_41521
AGTAGCTCTTCTGATGGATGA
>smRNA|rpm:6.211|locus:chr5A:1207345-1208502|Cluster_8928
ATTCTTCCGGAAGCTCAAAGGC
>smRNA|rpm:5.572|locus:chr16B:2311850-2312157|Cluster_54317
TGGCAAGAATGAAGCAGACGT
>smRNA|rpm:20.718|locus:chr9A:73831-75814|Cluster_15470
TACGACTTCAAAGAACCGAGA
>smRNA|rpm:6.583|locus:chr14B:155805-156193|Cluster_51147
TGGTCTTGTTGTTCTGATAGCT
>smRNA|rpm:8.564|locus:chr16B:2313409-2314345|Cluster_54319
TTGATCTGTTGAGCATACCCATC
>smRNA|rpm:19.624|locus:chr1A:3593114-3596048|Cluster_1222
TTCTGATCGGCTTTCTTGC
>smRNA|rpm:9.059|locus:chr11B:3858710-3859869|Cluster_48166
TAGAGATTGTTATAGCAGAGT
>smRNA|rpm:13.454|locus:chr11B:3837224-3838586|Cluster_48160
AAGATTTTGGGAACTGACTACC
>smRNA|rpm:6.748|locus:chr13A:450491-451652|Cluster_21837
TTCAAGACGTGGAGCATTTGG
>smRNA|rpm:491.644|locus:chr5B:860074-860576|Cluster_37118
TCAGTAGCTCTTATAGTTCTCT
>smRNA|rpm:556.151|locus:chr5B:860692-861122|Cluster_37119
TGAGCTTGTGTATGTAGTACC
>smRNA|rpm:24.598|locus:chr7B:554392-556362|Cluster_41110
AGCAAGATCAGCCTCTCTGAGC
>smRNA|rpm:5.778|locus:chr4A:3463767-3464968|Cluster_7734
AGGACTGATGATCTTCTTCTGG
>smRNA|rpm:5.407|locus:chr14A:2660457-2661412|Cluster_23742
AAGACTGCATTCATAAACTGC
>smRNA|rpm:9.823|locus:chr14A:2662102-2663841|Cluster_23744
TATGTGACGTAGACGTAGAGG
>smRNA|rpm:6.026|locus:chr3B:2698304-2698552|Cluster_33961
ATGAACGGTGTAGAAGAAAGAGT
>smRNA|rpm:12.877|locus:chr6A:556734-557711|Cluster_10563
AACTCGAACTGGAATCCGCCT
>smRNA|rpm:5.489|locus:chr6A:558087-559285|Cluster_10565
GTTTGCTCGTTGTATCTTCT
>smRNA|rpm:7.594|locus:chr6A:564603-566104|Cluster_10567
TAAAGAAGGCTGTAGACGAGG
>smRNA|rpm:6.026|locus:chr4B:5333713-5333970|Cluster_36449
AATTTGAGTTCGTTGGGCACG
>smRNA|rpm:6.253|locus:chr3B:2713700-2714860|Cluster_33968
ATTCCTGGTCGAGACATGTTCT
>smRNA|rpm:13.021|locus:chr9B:5124823-5125762|Cluster_45351
TTGGAAGGACATAGGAAAGT
>smRNA|rpm:5.778|locus:chr2B:4762968-4763511|Cluster_32568
AAGAAGATATCTACTGGACATT
>smRNA|rpm:26.476|locus:chr2B:4759953-4760985|Cluster_32564
TGTGTGTTTCTGTGCTGAGC
>smRNA|rpm:5.675|locus:chr2B:4761632-4761825|Cluster_32566
TGTGATGTGAACAGACTTGTG
>smRNA|rpm:23.566|locus:chr2B:4762113-4762867|Cluster_32567
TTCCGGTGTATCATGAACTAAT
>smRNA|rpm:36.628|locus:chr2B:4758358-4758967|Cluster_32561
TCCGGTTTTTCTGATGAATTTC
>smRNA|rpm:41.643|locus:chr2B:4759317-4759667|Cluster_32563
TTCCGAAGCGGTAGACGTTGC
>smRNA|rpm:8.584|locus:tig00000129:34143-34316|Cluster_57664
ATTTGGACAACTAGAAGAACT
>smRNA|rpm:6.954|locus:tig00000129:23600-23753|Cluster_57663
TTGGGATTCATCATAGCTGA
>smRNA|rpm:7.78|locus:chr2A:1742988-1744073|Cluster_2810
AGAAGAAAGTGTTGACTGTTGG
>smRNA|rpm:6.603|locus:chr5B:564575-566723|Cluster_36998
ATTCTTGATACTTCTGATCCACC
>smRNA|rpm:6.995|locus:chr2A:1745070-1745636|Cluster_2812
TAATTAATAGAACTGCGTGTGC
>smRNA|rpm:5.014|locus:chr2A:1745731-1746663|Cluster_2813
AAGATCTGAGCAACGCTGCC
>smRNA|rpm:56.5|locus:chr2A:1747114-1750592|Cluster_2815
TACGTGGCCGTATCTGGATTC
>smRNA|rpm:13.351|locus:chr2A:1750676-1751876|Cluster_2816
TTGTCCGCTGAACTTGATGTTC
>smRNA|rpm:493.687|locus:chr2A:1752047-1768172|Cluster_2817
AACGTCTGTTGAAGTCATTCTC
>smRNA|rpm:238.775|locus:chr2A:1768700-1784245|Cluster_2818
TCTGATCTAGACTACTGTCC
>smRNA|rpm:9.864|locus:chr4B:4565660-4567160|Cluster_36225
TTCCGTTCTTGGAATTAGACCT
>smRNA|rpm:12.567|locus:chr3B:1855707-1859055|Cluster_33616
TCGCTCTCGATCTAGAAATTCT
>smRNA|rpm:5.902|locus:chr4B:4564067-4564919|Cluster_36223
TCTCGATCTTCTTGAACTGA
>smRNA|rpm:19.253|locus:chr3B:1825446-1828036|Cluster_33610
TGTATTTCAGACCGATCGTCC
>smRNA|rpm:19.913|locus:chr17A:2087909-2089936|Cluster_27088
TTGACTGTGACATTGATGATC
>smRNA|rpm:5.014|locus:chr15B:3035495-3037445|Cluster_53315
CCGTCGATCGTTCAGTCATGGCT
>smRNA|rpm:11.783|locus:chr13A:2657777-2659550|Cluster_22567
TTCTGGGTGTTGTGAAGTCT
>smRNA|rpm:12.67|locus:chr13A:2654655-2655715|Cluster_22566
TTGGATATTGTTGGACACGTG
>smRNA|rpm:6.913|locus:chr18B:2477000-2477332|Cluster_57403
ATTCGTGGAACTCACAAGGGT
>smRNA|rpm:11.927|locus:chr18B:2478477-2479162|Cluster_57405
ACTTAGCTGTGTACGAAACATC
>smRNA|rpm:7.924|locus:tig00001220:11977-12553|Cluster_58177
AGGATTTGATGATGACAACATT
>smRNA|rpm:7.119|locus:tig00001220:11487-11756|Cluster_58176
TAGTGCTCTTGAATTTCGT
>smRNA|rpm:25.671|locus:tig00001220:9838-11059|Cluster_58175
TCAGACTTTGCACTCAGTGC
>smRNA|rpm:13.166|locus:chr13B:1245780-1248741|Cluster_50369
TGAAGACTTCGAGAAACTAGA
>smRNA|rpm:8.254|locus:tig00001220:8216-8833|Cluster_58172
ATCTCACAGAAAATGGACTGG
>smRNA|rpm:82.79|locus:chr10A:1562294-1565535|Cluster_17723
TAGACTGGAGAACATAAGCTTC
>smRNA|rpm:309.328|locus:chr10A:1554158-1561499|Cluster_17721
TGATCTGATCATTCGAGACTC
>smRNA|rpm:233.513|locus:chr10A:1551010-1554082|Cluster_17720
TTGGACTGGCTCAAGAGAACC
>smRNA|rpm:6.418|locus:chr10A:1575563-1575967|Cluster_17727
TTGCTGTCTGGCCTGAGGACC
>smRNA|rpm:48.473|locus:chr10A:1572253-1575144|Cluster_17726
TGACTTCTGGTTTCTTGAACTGA
>smRNA|rpm:36.711|locus:chr10A:1565653-1570502|Cluster_17724
ACTACTGGGAACAAGCAAGAACC
>smRNA|rpm:8.523|locus:chr10A:1577270-1579285|Cluster_17729
ATAACTGTATGTACTGATCCTT
>smRNA|rpm:13.496|locus:chr10A:1576150-1577169|Cluster_17728
AGGATGGTCTGCTGACGTGT
>smRNA|rpm:11.865|locus:chr15A:603444-604413|Cluster_24219
TCTCGGAATACAAGAACTTCG
>smRNA|rpm:147.669|locus:chr11B:4917886-4923950|Cluster_48563
TACTGCTTGAAGGATTCTTTT
>smRNA|rpm:31.449|locus:chr5A:526879-528819|Cluster_8723
AATCCAATTCTGAAGTATCTC
>smRNA|rpm:7.821|locus:chr1B:4037569-4039004|Cluster_29951
TCATTCGGTCGAGACGTT
>smRNA|rpm:25.918|locus:chr1B:4039091-4041109|Cluster_29952
CCTCTAACTCGTCGTCTCTTGTTCAG
>smRNA|rpm:207.656|locus:chr5B:3790857-3791168|Cluster_38100
TTCCGATGGACGAGGTACATGT
>smRNA|rpm:12.361|locus:chr4B:2926109-2928267|Cluster_35754
ACTGACTTACTCTCAAGATGAGC
>smRNA|rpm:5.984|locus:chr5B:3795367-3796755|Cluster_38106
TGTGGATTGGTTTTAAGACT
>smRNA|rpm:6.851|locus:chr14B:2892555-2893568|Cluster_52045
TGACAGGTTAGTAGCATCTCC
>smRNA|rpm:11.618|locus:chr2A:5999510-5999921|Cluster_4414
CACTTCGAGACGCATGGGCCT
>smRNA|rpm:12.175|locus:chr2A:5999998-6000445|Cluster_4415
ATTAATCACTCGTCGTCTAGC
>smRNA|rpm:5.819|locus:chr2A:5272781-5275215|Cluster_4144
TGATATCCGGATATCCGCTCT
>smRNA|rpm:7.842|locus:chr2A:5276796-5278310|Cluster_4146
TGTCCATCGGCTGTTCCGGC
>smRNA|rpm:6.727|locus:chr2A:5279190-5280070|Cluster_4147
ATTTTTCCGTCTGTTTTGAGC
>smRNA|rpm:9.513|locus:chr3B:4538363-4540898|Cluster_34595
ACGTATATGATCGGACGGGTCT
>smRNA|rpm:7.367|locus:chr18B:467010-468012|Cluster_56750
TTGGATCTGTTACATTGTTGCT
>smRNA|rpm:7.821|locus:chr18B:486696-489064|Cluster_56753
ACGGATACATGCTTTGAGCAGT
>smRNA|rpm:6.686|locus:chr1B:5912855-5913208|Cluster_30692
ATCAGGACATGGATACGTGT
>smRNA|rpm:12.546|locus:chr1B:6449928-6453296|Cluster_30873
TTCTCTGTGTGCTCTGCTGA
>smRNA|rpm:46.616|locus:chr9B:154042-158501|Cluster_43773
TGCTCTTCGGCTTCTTTGTCC
>smRNA|rpm:16.859|locus:chr10B:2511739-2513381|Cluster_46071
TTTGGACTAGGGAAATGGCCT
>smRNA|rpm:6.005|locus:chr10B:2514701-2516464|Cluster_46073
ATGCATACTCTACTCTAACAGT
>smRNA|rpm:6.253|locus:chr12B:900165-901125|Cluster_48921
TTGTTGACTGGAAGGAAACCCC
>smRNA|rpm:8.151|locus:chr12B:1475300-1475936|Cluster_49164
TTTTTCGAAAGCTGGATTGTCC
>smRNA|rpm:6.232|locus:chr11B:1709257-1710016|Cluster_47476
TAACGGACAACTCCCAAAAGG
>smRNA|rpm:102.415|locus:chr12B:1478900-1483047|Cluster_49168
ACCGATCAAGGTTAGAACCTTT
>smRNA|rpm:9.719|locus:chr1A:2617441-2617708|Cluster_884
ATACGTGTAACTCTGCTTATGT
>smRNA|rpm:5.324|locus:chr9A:560582-562317|Cluster_15644
AGGACAGTGGATCAAGGGCTCT
>smRNA|rpm:22.637|locus:chr10B:3361448-3363854|Cluster_46401
TGAAAGTGGCTAGTGAATCCT
>smRNA|rpm:77.384|locus:chr12A:2961959-2963036|Cluster_21345
TTGACTCGTCGAGCTGAGATG
>smRNA|rpm:8.502|locus:chr15B:3401104-3401948|Cluster_53446
TATGCAATAGGAAAATGAGACT
>smRNA|rpm:6.459|locus:chr15B:353053-354154|Cluster_52433
TATGCCGATATGGAACTCAACC
>smRNA|rpm:10.318|locus:chr2B:1891261-1893412|Cluster_31613
TCTCTGGTACTTTCAACA
>smRNA|rpm:14.61|locus:chr12A:483860-486304|Cluster_20462
TACCTCGTTGGCTGGAAGGATTTCC
>smRNA|rpm:8.44|locus:chr12A:486540-489507|Cluster_20463
TACATAGACCTCGCCGGCT
>smRNA|rpm:5.634|locus:chr3A:3507042-3508015|Cluster_5541
AAGTGTAGCGCTGGCATGTG
>smRNA|rpm:39.724|locus:chr3A:3523288-3524920|Cluster_5547
TAAAAAATGCCGATCTGAATC
>smRNA|rpm:2138.615|locus:chr3A:3519251-3523121|Cluster_5546
TTCGATCCCGGCTCGGGGGACCA
>smRNA|rpm:7.573|locus:chr15A:3126857-3129839|Cluster_25104
TTCGGGTCTGGTGAAAGATGT
>smRNA|rpm:14.321|locus:chr11A:3045109-3046319|Cluster_19760
AGTGACCATCTGATCTAACATC
>smRNA|rpm:45.935|locus:chr16A:2443204-2448390|Cluster_26104
TAAGGTCTTGGTTAACTCCT
>smRNA|rpm:8.667|locus:chr3A:4775717-4776461|Cluster_6010
TAGAGGTGTGTAGTGATTTCT
>smRNA|rpm:17.891|locus:chr16A:2440063-2441212|Cluster_26101
TTGAGGATCTTGTTTGCTGCA
>smRNA|rpm:16.261|locus:chr1A:3107673-3109326|Cluster_1042
ATCGATCTGAGTGAAGCGCT
>smRNA|rpm:103.591|locus:chr12A:3333653-3336152|Cluster_21481
TCAAGAGCTCGAAATAATCCG
>smRNA|rpm:13.454|locus:chr12A:2946252-2948672|Cluster_21339
TTCGACTCTGATTGCTTGG
>smRNA|rpm:6.376|locus:chr16A:2451001-2451668|Cluster_26108
TGTTCTGATTGCTTGTAGGT
>smRNA|rpm:40.962|locus:chr13A:3513114-3517535|Cluster_22821
TGTCGATCGATTGTGAGTAGG
>smRNA|rpm:13.331|locus:chr6A:2918966-2919968|Cluster_11189
TCGTGATCGGTGGTCTGACG
>smRNA|rpm:5.902|locus:chr13A:3529922-3531518|Cluster_22827
TTTTCATTCGACGACTGTCTCT
>smRNA|rpm:10.524|locus:chr13A:3531632-3533508|Cluster_22828
TGGACATCGGACGATCGTGCT
>smRNA|rpm:22.059|locus:chr12B:2683367-2686059|Cluster_49525
CATCGGCTTGCATGAAGGAGT
>smRNA|rpm:5.634|locus:chr12A:1213041-1214017|Cluster_20682
CCGACGTCGATCTCAACTTCT
>smRNA|rpm:5.799|locus:chr16B:5131645-5132406|Cluster_55349
TGATCTTCTGAATGACAAAGT
>smRNA|rpm:10.338|locus:chr11B:3946502-3947106|Cluster_48219
TTGGCTGGTTTTCTGAGAGGA
>smRNA|rpm:13.372|locus:chr11B:3944207-3945235|Cluster_48218
TTGAGACTTTGTGCGCTTCC
>smRNA|rpm:9.203|locus:chr8A:1041325-1042268|Cluster_14113
ACCCGTCAGAAATCAGACCCTCT
>smRNA|rpm:5.241|locus:chr6B:2624882-2625929|Cluster_40029
TAGTAGGATGAGACAACTCT
>smRNA|rpm:8.151|locus:chr12B:1958600-1959961|Cluster_49297
TCCGGATACTGTGCAAGACC
>smRNA|rpm:11.68|locus:chr16B:2925933-2929163|Cluster_54569
TTGTCGATCTTCTGTCTGTTTT
>smRNA|rpm:7.202|locus:chr15B:2655632-2657570|Cluster_53149
AAGACTTCATCAATATCTGAGA
>smRNA|rpm:5.138|locus:chr8A:192376-193317|Cluster_13850
TCGAGAAGGACGCTGTAATGG
>smRNA|rpm:67.933|locus:chr13A:2159757-2162457|Cluster_22354
TCTCGATGATCTGAATAATTTC
>smRNA|rpm:36.05|locus:chr7A:4534913-4537913|Cluster_13586
TTCGCAAGCATCTGGACGTGT
>smRNA|rpm:7.594|locus:chr7A:4533578-4534819|Cluster_13585
TTCTCGGCGGACAATTTGGC
>smRNA|rpm:20.223|locus:chr17A:2554461-2557293|Cluster_27271
TTTCAAACAGCTCTCGAACGTG
>smRNA|rpm:5.386|locus:chr8A:226211-227951|Cluster_13858
TATTGGACGATGTGGCCGACG
>smRNA|rpm:8.708|locus:chr7A:4538591-4539491|Cluster_13588
ATATGACAAGTGGATGGAACGC
>smRNA|rpm:28.663|locus:chr17A:2564314-2564712|Cluster_27278
TGCTCGATCTGTCTCTGCAGA
>smRNA|rpm:33.017|locus:chr17A:2564838-2565526|Cluster_27279
CCCGGTCGAGGATCGATTCTCT
>smRNA|rpm:6.603|locus:chr16A:1511146-1511897|Cluster_25813
CGACGACTCGGATGCGATCC
>smRNA|rpm:10.607|locus:chr6A:2677803-2680563|Cluster_11123
AATAGATCTTCTGACATACACC
>smRNA|rpm:10.297|locus:chr1B:2296339-2297852|Cluster_29307
AGAAACGACTCTTGTGGAATTG
>smRNA|rpm:14.445|locus:chr4B:3647355-3650860|Cluster_35961
TGGGATGATCTTGATTTGAGT
>smRNA|rpm:8.13|locus:chr5B:4830390-4831842|Cluster_38480
TGGGCGCAAGAACATGGAGACC
>smRNA|rpm:12.959|locus:chr13A:3066584-3068463|Cluster_22680
TTTATACCGGATTTGCATTTGC
>smRNA|rpm:9.761|locus:chr13A:1613251-1613379|Cluster_22173
TTCTTTGTGACCTATTCTGC
>smRNA|rpm:8.791|locus:chr17A:2970808-2972677|Cluster_27410
TCCGCTCTTCGGCAAACGACT
>smRNA|rpm:332.812|locus:chr2A:1861106-1861662|Cluster_2862
AGGGTAGCGTTAGTCATGTGGT
>smRNA|rpm:106.459|locus:chr7B:5020038-5022973|Cluster_42565
TTAAGTACTTGAGGGAACTCA
>smRNA|rpm:27.177|locus:chr17A:2982740-2984525|Cluster_27415
TCTATGATCGGTTCAGTCCTCT
>smRNA|rpm:282.853|locus:chr13A:1626465-1629395|Cluster_22179
TCGACTGAGTGATCTATTATTC
>smRNA|rpm:323.629|locus:chr16B:137351-139684|Cluster_53507
AAATGACCTGAATGACCTTTC
>smRNA|rpm:12.361|locus:chr2A:1248976-1251268|Cluster_2668
ATCTACTGATTTTGACTGCAGG
>smRNA|rpm:7.057|locus:chr7A:2574258-2575057|Cluster_12980
ATTGTTAGAGATAGATTAGAGT
>smRNA|rpm:8.626|locus:chr7A:2575370-2576171|Cluster_12981
TAGAACTCCATCTTCTCAATGA
>smRNA|rpm:27.487|locus:chr3B:1743252-1743517|Cluster_33571
CCGACTGGAAGGGAAACCCTC
>smRNA|rpm:79.034|locus:chr3B:1744501-1745782|Cluster_33572
TTCGATCCCGGCTCGGGGGACCA
>smRNA|rpm:21.853|locus:chr14B:2039275-2042628|Cluster_51779
TCTGTCAGGCTGATTCAATTTC
>smRNA|rpm:5.613|locus:chr3B:1751359-1753013|Cluster_33579
TGATCTGGTTGTTGACTACT
>smRNA|rpm:21.358|locus:chr9B:4945773-4947765|Cluster_45297
TGATCAGAACCAATTGGAGC
>smRNA|rpm:10.38|locus:chr9B:4938469-4940508|Cluster_45292
TCTGCCAGCTGAATCTAGAGC
>smRNA|rpm:9.719|locus:chr2B:5261221-5262039|Cluster_32731
TAAGTTGTACTGTTTTCTGC
>smRNA|rpm:8.419|locus:chr2B:5277321-5279234|Cluster_32737
AAAGGAGTGTGATTAGAGT
>smRNA|rpm:9.059|locus:chr7B:5493684-5497781|Cluster_42748
TGCTGAAGATCTGAACTGTC
>smRNA|rpm:13.393|locus:chr3A:530576-531116|Cluster_4621
TTGGAAGCTCCGATAAGTCT
>smRNA|rpm:6.335|locus:chr3A:529643-530387|Cluster_4620
CCGGACTCCTCTAATACATCC
>smRNA|rpm:5.551|locus:chr14B:3426302-3426671|Cluster_52235
TTCCATCTGTATTCTCTTCC
>smRNA|rpm:10.545|locus:chr14B:3405257-3406813|Cluster_52230
TACTGGTGCGGAAATGAACATC
>smRNA|rpm:33.698|locus:chr15A:3203000-3205266|Cluster_25119
TTGTGACAGAAGAAAAGACT
>smRNA|rpm:6.232|locus:chr7A:1745823-1747202|Cluster_12675
TGAAAACAACTGTGAGTCCTGC
>smRNA|rpm:7.635|locus:chr7A:1755101-1756418|Cluster_12678
TTCTGACTTGACGTACAACA
>smRNA|rpm:5.84|locus:chr4A:1369750-1371088|Cluster_6975
TAGAGCTCTGGTGTTACTACT
>smRNA|rpm:5.778|locus:chr9A:4528711-4529433|Cluster_17008
TTTATCCAGGATGAAGAGGCGT
>smRNA|rpm:16.013|locus:chr9A:4516955-4520961|Cluster_17002
ACTCTGAAGAATTCGCTCTATG
>smRNA|rpm:5.716|locus:chr9A:2589797-2590395|Cluster_16354
TGGTAAGACTGCATAGACGCG
>smRNA|rpm:5.861|locus:chr9A:2591107-2592417|Cluster_16356
TCGTGAAGATCTTCTGGATATT
>smRNA|rpm:7.408|locus:chr9A:2583410-2584066|Cluster_16351
AAGTTGAAGACGATCCTGAAGG
>smRNA|rpm:9.678|locus:chr9A:3252472-3253946|Cluster_16602
TTCCAGTCGACGAGGTACTTGC
>smRNA|rpm:25.629|locus:chr7A:1246383-1249189|Cluster_12516
TCTAATCGTTCTAACAACTCTT
>smRNA|rpm:16.22|locus:chr18B:304666-306383|Cluster_56695
TGCCGATCGAGGATGAATTCTT
>smRNA|rpm:6.397|locus:chr14A:1011953-1012606|Cluster_23221
AAGACGGACTCGATGATCGAC
>smRNA|rpm:35.431|locus:chr14A:1008325-1011864|Cluster_23220
TTGAAATATGTAGGCTTGATG
>smRNA|rpm:102.518|locus:chr7A:1256300-1257575|Cluster_12519
TTCGACTGTTAATCGTGTTGA
>smRNA|rpm:15.58|locus:chr14A:1012707-1014163|Cluster_23222
TGGAATGGATGACTTGGACT
>smRNA|rpm:5.572|locus:chr5A:4690572-4692512|Cluster_10081
ATTCGGAATTAAACTGACAGGC
>smRNA|rpm:11.659|locus:chr4A:1697702-1697992|Cluster_7105
TATCGTCGCCAGTTTGCTGT
>smRNA|rpm:6.273|locus:chr1A:5437626-5438996|Cluster_1923
TCGTGCTGAGTGAACATCTTC
>smRNA|rpm:6.81|locus:chr2A:3629007-3631277|Cluster_3536
TCAAAACGTCGTTGGCTCTTC
>smRNA|rpm:6.892|locus:chr7B:4818550-4818864|Cluster_42476
AGGGAATGTGTCCTCTGTGGC
>smRNA|rpm:27.631|locus:chr15A:3201556-3202220|Cluster_25117
TTTCCTGACTGGTTGAATCT
>smRNA|rpm:8.192|locus:chr2A:3636523-3638527|Cluster_3539
AAGGGAATTGAAATCGATGTG
>smRNA|rpm:5.262|locus:chr10A:4262277-4264336|Cluster_18588
TAATGATCTACTACAACTGTTT
>smRNA|rpm:7.759|locus:chr10A:4264509-4266958|Cluster_18589
TTCGGTTTGGGTACTTTGTACC
>smRNA|rpm:9.203|locus:chr3B:3127221-3128616|Cluster_34109
TTGGATCTTGAGCTCCTCA
>smRNA|rpm:7.099|locus:chr2B:1459000-1460520|Cluster_31425
TGGCTCGAAACGACTGAAGA
>smRNA|rpm:7.078|locus:chr2B:1460705-1461676|Cluster_31426
TTTCCGACCTATAGGACGAGT
>smRNA|rpm:45.894|locus:chr2B:1446871-1448674|Cluster_31420
AATATAGAGCGCTCTGACGTGT
>smRNA|rpm:15.043|locus:chr3A:4667837-4671277|Cluster_5970
TTGTGTAGAAGTCATGACGG
>smRNA|rpm:5.303|locus:chr3A:4671365-4673171|Cluster_5971
TAGACTGAGGACTTCTTCTC
>smRNA|rpm:8.646|locus:chr3A:4692013-4694151|Cluster_5976
TTAACGGATGAACTGACGTG
>smRNA|rpm:5.241|locus:chr3A:4684958-4686567|Cluster_5975
AATGGATTACGATCTTTGGAGT
>smRNA|rpm:5.427|locus:chr4A:1704011-1705549|Cluster_7109
TAGGATCTCGAACCACTTCA
>smRNA|rpm:14.239|locus:chr6B:424957-426568|Cluster_39449
TATGAACCGCATGGATGAACC
>smRNA|rpm:6.624|locus:chr10B:4337132-4337762|Cluster_46714
TGTGGCGAGAACGATCAAGT
>smRNA|rpm:7.47|locus:chr2A:4238356-4240550|Cluster_3758
TTTGTCTGCAACACTCGGC
>smRNA|rpm:5.407|locus:chr11B:358400-358764|Cluster_47043
AACGAACTGGAAACCTGCCTCC
>smRNA|rpm:7.903|locus:chr11B:2064550-2065037|Cluster_47595
ACGTGTGAGATGGAAAGAACCC
>smRNA|rpm:5.51|locus:chr6B:750522-751140|Cluster_39507
TGATGTCGACGATGAAGAGG
>smRNA|rpm:34.854|locus:chr6B:746666-750446|Cluster_39506
ACACCGATCGTTCCAGGAGGA
>smRNA|rpm:5.572|locus:chr6A:3550647-3552655|Cluster_11372
TTCTACTCAACTGTGATCTGGT
>smRNA|rpm:46.843|locus:chr10A:2151651-2151920|Cluster_17913
TTCAGCTGGACTGGACAGACC
>smRNA|rpm:170.388|locus:chr15A:45953-49386|Cluster_24027
TCTGATTTATGAACACTGCTTTT
>smRNA|rpm:21.853|locus:chr15A:43302-43838|Cluster_24025
ATTATACGGAACTAGAGACGG
>smRNA|rpm:6.005|locus:chr10A:2154701-2154743|Cluster_17918
TACTTCTCTGAGGATGTAGG
>smRNA|rpm:69.501|locus:chr10A:2155450-2155752|Cluster_17919
CACTAACCCTGAGACTGGAGC
>smRNA|rpm:7.181|locus:chr15A:34756-36800|Cluster_24020
AAGGTAACCTGTATGCTGTGCT
>smRNA|rpm:7.78|locus:chr1B:2929774-2930666|Cluster_29541
TCTTGGACATGTTTGCGTG
>smRNA|rpm:15.353|locus:chr7A:3258612-3259747|Cluster_13206
AACGGTCGTCCCAGACGTAGGG
>smRNA|rpm:7.346|locus:chr7A:3241721-3244696|Cluster_13201
TCGACTGTGATCTCAATCCC
>smRNA|rpm:10.091|locus:chr11A:3565016-3566463|Cluster_19958
TACGTTTGGATTGATTGCCC
>smRNA|rpm:9.369|locus:chr11A:3566550-3567116|Cluster_19959
ATTGAGAGTGAGTCTGAGAAGC
>smRNA|rpm:32.439|locus:chr1A:4849870-4851516|Cluster_1679
TACTCGACGGGAACTCGTTCG
>smRNA|rpm:5.427|locus:chr1A:4838313-4838708|Cluster_1675
TCGTGTTAATCGGCTGCTCAGC
>smRNA|rpm:15.766|locus:chr1A:4837410-4838198|Cluster_1674
CGACGGCGATATAGAGTTCT
>smRNA|rpm:9.884|locus:chr11A:3555750-3556395|Cluster_19950
TACACGGTCTCGATTACGATG
>smRNA|rpm:7.759|locus:chr11A:3562935-3563446|Cluster_19956
TCTCTAGATCCGCTAACTCT
>smRNA|rpm:5.902|locus:chr11A:3561972-3562857|Cluster_19955
CAGACTGGAGCCTAAGCCTTC
>smRNA|rpm:14.094|locus:chr5B:3035326-3037869|Cluster_37869
TAAGCCGGTCTTCGACAATTGG
>smRNA|rpm:11.577|locus:chr5A:2624661-2627665|Cluster_9464
TTGGAGTTAGTGCTGACT
>smRNA|rpm:24.226|locus:chr5A:2627806-2631865|Cluster_9465
TGGCTGTGAGTCTTGAGGAGT
>smRNA|rpm:13.64|locus:chr1B:4187462-4188599|Cluster_30011
TTGACTAGCTCTCGATTAATGC
>smRNA|rpm:150.826|locus:chr3A:1971280-1978685|Cluster_5028
TGACAATCTGAACAAAATCTC
>smRNA|rpm:6.892|locus:chr3A:1979172-1981117|Cluster_5029
TTCAGGTTTGTGTTTCAGAGC
>smRNA|rpm:52.291|locus:chr3A:1928698-1935090|Cluster_5024
ATCAATTCGATCTCGGACGAGG
>smRNA|rpm:88.795|locus:chr3A:1935500-1941658|Cluster_5025
TTCAGATCTAGGATTAAAAGCC
>smRNA|rpm:739.457|locus:chr3A:1941788-1969541|Cluster_5026
TCACGATCGGGATATGAGTCC
>smRNA|rpm:18.056|locus:chr3A:1969638-1971182|Cluster_5027
TATAGCCATCTGCTTTGAGC
>smRNA|rpm:8.13|locus:chr9B:1432670-1432962|Cluster_44240
TGGATTACGATCTTCTTTAGT
>smRNA|rpm:6.108|locus:chr16A:1068532-1070147|Cluster_25644
ATCAGAGCTGTAGGTACGGT
>smRNA|rpm:30.912|locus:chr3A:1924201-1928554|Cluster_5023
TCTGGCATAGTATTGACTCC
>smRNA|rpm:10.421|locus:chr1B:5365635-5369909|Cluster_30483
TAGACTGTTTCTTCGAGATC
>smRNA|rpm:5.035|locus:chr11B:1121767-1122120|Cluster_47306
ACAGGACTGGTATTAATCACCC
>smRNA|rpm:25.96|locus:chr1A:4279334-4282765|Cluster_1458
AATCGATGTTGGAATTCTCTCC
>smRNA|rpm:5.964|locus:chr5B:6194159-6195843|Cluster_38903
ATTTGTCAAGGAAATTCGGAGT
>smRNA|rpm:5.778|locus:chr8A:4331895-4333950|Cluster_15187
TGCAACCGGTATAGGATTCT
>smRNA|rpm:11.865|locus:chr11B:3485210-3487901|Cluster_48026
TCGGATCTGTGAGTATGCTGC
>smRNA|rpm:36.05|locus:chr9B:616582-619451|Cluster_43963
TCTGATTGTGTCTCCTCACTC
>smRNA|rpm:5.592|locus:chr1A:4269712-4270252|Cluster_1456
TACGCGGTCTCTGTAGCTATG
>smRNA|rpm:5.241|locus:chr11B:2193997-2194971|Cluster_47629
TACTGGAAAGACCCTGCTAGCC
>smRNA|rpm:6.232|locus:chr12B:2696666-2696961|Cluster_49533
TGCTCTCAGCGGACAAGGT
>smRNA|rpm:31.428|locus:chr8A:3351406-3355902|Cluster_14852
CGAATCCCCCTCTCAGCACC
>smRNA|rpm:5.035|locus:chr7B:1619635-1622269|Cluster_41506
AATACAGTCTAGTAAAATTCT
>smRNA|rpm:16.818|locus:chr9B:789614-793550|Cluster_44027
TCGAACATTGAACTGTGCTCT
>smRNA|rpm:34.73|locus:chr9A:39713-42809|Cluster_15459
TCTGAAGCTTGAAGATCCTGA
>smRNA|rpm:6.129|locus:chr9A:38415-38908|Cluster_15457
TTAACGGTCTGAGGTAATTC
>smRNA|rpm:10.318|locus:chr9A:34950-35793|Cluster_15455
TTTGTGCTAGAACTCGACATCT
>smRNA|rpm:37.598|locus:chr5A:4798987-4801060|Cluster_10130
TTTAGGATCTGGATTTGCTTC
>smRNA|rpm:28.725|locus:chr10B:2251150-2251718|Cluster_45994
TTCCTGTGAGTGACTCAATTGC
>smRNA|rpm:34.4|locus:chr5A:2199134-2200906|Cluster_9289
TCTGACTACAAACTTGGGATC
>smRNA|rpm:7.945|locus:chr14B:204022-206364|Cluster_51165
TAGAGATTTCGTTGACTGCG
>smRNA|rpm:10.896|locus:chr14B:201676-203947|Cluster_51164
TTGCTCGACGTTCTTCTGATCA
>smRNA|rpm:6.707|locus:chr5B:1288724-1290294|Cluster_37287
TTCGACTCTGATATAATCTGG
>smRNA|rpm:23.607|locus:chr14B:212635-213964|Cluster_51169
TACGACGTAGTCCATCTCTAGC
>smRNA|rpm:39.125|locus:chr5A:2193163-2196700|Cluster_9287
TAAAGATCTCGATATAACTGTG
>smRNA|rpm:8.069|locus:chr4A:2963908-2965418|Cluster_7539
TTCTTGATCTTGATTCTGTAGT
>smRNA|rpm:7.656|locus:chr4A:2943601-2943868|Cluster_7535
TCAGGAAGTTGAAGGCGTGA
>smRNA|rpm:5.654|locus:chr4A:2945160-2945469|Cluster_7536
TAAACTGTGTTCCTGATAACC
>smRNA|rpm:5.118|locus:chr17B:633419-634049|Cluster_55865
TGCTAGGCGCTGTGGGGTCCT
>smRNA|rpm:9.616|locus:chr17A:781436-783370|Cluster_26668
TCCGGATCACGATCTCGATCG
>smRNA|rpm:7.965|locus:chr9B:4637428-4638380|Cluster_45197
TACACAAGCGATCTGATCATTC
>smRNA|rpm:5.448|locus:chr10A:1716486-1717412|Cluster_17789
TACTGTACACTGTCTCAATGGC
>smRNA|rpm:112.299|locus:chr9B:4630013-4636361|Cluster_45195
AACTGGACAAGAATGATGCC
>smRNA|rpm:26.104|locus:chr13A:358497-363121|Cluster_21813
TATTGTGAAGAACTGGGACGT
>smRNA|rpm:26.166|locus:chr3A:5308082-5315715|Cluster_6223
TACCGACTCATAGCTCCTGG
>smRNA|rpm:5.551|locus:chr3A:5306412-5307981|Cluster_6222
TAGCCGATCATCAGACGAGA
>smRNA|rpm:6.934|locus:chr9B:4593438-4595191|Cluster_45190
TACCGATCCGGATTTACTGCT
>smRNA|rpm:7.305|locus:chr5B:900502-901188|Cluster_37135
TAGTTAACGTGCTTTGGACA
>smRNA|rpm:12.815|locus:chr5B:902490-903367|Cluster_37136
TTGCCGACGATCTGACGAAA
>smRNA|rpm:7.078|locus:chr5B:909356-911230|Cluster_37138
TGGATGTGACTGTATACATGC
>smRNA|rpm:23.318|locus:chr4A:2255070-2260703|Cluster_7286
AATTGATGATCTTCTGAACCAGC
>smRNA|rpm:5.407|locus:chr12B:3667784-3668960|Cluster_49888
AAAGTCTTCTTGTTGAACGTGA
>smRNA|rpm:15.085|locus:chr4A:2240145-2242956|Cluster_7280
TTCCGGAATCTAGCATGAGT
>smRNA|rpm:78.168|locus:chr12B:3653784-3660872|Cluster_49884
AACTTACTGATCTCTGGATGG
>smRNA|rpm:13.248|locus:chr14A:2732296-2735539|Cluster_23761
TGGGGAGTAGGGCCAGGG
>smRNA|rpm:10.029|locus:chr14A:3313713-3314615|Cluster_23947
CAGGCCACTGTTGGGACACCA
>smRNA|rpm:10.297|locus:chr9B:4090051-4090315|Cluster_45026
AAGTTCCGATCGTAAAGCTGTC
>smRNA|rpm:6.521|locus:chr14A:2772316-2774548|Cluster_23768
TGGATGTAGAGGTTGAAGATCT
>smRNA|rpm:12.959|locus:chr3B:2502115-2504576|Cluster_33906
TCTGAAGGGAGTGTGGGACT
>smRNA|rpm:8.399|locus:chr10B:42557-45490|Cluster_45379
TTCTGGAGGACCATACCTGCC
>smRNA|rpm:7.429|locus:chr10B:25350-25654|Cluster_45370
AAAGATCAATAAAAGAGAACTAG
>smRNA|rpm:54.457|locus:chr10B:32572-36759|Cluster_45374
AATCGAAATTGGCGTGCGGACC
>smRNA|rpm:5.634|locus:chr15B:2433920-2434366|Cluster_53086
TAAAGGATGGAATGAATGACC
>smRNA|rpm:6.934|locus:chr15B:2434608-2435041|Cluster_53087
ATTGGACTTCATCTCACTTACT
>smRNA|rpm:10.111|locus:chr8A:1686527-1690830|Cluster_14326
CTGGGGACTTACGATGGT
>smRNA|rpm:15.229|locus:chr8A:1694335-1695878|Cluster_14327
AATGTCCGATTGACGAACGTC
>smRNA|rpm:5.283|locus:chr4B:644902-645732|Cluster_34955
AATGAAGATCGTGAACACCTCA
>smRNA|rpm:9.699|locus:tig00000099:27472-28313|Cluster_57647
AGAATTTGCGAAAACTGGATAGC
>smRNA|rpm:37.309|locus:tig00000099:15731-18835|Cluster_57642
TTGGTCTAGTGTCTCAACATCT
>smRNA|rpm:5.654|locus:chr13B:2207859-2210199|Cluster_50693
ATATTCGATTGGTTAACTCCC
>smRNA|rpm:12.877|locus:chr13B:2204029-2204726|Cluster_50690
TGAGACTGTGCTGCAGCAGC
>smRNA|rpm:6.645|locus:chr13B:2214336-2215810|Cluster_50696
AACTTCAAGGCTGCAAGTGAGC
>smRNA|rpm:8.007|locus:chr8B:635408-638256|Cluster_42976
TTGGGAATGTAGGTAAGACC
>smRNA|rpm:20.656|locus:chr8B:638944-641616|Cluster_42978
TTTACCGATCTGCAAACTATT
>smRNA|rpm:18.861|locus:tig00001253:152255-152620|Cluster_58374
TCTAAAGAGGCTGTATCCGATT
>smRNA|rpm:13.104|locus:chr10B:3504252-3505362|Cluster_46452
TAGTAGACTGGTATGACGAGCC
>smRNA|rpm:7.078|locus:chr5B:7239652-7241890|Cluster_39297
ATAAAATGGATACAAGGATGGC
>smRNA|rpm:15.497|locus:chr3B:1895877-1897540|Cluster_33639
CAGGATTGGATGAACACGCC
>smRNA|rpm:6.913|locus:chr5B:7231104-7233814|Cluster_39292
TGGACTTCAGAGGCTAACTGA
>smRNA|rpm:5.51|locus:chr15B:3109880-3112427|Cluster_53339
TCGAGTGGGACGGCTCCGT
>smRNA|rpm:5.737|locus:chr15B:3099195-3101132|Cluster_53332
AACTTTAATTGTAGATTCCTA
>smRNA|rpm:6.129|locus:chr7A:1937157-1938949|Cluster_12761
AACAAATCGGAGTAGGACGTGT
>smRNA|rpm:6.273|locus:chr18B:2512327-2514598|Cluster_57428
TTTCCGCATCTACAGACTGAT
>smRNA|rpm:19.377|locus:chr18B:2503145-2505868|Cluster_57424
CGAGACAGCCAGAAGCAGA
>smRNA|rpm:59.967|locus:chr18B:2505947-2510743|Cluster_57425
AATCCGATCAGTTATGACTTTC
>smRNA|rpm:5.324|locus:tig00001226:6654-7061|Cluster_58197
AATATGTATCTCTGTCCCTAG
>smRNA|rpm:7.924|locus:tig00001226:6252-6519|Cluster_58196
AAACTCTTCTGCTGTAATCTGC
>smRNA|rpm:8.213|locus:chr16B:5463420-5464660|Cluster_55481
TGTTGATATAGACTTTGTGGT
>smRNA|rpm:29.633|locus:chr16B:5466809-5468379|Cluster_55482
TGCACTCGAACATCTGAAGC
>smRNA|rpm:25.361|locus:chr17B:2713218-2715658|Cluster_56521
TTTGTTGTCTCTGGATCAGG
>smRNA|rpm:45.192|locus:chr10A:304014-305534|Cluster_17215
TCGAAGACGAAGAACTTGATTC
>smRNA|rpm:7.057|locus:chr11A:611055-612212|Cluster_18934
TGAAGATCTCGATATAACTGTG
>smRNA|rpm:9.472|locus:chr10A:1611760-1613528|Cluster_17747
TCGACTGGAAGGGCTTCCTTC
>smRNA|rpm:35.06|locus:chr10A:1609350-1611560|Cluster_17746
TACCGACTTGGTCTGCTTGAGC
>smRNA|rpm:7.759|locus:chr15A:681200-681462|Cluster_24237
AATATCTCTCAGGAACCTGTGG
>smRNA|rpm:6.892|locus:chr15A:680708-680986|Cluster_24236
TTCTGAATCTACGTACAAATT
>smRNA|rpm:10.359|locus:chr4B:1446901-1448152|Cluster_35197
TTGCGTGGAACTGTTTAATTTC
>smRNA|rpm:6.376|locus:chr7B:4432150-4433110|Cluster_42354
ATGTGGACAATTTTGACTTTAGT
>smRNA|rpm:5.345|locus:chr7B:4434879-4435653|Cluster_42356
ATCCAAATCTGATTAGTCCTGC
>smRNA|rpm:5.18|locus:chr7B:4429804-4430430|Cluster_42352
TATCTGAGCTCGGACAGCCG
>smRNA|rpm:16.24|locus:chr7B:4431232-4431966|Cluster_42353
TTGCCCCGGGCTCATCGAACTG
>smRNA|rpm:6.17|locus:chr2A:459941-461529|Cluster_2348
TTCCGCTCTGATGGTCACCCTCT
>smRNA|rpm:5.861|locus:chr2B:2602203-2603555|Cluster_31853
AAGGGACTCTGCTTTGAGAGC
>smRNA|rpm:5.51|locus:chr2A:1814709-1815269|Cluster_2839
TTGACGTTGTGGATACTACA
>smRNA|rpm:8.316|locus:chr2A:432391-433715|Cluster_2340
AACGATCGAGATCGCCCTCT
>smRNA|rpm:7.532|locus:chr5A:472281-473614|Cluster_8705
AATTTGGAGTAGAAGTAAGTCC
>smRNA|rpm:14.342|locus:chr14B:1204936-1207784|Cluster_51519
TATACAGGCTAGGACGTGTG
>smRNA|rpm:5.819|locus:chr1B:4077800-4078070|Cluster_29972
TGGAGTTGTGCGGAGTGACC
>smRNA|rpm:12.381|locus:chr1B:4077156-4077620|Cluster_29971
TATTCGGTTATGGTGCACTTC
>smRNA|rpm:5.159|locus:chr16B:1377952-1378218|Cluster_54036
AATGGAACGATCTTTATGAAGA
>smRNA|rpm:45.77|locus:chr4B:3014554-3017312|Cluster_35771
AACGTGTCGTCGCTAGTGGC
>smRNA|rpm:9.596|locus:chr4B:3024074-3025428|Cluster_35779
CGTTCAGATCCGGATATCCGCT
>smRNA|rpm:7.924|locus:chr2A:5317801-5318070|Cluster_4166
ACACCGGATTGGATCGACC
>smRNA|rpm:14.074|locus:chr2A:5318402-5318670|Cluster_4167
AATGAATTCTTCTGTTGCTGGA
>smRNA|rpm:45.254|locus:chr12B:644886-648070|Cluster_48841
ATGGAGACTGTCGTTCAAGCCT
>smRNA|rpm:102.435|locus:chr2A:5304559-5306584|Cluster_4162
TTCCGCTTGGACGAGGTACATG
>smRNA|rpm:2471.674|locus:chr14B:2940208-2941926|Cluster_52060
TCAATGTAGAAGTCAGCTTGTC
>smRNA|rpm:7.057|locus:chr18B:550176-552016|Cluster_56779
AATCGGTCTGGAAGACAATCC
>smRNA|rpm:23.442|locus:chr18B:539578-540159|Cluster_56773
TTCCGATGGACAAGGTACGTGT
>smRNA|rpm:8.151|locus:chr10B:2486189-2488977|Cluster_46059
AATTTGTGAGGTGTGTAG
>smRNA|rpm:8.605|locus:chr10B:2484438-2485976|Cluster_46058
TTGTCGACTGGAAGGAAACCT
>smRNA|rpm:24.226|locus:chr10B:2457507-2460157|Cluster_46052
TTTGTGGACTTCTTTTCTAGA
>smRNA|rpm:6.48|locus:chr10B:2456212-2457310|Cluster_46051
TGTACGATAGCTGAACTGAGC
>smRNA|rpm:5.118|locus:chr10B:3718842-3719588|Cluster_46509
TAATCCGACATGAGACTGTGC
>smRNA|rpm:6.5|locus:chr9B:124021-125218|Cluster_43758
AAGAGTGAGGGATTTCTGCTGC
>smRNA|rpm:34.915|locus:chr14B:2367349-2369129|Cluster_51901
TGCATTTGATTGTGACGTGA
>smRNA|rpm:46.162|locus:chr14B:2369206-2371488|Cluster_51902
ATTGTTGATATTCATCGGACGT
>smRNA|rpm:5.241|locus:chr14B:2372119-2373204|Cluster_51905
TAGCCCGACTTCTGAGCACAGA
>smRNA|rpm:21.833|locus:chr14B:2373895-2374707|Cluster_51907
AGGAACATGATCTGTGAGACAC
>smRNA|rpm:7.986|locus:chr9A:2088630-2090099|Cluster_16169
AAAAAGTCGTGAAACTGTGTGC
>smRNA|rpm:94.924|locus:chr14B:2376360-2379151|Cluster_51909
ACCAGAACTGGTGAGAACTGCC
>smRNA|rpm:16.199|locus:chr14B:2375340-2376279|Cluster_51908
ACTGCTTTGGATTGTTTCAGC
>smRNA|rpm:9.905|locus:chr9A:2077981-2079691|Cluster_16164
AATGATCTTCAAGGCAAAGTGG
>smRNA|rpm:10.029|locus:chr9A:2061615-2064170|Cluster_16160
AACAGTGGACTCGTGAGGCGT
>smRNA|rpm:7.573|locus:chr11B:1648654-1650086|Cluster_47450
TTTTGAGACCTAGCAAAACGTG
>smRNA|rpm:5.84|locus:chr6A:4560626-4561051|Cluster_11744
TTTGATGACTGAGTGAGATGT
>smRNA|rpm:344.842|locus:chr6A:1486957-1498413|Cluster_10836
AATAGACTGAATGATACACTC
>smRNA|rpm:206.15|locus:chr6A:1498529-1503329|Cluster_10837
CACATGCCAGTGCAATCCTTT
>smRNA|rpm:6.48|locus:chr9A:594807-597233|Cluster_15662
ACGACCTGTAGAAAAGACTCGC
>smRNA|rpm:64.321|locus:chr6A:1482799-1486821|Cluster_10835
TACAGTTTTGCTCTGATCAAGC
>smRNA|rpm:6.211|locus:chr6A:1474803-1475606|Cluster_10832
AGCTCGTCGGGAGGGGTTCCTCT
>smRNA|rpm:127.26|locus:chr6A:1475833-1481832|Cluster_10833
ATTGAGCTCCTGACACAACTGG
>smRNA|rpm:24.866|locus:chr6A:1464437-1465402|Cluster_10830
CGTAGACTTGGCATAAGACC
>smRNA|rpm:149.113|locus:chr6A:1465557-1474696|Cluster_10831
AATTTACTGCAAACTCTTGTGC
>smRNA|rpm:6.315|locus:chr9A:1094203-1094956|Cluster_15849
TACGATACTGGAATTATGCTC
>smRNA|rpm:239.889|locus:chr6A:1504346-1512403|Cluster_10839
AAGGCTGTAGGTCTTTTTCTGC
>smRNA|rpm:49.257|locus:chr5B:1757926-1761347|Cluster_37451
TCGATGTTCTGTCCAAGCTGA
>smRNA|rpm:11.246|locus:chr5B:1754455-1756467|Cluster_37450
TTAGCTGACTAGTATCTTATT
>smRNA|rpm:26.29|locus:chr5A:1579246-1582700|Cluster_9073
TACACAATTGCCTGTAGACGG
>smRNA|rpm:83.285|locus:chr5A:1595673-1598279|Cluster_9079
ACGGATAATGGAAAGACAGA
>smRNA|rpm:5.035|locus:chr18A:1869608-1870294|Cluster_28145
TGCAGTTGAACCTAGACCAGT
>smRNA|rpm:5.076|locus:chr18A:1865668-1866392|Cluster_28141
AAGGACTATCCAAACATTCGGT
>smRNA|rpm:8.977|locus:chr18A:1866893-1868549|Cluster_28143
TGCAGTAGTGGAAAGTCTAGC
>smRNA|rpm:72.803|locus:chr18A:1873664-1882561|Cluster_28149
TCTGTGAAGTACTTTCTGATC
>smRNA|rpm:7.326|locus:chr3A:3556468-3556717|Cluster_5565
AGTGGACCAGATCATCTCAACT
>smRNA|rpm:96.575|locus:chr15A:3224526-3227540|Cluster_25125
TCGGTCAATTCAGAAGCGTG
>smRNA|rpm:8.089|locus:chr17A:207152-207615|Cluster_26473
TGATTATTTGTTCTGTGTAGG
>smRNA|rpm:5.634|locus:chr3A:4832583-4833352|Cluster_6033
TCGACTTGTCGGATAACGCC
>smRNA|rpm:7.965|locus:chr1A:3052578-3054950|Cluster_1023
AATACTTCTGACTAGTCGTTCT
>smRNA|rpm:7.119|locus:chr12A:2911396-2912501|Cluster_21316
AAGACTGTTGGCTCCTTGGGACT
>smRNA|rpm:10.277|locus:chr17A:208451-209935|Cluster_26475
ATCACGTTGGGGACTCCA
>smRNA|rpm:13.145|locus:chr3A:4835467-4836906|Cluster_6035
TGCTCGACGATCTTCTTGACC
>smRNA|rpm:7.14|locus:chr5B:2213063-2214386|Cluster_37637
TTTGTTGTATGTATGACGGT
>smRNA|rpm:12.98|locus:chr12A:2912868-2916718|Cluster_21318
TTCCAAAATTCTGACAATCTC
>smRNA|rpm:401.982|locus:chr15B:2729173-2739636|Cluster_53178
TTGTGTGAGACTGAGACTATC
>smRNA|rpm:6.48|locus:chr6B:3205075-3207029|Cluster_40221
TGTCTTCGTTGGTCAGTACC
>smRNA|rpm:705.574|locus:chr18A:2817302-2819370|Cluster_28493
TAATGTTTGAACCAAGGACGGT
>smRNA|rpm:37.454|locus:chr18A:2831360-2833983|Cluster_28496
TTTGGCGGTGTTTTGAAAGGC
>smRNA|rpm:613.002|locus:chr18A:2819452-2830196|Cluster_28494
ACAGGACTCTACAAGCAATTGT
>smRNA|rpm:7.821|locus:chr12B:2650551-2651792|Cluster_49509
AAAGAAGAGAAGGTATAAAT
>smRNA|rpm:145.11|locus:chr13B:1685750-1686525|Cluster_50508
TGAGCTTGTGTATGTAGTACC
>smRNA|rpm:5.716|locus:chr1B:3864009-3865044|Cluster_29895
TATCCGTTGGCACTGGCA
>smRNA|rpm:36.773|locus:chr8A:1110667-1113208|Cluster_14132
TCCGACCGTAGGCAAGAAACCG
>smRNA|rpm:8.894|locus:chr8A:1107726-1108344|Cluster_14130
TGGTGGACGAATTGGACCAGA
>smRNA|rpm:8.44|locus:chr6B:2658748-2661345|Cluster_40049
AACATCTGCGGAACTCACTGC
>smRNA|rpm:15.972|locus:chr16B:4493351-4496310|Cluster_55107
TATCACCGGTCACATTCA
>smRNA|rpm:124.577|locus:chr16A:1393564-1396105|Cluster_25787
TTCCTACACTGTGAATCGATGT
>smRNA|rpm:8.688|locus:chr16B:4454532-4455989|Cluster_55101
TATTGCTCGACTGGTCCAACG
>smRNA|rpm:10.896|locus:chr16A:1383966-1386414|Cluster_25781
ATTCTTTCACACTCTACCT
>smRNA|rpm:9.864|locus:chr16B:4484760-4488479|Cluster_55103
TTGGAAACGATCTTGAGCCAGT
>smRNA|rpm:166.55|locus:chr14A:2234614-2241596|Cluster_23626
TACCCTGGCTGGAAATCTCC
>smRNA|rpm:5.448|locus:chr11A:2964700-2966265|Cluster_19744
TTTCCGTCGCGATATAATCCG
>smRNA|rpm:7.016|locus:chr11A:2962514-2963587|Cluster_19743
TTGCGACGTGTTGCCTGAAGA
>smRNA|rpm:11.865|locus:chr17A:2518550-2519019|Cluster_27258
TAGTCCGTCGCATTGAAGGC
>smRNA|rpm:5.407|locus:chr17A:2513844-2514446|Cluster_27254
ATGGATCCTGAAGAATACCGGT
>smRNA|rpm:5.592|locus:chr17A:2514624-2515021|Cluster_27255
TATAACACCGGTCTGTTCAATC
>smRNA|rpm:121.853|locus:chr8A:264031-269978|Cluster_13875
TTCTTGTTCGGATCGAGACA
>smRNA|rpm:8.399|locus:chr13A:2186739-2188461|Cluster_22370
TACTAAACTTGTGACTGATG
>smRNA|rpm:24.494|locus:chr13A:2188730-2191444|Cluster_22371
AAAAGACAACAAAACGATGACG
>smRNA|rpm:5.365|locus:chr8A:254922-256996|Cluster_13870
TCAACGTAGACGTGGACTAGA
>smRNA|rpm:6.294|locus:chr16A:1802353-1803168|Cluster_25873
TTTTCGGTTTGTATATTACTTC
>smRNA|rpm:14.94|locus:chr16A:1805443-1807211|Cluster_25876
CGGTGTAGATCTCGAAGAGTCT
>smRNA|rpm:21.131|locus:chr9A:1371756-1376695|Cluster_15958
TCTTTGTCTGGAATCGAGCC
>smRNA|rpm:13.578|locus:chr5A:1094412-1097058|Cluster_8887
ATTTTGATTGGCGTGTTGGAGT
>smRNA|rpm:6.149|locus:chr5A:1092072-1094309|Cluster_8886
AACTGCTGAAGCATCTGTGGC
>smRNA|rpm:6.376|locus:chr1B:2471801-2472070|Cluster_29364
AAAGATCGAGATTTTGAGTTGC
>smRNA|rpm:14.961|locus:chr12A:2576198-2579152|Cluster_21176
TATCGGTTTGCTGACATCAGT
>smRNA|rpm:123.442|locus:chr17A:1127930-1132323|Cluster_26785
CTCAATGAGATCGTGAAT
>smRNA|rpm:21.09|locus:chr4A:1627408-1629167|Cluster_7079
ATCTTGGCTAGACTCTGCTT
>smRNA|rpm:5.097|locus:chr4A:1619879-1620284|Cluster_7071
TCGTGTTTCGGATCTCCAAGC
>smRNA|rpm:11.927|locus:chr4A:1618852-1619782|Cluster_7070
CCGTCGATCGTTCGTGCTGTC
>smRNA|rpm:10.07|locus:chr4A:1620784-1621421|Cluster_7073
TGACGCTGTGGATGACTTCC
>smRNA|rpm:6.149|locus:chr4A:1621717-1622528|Cluster_7075
AATTCCGGTGAGACAGCTCT
>smRNA|rpm:6.603|locus:chr7B:4875525-4878365|Cluster_42507
TAGGTCTGTGATAGTTTGTGC
>smRNA|rpm:28.704|locus:chr8A:4452350-4454980|Cluster_15225
TTCCGATGCTGTCGACTATCC
>smRNA|rpm:5.943|locus:chr9B:3293995-3295678|Cluster_44763
TAATAGAGCTGGCTGAAACTCC
>smRNA|rpm:7.759|locus:chr2A:4019901-4022843|Cluster_3684
AATCATTGTTGATCTCCCCTGG
>smRNA|rpm:8.027|locus:chr9B:3290722-3291426|Cluster_44761
AGGGTAGCGCTAGTCATGTG
>smRNA|rpm:5.221|locus:chr1A:1770154-1771284|Cluster_601
TAAATCTCTGAATGTTACATGG
>smRNA|rpm:5.097|locus:chr16B:2724703-2725014|Cluster_54502
ACCAGGAATGGAACAAAGGAGT
>smRNA|rpm:30.582|locus:chr5B:1960952-1962467|Cluster_37540
AATCCAATTCTGAAGTATCTC
>smRNA|rpm:7.862|locus:chr14B:3368114-3369610|Cluster_52213
TTTATTGGTCTGAACTAGGTTC
>smRNA|rpm:7.161|locus:chr18B:903398-904214|Cluster_56905
TATCTATGTAGCATCACTCC
>smRNA|rpm:6.954|locus:chr12A:3002610-3003333|Cluster_21367
TAGATGGTCGCGGATAATCCG
>smRNA|rpm:14.074|locus:chr5A:5088186-5091820|Cluster_10249
AGCTCGTCGGAAGGAATCCC
>smRNA|rpm:5.056|locus:chr11A:114810-115407|Cluster_18744
TGGAATTTGGAACTCTGGCGT
>smRNA|rpm:21.874|locus:chr10A:2591069-2594561|Cluster_18031
TACTGTATCCAGAGACGAGC
>smRNA|rpm:11.865|locus:chr11A:118550-119815|Cluster_18748
AAACATACTAGGACTGAGGAGG
>smRNA|rpm:14.115|locus:chr1B:3549275-3551060|Cluster_29766
CACTGGAAGAAAGAAAGAATG
>smRNA|rpm:80.83|locus:chr9A:2673992-2676811|Cluster_16370
TCCGGATAGAATTGTTTTGCT
>smRNA|rpm:30.293|locus:chr14A:938912-944630|Cluster_23202
AGTGCTACCGAGCTGAACGA
>smRNA|rpm:14.074|locus:chr6A:1408837-1410826|Cluster_10793
TTGATGGTCTTGTAGGTATT
>smRNA|rpm:10.277|locus:chr6A:1415774-1417960|Cluster_10799
TACTAGCTGGACCTTTGATCC
>smRNA|rpm:5.964|locus:chr5A:4077029-4078723|Cluster_9826
TGACGATCTTGACTTTGACC
>smRNA|rpm:14.631|locus:chr4B:2430692-2433219|Cluster_35567
AGGGACACGACTTCATTGGGCT
>smRNA|rpm:11.845|locus:chr6B:480964-481363|Cluster_39468
TACTAAGGAAAGTAAGACTGTC
>smRNA|rpm:9.142|locus:chr3A:4584580-4585915|Cluster_5916
TCTGTGTCGGGAAGCAGAGC
>smRNA|rpm:5.572|locus:chr6B:478560-479009|Cluster_39467
ATTATGCAACGACTGTGTCGAC
>smRNA|rpm:11.164|locus:chr10A:1527308-1527782|Cluster_17687
TCAATGTGCATCCCGGACGG
>smRNA|rpm:5.819|locus:chr10A:1523282-1523687|Cluster_17680
ATTCCGGAATCTACTTTGTTGA
>smRNA|rpm:8.791|locus:chr2A:4265116-4265895|Cluster_3778
TTTTGTATGGATCTCGAGACA
>smRNA|rpm:13.207|locus:chr10B:3048067-3050165|Cluster_46264
AGAATGATCCGGATACTGTGC
>smRNA|rpm:7.656|locus:chr2A:4259755-4261066|Cluster_3772
AAGAAGATTTCGAACAGACGAA
>smRNA|rpm:13.908|locus:chr18B:2355167-2357380|Cluster_57367
TCTTTGTAGAGTTGATCGACA
>smRNA|rpm:81.284|locus:chr18B:2344055-2347105|Cluster_57364
TTCAGATCGTGGCGGATAGCCT
>smRNA|rpm:38.651|locus:chr18B:2340452-2343408|Cluster_57362
ATCGATCTGTGAAAGTTCTTC
>smRNA|rpm:50.062|locus:chr3B:3885677-3886590|Cluster_34387
AGGGTAGCGCTAGTCATGTG
>smRNA|rpm:6.541|locus:chr3B:3866802-3869309|Cluster_34381
TGGATCTCTGTTTTAAGTGG
>smRNA|rpm:135.473|locus:chr16B:4958225-4963947|Cluster_55290
TATGGATCACTGGACAACTTCC
>smRNA|rpm:11.102|locus:chr16B:4970405-4970660|Cluster_55293
AATGTGGGACTTCACTTCGGCC
>smRNA|rpm:11.412|locus:chr10A:2425581-2428604|Cluster_17972
TCTGAATATCCTGACACTTTC
>smRNA|rpm:14.631|locus:chr1B:3068172-3069223|Cluster_29566
TACGATCGTTTGGGTTAAACT
>smRNA|rpm:7.615|locus:chr15A:10600-11958|Cluster_24007
TATGCTGTGGAAAAGGAAAGC
>smRNA|rpm:7.718|locus:chr1B:3065431-3066635|Cluster_29561
TGACGATAGTGGTGATTCAGA
>smRNA|rpm:5.634|locus:chr15A:4895-7214|Cluster_24003
ACAGATCTTTGATATTTCTCTT
>smRNA|rpm:20.223|locus:chr4B:1890376-1892013|Cluster_35386
TCTTGATCTGACATTTTGACTC
>smRNA|rpm:5.035|locus:chr15A:12108-12718|Cluster_24008
AGAGTAGACAATAGAGACGTGA
>smRNA|rpm:109.369|locus:chr15A:13502-17513|Cluster_24009
TGGAATGTTACTGTGGCTCC
>smRNA|rpm:29.138|locus:chr9A:1893436-1897087|Cluster_16088
TGACTAGATTCTTCTGAATGT
>smRNA|rpm:19.913|locus:chr7A:3443022-3447308|Cluster_13260
ATCTGTCAGATCTTTAGAGA
>smRNA|rpm:14.486|locus:chr7A:3460700-3462599|Cluster_13261
AGACTGTCGATATCGAGAAGC
>smRNA|rpm:6.521|locus:chr7A:3489163-3490518|Cluster_13268
TGAACGATTGAGACGGTAGT
>smRNA|rpm:8.316|locus:chr3B:2709368-2711082|Cluster_33966
ATCCAACTCTGAAAATTCTCTC
>smRNA|rpm:17.458|locus:chr12A:1520075-1523417|Cluster_20839
ATATACGACTGTTTGCCATAGC
>smRNA|rpm:10.937|locus:chr12A:1509854-1511450|Cluster_20831
ATCAATCTACTAATGAATCTGT
>smRNA|rpm:51.672|locus:chr12A:1430159-1431962|Cluster_20786
GGTGACCAACGAACTTATGGA
>smRNA|rpm:6.768|locus:chr3B:2704326-2706029|Cluster_33964
TCCTGGTCGACGAGGTTGT
>smRNA|rpm:10.008|locus:chr16A:2890940-2893054|Cluster_26255
TCTGGAAGCTGAACCTGACC
>smRNA|rpm:14.92|locus:chr6A:3991022-3993320|Cluster_11536
TAAGGACTTCAATACATCGGA
>smRNA|rpm:29.138|locus:chr17A:357010-359318|Cluster_26526
TATTGTAGATCTGTCTTCTTAC
>smRNA|rpm:8.935|locus:chr16B:1307906-1310917|Cluster_53999
TGCCGATCTCGAAGCCTTTG
>smRNA|rpm:6.046|locus:chr16B:1300792-1301630|Cluster_53995
TGCGATCGTAGTAACTCAATCT
>smRNA|rpm:11.845|locus:chr16B:1301724-1303168|Cluster_53996
TCTTCTGCCTCTGAACGAGC
>smRNA|rpm:12.196|locus:chr11A:3584559-3585109|Cluster_19970
TGGAAGAACTTGTATCAGCG
>smRNA|rpm:29.653|locus:chr5B:5848301-5851163|Cluster_38738
TCCAGCTGTATGGATAACGTGC
>smRNA|rpm:5.303|locus:chr11B:213545-214897|Cluster_46994
TCAAAATTGACTGTAGCCTCT
>smRNA|rpm:6.748|locus:chr11B:214987-216992|Cluster_46995
ACCGTATTTAAAAGCTCTTGA
>smRNA|rpm:18.448|locus:chr1A:4703000-4707094|Cluster_1613
TTTGATCTTGAACAGTAGTTC
>smRNA|rpm:58.358|locus:chr1A:4699100-4700529|Cluster_1610
TTCTGCTTGATTTCTGTTGC
>smRNA|rpm:7.408|locus:chr1A:4714292-4716607|Cluster_1617
AAGGTAATCCTTGTAGAGTCGT
>smRNA|rpm:8.935|locus:chr5B:5844031-5846784|Cluster_38736
ATGGAGAATTCTGCAAAGCTGA
>smRNA|rpm:6.665|locus:chr4A:1306446-1307557|Cluster_6935
CTTTCATCGAGACTCATGGA
>smRNA|rpm:19.232|locus:chr5B:5839967-5842154|Cluster_38734
TTCTTCTCTTCAGACCTCTGA
>smRNA|rpm:5.468|locus:chr5A:2581916-2583791|Cluster_9445
TAGATTGATCTGCTGACTTAC
>smRNA|rpm:5.345|locus:chr2A:5466757-5467166|Cluster_4208
AAATGCTCGTTGGCAGGAGA
>smRNA|rpm:5.241|locus:chr2A:5465900-5466171|Cluster_4207
TAGGCTTGAGGTACATGACGG
>smRNA|rpm:5.097|locus:chr2A:5454578-5457156|Cluster_4202
TTCCAGACTGATCTTGAACACA
>smRNA|rpm:6.108|locus:chr5A:2590831-2592170|Cluster_9449
ACATTGACGATGTGACTGGC
>smRNA|rpm:6.83|locus:chr3A:1895857-1898094|Cluster_5008
TTCTGGCTGTGAGTACTGTC
>smRNA|rpm:13.95|locus:chr3A:1884195-1885270|Cluster_5000
TGAGCTTGTGTATGTAGTACC
>smRNA|rpm:5.2|locus:chr3A:1891159-1892670|Cluster_5006
TGTATAGGACTCGTTGCACCA
>smRNA|rpm:14.342|locus:chr3A:1892779-1895762|Cluster_5007
ATGGAGAATTCTGCAAAGCTGC
>smRNA|rpm:5.592|locus:chr16A:1129552-1130382|Cluster_25668
TGACGATTGATCTGGACGACC
>smRNA|rpm:6.851|locus:chr9B:515126-516307|Cluster_43928
TTAGAGTGCTGTCGTAACTGTC
>smRNA|rpm:17.974|locus:chr8B:1473215-1475062|Cluster_43258
TTCAACGATCTGTGGGCGGTTC
>smRNA|rpm:6.046|locus:chr8B:1475352-1475656|Cluster_43259
AAGGATTCAGCTGAGACGGT
>smRNA|rpm:35.782|locus:chr8B:1469650-1471583|Cluster_43256
TGCGAGACTTCTGTAGGCTGA
>smRNA|rpm:11.185|locus:chr8B:1471713-1473064|Cluster_43257
TGGATCTTCGAAATCTGATAAGA
>smRNA|rpm:890.944|locus:chr5B:5602057-5605130|Cluster_38656
AATGGGTTTTTTTTGTAGTGT
>smRNA|rpm:39.992|locus:chr5B:5605224-5607797|Cluster_38657
AACGTGATGTCTCGATGAGC
>smRNA|rpm:415.168|locus:chr8B:1449066-1464713|Cluster_43252
TGAAAGACTGGTTGACCTCC
>smRNA|rpm:15.002|locus:chr8B:1464851-1465315|Cluster_43253
TTGAGGATTTTCTTAGTAGA
>smRNA|rpm:50.0|locus:chr8B:1447418-1448366|Cluster_43250
TGACGACTGGCAAAAGATCC
>smRNA|rpm:22.617|locus:chr8B:1448457-1448817|Cluster_43251
TTCAGGATCTGTATCAACCTC
>smRNA|rpm:35.308|locus:chr13A:236757-237881|Cluster_21789
TATATAGACCGGCTGCGACTGC
>smRNA|rpm:5.365|locus:chr11B:3541742-3544005|Cluster_48041
AACAGATCTCTGCAGAGCCAGG
>smRNA|rpm:18.964|locus:chr11B:3548490-3549220|Cluster_48045
TACAGACTAGAAGTATGGACT
>smRNA|rpm:8.13|locus:chr15B:1581554-1584226|Cluster_52864
TTTTGACTAGAGACTCGTCTTT
>smRNA|rpm:19.501|locus:chr7A:53451-54121|Cluster_12137
TCTGTGAAGTACTTTCTGATC
>smRNA|rpm:10.153|locus:chr7A:49705-52403|Cluster_12136
TAAGAATGCTAGATCAACTCT
>smRNA|rpm:12.299|locus:chr7A:39813-42401|Cluster_12131
AATATGTGGATATGTGCTCC
>smRNA|rpm:39.909|locus:chr7A:43751-46767|Cluster_12132
TCTACGATCGGAACTTGGTGA
>smRNA|rpm:10.792|locus:chr7B:452950-453219|Cluster_41073
AATGGACGAGTAACTATAACAAT
>smRNA|rpm:8.791|locus:chr1A:1298219-1299137|Cluster_458
ATGAAATCGTGACCTCAGTGCC
>smRNA|rpm:6.459|locus:chr9B:2736315-2738729|Cluster_44599
CAACTGTTAGGTTTTTTGAT
>smRNA|rpm:6.665|locus:chr8A:3212333-3214733|Cluster_14798
TGGTCTTTAGGACTTTTCCTGC
>smRNA|rpm:16.467|locus:chr11B:2781419-2781759|Cluster_47810
TCGACTCCCGTATTCGGAAT
>smRNA|rpm:11.453|locus:chr11A:1764340-1765520|Cluster_19353
TGGATGGATATTTACTGATG
>smRNA|rpm:19.666|locus:chr8A:4738084-4739283|Cluster_15300
TGGGCTCGAACATCTCAAGC
>smRNA|rpm:5.2|locus:chr4A:4447379-4449368|Cluster_8001
TTACGATCTCGACATAAAGACC
>smRNA|rpm:81.449|locus:chr4A:2869470-2873973|Cluster_7512
TTGACGTGGGTCTGTTCGAGC
>smRNA|rpm:16.055|locus:chr1B:616931-619368|Cluster_28777
TCGGTCTGATGTACAACTCTC
>smRNA|rpm:9.369|locus:chr1B:612055-614030|Cluster_28774
AATGACTGAAGTTCACTGACGA
>smRNA|rpm:7.8|locus:chr4A:2889658-2891027|Cluster_7518
TTCGACTGTTAATCGTGTTGA
>smRNA|rpm:10.132|locus:chr5A:89145-89638|Cluster_8556
TGGTTCTCTGATCTTATAAGT
>smRNA|rpm:27.59|locus:chr3A:5273678-5277126|Cluster_6205
ATTTGGTCAAGAGGAAGAA
>smRNA|rpm:31.077|locus:chr16A:3123353-3123869|Cluster_26317
ACTTGCTTGTAGAAGGGACA
>smRNA|rpm:94.491|locus:chr16A:3124787-3125470|Cluster_26318
TACTTGGTAGATCTGAAATCC
>smRNA|rpm:7.573|locus:chr18A:1851066-1853894|Cluster_28130
ATGCTGGCAAGCTCCGATTACA
>smRNA|rpm:20.532|locus:chr5B:955845-959039|Cluster_37156
TGCTCGACGATCTTCTTGACC
>smRNA|rpm:5.861|locus:chr14A:275900-276216|Cluster_22956
TAGACGGTCTGGAGGAATGGC
>smRNA|rpm:9.265|locus:chr5B:952447-953920|Cluster_37154
TCCGACTGGCGAATAATGGA
>smRNA|rpm:5.283|locus:chr5B:968069-969742|Cluster_37158
TAATGGAAACACATACACTCA
>smRNA|rpm:28.931|locus:chr13B:2592678-2596992|Cluster_50841
TCCGGATTAAAGGTTTGTGCC
>smRNA|rpm:20.058|locus:chr6B:2072027-2076067|Cluster_39929
TTGACTGAGCCTGAACATCTC
>smRNA|rpm:27.59|locus:chr6B:2047720-2052079|Cluster_39926
TATCGAATCTGGAATGAATTCC
>smRNA|rpm:10.091|locus:chr3B:1162063-1163243|Cluster_33435
TGAAGTGGCTGAATTTGACT
>smRNA|rpm:13.248|locus:chr5B:4316553-4321324|Cluster_38320
TGTGTGGATCACCGATGTGC
>smRNA|rpm:15.002|locus:chr3B:1157544-1160012|Cluster_33433
TATGGACGTAGATGAGAAGG
>smRNA|rpm:8.296|locus:chr2B:5920315-5921600|Cluster_32962
TCAAGGTGCTACAAATTCTGT
>smRNA|rpm:5.84|locus:chr9B:4986103-4986619|Cluster_45311
TGGATGTGGACGCCAGAGT
>smRNA|rpm:14.342|locus:chr9B:4999451-4999870|Cluster_45313
TTGACTTTGGCTCATCAATC
>smRNA|rpm:49.34|locus:tig00000099:1100-1970|Cluster_57628
CTGACTGAACTTCTCTGAGGA
>smRNA|rpm:8.997|locus:chr8A:1631350-1633110|Cluster_14307
ACTGGCACGATCTGACTACACA
>smRNA|rpm:19.336|locus:chr7A:4102302-4103121|Cluster_13461
TACGCTGTGGTTCGGAACTGC
>smRNA|rpm:19.336|locus:chr7A:4104326-4106278|Cluster_13462
TTGCGAAGCTGAACATCGAGC
>smRNA|rpm:5.737|locus:chr2B:4685517-4685837|Cluster_32528
TGCAGGTCTAGGCATGGGCT
>smRNA|rpm:5.819|locus:chr2B:3702086-3702766|Cluster_32211
ACAGGTGTGACTGAATCGGATC
>smRNA|rpm:37.35|locus:tig00001129:16322-16767|Cluster_57994
TCGACTCACTGTTGAGGCACT
>smRNA|rpm:23.36|locus:tig00001253:107854-112623|Cluster_58357
AACCGACTGTGGATTATTCTC
>smRNA|rpm:46.822|locus:tig00001253:113175-117121|Cluster_58358
ATATCCGGTCTAGTTAGTATGC
>smRNA|rpm:15.353|locus:chr3B:1927700-1928467|Cluster_33651
ACGACTGGGTTCTTCTGGCT
>smRNA|rpm:7.697|locus:chr3B:1926651-1927167|Cluster_33650
AATGGACGTACAATCAGAGT
>smRNA|rpm:5.448|locus:chr3B:1931490-1931767|Cluster_33654
TACTGACGTCTCTGGAATGG
>smRNA|rpm:11.948|locus:chr10A:3924151-3927024|Cluster_18484
TTCCATTGATCTAGAGCTGCT
>smRNA|rpm:7.202|locus:chr10A:3913798-3914378|Cluster_18480
TGTGGCGAGAACGATCAAGC
>smRNA|rpm:168.407|locus:chr6B:5103452-5105046|Cluster_40848
ACTCATCACGATTGCCACCTCT
>smRNA|rpm:7.656|locus:chr2A:2769749-2769873|Cluster_3188
TGCACATGCGGAATGGAACT
>smRNA|rpm:6.83|locus:chr6B:5089984-5091208|Cluster_40844
TTTGGACGGTTGACTGCTACC
>smRNA|rpm:13.104|locus:chr18B:1883854-1887513|Cluster_57192
TCCGATCTTCGGGAGATAGCG
>smRNA|rpm:5.097|locus:chr13A:2570261-2572136|Cluster_22522
TATGTCTGTGACCAAGGTCC
>smRNA|rpm:8.048|locus:chr18B:1902951-1904322|Cluster_57198
TTTAGACGAAACACTTGTGC
>smRNA|rpm:19.315|locus:chr2A:1064553-1067261|Cluster_2584
ATATCTGTAGTTTCAACAACAC
>smRNA|rpm:5.159|locus:chr15A:736205-737863|Cluster_24259
AGCGATCTTCTTGAACCTGTGA
>smRNA|rpm:5.035|locus:chr15A:729932-732972|Cluster_24258
TCCATACTGGTAGCTACTCC
>smRNA|rpm:17.128|locus:chr10A:1644219-1647152|Cluster_17764
ACCGTGATTCTGATCTTCCTGA
>smRNA|rpm:5.984|locus:chr10A:1639775-1641087|Cluster_17762
TAGTGGCACGATCTCGACAGT
>smRNA|rpm:10.07|locus:chr10A:3251461-3251637|Cluster_18263
TACTTCACTTGATACCACTGCA
>smRNA|rpm:5.118|locus:chr2A:4798638-4799004|Cluster_3987
ATCCGGATTGATTGTATGATA
>smRNA|rpm:6.748|locus:chr15A:724131-725451|Cluster_24256
GATGAATTGCCAGACGAGGA
>smRNA|rpm:5.2|locus:chr11B:1836325-1838481|Cluster_47517
AATGACTGGCAGAAAAACTGTC
>smRNA|rpm:10.71|locus:chr7A:2849258-2851914|Cluster_13078
ACTCCATGAATCGGACAGACGG
>smRNA|rpm:8.791|locus:chr7B:4382775-4385402|Cluster_42333
AGGACCGATCTACTGACGTGA
>smRNA|rpm:7.676|locus:chr2B:2648002-2650789|Cluster_31874
TTTCCGATCCGACTGAGTCGC
>smRNA|rpm:5.427|locus:chr2A:488551-491461|Cluster_2360
TGTGTCTGATGTTACCTATC
>smRNA|rpm:42.551|locus:chr1B:4135928-4143222|Cluster_29996
AACTGATCTTGACTTGTTGC
>smRNA|rpm:16.901|locus:chr18B:1018816-1019925|Cluster_56931
AGGAGGCTCGTAGATCCAAGA
>smRNA|rpm:5.221|locus:chr14B:2709650-2709922|Cluster_52007
AAGTTCCGATCGTAAAGCTGTC
>smRNA|rpm:8.791|locus:chr14B:2708804-2709117|Cluster_52006
TTGAGACGGTGCTAGCTGAAGT
>smRNA|rpm:6.748|locus:chr18B:346476-346791|Cluster_56710
AGATAATGTTGGGTTCGAGC
>smRNA|rpm:11.494|locus:chr18B:353732-357789|Cluster_56712
ATCGGTTTTGAAATGTGGTTTC
>smRNA|rpm:11.143|locus:chr17A:2085084-2087703|Cluster_27087
TTGATCTTGGTAGAACACCTATG
>smRNA|rpm:15.126|locus:chr10B:2385493-2387908|Cluster_46035
TGCTCCAGAACTGTAGACGCC
>smRNA|rpm:25.96|locus:chr8B:1407795-1414161|Cluster_43239
TGGGAACTCGATCTACCTCAGT
>smRNA|rpm:6.356|locus:chr14B:481542-482275|Cluster_51291
TGGAATCTGGTCTGTTGAATC
>smRNA|rpm:7.326|locus:chr14B:2408045-2409154|Cluster_51926
ATACCGGCTAAAGTACTCCTGT
>smRNA|rpm:7.326|locus:chr14B:483974-484954|Cluster_51293
AATCTTGAGGATTGATCCTGA
>smRNA|rpm:11.824|locus:chr14B:482809-483796|Cluster_51292
ACGATGATGTGACCTTTGGC
>smRNA|rpm:23.525|locus:chr14B:486895-489516|Cluster_51295
TTCCGGTCAACGAGGTACATGC
>smRNA|rpm:6.191|locus:chr14B:485600-486169|Cluster_51294
ATGGATTACGATCTTCTTTAGT
>smRNA|rpm:58.296|locus:chr9A:2021667-2026699|Cluster_16145
AAAAGTGTTGACTCGTCGAGC
>smRNA|rpm:6.583|locus:chr9A:2026832-2027468|Cluster_16146
ATGTAAGTGTCTTCTTGAACAGA
>smRNA|rpm:82.254|locus:chr9A:1991261-2003062|Cluster_16140
ATCTGACTGTTGACAACAAGCC
>smRNA|rpm:261.639|locus:chr9A:2003227-2018040|Cluster_16141
ATCAATGAACTTCTGTACCAGA
>smRNA|rpm:10.07|locus:chr9A:2018375-2019444|Cluster_16142
ATGATAAAGAGAACCAAGTAGA
>smRNA|rpm:485.949|locus:chr9A:2028076-2047066|Cluster_16148
TAGACTATGTAGCTCGCTCC
>smRNA|rpm:5.159|locus:chr9A:2047381-2048013|Cluster_16149
TACCCGGACAGGTTCGAGCGG
>smRNA|rpm:22.018|locus:chr7A:617540-619386|Cluster_12301
ATGGGCAAGAAGACTCAGTCC
>smRNA|rpm:32.48|locus:chr7A:645655-649567|Cluster_12309
TAGGACTACTGCTGTGAGCGT
>smRNA|rpm:6.17|locus:chr8B:1401976-1402619|Cluster_43231
AAAAGACAACAAAACGATGACG
>smRNA|rpm:10.235|locus:chr1A:117460-119272|Cluster_48
TAGCCGAACGATTAGAACGAC
>smRNA|rpm:16.488|locus:chr9A:1053612-1055642|Cluster_15829
AAGACTGATCCCGAACAAGGC
>smRNA|rpm:51.981|locus:chr5A:3043861-3045016|Cluster_9580
ACTGTGACATGTACTCTGTGGC
>smRNA|rpm:5.881|locus:chr3B:4033761-4035556|Cluster_34449
TAGTGACTGTCTGGTGTACC
>smRNA|rpm:9.059|locus:chr8B:1406054-1406508|Cluster_43236
AATGGAACGATCTTTATGAAGA
>smRNA|rpm:5.159|locus:chr2B:2031979-2033810|Cluster_31659
AAAAGACGACTAGAACAAGGACT
>smRNA|rpm:6.046|locus:chr5A:3053344-3056435|Cluster_9584
TAAGTGTGCATTGTAGGGGC
>smRNA|rpm:6.872|locus:chr3B:4017502-4018829|Cluster_34446
TTCCAGGCCGACTCGAATTCG
>smRNA|rpm:10.504|locus:chr3B:4013028-4014354|Cluster_34442
TAAACGATTCGAGGATGGCG
>smRNA|rpm:16.901|locus:chr18A:1936450-1939214|Cluster_28162
CTTACATCTGTGGTACCTGC
>smRNA|rpm:8.007|locus:chr18A:1935955-1936206|Cluster_28161
TTCTCGTCTGGTCCAAAGCCT
>smRNA|rpm:11.783|locus:chr18A:1935006-1935648|Cluster_28160
AGGTCTGTTATCAAATCGTAGC
>smRNA|rpm:11.762|locus:chr12A:82900-85432|Cluster_20318
TATTTTGGCTGGTTGAGCAACC
>smRNA|rpm:59.018|locus:chr18A:1940689-1950489|Cluster_28164
TACGTCTGCAAGTGTGGAGC
>smRNA|rpm:5.716|locus:chr18A:1956204-1956979|Cluster_28169
TGCATTAGTGGAAAGTCTAGC
>smRNA|rpm:6.005|locus:chr12A:63151-63944|Cluster_20313
AAGAGGCTGCAAGGAAATTAGC
>smRNA|rpm:9.513|locus:chr4A:5032509-5034370|Cluster_8183
TGCAATACCGGCTGTTTTGTGC
>smRNA|rpm:6.356|locus:chr11B:3096906-3097974|Cluster_47929
TAGTGGCAGAATTAGATGGC
>smRNA|rpm:57.821|locus:chr5B:1539705-1542340|Cluster_37381
TCGAGTGCCTGTATCTCAATGC
>smRNA|rpm:8.378|locus:chr11B:3091353-3092597|Cluster_47925
ACGGTGAGTCACTGTTGACATG
>smRNA|rpm:6.83|locus:chr6B:3153308-3155570|Cluster_40206
ATTCCTGGTCGAGACATGTTCT
>smRNA|rpm:7.553|locus:chr11B:3094050-3094320|Cluster_47927
AACTAGACTAGGGACAAAGAGT
>smRNA|rpm:7.945|locus:chr11B:3087350-3087694|Cluster_47920
TGATTGTGGAGCCGCAGAGT
>smRNA|rpm:9.121|locus:chr11B:3087772-3088307|Cluster_47921
TCGCAGGTCTGGACAGATCC
>smRNA|rpm:10.173|locus:chr14B:1526306-1528123|Cluster_51608
TGTAGAACCCAAAACAAGCAGC
>smRNA|rpm:5.551|locus:chr13B:1743423-1743926|Cluster_50520
AGGGTACATATGAAAACTGGC
>smRNA|rpm:8.811|locus:chr13B:1769078-1771817|Cluster_50527
AACCGGATCTGGGCTTCATGTC
>smRNA|rpm:13.723|locus:chr6B:1243050-1244447|Cluster_39714
AGAACCGTATCTCGAAAACCAG
>smRNA|rpm:5.84|locus:chr6B:1247699-1249104|Cluster_39719
TTCTGGAGGACTTTTGAACTTT
>smRNA|rpm:67.85|locus:chr16B:1010279-1014625|Cluster_53879
TACCGGTGTTAGACTCAAGG
>smRNA|rpm:6.17|locus:chr1A:2487873-2489570|Cluster_845
ATCTTCAGCGGCTTGTCGACGG
>smRNA|rpm:9.121|locus:chr6A:1435156-1435822|Cluster_10815
TTGAATGTGAATGTGTGCTTA
>smRNA|rpm:6.583|locus:chr6A:1436401-1436867|Cluster_10816
ACCGAACTGCAAGACAAACAAC
>smRNA|rpm:11.37|locus:chr6A:1437459-1438265|Cluster_10817
AATGCTGGTGGAACATCAAACC
>smRNA|rpm:19.315|locus:chr6A:1431153-1432716|Cluster_10811
TGGTCTATAGAGTCTCATAT
>smRNA|rpm:22.225|locus:chr8A:1175800-1177504|Cluster_14154
TTTGGTATGATCTCCTTCTGG
>smRNA|rpm:5.014|locus:chr8A:1180507-1181701|Cluster_14156
TAAACGAATGGGAATGTTGGAAGAAA
>smRNA|rpm:6.83|locus:chr12B:3323028-3324509|Cluster_49782
TGTCTCAATGATCTGATCTTC
>smRNA|rpm:23.607|locus:chr12B:3339151-3341737|Cluster_49784
TCAAGAGCTCGAAATAATCCG
>smRNA|rpm:5.468|locus:chr12B:3343850-3344410|Cluster_49785
ATCTGTTTGAAATTTTAGGT
>smRNA|rpm:8.089|locus:chr16B:4541252-4542114|Cluster_55120
TCGGAACTGGCCGACATCGCC
>smRNA|rpm:11.246|locus:chr16B:4547305-4547926|Cluster_55124
AGCCAAATCCGATCTCTGACTC
>smRNA|rpm:13.289|locus:chr1B:5460244-5463227|Cluster_30522
TGAGATTTGTCGAATAGGGC
>smRNA|rpm:517.872|locus:chr17A:57936-61881|Cluster_26419
TCTGACTAGAAGACAATGCT
>smRNA|rpm:6.397|locus:chr1B:3357767-3360174|Cluster_29693
TTCCGAACTCAGATGAAACTC
>smRNA|rpm:15.662|locus:chr9B:2290812-2291916|Cluster_44473
TCTAGTGACTGGTACCGACC
>smRNA|rpm:37.062|locus:chr1B:3371700-3372169|Cluster_29697
TTGGACTCCGGAGTGACTCGG
>smRNA|rpm:5.592|locus:chr1A:2997392-2998339|Cluster_1006
TCGACTGGAAGGATTTCCTTT
>smRNA|rpm:6.191|locus:chr1B:3373239-3373597|Cluster_29698
CAGACGACATCGGACAGAGC
>smRNA|rpm:33.698|locus:chr1B:3373681-3375382|Cluster_29699
TCCTCGTCGTGTCCTCCA
>smRNA|rpm:6.541|locus:chr3B:3081600-3082118|Cluster_34094
TTGAGATTGACCTTGTGAGT
>smRNA|rpm:95.997|locus:chr17A:53400-57145|Cluster_26417
TGATCGATAGCTCTGAGCTGT
>smRNA|rpm:11.969|locus:chr17A:51145-52795|Cluster_26416
TTGATGTATCTAGACTGTGT
>smRNA|rpm:5.51|locus:chr13A:2028301-2028856|Cluster_22319
TGTTCTGAGTATTTATGTCC
>smRNA|rpm:12.546|locus:chr13A:1999247-2001070|Cluster_22312
TTTCAAGGCTGGGAGGAACCCC
>smRNA|rpm:6.603|locus:chr13A:2001576-2004352|Cluster_22313
ATGGAGAATTCTGCAAAGCTA
>smRNA|rpm:9.203|locus:chr13A:2017839-2020109|Cluster_22317
TTCAATCTAGTGTTCGTGACTT
>smRNA|rpm:6.438|locus:chr13A:2009208-2011055|Cluster_22315
TTTCCGATTTGACTTTTGAGT
>smRNA|rpm:13.413|locus:chr15B:2984586-2987912|Cluster_53294
TCGACGTTCAATTTTATGGG
>smRNA|rpm:27.631|locus:chr16A:766094-768883|Cluster_25506
TGTGGATCTGAGCCTTTGTTTC
>smRNA|rpm:8.007|locus:chr16A:756305-758152|Cluster_25503
TTCTGGAGTAACTTGTTTATC
>smRNA|rpm:35.596|locus:chr1B:2433781-2434668|Cluster_29340
GATGACCGAGATCGCTGAGA
>smRNA|rpm:11.824|locus:chr1B:2434744-2435085|Cluster_29341
TTAAAAGTGGACTTTGGAGT
>smRNA|rpm:13.62|locus:chr1B:2435184-2435404|Cluster_29342
TAATTCGGACGAATCTGCAA
>smRNA|rpm:7.449|locus:chr11B:4831936-4832774|Cluster_48520
TACTTTTGATCGTAATGCAGT
>smRNA|rpm:6.17|locus:chr8B:306653-308014|Cluster_42835
TTCTCTGTTTGGACTGGCGGC
>smRNA|rpm:15.58|locus:chr4A:1663532-1667890|Cluster_7093
TGGGAACAATGTGACTGACC
>smRNA|rpm:9.059|locus:chr4A:1661835-1663166|Cluster_7091
ATTGGACGCTGATAACATGGTC
>smRNA|rpm:10.689|locus:chr9B:2285736-2287168|Cluster_44470
ACAGAGCAGCTGTAGACGCGGT
>smRNA|rpm:9.926|locus:chr4A:1674886-1678368|Cluster_7099
TACGGAATAAGCTGAGGAAGGC
>smRNA|rpm:6.48|locus:chr4A:1672906-1674649|Cluster_7098
AAGAGATCACCAAGAACCGGA
>smRNA|rpm:7.78|locus:chr9B:3332654-3333863|Cluster_44785
TGGTGCAGATGATCTTTGATT
>smRNA|rpm:6.892|locus:chr9B:3330762-3332560|Cluster_44784
ATTGTCCGGAACACTCGCAAGG
>smRNA|rpm:15.002|locus:chr1A:5947312-5950016|Cluster_2119
CACTCGGGAGATCTTAATGGA
>smRNA|rpm:6.253|locus:chr9B:3335898-3337011|Cluster_44788
TGGAGCGATCTGTGCTGTGC
>smRNA|rpm:22.555|locus:chr7B:1166739-1170257|Cluster_41335
TGCGATCTGTTTATCAATGAC
>smRNA|rpm:5.2|locus:chr13A:977419-978603|Cluster_21995
AATGGTGTCTGAACTGTGTC
>smRNA|rpm:6.356|locus:chr14B:1886194-1888121|Cluster_51732
TTGAAAATGATCTCTGCAATG
>smRNA|rpm:19.397|locus:chr5B:6969204-6971163|Cluster_39183
TATCTACATGTAGACCTGTGT
>smRNA|rpm:16.405|locus:chr14B:1883588-1885965|Cluster_51731
TTCGATCCCGGCTCGGGGGACCA
>smRNA|rpm:18.015|locus:chr14B:1904704-1906261|Cluster_51735
TCGGATCTCACTCGTTTTGG
>smRNA|rpm:24.639|locus:chr8B:111328-112355|Cluster_42783
AGGGTGTAGAATGTCGGTACC
>smRNA|rpm:17.128|locus:chr8B:110382-110976|Cluster_42781
ATGACATATCTGAAGATCTCT
>smRNA|rpm:13.62|locus:chr8B:112441-113210|Cluster_42784
AAGATGTGTCAGGAAGCTGGA
>smRNA|rpm:8.027|locus:chr14B:3506650-3507098|Cluster_52273
TTGGATATTGTTGGACACGTG
>smRNA|rpm:5.468|locus:chr13B:312891-314542|Cluster_50080
TGAATCGACTGGATACCTTCT
>smRNA|rpm:10.421|locus:chr16B:1102425-1103731|Cluster_53909
CAAGGGGTTTGGAACGTAGA
>smRNA|rpm:7.986|locus:chr14A:479134-483239|Cluster_23041
TGGTGCTAAGGGAATTCTCTT
>smRNA|rpm:11.783|locus:chr5B:6972415-6974064|Cluster_39185
TAATCTTGTCTGGAGTAGCCA
>smRNA|rpm:8.007|locus:chr14A:499745-500629|Cluster_23048
TCGATGACTGGAGGGAATCCC
>smRNA|rpm:16.137|locus:chr5A:5123551-5125165|Cluster_10262
AAGATCTGTGGTGTACTCTCC
>smRNA|rpm:5.283|locus:chr5A:5132008-5132215|Cluster_10265
TCGACTGGAAGGACACCCTTC
>smRNA|rpm:6.191|locus:chr10B:1728850-1730006|Cluster_45789
TGCTCTGACTAATTCTAATACT
>smRNA|rpm:8.543|locus:chr10B:1725157-1725459|Cluster_45784
TTTAGAGTCTGATACAGCCCTG
>smRNA|rpm:10.05|locus:chr10A:2541886-2544041|Cluster_18010
AAGACTTGTACGATCTTCTTGG
>smRNA|rpm:28.849|locus:chr10B:1715205-1718297|Cluster_45780
TTCGGACATCCATAGAAGAGT
>smRNA|rpm:12.258|locus:chr1A:3492753-3493464|Cluster_1187
ATCCGATCGAACGAAGAAACGT
>smRNA|rpm:7.078|locus:chr4B:5063402-5064255|Cluster_36365
TGCTAGATTTTCTGTAAGGA
>smRNA|rpm:36.979|locus:chr10B:210887-216565|Cluster_45436
ACGATTTTGTCTCTGAAGCTT
>smRNA|rpm:10.462|locus:chr10B:198985-201988|Cluster_45431
ATTTTCTGAAGATCGTAGACGG
>smRNA|rpm:8.027|locus:chr5A:3981458-3982067|Cluster_9804
ACAGGACTGGTATTAATCACCT
>smRNA|rpm:25.815|locus:chr9B:4329272-4336310|Cluster_45095
TAGATGGCTCCGAAACCTGG
>smRNA|rpm:5.324|locus:chr10B:219946-221250|Cluster_45439
TTCCGTATCTGTTGGATGGC
>smRNA|rpm:15.312|locus:chr2B:3837397-3840913|Cluster_32265
TGACTGCTTTAGACACATGGC
>smRNA|rpm:11.907|locus:chr2B:3832719-3835060|Cluster_32263
TGTTGATGAAGAGAAGGT
>smRNA|rpm:5.097|locus:chr13B:255558-255819|Cluster_50061
ATGAAGATTTGCATTCAGACGC
>smRNA|rpm:5.778|locus:chr13B:252856-254420|Cluster_50060
TGGATGTGACTTATGCAAGG
>smRNA|rpm:8.275|locus:chr17B:2219344-2220805|Cluster_56388
TGCATTAGTGGAAAGTCTAGC
>smRNA|rpm:8.192|locus:chr17B:2215819-2217111|Cluster_56386
TGCAAGACTTCTGTAGGCTGA
>smRNA|rpm:6.315|locus:chr17B:2213162-2215127|Cluster_56385
TTTGGACTGGGAGGAACCCCC
>smRNA|rpm:16.034|locus:chr3B:4670894-4672350|Cluster_34639
ATTATCGACCTGAACTAGTTC
>smRNA|rpm:6.83|locus:chr3A:4619779-4621063|Cluster_5937
TAGGACCGATAATTCTAGGCGT
>smRNA|rpm:24.288|locus:chr3A:4613001-4613322|Cluster_5933
TTTCGAACTTGAAGTCTTGGT
>smRNA|rpm:5.221|locus:chr3A:4621279-4622366|Cluster_5938
TACGAATTCTGCTATTGGGC
>smRNA|rpm:21.193|locus:chr6B:639195-641465|Cluster_39489
TTTGTCTGATCTTGAATTATA
>smRNA|rpm:6.376|locus:chr10B:2914319-2916103|Cluster_46208
AATGTGTCCGATCTGTTAAAGT
>smRNA|rpm:7.222|locus:chr2A:4285573-4287562|Cluster_3790
TGTTGTCTGAACTCAAACTTC
>smRNA|rpm:6.17|locus:chr2A:4287762-4287997|Cluster_3791
TCCATCCGACGGATTTGCTCC
>smRNA|rpm:7.965|locus:chr3B:2133268-2135364|Cluster_33738
TACAGTTTTCGGACCAGACGT
>smRNA|rpm:13.64|locus:chr8A:7826-12355|Cluster_13796
TATCCAACTCTGGAGGACGT
>smRNA|rpm:5.964|locus:chr8A:12495-14031|Cluster_13797
TTGGTCTGGAGTCTGAAAATCC
>smRNA|rpm:8.708|locus:chr8A:782-2254|Cluster_13795
TAATCTGGTCGTCTTACTGTCC
>smRNA|rpm:13.95|locus:chr8A:15128-18330|Cluster_13799
TGGAACTAAAGAATGTAGCTTT
>smRNA|rpm:5.407|locus:chr9A:2486867-2489591|Cluster_16315
TGGAACGGGCTATTGACGTG
>smRNA|rpm:7.78|locus:chr9A:2496905-2498286|Cluster_16317
TTTGTGTAGGTTGTCGACGTGT
>smRNA|rpm:19.893|locus:chr9A:2493740-2496814|Cluster_16316
CAGCCGATCTCTGTAGCTCC
>smRNA|rpm:12.464|locus:chr17B:1129937-1132417|Cluster_56036
TCTTGAAACGTCCGATCGTCT
>smRNA|rpm:9.802|locus:chr17B:1137812-1139885|Cluster_56038
AAGACGATCCAACTCATGAAGA
>smRNA|rpm:15.642|locus:chr6A:3448100-3448473|Cluster_11335
TGTATGATCTCATGTCCTAGG
>smRNA|rpm:13.929|locus:chr10A:2325764-2327573|Cluster_17950
TCATCCGAACTGAAACTGATTC
>smRNA|rpm:23.71|locus:chr10A:865948-867787|Cluster_17400
TGGACTAGAATTGAAAAATTGT
>smRNA|rpm:26.95|locus:chr7A:3390818-3394720|Cluster_13248
TTCAGTCCGATCAATGTATACC
>smRNA|rpm:11.123|locus:chr7A:3395406-3398036|Cluster_13249
TACCGATCGCTCGTTGGAACG
>smRNA|rpm:31.015|locus:chr15A:160426-162854|Cluster_24067
TATCGAACTGCCAGAGCTGC
>smRNA|rpm:5.2|locus:chr15A:150224-150266|Cluster_24065
TGACTGTACTTCTCTGAGGA
>smRNA|rpm:570.513|locus:chr2B:5590444-5594261|Cluster_32844
TCAATGGATGTGTGTTCTCG
>smRNA|rpm:7.202|locus:chr12A:1495520-1496505|Cluster_20817
ACCTAGTCTTCCGGCTGAGA
>smRNA|rpm:12.753|locus:chr8B:2097618-2099208|Cluster_43499
AACTGTATCGACCGAATCCTGC
>smRNA|rpm:12.175|locus:chr1B:6060066-6061714|Cluster_30735
TCAAACTGAGGCTCTAGATCCC
>smRNA|rpm:18.407|locus:chr5B:5889254-5891412|Cluster_38752
TCGGTTTTGAGAATTTTCTTT
>smRNA|rpm:6.5|locus:chr16B:3962222-3962311|Cluster_54890
AGGATTGTGGGATTGCGGGA
>smRNA|rpm:8.811|locus:chr4A:1263256-1264114|Cluster_6914
TAGCGTGGAATTTATGGTA
>smRNA|rpm:8.605|locus:chr5B:5910301-5910652|Cluster_38757
TCCGATGATTGGGAGTGTTCC
>smRNA|rpm:9.967|locus:chr5B:5919521-5921431|Cluster_38758
AAGGATCTTCAGGAATATGA
>smRNA|rpm:8.935|locus:chr11B:249749-252488|Cluster_47004
GGTGTTGCTTTCGTGACTGGA
>smRNA|rpm:9.843|locus:chr2A:5487668-5488486|Cluster_4220
TGACAATCCAGGGATTAGACGT
>smRNA|rpm:5.014|locus:chr7B:3044416-3045779|Cluster_41924
TAGACGGATCCGAAGACTGG
>smRNA|rpm:31.903|locus:chr7B:3043003-3043783|Cluster_41922
TTCCGATGGACGAGGTACGTGT
>smRNA|rpm:5.014|locus:chr3A:4238899-4239687|Cluster_5790
TCTGACTGACTGAAACAAATTC
>smRNA|rpm:6.253|locus:chr3A:2067100-2067807|Cluster_5063
TAGAGATGCTTCGGAGTTGA
>smRNA|rpm:7.346|locus:chr3A:2069681-2070642|Cluster_5065
AAGTGACGTCATCTGGACAACC
>smRNA|rpm:8.337|locus:chr3A:2071250-2071856|Cluster_5066
ATGTGTTGAGAAGGTAGACTTTT
>smRNA|rpm:6.211|locus:chr3A:2078703-2080214|Cluster_5068
TTGGGCAAGCTCTGTTTAGG
>smRNA|rpm:6.211|locus:chr9B:1369037-1369799|Cluster_44209
AATCTTCGTTGGCGTGCAGG
>smRNA|rpm:6.397|locus:chr8A:4216058-4216543|Cluster_15145
AACGGCTCAAGAAAATCTTGC
>smRNA|rpm:6.294|locus:chr8B:1524681-1525256|Cluster_43276
TTTCGATCTTTTGGTAGCTCTA
>smRNA|rpm:25.96|locus:chr8B:1495294-1502292|Cluster_43270
TCTGCATCGGAGTAGCCTGC
>smRNA|rpm:5.613|locus:chr5B:6596691-6597772|Cluster_39062
TCTTGTGCGACTGGATTCACC
>smRNA|rpm:5.902|locus:chr1A:4401578-4403514|Cluster_1497
AAACATGATGAAGGAGAACA
>smRNA|rpm:26.991|locus:chr17B:399605-400611|Cluster_55791
TTGTGGCTGCGGACTCCGC
>smRNA|rpm:16.488|locus:chr6B:448384-450335|Cluster_39456
AATATCCTCTTCAGATCGTCT
>smRNA|rpm:8.977|locus:chr8A:3241989-3242718|Cluster_14814
TGATTGTGGACACTAATGTTT
>smRNA|rpm:9.162|locus:chr8A:3242822-3243728|Cluster_14815
GTTTAGACTGTTTTTTGTTT
>smRNA|rpm:38.073|locus:chr6A:5526794-5531217|Cluster_12111
TTTTAGTACTCTGTGACCAGG
>smRNA|rpm:267.376|locus:chr6A:5521514-5526690|Cluster_12110
TTTGATCTTCTGGTTCACTAGG
>smRNA|rpm:9.162|locus:chr1A:1319028-1319930|Cluster_471
ACGATGACGCTAGCTATCTCT
>smRNA|rpm:22.245|locus:chr16A:3280711-3285681|Cluster_26370
TGAGTCGACGAACTTCACG
>smRNA|rpm:17.85|locus:chr2A:5998221-5998852|Cluster_4412
TGAGACGTTCGTTGACGGGA
>smRNA|rpm:5.695|locus:chr11A:1729870-1730567|Cluster_19332
TTTGGTCGCTGGTTTCTCTACC
>smRNA|rpm:7.615|locus:chr11A:1730812-1731928|Cluster_19333
ATCTGGAAGAATGGAAAGCGGC
>smRNA|rpm:17.458|locus:chr11A:1716005-1719026|Cluster_19330
TGGAGATGACTGCTAATGGC
>smRNA|rpm:5.241|locus:chr8A:4925335-4925809|Cluster_15362
TGGTCCATCTAAATAAAGCTCT
>smRNA|rpm:35.535|locus:chr9A:4358835-4363312|Cluster_16949
TCAGCAACCATCTGTGAACTCC
>smRNA|rpm:9.864|locus:chr2A:5997722-5998144|Cluster_4411
AGGCAACGTTGGCATTCCTCT
>smRNA|rpm:15.415|locus:chr16A:3311127-3315341|Cluster_26375
TGCGATCGTTGTGCGAAATCC
>smRNA|rpm:12.98|locus:chr10B:3028216-3029365|Cluster_46254
TACTGTATCCAGAGACGAGC
>smRNA|rpm:15.002|locus:chr11B:3881132-3882580|Cluster_48179
AAGTAAAGATCTGACAAGTGC
>smRNA|rpm:6.191|locus:chr9B:1374206-1375167|Cluster_44214
TACTAGACTGTTGTAGCTGT
>smRNA|rpm:69.212|locus:chr4A:88678-91680|Cluster_6519
AACTTAGTTGGCTCTACTGGC
>smRNA|rpm:50.021|locus:chr8A:4450787-4452273|Cluster_15224
TCATCGATCTTCGACGCTGGA
>smRNA|rpm:11.04|locus:chr12A:3940364-3940767|Cluster_21679
TAGACGTCGCGATCAGGGGA
>smRNA|rpm:5.118|locus:chr3A:5399170-5400727|Cluster_6263
TTGATGTGGACATAGAATGCC
>smRNA|rpm:9.018|locus:chr17A:668306-671587|Cluster_26623
CCAGGACTCTCTATCTTCT
>smRNA|rpm:14.177|locus:chr4A:3587267-3589550|Cluster_7791
AAGAATTCTCGAAACAAGCCG
>smRNA|rpm:32.604|locus:chr4A:3589666-3593295|Cluster_7792
TGCAGAGACGACTCTAAGTGG
>smRNA|rpm:300.166|locus:chr12B:2068863-2074516|Cluster_49333
TTCTCCTTGAACTTAGAATCGG
>smRNA|rpm:11.927|locus:chr12B:2067801-2068540|Cluster_49332
TAGACTAAAACCTCTGCTGTGG
>smRNA|rpm:166.633|locus:chr12B:2055973-2067419|Cluster_49331
AACACCGGCTGTTATCTATTGC
>smRNA|rpm:2260.572|locus:chr12B:2075050-2084514|Cluster_49335
TTCCTTCGATCTTATGTACAGC
>smRNA|rpm:7.635|locus:chr6B:1855724-1857664|Cluster_39900
AAGCTGCTAGATCTGATCCTGC
>smRNA|rpm:26.93|locus:chr2A:51451-51771|Cluster_2203
TCCAATTTGGACTTCAACTCC
>smRNA|rpm:35.947|locus:chr4B:4392449-4395982|Cluster_36172
TCCAAACTGACTTCTGATCGA
>smRNA|rpm:5.716|locus:chr4B:4388262-4388871|Cluster_36171
TTTGGACGTCTCGCCGAATGC
>smRNA|rpm:37.516|locus:chr4B:4408912-4412459|Cluster_36177
AATACTGCAGCTGAACCGGC
>smRNA|rpm:6.872|locus:chr10B:1894505-1895687|Cluster_45847
TAGGCTGTCTGAGCTAACCTC
>smRNA|rpm:5.53|locus:chr9B:5053309-5054084|Cluster_45331
TCCGACTAGCTGAATTGATGAT
>smRNA|rpm:14.734|locus:chr9B:5051774-5053228|Cluster_45330
TCTAGTCAGCTTTTAGTCTCT
>smRNA|rpm:5.386|locus:chr15B:2319606-2319870|Cluster_53046
ATGAGACGTAGTCGTTTGAGT
>smRNA|rpm:52.951|locus:chr13B:2130732-2136779|Cluster_50656
TGGTCTGCACATGTCTCAGC
>smRNA|rpm:6.81|locus:chr4B:759283-762065|Cluster_34992
AGTGAACTTCTCTATCTTTGAT
>smRNA|rpm:5.159|locus:chr4B:757250-757520|Cluster_34990
TTGTTCTGAACCACCGGCTG
>smRNA|rpm:37.928|locus:chr13B:2124603-2126985|Cluster_50652
TGTGGAACTACTCTTGGGATGT
>smRNA|rpm:7.305|locus:chr8A:1823616-1826469|Cluster_14364
ATCGATGACTGGTTTTGACC
>smRNA|rpm:6.562|locus:tig00001113:112691-114511|Cluster_57971
TTGCGTCAAACCCTTCTGC
>smRNA|rpm:6.954|locus:chr4B:774257-776687|Cluster_34999
TGGAGTGTCTCTGTTTTGG
>smRNA|rpm:25.506|locus:chr10B:2524341-2526489|Cluster_46077
TAGAGCTTCAGATACTCCTGG
>smRNA|rpm:13.785|locus:tig00000290:26800-27670|Cluster_57766
TGGGGACTTAGTTCAGGGCT
>smRNA|rpm:6.129|locus:tig00001065:8041-8558|Cluster_57852
TGGTTCAAAGGCGACTCTGCC
>smRNA|rpm:9.245|locus:chr16B:2456781-2457660|Cluster_54411
ACGTGTAATGAGGATTCTGG
>smRNA|rpm:8.007|locus:chr13A:2541146-2542569|Cluster_22507
TAGCTGAGTCGGGCACGACT
>smRNA|rpm:15.621|locus:chr13A:2538042-2540586|Cluster_22506
AGGTAATACTCTAACTCTAATT
>smRNA|rpm:32.914|locus:chr13A:2534777-2537955|Cluster_22505
TGCTTTTGCTCTAGAGCTCGTG
>smRNA|rpm:7.016|locus:chr13A:2517908-2519974|Cluster_22501
TTCCGGCAGTACTTGGGTGC
>smRNA|rpm:8.646|locus:chr6B:876957-878297|Cluster_39538
TCTGTTGCCTGAAACGATGAC
>smRNA|rpm:21.296|locus:chr14B:875989-883241|Cluster_51423
CAGGTGTTGGATTTAAAG
>smRNA|rpm:12.67|locus:chr14A:3183756-3185846|Cluster_23901
TCCAGACTATAGAATCATGCT
>smRNA|rpm:13.516|locus:chr2A:1034621-1036568|Cluster_2568
TATAATCTCGTTCGACCTCG
>smRNA|rpm:50.392|locus:chr15A:774700-777459|Cluster_24276
CACTCGGGCAACTAGAAAGC
>smRNA|rpm:5.881|locus:chr2A:4732711-4733575|Cluster_3965
TTTGTCTAGATCTGATGAAATC
>smRNA|rpm:9.74|locus:chr10A:3055578-3058845|Cluster_18202
TGTGGCTACTGATCTGTGATC
>smRNA|rpm:6.748|locus:chr10A:3084860-3086304|Cluster_18205
TCGGAACTGGCCGACATCGCC
>smRNA|rpm:14.404|locus:chr15A:2616405-2618293|Cluster_24903
AGGATTTTGCAGCTGTTGATGC
>smRNA|rpm:7.284|locus:chr4B:1334455-1335700|Cluster_35157
AACGTGGCTAGAGTAATGCTTTT
>smRNA|rpm:92.035|locus:chr15B:272952-273163|Cluster_52395
TGTCGACCTTCGGATGTAGTC
>smRNA|rpm:6.541|locus:chr15B:272230-272361|Cluster_52394
ACTCTCGCCGATCGTCCCCTTG
>smRNA|rpm:34.193|locus:chr15B:274250-274525|Cluster_52396
CTTTCGAGCTGGTCCGCCTAT
>smRNA|rpm:10.442|locus:chr15B:282801-284377|Cluster_52399
TTCTGAGAATCTTTGATTGCC
>smRNA|rpm:16.983|locus:chr7A:1926019-1927118|Cluster_12753
TGGATGTGGTCTTCAAGCTGA
>smRNA|rpm:15.993|locus:chr4B:4819202-4820012|Cluster_36289
ATGGCGGCAAACGATGACT
>smRNA|rpm:9.224|locus:chr17B:2789697-2792462|Cluster_56550
TTATATGTACTCCGATCAGA
>smRNA|rpm:29.86|locus:chr17B:2801511-2803303|Cluster_56555
TTTCATTTAGATCTCTACTCT
>smRNA|rpm:7.037|locus:chr4B:4791201-4791670|Cluster_36281
TGGGCTGACCAGATGTGGC
>smRNA|rpm:6.459|locus:chr4B:4800164-4801491|Cluster_36284
TTGAGGATCTTCTGAGTAGA
>smRNA|rpm:6.603|locus:chr4B:2865850-2866290|Cluster_35739
TTCACCGGTTTCGGAATCTCG
>smRNA|rpm:6.088|locus:chr6B:215200-216815|Cluster_39391
AGCGAACATCAGTAGAATG
>smRNA|rpm:6.768|locus:chr4B:2852421-2854545|Cluster_35733
TACACGGCTCTGTATGATTGGC
>smRNA|rpm:7.181|locus:chr2B:3367360-3370113|Cluster_32102
TTAGACCTAGAATCGAGACT
>smRNA|rpm:10.235|locus:chr12B:796107-796255|Cluster_48881
TGACATTAGATGACTTTGCCTC
>smRNA|rpm:6.335|locus:chr18B:396802-397374|Cluster_56725
AACGGCTGGAAGGATTTCCTTC
>smRNA|rpm:22.431|locus:chr14B:2779181-2783492|Cluster_52021
TTGACTGAGGATTGTGCTTTC
>smRNA|rpm:84.585|locus:chr18B:408113-408531|Cluster_56731
TCGACTCCCGTATTCGGAAT
>smRNA|rpm:13.908|locus:chr6A:189135-191801|Cluster_10455
TTTTCGTTGGATCTGAACATCC
>smRNA|rpm:23.442|locus:chr6A:163651-166782|Cluster_10450
TACTTTTTAATCTCTGTTCAGG
>smRNA|rpm:6.83|locus:chr6A:174348-175255|Cluster_10453
TGTGTGCTGGTAGGTCGAGA
>smRNA|rpm:6.067|locus:tig00001168:15402-15918|Cluster_58042
TTCCGACTTGGGATCTCCTCA
>smRNA|rpm:19.377|locus:chr9A:2878391-2881390|Cluster_16437
TTGTGACTGCAAGTAAATCCGC
>smRNA|rpm:26.703|locus:chr9A:1967211-1970124|Cluster_16122
AAAAGTCAGGTCTGTTACTCAC
>smRNA|rpm:12.918|locus:chr9A:1975793-1977551|Cluster_16126
ACATAAACTGTAGTGAGACGT
>smRNA|rpm:10.194|locus:chr3B:3599102-3603541|Cluster_34283
TAGGTCTGGTCAAAGTCAATC
>smRNA|rpm:5.118|locus:chr3B:3596113-3596860|Cluster_34280
TAGGCTCCTTTGCAACTGTGG
>smRNA|rpm:13.516|locus:chr6B:92151-93891|Cluster_39344
AATTCGTACGATCTTGCTGA
>smRNA|rpm:15.229|locus:chr1A:59477-62095|Cluster_20
TAAACGACTGGTTTTCAAGC
>smRNA|rpm:265.746|locus:chr4A:5126787-5127888|Cluster_8210
TATCAACGTCGGTCCGAACC
>smRNA|rpm:12.113|locus:chr4A:5132333-5134405|Cluster_8213
TACGTGTAACCCTCGCGAACG
>smRNA|rpm:25.547|locus:chr4A:5144496-5145628|Cluster_8216
GAGATTGTTCGACACCGAGA
>smRNA|rpm:32.749|locus:chr4A:5145821-5146757|Cluster_8217
AAGGATGATGATCTTGGAGA
>smRNA|rpm:17.148|locus:chr5A:1491878-1495176|Cluster_9037
TGACATCTGTTTTTCTGAAGC
>smRNA|rpm:9.554|locus:chr13B:2780334-2782016|Cluster_50898
TGAACGTCTGGAAGTAACTTC
>smRNA|rpm:6.046|locus:chr18A:1810355-1811090|Cluster_28101
TGCTGACTGTGATTATCTAAGC
>smRNA|rpm:77.673|locus:chr18A:1807538-1809869|Cluster_28100
ATTGTCCAATCTGTGTCAAAGC
>smRNA|rpm:21.275|locus:chr12A:252636-254452|Cluster_20378
TGGACTGATGTTTCTCATATC
>smRNA|rpm:8.357|locus:chr12A:252069-252538|Cluster_20377
TAATGGAACTTGGTGGAAACC
>smRNA|rpm:6.17|locus:chr10B:2311611-2313711|Cluster_46019
TTTAGGACGTTTAGAGGGTTGT
>smRNA|rpm:20.45|locus:chr10B:3821320-3822101|Cluster_46541
TTGCGGACTCGAGAGTATTCA
>smRNA|rpm:21.523|locus:chr10B:3819350-3821182|Cluster_46540
TTTGTGCTCTGGTCAAATCC
>smRNA|rpm:6.356|locus:chr8A:2004338-2006614|Cluster_14411
TGATGATCTCTCTGACTGGTT
>smRNA|rpm:56.665|locus:chr11B:2607469-2609717|Cluster_47768
TCTTCTTCTTGTTCTGTGGA
>smRNA|rpm:13.042|locus:chr11B:2609806-2610246|Cluster_47769
ATCTCCATCGATCTCCGGACT
>smRNA|rpm:7.532|locus:chr6B:3307646-3309820|Cluster_40261
TGAGCTCTCGGATCTGGACA
>smRNA|rpm:151.589|locus:chr6B:3313963-3316070|Cluster_40266
TGAACGGACAGTCCTAGTGGC
>smRNA|rpm:25.712|locus:chr6B:3312689-3313258|Cluster_40264
TCGACTGTTTGCATACCAAAT
>smRNA|rpm:32.398|locus:chr6B:3313345-3313862|Cluster_40265
GGCTGATCGTTCAAGTAGAGC
>smRNA|rpm:10.05|locus:chr6A:3813352-3814919|Cluster_11479
TTCTCGGGTAGGACTTCTCCG
>smRNA|rpm:27.466|locus:chr6B:1329560-1333672|Cluster_39739
CTGCACCATGGGTCCACTCT
>smRNA|rpm:11.061|locus:chr6B:1316635-1319082|Cluster_39735
ATTACTGATCTGTTGAATTTTC
>smRNA|rpm:9.265|locus:chr6B:1319508-1319771|Cluster_39737
TCTGAATATCCTGACACTTTT
>smRNA|rpm:5.386|locus:chr6B:1311906-1312167|Cluster_39731
TCTGATGTAAATTTTGGGTC
>smRNA|rpm:5.159|locus:chr1A:2533842-2534130|Cluster_862
TTTTGGGAGAAAATGCAGAC
>smRNA|rpm:20.099|locus:chr11A:2254612-2257618|Cluster_19527
AGGATACTTCTAAACTATGGA
>smRNA|rpm:13.145|locus:chr16B:863775-866565|Cluster_53817
TAGGATCTCTGAAGAAATTCTC
>smRNA|rpm:6.459|locus:chr11A:3267757-3268065|Cluster_19832
TTTAGTTGCACCTTCCGAAGTCT
>smRNA|rpm:15.188|locus:chr9A:956597-960387|Cluster_15802
TCTACGGTCTGAAGCAGAGC
>smRNA|rpm:7.016|locus:chr6A:1579752-1582277|Cluster_10871
TTTTAGCTGGAATCAAGAACC
>smRNA|rpm:6.088|locus:chr11A:2257729-2259672|Cluster_19528
GGAACAGACTGTCCGAGAGAAC
>smRNA|rpm:5.076|locus:chr6B:2776563-2776918|Cluster_40087
ATGAAATTCCTGAACATGCTGG
>smRNA|rpm:17.169|locus:chr8A:1236777-1241364|Cluster_14174
AATTGATGATCTTCTGGACCAGC
>smRNA|rpm:7.181|locus:chr6B:2765241-2767377|Cluster_40083
TATCCGGATCTGTGTACATCC
>smRNA|rpm:54.107|locus:chr8A:1229199-1230099|Cluster_14171
TACGGTCGGGTGATTTGCATC
>smRNA|rpm:5.572|locus:chr16B:4581554-4583168|Cluster_55148
TACAGAACTCTTTTGAAAGG
>smRNA|rpm:8.419|locus:chr16B:4569860-4570777|Cluster_55141
AGGACGTAGAGGTTTACCTGT
>smRNA|rpm:7.573|locus:chr12A:890977-893629|Cluster_20592
AACGTAGATCTTGACTCATCATC
>smRNA|rpm:7.326|locus:chr1B:5398543-5400703|Cluster_30505
TAACGATCTCGGAAATCATCCA
>smRNA|rpm:5.056|locus:chr8B:2735600-2735919|Cluster_43684
CATTACAGGACCATAAAGACT
>smRNA|rpm:8.357|locus:chr12A:2982453-2983866|Cluster_21355
AAGACTGGTCTTGCTGGAACCA
>smRNA|rpm:11.865|locus:chr12A:2980999-2982368|Cluster_21354
TAGGATTGTATTGAGCTTGG
>smRNA|rpm:24.371|locus:chr12A:2979224-2980884|Cluster_21353
TATTAATTGATTGCAGACTG
>smRNA|rpm:35.844|locus:chr12A:2976826-2979074|Cluster_21352
AAGATCTCTGCAGCATGCAC
>smRNA|rpm:277.714|locus:chr12A:2965897-2976749|Cluster_21351
ATCTGTTGTCAGACTGGGCACC
>smRNA|rpm:15.58|locus:chr12A:2964593-2965054|Cluster_21350
ACAAGTTTGACTTGTCGGACGT
>smRNA|rpm:7.491|locus:chr1A:4610341-4612008|Cluster_1577
TGTACTACGCTTGAACCTGT
>smRNA|rpm:68.902|locus:chr12A:2986239-2990899|Cluster_21359
AAAAGATCTTCACAAAACTGGA
>smRNA|rpm:9.905|locus:chr13A:2043413-2045193|Cluster_22330
ACACGTAGGTTTCTGTAGGCGT
>smRNA|rpm:9.348|locus:chr14A:371546-373095|Cluster_22995
TGTGCTGTGACGACTTTTGC
>smRNA|rpm:41.767|locus:chr17A:2451328-2452313|Cluster_27212
AAACGGCTCTGATGGTCATTGA
>smRNA|rpm:8.853|locus:chr17A:2454945-2456084|Cluster_27214
TATGGACGTAGACGAGAAGG
>smRNA|rpm:5.2|locus:chr17A:2456201-2456969|Cluster_27215
ATCGACAGCTGCAAAATCCTGT
>smRNA|rpm:6.81|locus:chr18A:706232-707552|Cluster_27740
TGATGCTGAGCCTGTAGCACCC
>smRNA|rpm:8.461|locus:chr17A:2458250-2459501|Cluster_27217
AGCCAAATCCGATCTCTGACTC
>smRNA|rpm:6.438|locus:chr17A:2460572-2462854|Cluster_27219
AGAAGGAGATGCTGGAGAAGTG
>smRNA|rpm:8.584|locus:chr18A:735514-737586|Cluster_27748
TTATCTGCTGTTTCTGTGGC
>smRNA|rpm:6.418|locus:chr16A:806184-807964|Cluster_25520
CATCAGTCGAAAGTGGGCTCT
>smRNA|rpm:5.737|locus:chr5A:930902-932009|Cluster_8848
TCCTGATTTAAGGGATTCTGC
>smRNA|rpm:11.969|locus:chr16A:815015-815884|Cluster_25522
TCGATCTGTAACTTGAACTCC
>smRNA|rpm:22.41|locus:chr16A:815975-817875|Cluster_25523
TAGGGCTACCTTGAATCGAGT
>smRNA|rpm:14.074|locus:chr16A:823200-824513|Cluster_25528
AACAAGTCTGACATTACAAATC
>smRNA|rpm:27.714|locus:chr9B:2138593-2141283|Cluster_44418
ATTGCTGGCCAATAGACTCGTG
>smRNA|rpm:11.205|locus:chr4B:3500651-3501550|Cluster_35909
ATTGAACAATTTGTGTGGCTCT
>smRNA|rpm:5.819|locus:chr4B:3499346-3500083|Cluster_35908
AATGGATTGTGAAATGAGG
>smRNA|rpm:6.459|locus:chr4B:3498699-3499098|Cluster_35907
TGAGTAACTGCCTGTGAGC
>smRNA|rpm:19.088|locus:chr4B:3497751-3498622|Cluster_35906
ATTATGGACTGGCTCTTGATGG
>smRNA|rpm:84.771|locus:chr4B:3493990-3497166|Cluster_35905
AAAGTTGGATCTGCATATGATGC
>smRNA|rpm:89.311|locus:chr4B:3491796-3493760|Cluster_35903
ATTGAAATCGGCTGTTGCAGC
>smRNA|rpm:26.93|locus:chr4B:3488763-3491665|Cluster_35902
TTTCCACTGGACTGACAAGC
>smRNA|rpm:134.544|locus:chr4B:3480993-3488511|Cluster_35901
TTGCGGCTGGATATTATAGTTC
>smRNA|rpm:5.634|locus:chr8B:246585-249833|Cluster_42813
AATTACAGTCTGGTCTGAACACC
>smRNA|rpm:5.84|locus:chr12B:1395610-1396018|Cluster_49106
TTGTCCAACTGGTTGAAACCC
>smRNA|rpm:6.975|locus:chr12B:1396104-1396404|Cluster_49107
TACTCTTCTGACTTATGCTGA
>smRNA|rpm:10.215|locus:chr12B:1393080-1393950|Cluster_49103
TAGACAGGTCTTGTATAACA
>smRNA|rpm:12.175|locus:chr12B:1397205-1397671|Cluster_49109
TACTGGACTGGTTGTATTGCC
>smRNA|rpm:5.51|locus:chr7B:1195609-1197593|Cluster_41351
ACACTCTGAAGAAACCTGAAGG
>smRNA|rpm:13.248|locus:chr7A:2427423-2431264|Cluster_12923
ATAGGATTTTGTTGAGGCGTGT
>smRNA|rpm:11.391|locus:chr1A:1925387-1927761|Cluster_648
TGGAGCAGATATCTGGAGACA
>smRNA|rpm:7.945|locus:chr1A:1920384-1923226|Cluster_646
TTGCATACTGTGGCCGATTACT
>smRNA|rpm:5.241|locus:chr1A:368294-369820|Cluster_131
GTAGGAATCTAGAGCGCC
>smRNA|rpm:34.565|locus:chr3B:129852-131228|Cluster_33082
CGGCTGGAAGGAGACTTAGT
>smRNA|rpm:6.315|locus:chr3B:141763-143292|Cluster_33086
TACAGACCGAACTTGATGAG
>smRNA|rpm:16.591|locus:chr16B:2817224-2820902|Cluster_54540
TCAAGAATAAGATCAAAGGCGT
>smRNA|rpm:12.856|locus:chr14B:1849737-1851911|Cluster_51714
ACGCTATTGTTCCGAACTCT
>smRNA|rpm:21.44|locus:chr2B:3891135-3892815|Cluster_32289
AAGTGATCTTCATGTGCTGG
>smRNA|rpm:5.035|locus:chr14B:3465119-3466587|Cluster_52250
TTTCGGTCTTTTTTATTGTGA
>smRNA|rpm:6.603|locus:chr14B:3473709-3474510|Cluster_52251
ATTTTGGCCTGAACACAAGTTC
>smRNA|rpm:50.702|locus:chr12B:214221-215551|Cluster_48669
TGGATGAGACGCTGAAGAAGA
>smRNA|rpm:10.71|locus:chr18B:1064800-1067015|Cluster_56949
TCAAAGGTCTGAATGAGATTC
>smRNA|rpm:13.62|locus:chr11A:3550009-3552973|Cluster_19946
ATTGATCTGTTGACTGATTCAGC
>smRNA|rpm:9.162|locus:chr3B:2452422-2453668|Cluster_33887
AGTGTCGAGACAAATGGGGC
>smRNA|rpm:7.615|locus:chr10A:2688122-2690804|Cluster_18077
TAGTAGATCTGTTATCCCGC
>smRNA|rpm:5.283|locus:chr13A:1662801-1663117|Cluster_22199
AATGAAGATCGTGAACACCTCA
>smRNA|rpm:5.118|locus:chr13A:1656851-1657113|Cluster_22194
ACATGTAGATTTCCGTAGGCGT
>smRNA|rpm:5.138|locus:chr1B:1036926-1037828|Cluster_28929
AATGTCGTTCTGTTTGCACAAC
>smRNA|rpm:5.757|locus:chr2A:1707863-1709118|Cluster_2798
ATTTCCGTAGGCGTTTCTCAGA
>smRNA|rpm:43.087|locus:chr14A:1125878-1130965|Cluster_23242
TTCGATCGACGAGTAGAATTCG
>smRNA|rpm:6.294|locus:chr18A:2313038-2315423|Cluster_28296
TGACAAGTCGTCCGGATCTGC
>smRNA|rpm:17.437|locus:chr12A:491802-494528|Cluster_20466
TTTAGGACTGGGGCTATCCC
>smRNA|rpm:10.256|locus:chr10B:356183-357267|Cluster_45458
TATTGACGCCGAGGATTTGATC
>smRNA|rpm:7.491|locus:chr10B:357355-358864|Cluster_45459
TATTCAAGTCCGGTCTTTTGC
>smRNA|rpm:12.423|locus:chr2A:3705320-3707518|Cluster_3559
TACGGATTGGCTCAATATGACC
>smRNA|rpm:7.222|locus:chr13B:241706-242022|Cluster_50049
ATCTTCTGTTTGAGCACACTGG
>smRNA|rpm:10.545|locus:chr13B:240105-241015|Cluster_50048
AGGAGTTTGATGGAACAGCAGT
>smRNA|rpm:8.357|locus:chr16A:2448928-2450170|Cluster_26106
TTACTGCTAGATTCTTGACT
>smRNA|rpm:6.603|locus:chr17B:137167-138086|Cluster_55705
CGACGCTGAGAACTTGGAAGC
>smRNA|rpm:11.783|locus:chr16A:2442070-2442967|Cluster_26103
CAGGCCACTGTTGGGACACCA
>smRNA|rpm:10.792|locus:chr10A:4605598-4608299|Cluster_18694
ATGGTAGGAATCTAGATT
>smRNA|rpm:11.102|locus:chr10A:4608450-4611216|Cluster_18695
TACTACGAGAGCGATGACAGT
>smRNA|rpm:7.759|locus:chr10B:2970898-2975553|Cluster_46229
ATGGACCAGATGAAATGGG
>smRNA|rpm:15.126|locus:chr9A:2531785-2533542|Cluster_16330
TTCCGGATGCATCTGAACGTG
>smRNA|rpm:8.089|locus:chr9A:2560489-2564134|Cluster_16338
ATTGAATATCGTTAACGGGAGA
>smRNA|rpm:15.889|locus:chr6A:4226558-4229219|Cluster_11646
ATCCGACTGGCGTTTCTTCC
>smRNA|rpm:44.016|locus:chr6A:3376311-3378622|Cluster_11313
TCTTGCGTTCTGTTTCTGCC
>smRNA|rpm:14.878|locus:chr12A:3342610-3343589|Cluster_21487
ACCGACTGAGGATTGAACGGC
>smRNA|rpm:9.162|locus:chr10A:934024-934551|Cluster_17425
TTCGATCCCGGCTCGGGGGACCA
>smRNA|rpm:9.513|locus:chr15A:2080892-2083539|Cluster_24738
TGGATGGGCTCAAATGAACC
>smRNA|rpm:19.459|locus:chr10A:923400-928062|Cluster_17423
TGCTGACTCCATAATTCTGG
>smRNA|rpm:5.592|locus:chr16B:501665-502799|Cluster_53660
TTCTGTGGTCCATCAGTT
>smRNA|rpm:17.994|locus:chr12A:3339732-3341939|Cluster_21484
TTGAAAAGTCAAAGGACGGT
>smRNA|rpm:5.407|locus:chr10A:936750-937219|Cluster_17428
TAGGTGTTGCTGAAGATGTTC
>smRNA|rpm:5.922|locus:chr10A:938604-938966|Cluster_17429
ACGTGCTTGCTATGGACTTGG
>smRNA|rpm:9.492|locus:chr2B:5529358-5530146|Cluster_32821
AAGGACGATCAGTTTGACGAGC
>smRNA|rpm:18.118|locus:chr7B:3722430-3725623|Cluster_42109
TGCAGATCTCTGTCACGACC
>smRNA|rpm:7.222|locus:chr2B:5543024-5545719|Cluster_32827
TGGGGCCAAGAACGAAGAAGCC
>smRNA|rpm:44.016|locus:chr2A:4917053-4922177|Cluster_4026
TCAAGATGGACTGCAAATTGC
>smRNA|rpm:31.552|locus:chr3B:4589154-4591990|Cluster_34611
ATAGATCCGCTGTATATCTGC
>smRNA|rpm:5.2|locus:chr12A:24696-24934|Cluster_20291
TGTAACTTGTACTGTAGCGTG
>smRNA|rpm:7.635|locus:chr3A:2604183-2606078|Cluster_5266
AATCAATTGTGGACTTACGTGC
>smRNA|rpm:6.232|locus:chr2B:165048-166314|Cluster_30978
TCCGGTTTGTGCTCGATGTGC
>smRNA|rpm:6.541|locus:chr2B:155813-156270|Cluster_30971
AACAAAACTCTGGCCAACACC
>smRNA|rpm:7.264|locus:chr4A:4495653-4496244|Cluster_8023
AACGCTGTCAGCTCTAGCTAC
>smRNA|rpm:17.499|locus:chr5B:5964851-5968755|Cluster_38778
TCCGACTGGGAGAACTGCTCC
>smRNA|rpm:13.186|locus:chr2A:5569393-5572345|Cluster_4243
AGAGACTGTGGAGGCACA
>smRNA|rpm:8.626|locus:chr11B:1972433-1975019|Cluster_47571
CTTATTGACTTCAGCAGCCC
>smRNA|rpm:5.448|locus:chr7B:2982032-2982867|Cluster_41900
TGAGACTTCTGATGGCATTGA
>smRNA|rpm:6.273|locus:chr9B:3583794-3586353|Cluster_44886
TTCGGTCTACCTAACTTGGC
>smRNA|rpm:5.138|locus:chr6A:1951251-1951794|Cluster_10991
TTCAAGTTCTGAGTCGTGATC
>smRNA|rpm:95.192|locus:chr15B:1440400-1444679|Cluster_52824
TCTTTAGACTCTTCAGACATGA
>smRNA|rpm:13.95|locus:chr15B:1436666-1439411|Cluster_52823
ACCTGTTGGTTGTCGGTCTTCT
>smRNA|rpm:25.093|locus:chr15B:1426913-1429522|Cluster_52822
AACGACTCAACGAACGGTATG
>smRNA|rpm:5.716|locus:chr11B:2304949-2305855|Cluster_47680
TTGACGGACGTGTTTTTGTGA
>smRNA|rpm:22.307|locus:chr7A:172380-174143|Cluster_12171
TTTCCGATGACTGTTATCCAC
>smRNA|rpm:49.319|locus:chr7A:176395-179576|Cluster_12173
TAATGCTGGATACGTAGAGTCC
>smRNA|rpm:6.232|locus:chr14B:1788774-1790212|Cluster_51692
TGATCTTGACTCTACATGTTAT
>smRNA|rpm:11.35|locus:chr5A:4974913-4976629|Cluster_10190
AGGTAGCTAAATCGACGGACC
>smRNA|rpm:20.099|locus:chr5A:4977151-4978611|Cluster_10192
TGATGTACTTCTTCTCTGAGA
>smRNA|rpm:5.303|locus:chr5A:4990437-4991732|Cluster_10197
TTCTTTTTTTGACTGTCTCT
>smRNA|rpm:10.565|locus:chr9A:4282703-4283908|Cluster_16928
AGCAACGACTGGAACCACGTCC
>smRNA|rpm:7.367|locus:chr9A:4285296-4287067|Cluster_16929
TACACAAGCGATCTGATCATTC
>smRNA|rpm:10.338|locus:chr18A:1545146-1547951|Cluster_28009
TGTGGAGTGGATGTTCAAATG
>smRNA|rpm:573.794|locus:chr9A:4254759-4262601|Cluster_16922
AATCCGCTCTGAAATCCTGTTC
>smRNA|rpm:297.855|locus:chr9A:4262742-4268514|Cluster_16923
TTTCTGACTGTTTTGCAAATC
>smRNA|rpm:5.221|locus:chr5B:3460278-3461057|Cluster_37994
TTGTGGCTGCGGACTCCGC
>smRNA|rpm:8.811|locus:chr9A:4247576-4251770|Cluster_16921
ATCTGTGTGTATGCTCTGCAGC
>smRNA|rpm:17.169|locus:chr5A:3837794-3839433|Cluster_9770
TTTCTGGCTGGAGTGCGACCC
>smRNA|rpm:15.972|locus:chr5B:3457860-3459043|Cluster_37993
TCTCAGAGTTGGACAACTTG
>smRNA|rpm:52.951|locus:chr9A:4269262-4273276|Cluster_16924
AACTGGACAAGAATGATGCCC
>smRNA|rpm:5.159|locus:chr5B:3443100-3443394|Cluster_37991
TACTGAACGGTAGACTCATG
>smRNA|rpm:29.096|locus:chr3A:2030676-2034014|Cluster_5049
TTAATGGATGAGTGAAAGAGT
>smRNA|rpm:8.523|locus:chr3A:2025457-2026259|Cluster_5046
AGGATTGTGCACGACTTGCAGC
>smRNA|rpm:12.361|locus:chr3A:2027804-2028218|Cluster_5047
TCTTCAGGATTGAACGCTGG
>smRNA|rpm:7.181|locus:chr3A:2016691-2018869|Cluster_5044
AGGACGTGACAAGCAGAATACT
>smRNA|rpm:57.078|locus:chr3A:2018984-2025313|Cluster_5045
TGCATTAGTGGAAAGTCTAGC
>smRNA|rpm:27.033|locus:chr3A:2007475-2012508|Cluster_5042
ATATTGATTACAAGACTCTTAG
>smRNA|rpm:28.477|locus:chr3A:2012588-2016508|Cluster_5043
ATTGTCTTCATGTATGCCTTGA
>smRNA|rpm:19.583|locus:chr6B:1197942-1203237|Cluster_39695
TTCGAAGTTCGTGACATGTACA
>smRNA|rpm:6.954|locus:chr5A:166873-167869|Cluster_8586
AAGGTAGACCGAATGCACAAGG
>smRNA|rpm:41.663|locus:chr12A:3888655-3892369|Cluster_21656
GATTCCTTCCGACGAGCTGT
>smRNA|rpm:5.84|locus:chr12A:3892501-3894065|Cluster_21657
AAGCTCAACTGTGATTCTAAGC
>smRNA|rpm:8.977|locus:chr12A:3887111-3888515|Cluster_21655
AATTTCAATTGGAGTGTGGACC
>smRNA|rpm:5.386|locus:chr5B:1067416-1068602|Cluster_37197
TAGCTTGGATTTGAATGTATC
>smRNA|rpm:17.499|locus:chr6B:4819701-4820938|Cluster_40745
TGGATTGTTTTCGTGAAGAGT
>smRNA|rpm:12.258|locus:chr6B:4818644-4819626|Cluster_40744
CTTTGAGATGTTGCGCTGGA
>smRNA|rpm:7.449|locus:chr6B:4821833-4822165|Cluster_40747
CAGACGGACGTTGTATGATC
>smRNA|rpm:10.07|locus:chr6B:4821021-4821755|Cluster_40746
AAGAGCTCGTAAGATTGTGA
>smRNA|rpm:5.427|locus:chr6B:4813433-4814136|Cluster_40741
TTCCGGCTGTACACATTCGTC
>smRNA|rpm:6.376|locus:chr12B:2174116-2174458|Cluster_49357
TTGCGGTTTTGGGAAGGCTGTA
>smRNA|rpm:6.067|locus:chr9B:993627-995565|Cluster_44089
TCTGGAAGCCGATCTCATGCT
>smRNA|rpm:5.118|locus:chr16B:4414003-4414382|Cluster_55081
TTCCAATTCTGACATAAGTGC
>smRNA|rpm:21.048|locus:chr10A:1528802-1530338|Cluster_17688
AACGTGGCTGTCGGAGTCAAGC
>smRNA|rpm:7.718|locus:chr9B:975823-979523|Cluster_44082
TGATGGGAACAGTATGAGCC
>smRNA|rpm:23.875|locus:chr16B:2254150-2258287|Cluster_54281
TGCGTAACTTCTGATCCAGT
>smRNA|rpm:5.592|locus:chr16B:2259252-2259954|Cluster_54283
TCTCAGGCTGGGACGAACCCC
>smRNA|rpm:5.365|locus:chr16B:2260621-2260968|Cluster_54285
ATGAGACTGTGCTGCAGCAGCT
>smRNA|rpm:50.103|locus:chr15B:2338400-2339869|Cluster_53060
AACGAATTTTGTATACAACTCA
>smRNA|rpm:7.553|locus:chr10B:1964084-1965344|Cluster_45866
TACATTGGATGAAGTGACGGC
>smRNA|rpm:97.091|locus:chr13A:1952101-1959367|Cluster_22299
TTGACGTCTTCTGCTGCGGA
>smRNA|rpm:14.775|locus:chr13A:1949126-1951105|Cluster_22297
TCTTGTGACAGTGACTGGACA
>smRNA|rpm:100.537|locus:chr13A:1943801-1949020|Cluster_22296
ATCTGTCTGGTAATGTATTGTC
>smRNA|rpm:25.072|locus:chr13A:1942602-1943568|Cluster_22295
ATCTGTTGGGGTGTTTACTCCC
>smRNA|rpm:159.328|locus:chr13A:1936216-1942316|Cluster_22294
TAGGTCTAGATGAGTCTCACACT
>smRNA|rpm:5.902|locus:chr13A:1934721-1936124|Cluster_22293
TTCAGGACGTTTCTCACAGA
>smRNA|rpm:8.832|locus:chr13A:1932356-1934595|Cluster_22292
TATTGTTTAGAGTAGAAGAGGC
>smRNA|rpm:9.369|locus:chr8A:2063050-2066889|Cluster_14430
AGATAGAACTTGGAAAATGACGT
>smRNA|rpm:13.991|locus:chr10B:3473962-3475666|Cluster_46441
TTCTTTGTAGAGTTGATCGACA
>smRNA|rpm:30.252|locus:chr17B:681701-682116|Cluster_55884
AATCGGTCTTCAAATCAATGA
>smRNA|rpm:12.299|locus:chr17B:678911-680443|Cluster_55882
AGGATGAATGGACTAGGTTCC
>smRNA|rpm:27.26|locus:chr16A:2052380-2052928|Cluster_25952
TCTGGCTGTTTTCTGCAACACT
>smRNA|rpm:7.388|locus:chr15B:3301706-3304403|Cluster_53398
AAGACGACTGCGAACCGGGCCGC
>smRNA|rpm:156.624|locus:chr10A:3026900-3031581|Cluster_18195
TCGTGACTATCTCGAGACTAT
>smRNA|rpm:77.734|locus:chr10A:3025008-3026735|Cluster_18194
TTGAGGTAGACTGAATTATGG
>smRNA|rpm:5.592|locus:chr15B:3292051-3292565|Cluster_53396
AAATTAAACTCTGGGCTATCA
>smRNA|rpm:6.459|locus:chr17A:1879594-1881508|Cluster_27007
TGGATCTGAGAATGTTGTTCC
>smRNA|rpm:5.737|locus:chr13A:1218618-1220320|Cluster_22078
AAATTAAACTCTGGGCTATCCC
>smRNA|rpm:7.945|locus:chr17A:1859014-1862046|Cluster_27001
GTGAGATGATGAATGAGA
>smRNA|rpm:8.77|locus:chr18A:137467-139871|Cluster_27553
TCAAAGGTCTGAATGAGATTC
>smRNA|rpm:10.834|locus:chr7B:4822878-4823717|Cluster_42481
ATATCTGTAGTTTCAACAACAC
>smRNA|rpm:5.365|locus:chr18B:2680103-2681967|Cluster_57480
TGTGTGCTGTCATCTGTTGC
>smRNA|rpm:6.026|locus:chr7B:4826000-4827257|Cluster_42485
ATCTGTGTCATATTCTGCATC
>smRNA|rpm:7.449|locus:chr18A:141273-144106|Cluster_27555
AATAAAAGACTCTATCAACAAT
>smRNA|rpm:12.546|locus:chr9B:2830763-2833496|Cluster_44628
ATGGCTGCTCGAACACAAAGC
>smRNA|rpm:5.407|locus:chr9B:2833919-2835356|Cluster_44629
TTGGACTTCCGATTGTGTACC
>smRNA|rpm:17.024|locus:chr1A:5907462-5908625|Cluster_2095
CGGAGCTTCGAGTACGATTGA
>smRNA|rpm:7.326|locus:chr1A:5908734-5909051|Cluster_2096
TAGACCGATTTGTCAGACAGA
>smRNA|rpm:33.368|locus:chr1A:5909133-5913175|Cluster_2097
TTGTCGTATCGGAAACTCTTTT
>smRNA|rpm:10.442|locus:chr4B:1225985-1228010|Cluster_35130
TGAGGATCTCTTTGAACGACG
>smRNA|rpm:8.646|locus:chr7B:5298886-5299890|Cluster_42661
TCCTAAAACTAGTAAGGCTCT
>smRNA|rpm:11.35|locus:chr2A:1931054-1933109|Cluster_2899
TGTGTGCAACGATGACATCC
>smRNA|rpm:10.689|locus:chr7A:1966164-1966893|Cluster_12779
AATGAAGATTGTGAACACCTCA
>smRNA|rpm:7.656|locus:chr2B:2537458-2539258|Cluster_31831
TCATGCGACTGTTGGAAGACG
>smRNA|rpm:8.254|locus:chr2B:2536782-2537352|Cluster_31830
TGTGGTAGATGTTGTACTCT
>smRNA|rpm:7.697|locus:chr2A:375186-377317|Cluster_2324
TTCATGTTGGAGGATTACAAGC
>smRNA|rpm:72.637|locus:chr2A:370603-370832|Cluster_2322
TTCAGGCCACTGTTGGGACACCA
>smRNA|rpm:16.385|locus:chr2A:1925631-1928497|Cluster_2895
AATTCCGATCTGTTTTAGAACT
>smRNA|rpm:9.327|locus:chr7A:1961425-1962868|Cluster_12774
TTTGTGCTCTGGTCAAATCC
>smRNA|rpm:5.345|locus:chr14B:1136768-1137469|Cluster_51505
AACCATTTGGGACGTTGGAACC
>smRNA|rpm:112.113|locus:chr16B:1365573-1368618|Cluster_54026
TTTGTTCTTCTTGAGCTCGAGA
>smRNA|rpm:14.713|locus:chr14B:1132476-1134326|Cluster_51502
TGATGTCGTCTAGGTAAGCT
>smRNA|rpm:28.291|locus:chr5B:4002867-4003022|Cluster_38189
CAGACTGTATGCGACATCCA
>smRNA|rpm:6.48|locus:chr14A:2287304-2288265|Cluster_23654
ATTTCTGTGACATTTGAGCCC
>smRNA|rpm:13.289|locus:chr14A:2281550-2283683|Cluster_23651
AAGAATCTACGACTTTCTGAGT
>smRNA|rpm:7.099|locus:chr14A:2286350-2287180|Cluster_23653
TATGATTTTGGCATTGGAACA
>smRNA|rpm:5.778|locus:chr5B:1314651-1316317|Cluster_37295
TCATCCGCACTCATTATTCTG
>smRNA|rpm:8.254|locus:chr10A:3127966-3129403|Cluster_18225
TTTGACTGTTTCATTTTGATC
>smRNA|rpm:12.051|locus:chr11A:790153-791268|Cluster_18995
TCAAGGAAACTCTGGATCTGCT
>smRNA|rpm:13.269|locus:chr11A:792304-793063|Cluster_18997
TTCCTCTTGGACTGGCTCAGC
>smRNA|rpm:17.582|locus:chr11A:791550-792118|Cluster_18996
TGGGTTGGACTGATAAGGAGT
>smRNA|rpm:11.04|locus:chr9A:2914825-2916232|Cluster_16459
TTCGAGCTGGGTAAGAACTCT
>smRNA|rpm:18.737|locus:chr9A:2904311-2906309|Cluster_16450
TCGGTTTGTGCAGTTTTGTGC
>smRNA|rpm:6.789|locus:chr7A:773589-775267|Cluster_12347
TGATCTTGAACTCGACGCAGA
>smRNA|rpm:8.089|locus:chr6B:162449-163614|Cluster_39361
ATGGAGAATTCTGCAAAGCTGT
>smRNA|rpm:6.17|locus:chr4B:6284733-6287063|Cluster_36807
ATACCGGTCGGTGAACAGCATC
>smRNA|rpm:9.74|locus:chr6B:170930-173438|Cluster_39365
TCTCGATCTGTCAAAGAAACC
>smRNA|rpm:54.684|locus:chr4A:5206373-5209022|Cluster_8234
TGGACTGAGTGAATGATCATC
>smRNA|rpm:9.678|locus:chr2A:2374478-2377110|Cluster_3053
TTCTGACTCTTTTTAATCACTCT
>smRNA|rpm:6.438|locus:chr5A:2855293-2856489|Cluster_9548
TCTTTTCCAACTGTTTACTGAC
>smRNA|rpm:7.119|locus:chr18A:1842301-1844399|Cluster_28126
AAAAACTTATGACTCAGAACATA
>smRNA|rpm:47.4|locus:chr2B:2160843-2163752|Cluster_31695
TCTGTCGGAACACTTTCTTTTC
>smRNA|rpm:8.75|locus:chr12A:173998-176410|Cluster_20350
TATTCAGATCCGCAGCTGT
>smRNA|rpm:172.555|locus:chr12A:200919-204615|Cluster_20355
TCCTGATCGGGCTGATGAACC
>smRNA|rpm:5.489|locus:chr16B:5713000-5713617|Cluster_55578
AGGACTGAAGGACTACAAAGAGT
>smRNA|rpm:11.061|locus:chr8B:850511-853993|Cluster_43047
AGAACTTTTGACTTGGTGTGGC
>smRNA|rpm:7.656|locus:chr10A:1429070-1430057|Cluster_17610
ATGACCGATCAAGGATTTAACC
>smRNA|rpm:52.538|locus:chr7A:3086244-3087539|Cluster_13163
AGGGTAGCGCTAGTCATGTG
>smRNA|rpm:5.118|locus:chr11B:2520016-2520336|Cluster_47746
TTGAGTTGTTTGTTCTGAGT
>smRNA|rpm:11.102|locus:chr6B:4140667-4142802|Cluster_40533
TTCTACTCTGGATTTGATACC
>smRNA|rpm:5.716|locus:chr6B:4136936-4137621|Cluster_40530
AAGGCTGCTAATTCAGTGAAGC
>smRNA|rpm:6.686|locus:chr6B:4137913-4138518|Cluster_40531
ATCGGGTTGATCATAGGTTGGC
>smRNA|rpm:22.844|locus:chr6B:3289611-3290035|Cluster_40248
AGCAGACTGTATGCGACATCC
>smRNA|rpm:12.361|locus:chr17B:645402-645722|Cluster_55874
TTTGTGCTCTGGTCAAATCC
>smRNA|rpm:6.438|locus:chr11A:3137019-3137795|Cluster_19787
AAGAGGAACGAGCTGTAGCC
>smRNA|rpm:9.41|locus:chr4A:5896538-5901060|Cluster_8491
TAAGTCCGGTTTCTGAGCGG
>smRNA|rpm:355.098|locus:chr1A:2346138-2363817|Cluster_800
TAGTCTAGGCTTGTGAGATCT
>smRNA|rpm:961.394|locus:chr1A:2364056-2388167|Cluster_801
AACTGATTTTGGAACTCACCA
>smRNA|rpm:5.53|locus:chr1A:5089022-5091171|Cluster_1771
TACTGGCCGAGTGGATACTCC
>smRNA|rpm:8.997|locus:chr6A:1550639-1552635|Cluster_10859
AAAGAGGACACAATGACATAGC
>smRNA|rpm:14.796|locus:chr11A:3240708-3243759|Cluster_19819
ATTCGGTCAGTCTGGAATCAGA
>smRNA|rpm:24.494|locus:chr11A:3233476-3235217|Cluster_19818
TGTGTAGAGACTTCGGAAGG
>smRNA|rpm:5.097|locus:chr15A:3096700-3096967|Cluster_25094
AATCCAGGTCTTCTGCTACTGA
>smRNA|rpm:11.618|locus:chr3A:3291100-3292104|Cluster_5454
ATTTGAAGTCTGGAGTGGCAGC
>smRNA|rpm:30.087|locus:chr3A:3294821-3297886|Cluster_5457
ATGTCTACCCTGGAACGTAAGT
>smRNA|rpm:29.715|locus:chr3A:3292708-3294726|Cluster_5456
TTCTTCGATTACTGATTTCTTT
>smRNA|rpm:5.221|locus:chr16B:4612902-4614667|Cluster_55163
TTGAGAATGGTCGAATTCAAGC
>smRNA|rpm:12.485|locus:chr15A:3094902-3095368|Cluster_25093
AACCCGGACTCTTTTACGATGG
>smRNA|rpm:55.365|locus:chr3A:3297963-3304739|Cluster_5458
TTCGACTGTTAATCGTGTTGA
>smRNA|rpm:6.253|locus:chr1B:5545190-5547304|Cluster_30566
TACGATCTTTCGGCACACTTAG
>smRNA|rpm:53.137|locus:chr17A:2562924-2564060|Cluster_27277
ACAAGACATGGAACGAGATCC
>smRNA|rpm:10.689|locus:chr5B:2421518-2422513|Cluster_37699
TCTGGAGTAGTCATAGCTGC
>smRNA|rpm:9.472|locus:chr18A:995485-997568|Cluster_27835
TGTGGATGTGAGTAGAAGTG
>smRNA|rpm:10.586|locus:chr1A:4439420-4441170|Cluster_1512
TGGATTACGAACCTCGAGAGT
>smRNA|rpm:5.386|locus:chr18A:983105-983538|Cluster_27833
ATGGTCTTGTAGGTAGGTAAACT
>smRNA|rpm:9.678|locus:chr5B:2397061-2397907|Cluster_37692
TACAGTATCTATGTAGCATCACT
>smRNA|rpm:68.263|locus:chr18A:1005145-1009932|Cluster_27838
TTCTTCTGAGCATCGTTCTGA
>smRNA|rpm:13.0|locus:chr16A:1880651-1881064|Cluster_25899
TAGGTCTAGTAGCTTCTTGCT
>smRNA|rpm:5.51|locus:chr16A:1862606-1864904|Cluster_25894
TTGTGCAGATCCTGAGTTCT
>smRNA|rpm:29.076|locus:chr16A:1869900-1870218|Cluster_25895
TTGACTAGAGTCTGCCTTGTG
>smRNA|rpm:6.191|locus:chr5A:878412-878717|Cluster_8829
ACTATCTGAGAACATTCGAATC
>smRNA|rpm:90.962|locus:chr16A:841861-845363|Cluster_25541
TATAGGATATGGCGTGACCT
>smRNA|rpm:6.026|locus:chr9B:2185091-2186806|Cluster_44435
TAGAAATCTGGGTTTCTGACC
>smRNA|rpm:10.4|locus:chr7B:564949-565992|Cluster_41114
TCTTGACTGTTGAAAATGTGCA
>smRNA|rpm:52.311|locus:chr5A:850436-854279|Cluster_8820
TTCGGTGTCAATTTCTTTG
>smRNA|rpm:7.119|locus:chr9A:832938-834164|Cluster_15755
TATCGGCATTGAGGGATGGT
>smRNA|rpm:51.341|locus:chr9A:834805-837958|Cluster_15756
ATATCTGTAGTTTCAACAACAC
>smRNA|rpm:7.759|locus:chr5B:4510351-4510945|Cluster_38400
AACTTCATGATTGGTCTGGACC
>smRNA|rpm:23.669|locus:chr9A:838813-841699|Cluster_15758
AAAAGAGAAGCAATTCTGACGTG
>smRNA|rpm:46.513|locus:chr9A:841779-845443|Cluster_15759
TTCAAGCTGATCCGGACCGATC
>smRNA|rpm:9.286|locus:chr11B:4124552-4126122|Cluster_48293
TATTTGACTGTTATGACGTGC
>smRNA|rpm:18.263|locus:chr11B:4123503-4124418|Cluster_48292
TTGTTTCGTCTACTTCAGGT
>smRNA|rpm:7.47|locus:chr11B:4122875-4123119|Cluster_48291
TTGGAATCCAGCAGACTAGG
>smRNA|rpm:7.264|locus:chr11B:4926200-4926665|Cluster_48565
TGGGGGCTGCAGATCGATCTGC
>smRNA|rpm:28.457|locus:chr11B:4924155-4926067|Cluster_48564
TTTCGATCGACTGTATGGCC
>smRNA|rpm:5.076|locus:chr11B:4928352-4929217|Cluster_48568
TTCTGGCTGGGATGAACTCTC
>smRNA|rpm:13.248|locus:tig00001174:63613-65621|Cluster_58074
TGCTCATGTAGACTTATCTTG
>smRNA|rpm:8.007|locus:chr12B:1477800-1478301|Cluster_49166
AGCACGTGCCGACTGAGTCCT
>smRNA|rpm:35.287|locus:chr3A:3888761-3896314|Cluster_5692
ATCCGATTTGGAGGAACTCTTT
>smRNA|rpm:19.79|locus:chr12B:1476017-1477053|Cluster_49165
TGACTGGGTTTCTCTTTTACC
>smRNA|rpm:5.757|locus:chr7A:2374242-2376065|Cluster_12905
ATGTTTTTGTGTGCACTGAGGC
>smRNA|rpm:28.745|locus:chr7A:2376208-2380722|Cluster_12906
TTCCGGTCAAGCTCTTCAGC
>smRNA|rpm:14.816|locus:chr1A:6058015-6058860|Cluster_2154
AAGGCGTGGAGCAAAGAAAAGC
>smRNA|rpm:5.118|locus:chr11A:1103332-1105515|Cluster_19105
TTCTACTGGAAAAACATCGTGT
>smRNA|rpm:21.152|locus:chr5A:4546490-4549210|Cluster_9985
AACCAGTCTGTGAGTATCTCTTC
>smRNA|rpm:27.59|locus:chr16A:612906-614453|Cluster_25443
TCTGGTCAATCGAGGACTCC
>smRNA|rpm:9.781|locus:chr16B:2923726-2925825|Cluster_54568
TTTGATTGTGACTTGAACTTGC
>smRNA|rpm:48.865|locus:chr2A:4595820-4598201|Cluster_3927
TAAATTGGTCTGGAGTGATTC
>smRNA|rpm:69.563|locus:chr5B:652500-653918|Cluster_37036
ATTGGACTTCTTTGGATTGGA
>smRNA|rpm:13.31|locus:chr5B:619700-620020|Cluster_37031
ACGATTTATGAAAACCGAGGAGC
>smRNA|rpm:14.899|locus:chr2A:4051879-4054738|Cluster_3697
TTTTCCGAACTGAACGACTTC
>smRNA|rpm:8.337|locus:chr16A:628502-629259|Cluster_25447
ATGAGGACGAACTACTGGAGC
>smRNA|rpm:20.491|locus:chr15A:3402843-3404517|Cluster_25194
TGGCGACTGGATACAGGTTC
>smRNA|rpm:5.675|locus:chr16B:4302900-4303171|Cluster_55046
TGAGCTTGTGTATGTAGTACC
>smRNA|rpm:21.234|locus:chr15A:3405269-3406463|Cluster_25196
AGGATTCTGGAGTCGGAACA
>smRNA|rpm:18.531|locus:chr5A:5038878-5039565|Cluster_10225
AAGTGTAGCGCTGGCATGTG
>smRNA|rpm:5.138|locus:chr16A:2284376-2286069|Cluster_26014
TTGACGACTTGGAGATTTCCG
>smRNA|rpm:12.835|locus:chr6A:3184806-3185582|Cluster_11248
TTGAATCTGCTGTTGAGGAC
>smRNA|rpm:6.356|locus:chr5A:2675616-2677392|Cluster_9487
TAGTCGGCTACTTCAACAGATT
>smRNA|rpm:12.485|locus:chr8B:385982-388529|Cluster_42879
CATCCGACTTTTATGACAACG
>smRNA|rpm:7.615|locus:chr17A:3249708-3250659|Cluster_27492
AAGGGCATTGAACTCATCCAGC
>smRNA|rpm:6.975|locus:chr5B:6775394-6775674|Cluster_39118
TGGGATAGTGTAATTTGTTGT
>smRNA|rpm:5.716|locus:chr4B:5799778-5800613|Cluster_36630
TACCGCGGAACGATCTCTAGA
>smRNA|rpm:9.348|locus:chr4B:4953630-4957510|Cluster_36321
TCACCGAACTGAAATCTTTC
>smRNA|rpm:10.173|locus:chr10B:391419-393805|Cluster_45473
TCCATCTTCTGAGTCATCTGA
>smRNA|rpm:7.986|locus:chr1B:3521873-3522823|Cluster_29756
TTCCGATGGACGAGGTACATGT
>smRNA|rpm:24.041|locus:chr3A:3477879-3481514|Cluster_5532
TGAGACTGCATGAAGGCCTGC
>smRNA|rpm:5.716|locus:chr15B:2849816-2851890|Cluster_53236
CAAAAAATTCTGGAAGATCT
>smRNA|rpm:6.376|locus:chr15B:2856832-2857010|Cluster_53239
TGTTTTGTAAGGCTTTGGTTCC
>smRNA|rpm:5.262|locus:chr5B:4832064-4833349|Cluster_38481
TACGAGACTGGACTGATGCTCC
>smRNA|rpm:36.443|locus:chr15A:2224190-2229251|Cluster_24763
TATCATTTCTAGCACTCTGCT
>smRNA|rpm:7.553|locus:chr4B:3645511-3647178|Cluster_35960
AATTACTCGATCTGACGATTC
>smRNA|rpm:9.203|locus:chr13B:181119-181992|Cluster_50023
GACGGGACTGAGGAGTCTA
>smRNA|rpm:6.17|locus:chr13B:182088-183156|Cluster_50024
ACGCCGATCGTTTGGATTCT
>smRNA|rpm:12.072|locus:chr13B:184446-186696|Cluster_50026
TAACCTATTGGAACTCAGACTG
>smRNA|rpm:9.657|locus:chr13B:2089180-2090168|Cluster_50636
TCCATCTGAAGATTTTTTCTGT
>smRNA|rpm:26.166|locus:chr15A:245228-247305|Cluster_24096
TATTTTGTAGATCTTCACCAGA
>smRNA|rpm:5.138|locus:chr2B:5503664-5504518|Cluster_32812
TCGTAGATCTTATTGTAGTTA
>smRNA|rpm:15.332|locus:chr7B:4314107-4315248|Cluster_42296
AGAAGAAACCATCTCTGAAGAAG
>smRNA|rpm:5.51|locus:chr7B:4306902-4307870|Cluster_42290
AAGACGATTCTGAGTACATATC
>smRNA|rpm:5.654|locus:chr16B:470239-471658|Cluster_53640
TTCTTGTAGCTAACTCCACA
>smRNA|rpm:80.458|locus:chr10A:982511-986331|Cluster_17443
TTTTTCAGTCTGTATACCGCC
>smRNA|rpm:11.473|locus:chr16B:481007-482514|Cluster_53647
ATTCCGACTGGAGAGGATACGC
>smRNA|rpm:11.577|locus:chr2B:5458901-5462191|Cluster_32803
TGGGTCTGGATAGCTTGTTC
>smRNA|rpm:5.2|locus:chr11B:3904361-3905624|Cluster_48193
TGGTCTTGTTATTCTGATAGTA
>smRNA|rpm:5.84|locus:chr7B:5002951-5004924|Cluster_42562
TTAAGGACTGTGACTTTGCC
>smRNA|rpm:8.048|locus:chr7B:3754205-3756065|Cluster_42122
ATCTGGACTGTGTAATAGCC
>smRNA|rpm:6.562|locus:chr2A:4850510-4851945|Cluster_4006
ATACTCTTGGTACATCGGGT
>smRNA|rpm:6.5|locus:chr3B:4738971-4739463|Cluster_34671
TTCCTGAAACTGTAAGTCCTGC
>smRNA|rpm:6.686|locus:chr1B:6190201-6190763|Cluster_30777
ATCGAGAACAACAACAACCTGA
>smRNA|rpm:5.365|locus:chr3A:5969807-5970217|Cluster_6465
ATTCGACTGGACACTGGGTTC
>smRNA|rpm:6.005|locus:chr1B:6188205-6188468|Cluster_30775
TTTGATTTGCTTCTGAACATGC
>smRNA|rpm:31.923|locus:chr2B:124116-126808|Cluster_30958
TTCCTGACTCGGATTCTTCG
>smRNA|rpm:5.283|locus:chr1B:6180964-6182022|Cluster_30772
AATTGAAACTGCGAACCAGAGT
>smRNA|rpm:22.018|locus:chr1B:6178604-6180497|Cluster_30771
TATGGGACTAGATCAGGAACT
>smRNA|rpm:71.564|locus:chr1B:6172096-6177772|Cluster_30770
ATACTGTGCTCGTTGTCGTTGT
>smRNA|rpm:11.288|locus:chr5A:77682-81934|Cluster_8553
TTCCTAGGCTTCTGAACGACT
>smRNA|rpm:11.948|locus:chr8B:1994262-1996717|Cluster_43456
AATAACGATGGAGCTTTGGCT
>smRNA|rpm:33.1|locus:chr8B:1981459-1983184|Cluster_43450
AACGCTGAAGATGACTCTTTC
>smRNA|rpm:49.133|locus:chr1A:3862455-3863278|Cluster_1307
AAGTGTAGCGCTGGCATGTG
>smRNA|rpm:15.559|locus:chr8B:1300650-1303392|Cluster_43188
TAAGATGTGTGGTATTACTCC
>smRNA|rpm:6.624|locus:chr17A:391037-392351|Cluster_26533
ATCTGACTTGGAATCATTCA
>smRNA|rpm:11.7|locus:chr2A:5662459-5663413|Cluster_4267
TGATGTGCGCAACCGAGACC
>smRNA|rpm:7.718|locus:chr6A:4290801-4291314|Cluster_11664
TTGGATGCTAGTGTGCTGCT
>smRNA|rpm:7.676|locus:chr8B:1407303-1407705|Cluster_43238
TTCAAGTTCTGAGTCGTGATC
>smRNA|rpm:6.438|locus:chr11A:2148029-2149171|Cluster_19489
AGGCGTGTCGACCTTGAGGC
>smRNA|rpm:13.021|locus:chr9B:697136-701842|Cluster_43988
TGCAAGATCAAAGGACACTGG
>smRNA|rpm:43.748|locus:chr9B:691114-691758|Cluster_43983
TTCAAGATCTGGATGGACCTCC
>smRNA|rpm:8.543|locus:chr8B:1402714-1403262|Cluster_43232
ACTATCTGAGAACATTCGAATC
>smRNA|rpm:12.856|locus:chr8B:1403354-1403865|Cluster_43233
ACGATGACGTGACCTTTGGC
>smRNA|rpm:32.295|locus:chr10B:4019200-4020770|Cluster_46602
ATTTAGGACAACTGTGACAAGC
>smRNA|rpm:12.753|locus:chr8B:1405209-1405886|Cluster_43235
AATTCCGTACTCAACCAACTCG
>smRNA|rpm:5.695|locus:chr9B:692104-692578|Cluster_43984
TAAAAGACTTAGCGTGACAGA
>smRNA|rpm:14.486|locus:chr8B:1406600-1407218|Cluster_43237
TGTGTGGGATTTGTAGATG
>smRNA|rpm:67.685|locus:chr8A:3440934-3444480|Cluster_14886
TTTCCGATCATCGACTTCATC
>smRNA|rpm:5.427|locus:chr15B:585532-586902|Cluster_52510
AAGTAAGCCGTCTGATACTCTC
>smRNA|rpm:24.494|locus:chr15B:602665-605275|Cluster_52517
AACTTCAGTCTGGCTGTACTGG
>smRNA|rpm:15.848|locus:chr15B:600821-602561|Cluster_52516
TAGCTGTGGAACTCTTTGTCCC
>smRNA|rpm:7.697|locus:chr15B:600440-600715|Cluster_52515
TACAGGACTGGTATTAATCACT
>smRNA|rpm:6.624|locus:chr2B:1815838-1817532|Cluster_31579
TAATCTCAATTGTGAACTTG
>smRNA|rpm:15.477|locus:chr2B:1808200-1810622|Cluster_31576
TCGCTGACTGGAAGGGCTTCC
>smRNA|rpm:15.951|locus:chr7A:123003-126549|Cluster_12156
TCTCGACTGTGACGACTTCGC
>smRNA|rpm:20.677|locus:chr2B:1804057-1807018|Cluster_31574
TACTCTGATCTGTATTTCAACC
>smRNA|rpm:7.284|locus:chr7A:104275-105811|Cluster_12153
AACAGTAGGTGTAGGTCGTCT
>smRNA|rpm:6.707|locus:chr3A:2412768-2414258|Cluster_5203
ATAACTGAGGTCTCTGCAAAGG
>smRNA|rpm:15.848|locus:chr12A:2318778-2320270|Cluster_21090
TTGTAGGACTCCTGAGACGG
>smRNA|rpm:16.137|locus:chr1A:3489382-3491463|Cluster_1185
ACGAATGTGGCACTATGATAGT
>smRNA|rpm:9.348|locus:chr12A:2321865-2323293|Cluster_21093
TGGACAAAGGGCTTAACCCAGT
>smRNA|rpm:17.726|locus:chr1A:3474330-3474596|Cluster_1180
AACGGTGATGATGTTCTTGC
>smRNA|rpm:5.448|locus:chr5A:1963710-1964817|Cluster_9204
TTGATCTGACTTTTCCTTGA
>smRNA|rpm:7.305|locus:chr5A:1965102-1965569|Cluster_9205
TCTCAGAGTTGGACAACTTG
>smRNA|rpm:48.432|locus:chr5B:1084805-1088133|Cluster_37203
AAGGACTGGCGTCTCTATCGTC
>smRNA|rpm:16.653|locus:chr3A:1657009-1658834|Cluster_4917
TTCCGATGGACGAGGTACATGT
>smRNA|rpm:6.088|locus:chr3A:1654623-1656550|Cluster_4916
ACCTAACGTCTGTGACTTTCAGC
>smRNA|rpm:8.461|locus:chr3A:1648201-1648970|Cluster_4913
AAGGACTATCCAAACATTTGGT
>smRNA|rpm:10.008|locus:chr3A:1646710-1648053|Cluster_4912
TATAATCTCGTTTGACCTCG
>smRNA|rpm:61.04|locus:chr5B:1117095-1125237|Cluster_37208
AACGCGTCTGATCTTCTTGT
>smRNA|rpm:8.75|locus:chr5A:100654-103359|Cluster_8563
TGTTGACTGCATGTGAAGAGC
>smRNA|rpm:12.939|locus:chr12A:3927610-3928033|Cluster_21674
AAGGGGGGATGTATAACTGGC
>smRNA|rpm:5.365|locus:chr5B:6179252-6179578|Cluster_38890
TGACCGACTGGGAACAAGCCC
>smRNA|rpm:12.258|locus:chr13B:2642508-2646061|Cluster_50857
TCGACTGTTACTTGGCAAGTGC
>smRNA|rpm:6.686|locus:chr1A:3640450-3641017|Cluster_1230
ATGATTTGGACGGATACGGC
>smRNA|rpm:336.01|locus:chr16A:3318835-3319419|Cluster_26376
AGAGGTTATGTGATACAGATG
>smRNA|rpm:15.353|locus:chr9B:4381509-4386282|Cluster_45110
TGGCGTGTCTGTTCACCGGC
>smRNA|rpm:8.296|locus:chr5B:6189904-6190894|Cluster_38898
AACGGCTCCATCTGATTCCATC
>smRNA|rpm:70.244|locus:chr12A:3938423-3940259|Cluster_21678
CATTCTGGTTCGTCTCTGGA
>smRNA|rpm:7.449|locus:chr13A:14787-15511|Cluster_21698
TGTGTTATGGACTTGTACAGCCC
>smRNA|rpm:7.284|locus:chr11B:3862112-3863058|Cluster_48171
AGAGTGTCTATTCCTGTAGTAT
>smRNA|rpm:6.954|locus:chr13A:15867-16714|Cluster_21699
AAGGGCATTGAACTCATCCAGC
>smRNA|rpm:173.298|locus:chr8A:643120-646387|Cluster_13992
TGACTGGAGAAAAATTCTGCC
>smRNA|rpm:5.056|locus:chr8A:646576-648521|Cluster_13993
CCGGCTGGAAGGGCTTCCTTC
>smRNA|rpm:8.708|locus:chr8A:658297-658612|Cluster_13995
TCGCCGACTGGAAGGGTGTCC
>smRNA|rpm:5.448|locus:chr5B:4976218-4976762|Cluster_38523
TTTTACTTGACTTCCGACTGC
>smRNA|rpm:20.759|locus:chr12B:2215970-2219863|Cluster_49375
TTCAATCTGCGTGAACTAGC
>smRNA|rpm:5.53|locus:chr12B:2214373-2215853|Cluster_49374
TCAAGATACTGTGTGACAACC
>smRNA|rpm:5.262|locus:chr6B:2237552-2237814|Cluster_39946
AACTCTTCGGATTTTTTTGGCG
>smRNA|rpm:20.656|locus:chr7B:1934501-1935437|Cluster_41583
TTCCGATGGACGAGGTACATGT
>smRNA|rpm:30.458|locus:chr7B:1940050-1942962|Cluster_41586
TGTATGGTTGAAGGTCAAGT
>smRNA|rpm:27.115|locus:chr15B:2129950-2130209|Cluster_53008
TTCCGATGGACGAGGTACATGT
>smRNA|rpm:59.658|locus:chr15B:2085508-2090336|Cluster_53004
TGATTGTTGCTCCGATTTTTGC
>smRNA|rpm:5.118|locus:chr8A:2027165-2028871|Cluster_14417
ATTCCTGGTCGAGACATGTTCT
>smRNA|rpm:16.736|locus:chr4A:1089551-1089962|Cluster_6867
TTTTGTTGCTTGTGGACGTGT
>smRNA|rpm:7.759|locus:chr13B:2020463-2020717|Cluster_50610
AATGATTGTACTCTGCAGGGGA
>smRNA|rpm:21.956|locus:chr13B:2021443-2021771|Cluster_50611
TTCGCGTTGGTGGACCTTGC
>smRNA|rpm:19.79|locus:tig00001289:49100-50168|Cluster_58445
TACCGATCTCGGCTTGCTTGG
>smRNA|rpm:16.426|locus:tig00001289:46154-47119|Cluster_58442
TTTCTGTAGTCTTTTGTTTGA
>smRNA|rpm:164.652|locus:chr16A:2160502-2161070|Cluster_25975
TAGGTCTAGTAGCTTCTTGCT
>smRNA|rpm:11.886|locus:chr1B:1341730-1342694|Cluster_29042
TCGACTGATGTGATGGCTTC
>smRNA|rpm:5.654|locus:chr1B:1340849-1341591|Cluster_29041
TCTTGACTGTGGAAGCTGTCT
>smRNA|rpm:6.954|locus:chr1B:1345031-1346283|Cluster_29047
TTTGTTATGGACGGCAAGAGT
>smRNA|rpm:8.234|locus:chr1B:1343353-1343900|Cluster_29044
TGCTGATCTTTCTCGTGAACT
>smRNA|rpm:8.11|locus:chr13A:1029445-1031472|Cluster_22012
TATCCGAATTCGAAGACAAAGA
>smRNA|rpm:16.653|locus:chr4A:1881068-1883449|Cluster_7174
TGGTCTACTTCCTCTGGAGA
>smRNA|rpm:8.254|locus:chr3B:852951-853467|Cluster_33327
AACTTCTGTGGAATACTGGA
>smRNA|rpm:10.421|locus:chr3B:851514-852738|Cluster_33326
AGGTGACTGAAGAGTATGTGTC
>smRNA|rpm:7.078|locus:chr14B:1799720-1801367|Cluster_51699
TTCTGGATCGATCTCCTCTGG
>smRNA|rpm:5.551|locus:chr3B:840530-840862|Cluster_33320
TTGGTCTGACTGGGTAATGACC
>smRNA|rpm:55.262|locus:chr3B:854724-855566|Cluster_33329
TCTGGTGAGTTGGAACCTGCC
>smRNA|rpm:18.407|locus:chr3B:853702-854619|Cluster_33328
CACTGACAACTTGATGATCC
>smRNA|rpm:89.497|locus:chr3B:1222050-1226401|Cluster_33458
TACGGTTGTGGAAGATATCC
>smRNA|rpm:8.213|locus:chr4B:2041051-2044839|Cluster_35446
AGTTGACAAAAAGGAGAGT
>smRNA|rpm:22.513|locus:chr2B:4516669-4519159|Cluster_32495
ATCCGAACCGTAGTTGCAACAGC
>smRNA|rpm:8.626|locus:chr2B:3971472-3972760|Cluster_32322
AACTAATGCGACTAGAAAACT
>smRNA|rpm:6.088|locus:chr2B:3970520-3971173|Cluster_32320
TTCTCTTCGATCAAAAACTCC
>smRNA|rpm:5.53|locus:chr2B:4513601-4515515|Cluster_32493
AGTAAGAAATCGATGAGCTCC
>smRNA|rpm:10.091|locus:chr15B:188650-191558|Cluster_52351
AGGACAGATACGTGGCTAACATTG
>smRNA|rpm:20.636|locus:chr7A:1808732-1813294|Cluster_12711
ACTGATGATTTCTAGTTACCTGG
>smRNA|rpm:7.532|locus:chr7A:1832357-1832966|Cluster_12717
ATTAACAAACTCTAGAACAACT
>smRNA|rpm:53.9|locus:chr7A:1821894-1832269|Cluster_12716
TATTCGGCTTCTGTACTAGA
>smRNA|rpm:22.101|locus:chr7A:1834105-1836554|Cluster_12719
AAAGTCTAGTTGGAAAAGAATT
>smRNA|rpm:10.916|locus:chr17B:2709983-2711928|Cluster_56518
TTCAGGATCTGTATCAACCTC
>smRNA|rpm:10.937|locus:chr14B:1235060-1236399|Cluster_51528
TCTAGCAACTTCGAACGAACT
>smRNA|rpm:6.026|locus:chr10A:3715801-3716653|Cluster_18421
TGTTGACGGCGGACACTGTTT
>smRNA|rpm:10.091|locus:chr10A:3734582-3735727|Cluster_18427
CGACATTTGGAATAAACAGC
>smRNA|rpm:8.708|locus:chr10A:3733504-3734446|Cluster_18426
TGGGTTATCAGAACAACGTGC
>smRNA|rpm:5.283|locus:chr18B:1921173-1921556|Cluster_57204
ACAGGTGTGACTGAATCGGATC
>smRNA|rpm:23.875|locus:chr18B:1904971-1906171|Cluster_57200
TGCAATTGTGGAGTGAGGACA
>smRNA|rpm:11.37|locus:chr7A:1737860-1742182|Cluster_12673
TTCCGGTTGGACAATACTACC
>smRNA|rpm:10.359|locus:chr14A:2245960-2247842|Cluster_23632
ATTGTCTACAATTTATTCCTGT
>smRNA|rpm:11.226|locus:chr14A:2255150-2255819|Cluster_23636
TGCATTTGATTGTGACGTGA
>smRNA|rpm:23.855|locus:chr14A:2255927-2256931|Cluster_23637
ATCCGAATCTGAAGTGAAACTT
>smRNA|rpm:125.155|locus:chr14A:2248357-2254630|Cluster_23634
ATTTCTGGTGAAGAACTCATC
>smRNA|rpm:45.254|locus:chr14A:2257007-2259287|Cluster_23638
ATTGTTGATATTCATCGGACGT
>smRNA|rpm:38.733|locus:chr15A:2716007-2718360|Cluster_24948
TACGATTTGAGTGCTATGC
>smRNA|rpm:33.409|locus:chr10A:498971-501433|Cluster_17291
TTGGAGGACTATGAGAATGT
>smRNA|rpm:13.227|locus:chr5A:4551774-4552973|Cluster_9988
AATCTACTGCACAAGCTTCTGC
>smRNA|rpm:19.975|locus:chr15A:2697000-2700948|Cluster_24940
TACGTAGGTTCTCCATTAAC
>smRNA|rpm:34.379|locus:chr15A:2702513-2709623|Cluster_24943
AACAAACCGGAGTAGGACGTGT
>smRNA|rpm:161.845|locus:chr5A:4541709-4546242|Cluster_9984
TAGGCTGAGCCCAGACGGT
>smRNA|rpm:275.61|locus:chr5A:4533305-4541632|Cluster_9983
AAATGACTGCACATACTTAGC
>smRNA|rpm:5.613|locus:chr5A:4529285-4531289|Cluster_9981
AGGCCCTGTGGACATTTTGTGT
>smRNA|rpm:5.799|locus:chr2A:4587361-4587888|Cluster_3924
ACGTGTAATGAGGATTCTGG
>smRNA|rpm:6.624|locus:chr6B:5079360-5081538|Cluster_40838
TTTCGGTCTGTAATGAATGC
>smRNA|rpm:8.213|locus:chr2B:5851250-5851679|Cluster_32937
CACGAGTCGAGGTAACTTCT
>smRNA|rpm:6.005|locus:chr4B:178155-179894|Cluster_34799
TTCCAAGATCTCTGTAGAAAGA
>smRNA|rpm:6.418|locus:chr5B:101424-103700|Cluster_36860
TTCCTGTAGTTCTCGTTGAGC
>smRNA|rpm:11.391|locus:chr17A:1208006-1209831|Cluster_26811
TGGCTGTATGAAGACTCTAC
>smRNA|rpm:18.242|locus:chr2A:2441518-2445252|Cluster_3073
TGATCTCTGCATACAAATCGG
>smRNA|rpm:16.55|locus:chr7B:158854-160299|Cluster_40971
AACGATGTGTGAATTACTGC
>smRNA|rpm:27.899|locus:chr3B:3975303-3977821|Cluster_34428
TTCCTCTTCTTCGTGACCTGA
>smRNA|rpm:35.06|locus:chr3B:3973886-3975227|Cluster_34427
ATATCTGTAGTTTCAACAACAC
>smRNA|rpm:6.975|locus:chr3B:3973401-3973766|Cluster_34426
TACTTGAAGTGCTCGTTGGCT
>smRNA|rpm:12.299|locus:chr3B:3972505-3973303|Cluster_34425
TGGGCTGACCAGATGTGGC
>smRNA|rpm:5.097|locus:chr3B:3971891-3972070|Cluster_34424
TTGATGAATCTGAACCAAAAGG
>smRNA|rpm:41.725|locus:chr3B:3962380-3969541|Cluster_34420
ACATCCGTGTAGGACCCAGGCC
>smRNA|rpm:11.019|locus:chr6A:3708798-3712116|Cluster_11431
TGGAAAATAGTTGCGGACGTGT
>smRNA|rpm:17.664|locus:chr16B:5541383-5544174|Cluster_55516
TCTCAGATCTGATAGCGCTTC
>smRNA|rpm:41.973|locus:chr15A:1118500-1118968|Cluster_24368
TTCCGACGAGCTGGTATGTAC
>smRNA|rpm:12.485|locus:chr16B:5549519-5549839|Cluster_55518
TGGACGAGGATGTGCAGCTGT
>smRNA|rpm:8.667|locus:chr10A:2010484-2011253|Cluster_17870
TTCCGATGGACGAGGTACATGT
>smRNA|rpm:20.594|locus:chr10A:2016533-2019031|Cluster_17874
AGGACTCAAACGGAAAACGTG
>smRNA|rpm:6.748|locus:chr7A:3064323-3066414|Cluster_13148
ATCCGGCTGTAAAAAATATGGC
>smRNA|rpm:7.615|locus:chr7A:3060502-3062924|Cluster_13146
TTTGTGAGGGTGTAGCACTAGT
>smRNA|rpm:7.284|locus:chr14B:2598727-2600342|Cluster_51986
TTGGACTTCTAAATTTAAATT
>smRNA|rpm:5.695|locus:chr12B:3061536-3063011|Cluster_49688
TGAAGAAGAATCTGAAGACAATC
>smRNA|rpm:11.453|locus:chr13B:1924053-1925558|Cluster_50583
AAGAGACTGCTTATGATCAGC
>smRNA|rpm:5.551|locus:chr13B:1925901-1926166|Cluster_50584
AATCTTCACTGTTAGAGTTGA
>smRNA|rpm:5.695|locus:chr6B:1437550-1438805|Cluster_39770
TTCGGGTTTTGGCTTGACCA
>smRNA|rpm:9.616|locus:chr6A:2659800-2661805|Cluster_11121
AAGATCTTCTGAAAATCAAGTGG
>smRNA|rpm:23.071|locus:chr6A:2654946-2659712|Cluster_11120
TGATATCCGGATATCCGCTCT
>smRNA|rpm:8.275|locus:chr6B:1450704-1451168|Cluster_39776
ATCCGATCGAACGAAGAGACGT
>smRNA|rpm:5.468|locus:chr1A:2427761-2429255|Cluster_820
AAGAACTTCTGATACGCAAAGA
>smRNA|rpm:10.359|locus:chr1A:2429351-2430422|Cluster_821
ATAAGAGCTACTGAAAAGATGT
>smRNA|rpm:18.82|locus:chr11A:3377981-3379497|Cluster_19870
TCGGATCGATCTCGTTAGCG
>smRNA|rpm:5.097|locus:chr11A:3388100-3388368|Cluster_19877
TATAACAGACTGTATTTCAAGC
>smRNA|rpm:6.356|locus:chr7B:5455394-5456175|Cluster_42727
AAAGACAGAACAAAGCGAGT
>smRNA|rpm:10.958|locus:chr16A:1243703-1245725|Cluster_25707
TTGAAGATTGGCACTAACGGC
>smRNA|rpm:10.421|locus:chr1B:3330967-3331990|Cluster_29674
AGGCCGATGGTAGAGATTCC
>smRNA|rpm:7.037|locus:chr1B:5514209-5515141|Cluster_30546
ATCTGGAAGAATGGAAAGCGGC
>smRNA|rpm:14.486|locus:chr5A:245282-249841|Cluster_8613
AGCCGGATGATGATAAAT
>smRNA|rpm:5.283|locus:chr14B:584150-584464|Cluster_51329
GGGGCAAGGAAAGTCTGATGA
>smRNA|rpm:99.546|locus:chr18A:1046650-1048897|Cluster_27852
TAGGTCTATTAATTCTTTTTT
>smRNA|rpm:37.247|locus:chr12B:430457-431607|Cluster_48762
TCTTACTGGATAGGACTGTCC
>smRNA|rpm:13.124|locus:chr12B:427710-429053|Cluster_48761
TGGTTCTCTGATCTTATAAGT
>smRNA|rpm:17.912|locus:chr18A:1040145-1041446|Cluster_27851
TATGTGATGTCGGGCTCCCG
>smRNA|rpm:5.056|locus:chr12B:447633-448192|Cluster_48767
AAGTGATCCCTGTGTTGAGC
>smRNA|rpm:16.343|locus:chr12B:435386-436989|Cluster_48765
AGTGAGACTTGGTAGAGTAGC
>smRNA|rpm:123.814|locus:chr12B:431843-435296|Cluster_48764
AGGTCTGTAGAATTGGAAGAGT
>smRNA|rpm:9.513|locus:chr6B:4099255-4100992|Cluster_40514
ACTGATTTGACTGTGAAGGTT
>smRNA|rpm:11.865|locus:chr12B:448855-450340|Cluster_48769
TTCGAGGATCAGCAACTAGC
>smRNA|rpm:17.251|locus:chr6B:4092523-4094646|Cluster_40510
TAGGTGACTAGTTCGATGTT
>smRNA|rpm:33.719|locus:chr9B:2227518-2231369|Cluster_44458
AAGACTGAATGTTCAAAGACGT
>smRNA|rpm:25.918|locus:chr9B:2218533-2223764|Cluster_44454
TTGATCTTGGTAGAACACCTATG
>smRNA|rpm:6.108|locus:chr1A:2446934-2449567|Cluster_828
TTGGTTCAGGTAGACTAGACGT
>smRNA|rpm:5.427|locus:chr1A:1005203-1007199|Cluster_358
TCTGGAGAGAGGTAGAACGG
>smRNA|rpm:10.607|locus:chr13B:3249963-3251516|Cluster_51066
TGTGACCTGATCTTTGCTCT
>smRNA|rpm:14.177|locus:chr9A:782072-785235|Cluster_15736
TCCGCGACGTGAGCTTAGGT
>smRNA|rpm:12.959|locus:chr11B:4883203-4885329|Cluster_48544
TAGAATGATCTGATCAGAGGC
>smRNA|rpm:5.407|locus:chr14A:1897894-1899167|Cluster_23551
TAGTAGACAAGGAGAGTTCT
>smRNA|rpm:6.768|locus:chr7A:2532712-2533567|Cluster_12966
TTCAACATCTTTTGGACCGACC
>smRNA|rpm:14.775|locus:chr7A:2531640-2532627|Cluster_12965
TATGAGACTTCGGTAACTGA
>smRNA|rpm:11.907|locus:chr1A:510471-513033|Cluster_177
TACAGGCTCTGACGATGACC
>smRNA|rpm:5.303|locus:chr1A:497294-499515|Cluster_171
TCGGTCATATCAGTCGTGTAGT
>smRNA|rpm:7.965|locus:chr1A:500470-504001|Cluster_172
TGTGGTCTCCAAGAACACTGG
>smRNA|rpm:6.768|locus:chr12A:2838250-2839337|Cluster_21285
TCGGATGAATGATCTTAGGCTAC
>smRNA|rpm:6.727|locus:chr3A:5198573-5201100|Cluster_6167
TTTTCTGGATCAATAGGCTCC
>smRNA|rpm:7.326|locus:chr11A:1157544-1160437|Cluster_19125
TCTAGGCAAAGTGACTCACT
>smRNA|rpm:14.383|locus:chr5B:592657-595209|Cluster_37015
TGGATCTGTACGCTGAGTGG
>smRNA|rpm:9.307|locus:chr5B:590009-592576|Cluster_37014
TGCGTGTCTGGGAACTGCTCC
>smRNA|rpm:59.616|locus:chr18A:645815-645975|Cluster_27708
TCGACTCACTGTTGAGGCACC
>smRNA|rpm:16.839|locus:chr18A:2843504-2844170|Cluster_28508
TGCAAAGACCTGGAACTACC
>smRNA|rpm:19.996|locus:chr18A:2842750-2843063|Cluster_28507
ATTCCGACAACTCTGACTGGGT
>smRNA|rpm:5.407|locus:chr4A:2400484-2400677|Cluster_7347
TAAATCGGCTTCATCTGTGA
>smRNA|rpm:27.528|locus:chr4A:2398913-2400381|Cluster_7346
CTCCGATCTTTCTTAACTCTTT
>smRNA|rpm:13.434|locus:chr3B:2379781-2380594|Cluster_33848
TGACGTGTGGAATCGATTTCG
>smRNA|rpm:5.881|locus:chr3B:2366653-2367199|Cluster_33845
TGTATGGTTGAAGGTCAAGT
>smRNA|rpm:23.091|locus:chr3B:2355257-2358614|Cluster_33843
AACAGCCGGCTGTACTCTTGGC
>smRNA|rpm:9.492|locus:chr8A:865401-867340|Cluster_14064
AGGGTCTGAGTGTTCATCTATC
>smRNA|rpm:10.504|locus:chr2A:2959550-2960417|Cluster_3288
ACGATACTCTGAGCGACACAGA
>smRNA|rpm:28.415|locus:chr8A:861013-865291|Cluster_14063
TCGAGTAGGCCTGATACGTCT
>smRNA|rpm:16.777|locus:tig00001174:16969-21071|Cluster_58059
TCAGAAAACGACTTAAGGAGT
>smRNA|rpm:15.993|locus:chr12B:1451753-1454494|Cluster_49141
TTGATCTTGGTAGAACACCT
>smRNA|rpm:6.686|locus:chr12B:1454822-1455620|Cluster_49142
ACATCCGTGTAGGACCCAGGCC
>smRNA|rpm:40.838|locus:chr12B:2886584-2888836|Cluster_49635
TTTCACGTAGGGTTCACCT
>smRNA|rpm:69.418|locus:chr12B:2880020-2883870|Cluster_49632
TGGAAACGGCTGATAGATCC
>smRNA|rpm:8.007|locus:chr12B:1457850-1458617|Cluster_49145
TGATTGTGGAGCCGCAGAGT
>smRNA|rpm:25.568|locus:chr12B:2876854-2879329|Cluster_49630
ATTGTACGAAGATCTTGATTGC
>smRNA|rpm:5.324|locus:chr8B:343869-344105|Cluster_42858
AATCCGACCTATGAACCAAT
>smRNA|rpm:26.455|locus:chr4B:4899343-4901834|Cluster_36308
AACGATCGAGATTTCAACCTCT
>smRNA|rpm:8.956|locus:chr5B:6942150-6943016|Cluster_39170
ATTGTCAGGCGGAGACCGGT
>smRNA|rpm:5.448|locus:chr5B:6943262-6943518|Cluster_39171
TTCGTCTTCGTCGGGAAAGA
>smRNA|rpm:6.005|locus:chr3B:322900-323036|Cluster_33151
TGGCGTAAACTCATACCTGTC
>smRNA|rpm:5.757|locus:chr15B:2795215-2796882|Cluster_53212
TCTTCATACTGTTGGTACTGA
>smRNA|rpm:5.592|locus:chr2A:2915949-2918081|Cluster_3266
GAGGATCTTGCTCATCGAGC
>smRNA|rpm:12.526|locus:chr10B:461531-462759|Cluster_45498
TCCGGATCTCGATCTCAAATGG
>smRNA|rpm:6.026|locus:chr18B:1502914-1503176|Cluster_57058
AGAGATCTCAGGGAAATGGA
>smRNA|rpm:15.312|locus:chr2B:5414573-5416372|Cluster_32793
TTGATGATCTCCTGTTTTGA
>smRNA|rpm:15.993|locus:chr2B:5413329-5413852|Cluster_32792
CTGAACCCGGATGGTAGGGCC
>smRNA|rpm:84.751|locus:chr13A:2481053-2485290|Cluster_22487
TACGACGACTTCGTGCTCTTC
>smRNA|rpm:14.259|locus:chr13B:148086-149150|Cluster_50005
TCCATCTGTAAAAACAACTTC
>smRNA|rpm:10.173|locus:chr18B:1502543-1502823|Cluster_57057
AGCAAGACTGGAACGAATCCC
>smRNA|rpm:27.156|locus:chr16B:3203158-3205498|Cluster_54657
TCTCCTTGGAATGTTCATCTGG
>smRNA|rpm:44.181|locus:chr5A:3741104-3741507|Cluster_9746
TTCCGATGGACAAGGTACGTGT
>smRNA|rpm:36.195|locus:chr15A:2572317-2577118|Cluster_24884
AACCATTTGGGACGTTGGAACT
>smRNA|rpm:8.151|locus:chr15A:1537569-1538675|Cluster_24554
TTTGATGACTTGTCTCTTTC
>smRNA|rpm:106.418|locus:chr15A:1533863-1537466|Cluster_24553
TCTTTAGACTCTTCAGACATGA
>smRNA|rpm:14.3|locus:chr1B:3792206-3792721|Cluster_29870
ATTCGCACAAGAAGGACATGGC
>smRNA|rpm:23.133|locus:chr15A:1530603-1533394|Cluster_24551
TCTTTCATGGACTCTGCAGA
>smRNA|rpm:30.107|locus:chr7A:5148310-5148562|Cluster_13774
TTCCGACGAGCTGATATGTAC
>smRNA|rpm:7.945|locus:chr15A:2581005-2581488|Cluster_24888
TGATAATATATTGTTGGATG
>smRNA|rpm:13.393|locus:chr7A:5144383-5146269|Cluster_13771
ATTCCTGGTCGAGACATGTTCT
>smRNA|rpm:5.819|locus:chr15A:1557041-1560004|Cluster_24558
TGGACTGCATTATAACTAGC
>smRNA|rpm:15.497|locus:chr6A:5098635-5102600|Cluster_11955
TTAGCCGATCGACTTGAATTT
>smRNA|rpm:29.963|locus:chr10A:1057455-1058956|Cluster_17464
AGACGGAGCAGAAGAACCACC
>smRNA|rpm:14.362|locus:chr4B:1733868-1735842|Cluster_35304
TTCTCTTCAGTCTAGGAATTCT
>smRNA|rpm:27.177|locus:chr4B:2655147-2660704|Cluster_35658
TTCCGATTTTTGGTTGACTCGT
>smRNA|rpm:7.945|locus:chr5B:4097761-4099331|Cluster_38221
CGAACTGTGATCCGATAAGA
>smRNA|rpm:19.418|locus:chr15A:2263561-2266039|Cluster_24774
TAATAAGAGATCTGAAACATTC
>smRNA|rpm:6.541|locus:chr14B:3205782-3207016|Cluster_52166
TCTTCGGACTAGATAAGAATCT
>smRNA|rpm:6.191|locus:chr2A:5035183-5037046|Cluster_4062
ATTGGATCTTCTGAACACTCACC
>smRNA|rpm:6.665|locus:chr2A:5033036-5035078|Cluster_4061
TTTGGATTTGGAATGACGCT
>smRNA|rpm:5.345|locus:tig00000168:19352-19615|Cluster_57717
AAAGACTGATTTGGCAAGATTC
>smRNA|rpm:7.491|locus:chr2A:5051526-5053798|Cluster_4067
TTACGACTGTCGACGACTTTGC
>smRNA|rpm:5.303|locus:chr2A:5042918-5045040|Cluster_4065
TGAAGATCTTTGAAGACCAGG
>smRNA|rpm:5.757|locus:chr12B:3228332-3229480|Cluster_49750
TGATAGGAAGGTAGTAACGCT
>smRNA|rpm:13.95|locus:chr3B:4709307-4711066|Cluster_34651
AAGTGATAAGGATCTAGTGA
>smRNA|rpm:32.604|locus:chr3B:4711159-4712172|Cluster_34652
TGTCGATCCGGCTGAAATCC
>smRNA|rpm:26.517|locus:chr3B:4712269-4713543|Cluster_34653
TCCTTGAGGACTGTAGCGAAGC
>smRNA|rpm:11.123|locus:chr18B:891762-893482|Cluster_56895
CTAACGAACCATCACTTT
>smRNA|rpm:6.892|locus:chr2B:51565-53170|Cluster_30931
TTGATGTATCTAGACTGTGT
>smRNA|rpm:6.253|locus:chr2B:49991-51419|Cluster_30930
TGATCTGTGACTTCAAACATGC
>smRNA|rpm:112.361|locus:chr2B:55020-58419|Cluster_30933
CCTTGTTCTTCGCTGTAGA
>smRNA|rpm:11.659|locus:chr2B:53252-54929|Cluster_30932
TGATCTGTGACTTCAAACATAC
>smRNA|rpm:749.424|locus:chr2B:58900-61639|Cluster_30934
TACCGGATCTTTTTGTTGGA
>smRNA|rpm:8.832|locus:chr2B:68784-69795|Cluster_30938
AGTGGTCATGGCTGCTGAGACT
>smRNA|rpm:7.924|locus:chr11B:1884750-1885169|Cluster_47536
TGCATTAGTGGAAAGTCTAGC
>smRNA|rpm:7.264|locus:chr11B:1880652-1880913|Cluster_47535
TGGGAGTACGCCGTAGCACT
>smRNA|rpm:43.644|locus:chr2A:5684402-5684721|Cluster_4280
TTCCGCTTGGACGAGGTACATGTT
>smRNA|rpm:21.461|locus:chr2A:5701658-5702406|Cluster_4288
AAGGGGGGATGTATAACTGGC
>smRNA|rpm:51.837|locus:chr17B:1300656-1300974|Cluster_56097
TTTGGATTTGTATACACACC
>smRNA|rpm:5.592|locus:chr6A:798413-798932|Cluster_10604
GCGATCGATCGTCCAGAAGA
>smRNA|rpm:19.48|locus:chr6A:772816-775871|Cluster_10600
TAAAGATCTCGATATAACTGTG
>smRNA|rpm:17.148|locus:chr6A:796478-798329|Cluster_10603
TTCGACTAGGATCACTGTCT
>smRNA|rpm:8.915|locus:chr6A:794895-796392|Cluster_10602
ACTGTTGTACGACTGTTCGGC
>smRNA|rpm:51.053|locus:chr6A:1806241-1808805|Cluster_10954
TTGCGATTTGTAGTAAGATGC
>smRNA|rpm:45.481|locus:chr10B:4064400-4068427|Cluster_46621
TACGATCGTATGTACAGCATT
>smRNA|rpm:9.059|locus:chr6A:1804778-1806160|Cluster_10953
AACCTGATTCTGGAACGTG
>smRNA|rpm:5.51|locus:chr8A:4134609-4135575|Cluster_15120
TGGAACCTGCATGCTAAGATC
>smRNA|rpm:22.906|locus:chr16B:2329116-2332695|Cluster_54333
TATAATCTGTTTGTGGCTCC
>smRNA|rpm:9.183|locus:chr15B:753890-755341|Cluster_52570
CATTCGAGGCTGCTAGACGC
>smRNA|rpm:5.572|locus:chr9A:3644547-3646423|Cluster_16731
TTCTCGTCGAGTGTAACCATT
>smRNA|rpm:5.056|locus:chr2B:1776978-1778744|Cluster_31555
AACTTGGACTGATTTTATCTTC
>smRNA|rpm:8.296|locus:chr2B:1753954-1754303|Cluster_31550
TATAATGTGGGCCTGTGGGT
>smRNA|rpm:88.114|locus:chr15B:2018287-2019188|Cluster_52984
TAGGTCTAGTAGCTTCTTGCT
>smRNA|rpm:5.902|locus:chr18A:1772717-1773563|Cluster_28082
TTTCCGATTCGATTGACTCC
>smRNA|rpm:24.68|locus:chr18A:1777390-1780808|Cluster_28085
CGGTCTGTTAGGGAGGATT
>smRNA|rpm:24.288|locus:chr18A:1781286-1784250|Cluster_28086
TAGGCTCTGAGCACAGCTGCTC
>smRNA|rpm:6.191|locus:chr18A:1784331-1786273|Cluster_28087
TGAGAAAACTTTGAGCTAGG
>smRNA|rpm:35.019|locus:chr11A:4551100-4555623|Cluster_20254
GAGGAATTGTACGAAATC
>smRNA|rpm:5.778|locus:chr3A:4504277-4506117|Cluster_5889
TAATCTGGACGTTTCTGACC
>smRNA|rpm:9.451|locus:chr12A:1252016-1253535|Cluster_20700
CAGACGATGAAGCTCAAAGT
>smRNA|rpm:76.62|locus:chr3A:4475900-4476174|Cluster_5882
TTCCGATGGACGAGGTACGTGT
>smRNA|rpm:5.407|locus:chr3A:4476252-4477519|Cluster_5883
AAGACTCGATCCGGATTTATT
>smRNA|rpm:5.262|locus:chr11A:4568700-4569271|Cluster_20258
AAGGATGTGCTCTTGAGTTTGC
>smRNA|rpm:5.448|locus:chr11A:2571303-2571806|Cluster_19602
TCTGTTGTTGCTGTTGTCTCT
>smRNA|rpm:20.863|locus:chr12A:2270190-2273680|Cluster_21075
TCCTCGGACATGTTGAACCG
>smRNA|rpm:13.021|locus:chr4A:792955-794015|Cluster_6751
CAGGCCACTGTTGGGACACCA
>smRNA|rpm:10.359|locus:chr8A:4965192-4969304|Cluster_15388
TTCCGACTGGGGAAACTGTCCT
>smRNA|rpm:5.2|locus:chr4A:802227-803465|Cluster_6758
TACGGCGGACTCGTCAGATGT
>smRNA|rpm:6.727|locus:chr6B:3010259-3012069|Cluster_40165
TTGTCGTGTTTATGTATGTGT
>smRNA|rpm:9.575|locus:chr3A:1728655-1728919|Cluster_4934
TGAGCTTGTGTATGTAGTACC
>smRNA|rpm:6.273|locus:chr5A:2024151-2024538|Cluster_9226
AATCTTGAGGATTGATCCTGA
>smRNA|rpm:16.364|locus:chr3A:2104288-2105320|Cluster_5081
AGAAGAAACCATCTCTGAAGAAG
>smRNA|rpm:7.553|locus:chr3A:2107556-2108315|Cluster_5085
TAACGGTCTGAAATTGGAAGA
>smRNA|rpm:18.386|locus:chr11B:3833241-3834264|Cluster_48155
TATGTTGACTGGGTTGACC
>smRNA|rpm:7.367|locus:chr11B:3830080-3831345|Cluster_48150
TACGTTTGGATTGATTGCCC
>smRNA|rpm:18.902|locus:chr12A:3738935-3740639|Cluster_21614
TGGCTGACAAACCGAGACTG
>smRNA|rpm:5.592|locus:chr11B:3832639-3833044|Cluster_48153
AATCTCTGGAATGTTTGAAGG
>smRNA|rpm:9.637|locus:chr4A:292109-292903|Cluster_6579
ATAGACTGTTCTGAACAGGA
>smRNA|rpm:20.388|locus:chr11B:3836184-3836983|Cluster_48159
TATTATGGCTCCAAGAACTGG
>smRNA|rpm:7.099|locus:chr6B:4733596-4734141|Cluster_40701
TGATTGATTTGACATTGCGC
>smRNA|rpm:7.037|locus:chr8A:2779938-2781466|Cluster_14657
CTTCGGTCTAATGGATGGTT
>smRNA|rpm:3301.021|locus:chr8A:586043-587184|Cluster_13971
TCTGGGACACCTCTTTGTTTT
>smRNA|rpm:5.2|locus:chr1A:996486-997746|Cluster_355
TTGGAACTCCGATCTAGATTGC
>smRNA|rpm:6.768|locus:chr8A:1872724-1873720|Cluster_14381
TGCATTAGTGGAAAGTCTAGT
>smRNA|rpm:7.429|locus:chr13A:1835120-1836090|Cluster_22253
TTTGACGTTCTAAAGAAGGCT
>smRNA|rpm:11.081|locus:chr8A:2174437-2176392|Cluster_14470
TCCGATTAGATCTGCTTGTTTT
>smRNA|rpm:12.299|locus:chr13B:2082719-2087971|Cluster_50635
ACGGCTCGTGACTTTGTGAAGA
>smRNA|rpm:62.939|locus:chr8A:2201952-2204696|Cluster_14474
TCTTTGGATTCGACTCTCCGA
>smRNA|rpm:5.613|locus:chr13B:2091417-2093016|Cluster_50637
AGGAGGACTACTGAGATCAAGT
>smRNA|rpm:11.061|locus:chr4A:2814484-2815719|Cluster_7489
TTTCGACTGTTAATCGTGATGA
>smRNA|rpm:5.014|locus:chr8A:2218064-2218567|Cluster_14479
AGTGCGTTCGACTGTACGGC
>smRNA|rpm:39.187|locus:chr16A:1922100-1927691|Cluster_25910
TAATCTGACTGCTTGTATAATC
>smRNA|rpm:6.046|locus:chr16A:1946777-1949806|Cluster_25919
TGCTCGATCTGTAAAGCCACC
>smRNA|rpm:10.648|locus:chr16A:1944100-1946498|Cluster_25918
TTGAGATCGGACTGATCATC
>smRNA|rpm:11.989|locus:chr9B:3903493-3905669|Cluster_44987
TGTGCTCTCGTCGAACGTGGC
>smRNA|rpm:15.002|locus:chr4B:3461488-3462312|Cluster_35887
ATCCTGTAGGGTCTTGAAGATC
>smRNA|rpm:17.375|locus:chr3A:5471009-5474431|Cluster_6287
AGGAACTGGACTTACCGAGCC
>smRNA|rpm:31.985|locus:chr4B:3454562-3458269|Cluster_35882
TTGCACTGCACTAATTCTGC
>smRNA|rpm:10.235|locus:chr13A:1110070-1111422|Cluster_22038
ATTGACCTTGTGAGTAACTCATC
>smRNA|rpm:5.468|locus:chr13A:1107753-1109118|Cluster_22036
AAGGGACAGCCGATCTTTTTGG
>smRNA|rpm:6.521|locus:chr4A:3163400-3164119|Cluster_7626
AAAGACTTGGACTTCATGAAGA
>smRNA|rpm:14.012|locus:chr7B:4729450-4731140|Cluster_42447
TGTAAACGGCGTGTCTGTGA
>smRNA|rpm:16.653|locus:chr4A:3160567-3161003|Cluster_7621
TGCGAACTGTTGACAAGAGC
>smRNA|rpm:9.926|locus:chr4A:1814723-1816107|Cluster_7150
AGTGTCCATCTGATCGAACATC
>smRNA|rpm:50.826|locus:tig00000516:23251-24388|Cluster_57847
TGTACTTCAGGGCTGTTTTTC
>smRNA|rpm:16.612|locus:chr1A:1524711-1524936|Cluster_543
GTTGTTTTGAGTTTGGGGCT
>smRNA|rpm:7.759|locus:chr3B:779222-780904|Cluster_33306
TACATGATCTACGATAATAGG
>smRNA|rpm:13.908|locus:chr6B:728670-729165|Cluster_39503
AAGGGGGGATGTATAACTGGC
>smRNA|rpm:5.799|locus:chr10B:1840238-1842077|Cluster_45823
TAGGATGATGGACGTAAGCAGCT
>smRNA|rpm:8.832|locus:chr18B:1752352-1753449|Cluster_57154
ACAAGGACGTCCTGATCAGCAGC
>smRNA|rpm:10.38|locus:chr7A:1889913-1890362|Cluster_12735
ACAACGATCGAGGACAAACT
>smRNA|rpm:103.839|locus:chr7A:1887650-1889663|Cluster_12734
AACTTGTGAGACATGGACGGT
>smRNA|rpm:128.168|locus:chr7A:1882454-1887568|Cluster_12733
ATTGGCCTGGTCTTTTATATGT
>smRNA|rpm:128.581|locus:chr7A:1872680-1881917|Cluster_12732
TAGTAGAAGCGTGAAATGGA
>smRNA|rpm:31.861|locus:chr7A:1869964-1872583|Cluster_12731
TTTTCTGGGACCTATTCTGCACC
>smRNA|rpm:511.826|locus:chr7A:1858801-1869855|Cluster_12730
AAATTTGGGACTGTTTCTGTGCC
>smRNA|rpm:33.884|locus:chr5A:5529825-5533418|Cluster_10388
TTCCGATGGACGAGGTACGTGT
>smRNA|rpm:21.42|locus:chr3A:4939919-4941304|Cluster_6072
TGGATAATACGATCTTGTACACA
>smRNA|rpm:12.237|locus:chr5A:5493119-5495313|Cluster_10380
TCTAGCGACGTTGGATTGCGCT
>smRNA|rpm:5.241|locus:chr5A:5513861-5515603|Cluster_10383
CCGTGATCAAGGAGCAGGCTT
>smRNA|rpm:68.717|locus:chr5A:5522171-5524820|Cluster_10385
TATGATCAAAGAAGGTAACTT
>smRNA|rpm:31.738|locus:chr5A:5524954-5529169|Cluster_10386
TCGACTGGTGGACCATGGCC
>smRNA|rpm:5.283|locus:chr14B:1280804-1281659|Cluster_51540
TGATGTACATAGTTGGACTTTGT
>smRNA|rpm:6.954|locus:chr10A:3651050-3653876|Cluster_18405
AAGTGGATGCGAAAATTCGGC
>smRNA|rpm:7.367|locus:chr10A:3640906-3642781|Cluster_18403
ATGATCTGATAGACGCGAAAATC
>smRNA|rpm:155.84|locus:chr14B:1287471-1287617|Cluster_51546
AGGGTAGCGTTAGTCATGTGGT
>smRNA|rpm:87.392|locus:chr16B:1493901-1499331|Cluster_54068
TATTCGGAGGGGGGACGCTG
>smRNA|rpm:8.027|locus:chr16B:3659311-3661139|Cluster_54799
CGGAAGGATCTCAACATGTG
>smRNA|rpm:7.367|locus:chr1B:2930788-2932017|Cluster_29542
TATTTAGGACTGAGAACATC
>smRNA|rpm:8.708|locus:chr10A:3662651-3666060|Cluster_18409
AACGATCGCTGATGAAGTTGGC
>smRNA|rpm:12.773|locus:chr18B:2073426-2076450|Cluster_57262
AACAGGATTATGGCTGACGT
>smRNA|rpm:102.353|locus:chr18B:2076622-2085215|Cluster_57263
TGGACTTGATTTTACCAAA
>smRNA|rpm:19.232|locus:chr18B:2070253-2073322|Cluster_57261
AGAGGATCTGTTAAGTACACGC
>smRNA|rpm:8.646|locus:chr18B:2088063-2089299|Cluster_57266
AAGATCTATGCTTTGACGTTGT
>smRNA|rpm:13.227|locus:chr18B:2089475-2090253|Cluster_57267
TCTCGGAGTTCTGAAGACGG
>smRNA|rpm:11.329|locus:chr18B:2086838-2087458|Cluster_57265
ATGAGATCCCTGACATGAACG
>smRNA|rpm:8.151|locus:chr14B:3004068-3004549|Cluster_52084
TCTGATTACTGTTCTGTAGC
>smRNA|rpm:12.175|locus:chr16B:19551-20670|Cluster_53468
AGGATTGTGCGTCTACTTGAAGC
>smRNA|rpm:5.675|locus:chr10B:560954-563245|Cluster_45539
TGCATCTGCATTACTCTCGC
>smRNA|rpm:20.182|locus:chr10A:1261474-1262170|Cluster_17542
TTTGGCTTGCAGATTCGAACC
>smRNA|rpm:14.589|locus:chr10B:556382-559151|Cluster_45536
TCAAACTCTGCGAACTCCAGC
>smRNA|rpm:36.154|locus:chr10A:1260576-1261396|Cluster_17541
CGCGCTCGAGTAGATCTTCT
>smRNA|rpm:9.967|locus:chr15A:2760050-2760536|Cluster_24960
TGGTGGCTATATCCTTAGGAAT
>smRNA|rpm:6.088|locus:chr2A:4559083-4560433|Cluster_3909
TAGATCTGCAGCTCAGGAGC
>smRNA|rpm:5.757|locus:chr15A:1323526-1325538|Cluster_24471
TAGACGTGCTGAGGCAACTCG
>smRNA|rpm:6.17|locus:chr3A:4939281-4939816|Cluster_6071
AAGATGAGGATCTAGGATTAGT
>smRNA|rpm:8.523|locus:chr10A:1263051-1263691|Cluster_17545
TACGGTATTTGCGTATGGACA
>smRNA|rpm:6.5|locus:chr16B:2210356-2212452|Cluster_54272
AGGATCTAGTTAAGCTGG
>smRNA|rpm:87.578|locus:chr2B:1074057-1083338|Cluster_31300
ACTCATGTCGAACTCTTGTCGG
>smRNA|rpm:38.671|locus:chr2B:1091158-1096985|Cluster_31303
TTCCGACGAGGGGGACTCCTCC
>smRNA|rpm:32.955|locus:chr2B:1085263-1090616|Cluster_31302
TTTCGATATGGAAGACTGATG
>smRNA|rpm:805.925|locus:chr6B:31071-42868|Cluster_39325
TCTTGATGGATTGTACTTACA
>smRNA|rpm:9.265|locus:chr6B:29703-30794|Cluster_39324
AATCGACTCCCAAAACTCGG
>smRNA|rpm:14.094|locus:chr6B:27832-29539|Cluster_39323
TTTCGGCTGATTTCTGTGAATC
>smRNA|rpm:5.489|locus:chr6B:25666-27124|Cluster_39322
ATTGATTGAGACATTGTACCAGA
>smRNA|rpm:8.853|locus:chr2A:2483203-2483759|Cluster_3090
TGAAGAAGAATCTGATGACAATC
>smRNA|rpm:46.038|locus:chr17A:1281258-1285116|Cluster_26835
TATTTTATGTAGACGTTGCCC
>smRNA|rpm:5.056|locus:chr17A:1280410-1281159|Cluster_26834
TGGACGTGTCGTGAATGACG
>smRNA|rpm:5.902|locus:chr7B:119000-119466|Cluster_40954
ATATGTTTGATTCCACTGAAGA
>smRNA|rpm:11.907|locus:chr7B:103201-105834|Cluster_40950
TCCGATCTCGACTGTGACGAC
>smRNA|rpm:9.203|locus:chr4B:3111201-3113570|Cluster_35792
TGATTAGCGAGGACGAAGCCGA
>smRNA|rpm:5.984|locus:chr4B:3113649-3114535|Cluster_35793
TCAAAGACGGAGAACGTGAGCC
>smRNA|rpm:8.027|locus:chr7B:124650-124921|Cluster_40958
TACGATCGTCTCTTGCATTCAGG
>smRNA|rpm:6.108|locus:chr13B:2579381-2581265|Cluster_50838
TCGAGCTTCGTCTGGTCGACT
>smRNA|rpm:12.588|locus:chr17B:1425422-1428491|Cluster_56134
TGTGGTTCTGTTTTTTTTTTCT
>smRNA|rpm:33.801|locus:chr17B:1429403-1438550|Cluster_56136
AAGATGTGAACTATGATAATATT
>smRNA|rpm:11.948|locus:chr9B:2141366-2143141|Cluster_44419
AACGCTGGTGAATCTTTCTATC
>smRNA|rpm:10.215|locus:chr16B:5573453-5573971|Cluster_55530
AATGGACGAGTAACTATAACAAT
>smRNA|rpm:10.483|locus:chr16B:5574492-5574823|Cluster_55531
TGGATGTGGTCTTCAAGCTGA
>smRNA|rpm:5.221|locus:chr6A:4629602-4630691|Cluster_11770
TGCAATGTCTGGAAACCACTCC
>smRNA|rpm:207.883|locus:chr16B:5584112-5590321|Cluster_55536
TAATTATCGATGGCAAGACTAT
>smRNA|rpm:7.656|locus:chr16B:283254-284965|Cluster_53564
TAGCCGAACGATTAGAACGAT
>smRNA|rpm:12.258|locus:chr16B:277750-278907|Cluster_53561
ATCAGCATTGGACGATTCACTGG
>smRNA|rpm:17.912|locus:chr15A:1031355-1031619|Cluster_24347
ATCCGATCGAACGAAGAGACGT
>smRNA|rpm:5.2|locus:chr3A:5202756-5203633|Cluster_6169
AGTGTCTTCCTGAAGGTTTTGA
>smRNA|rpm:5.964|locus:chr6A:3656933-3657703|Cluster_11416
TACCGGATTTGTGTTGTCTCAC
>smRNA|rpm:6.645|locus:chr9A:1109554-1110411|Cluster_15859
AGGAGAATCTGACAACGAAAGC
>smRNA|rpm:7.429|locus:chr6A:1448382-1451584|Cluster_10826
TCTGAAATCTCTGACAGTTTC
>smRNA|rpm:10.07|locus:chr11A:3348336-3348671|Cluster_19855
TGGGAATATGCTCAGACTTTGG
>smRNA|rpm:13.723|locus:chr12A:2839413-2841419|Cluster_21286
CGGTTATGAGACGTTTGAGA
>smRNA|rpm:10.483|locus:chr11A:3346950-3347218|Cluster_19853
AAGGATACAATCTTGAGCTTGT
>smRNA|rpm:5.303|locus:chr11A:3344144-3344669|Cluster_19851
TTCTGTTTAGCTTTATACGACT
>smRNA|rpm:10.318|locus:chr5B:3667625-3668539|Cluster_38054
TACGATGGAACTTTCGAGGGT
>smRNA|rpm:50.929|locus:chr5B:3669907-3678565|Cluster_38055
TTACGACTGTGCTGTAGCATT
>smRNA|rpm:27.487|locus:chr11A:3354903-3359860|Cluster_19858
AATTGTATCTGGGCTTCTTCTC
>smRNA|rpm:42.406|locus:chr3A:3170656-3172737|Cluster_5418
AATGGTATAAAAATGTAGGCGT
>smRNA|rpm:42.84|locus:chr3A:2247056-2247999|Cluster_5148
TTTCCTGATGTATCATCTGCA
>smRNA|rpm:6.645|locus:chr11A:3440114-3442429|Cluster_19888
ATTTCTTGGATACTGGTAACCC
>smRNA|rpm:5.861|locus:chr16A:1343871-1344711|Cluster_25760
TGGCGAAATCTTGGAAACTGGA
>smRNA|rpm:9.637|locus:chr3A:3160168-3162015|Cluster_5414
TCTCGATGATCTTCAGGACC
>smRNA|rpm:31.676|locus:chr3A:3167460-3169467|Cluster_5416
AAGACATCATCAATGTAGACTG
>smRNA|rpm:12.65|locus:chr1B:4727007-4728660|Cluster_30215
TATGGAGATCTTCGACGTTGA
>smRNA|rpm:10.504|locus:chr5A:282369-284706|Cluster_8631
ACGAAGATTCAGAGCTAGACGG
>smRNA|rpm:8.564|locus:chr8B:1738301-1738951|Cluster_43371
ATAGGGATTGCTTCATCGGAGT
>smRNA|rpm:13.991|locus:chr8B:1739073-1740722|Cluster_43372
TGCAGATCTAGACGGTGAGA
>smRNA|rpm:5.757|locus:chr1A:3221761-3223487|Cluster_1087
TATCGATCGAGGGCAATGCTTT
>smRNA|rpm:9.224|locus:chr14B:494300-496553|Cluster_51300
AGTGATCCGGAAGCAGCTCC
>smRNA|rpm:12.443|locus:chr14B:507157-512250|Cluster_51307
TGGTATGTAGCCAACACTATA
>smRNA|rpm:7.305|locus:chr1A:3228783-3229901|Cluster_1089
TAGCTTCCAAGATCTCTACAG
>smRNA|rpm:5.572|locus:chr11B:949100-949904|Cluster_47251
AATACCTGAGATTCAACGAACC
>smRNA|rpm:10.792|locus:chr11B:950733-952901|Cluster_47255
AGCAACTTCGGATGAGTGGG
>smRNA|rpm:22.059|locus:chr7B:2045852-2047552|Cluster_41625
TTCAGGATCTGTTCATGATGC
>smRNA|rpm:18.386|locus:chr7B:2043784-2045637|Cluster_41624
TGAACTACTGAAGACAGCTGT
>smRNA|rpm:14.259|locus:chr1A:1049366-1051203|Cluster_378
TACTTCAATCCGTCCGCTCT
>smRNA|rpm:124.02|locus:chr7B:2048076-2061731|Cluster_41626
TGGGTTTGGAATAGTAGGCC
>smRNA|rpm:211.557|locus:chr7B:2009651-2014418|Cluster_41621
TGGATGTTAGTGTTGACGGT
>smRNA|rpm:14.486|locus:chr7B:2042584-2043693|Cluster_41623
TGAAAGAGAACTAAGTTGGG
>smRNA|rpm:875.24|locus:chr7B:2014521-2042463|Cluster_41622
AACTGATTTTGGAACTCACCA
>smRNA|rpm:5.468|locus:chr7B:2064572-2065618|Cluster_41629
AATTGTGTGGCTGTGAAGAAGC
>smRNA|rpm:111.04|locus:chr5B:4678954-4679770|Cluster_38449
TGACTGGGAACTTTTGAAGA
>smRNA|rpm:6.975|locus:chr13B:3212762-3213043|Cluster_51048
CGGGACTATACGGTTGAAGC
>smRNA|rpm:33.76|locus:chr13B:3213135-3214528|Cluster_51049
AATTCGGATCCGATCTCCTCT
>smRNA|rpm:6.934|locus:chr8A:4504917-4505520|Cluster_15248
TGTGTCGCTGCTTGTAGCTGA
>smRNA|rpm:11.308|locus:chr8A:4503253-4503851|Cluster_15246
AGATTGTTTGTTCTTGTGAATG
>smRNA|rpm:37.887|locus:chr13B:3211507-3212106|Cluster_51046
AAGACTTCTAGCCTCGATCT
>smRNA|rpm:7.635|locus:chr5B:4662918-4663929|Cluster_38445
CATTGATTTGTTGGGTAGAGC
>smRNA|rpm:32.542|locus:chr13B:3193950-3194411|Cluster_51041
TTCTCACTCCGGTCTAGATCT
>smRNA|rpm:5.056|locus:chr5B:4674072-4675352|Cluster_38446
ACTTACGTCTGTGACTTTCAGC
>smRNA|rpm:13.166|locus:chr1B:380055-383370|Cluster_28691
ACGATTGAACTCTTCCTGAAGT
>smRNA|rpm:9.74|locus:chr1B:383449-385269|Cluster_28692
ATGGCTGCAAAGTTTAACTGGC
>smRNA|rpm:16.756|locus:chr2B:1869906-1871115|Cluster_31604
TATGAAAGACGTCGAGAT
>smRNA|rpm:5.716|locus:chr1A:466746-467209|Cluster_158
TGTTCCGTAGGATTTTCTGTC
>smRNA|rpm:6.253|locus:chr11A:1272859-1273520|Cluster_19145
ACTAACGGTTGCTCTGAAAAAG
>smRNA|rpm:5.902|locus:chr11A:332100-332615|Cluster_18841
TACGGATGTGCAATGGATGC
>smRNA|rpm:7.615|locus:chr17A:515840-518585|Cluster_26583
TACCTCGGTCTTTATCTGATAA
>smRNA|rpm:16.488|locus:chr16A:2842546-2846543|Cluster_26238
AATGGTTGGAAGAACTGACGT
>smRNA|rpm:12.918|locus:chr3A:5152639-5156611|Cluster_6145
TTCCGATCCTGATAGAATGCG
>smRNA|rpm:6.459|locus:chr18A:667404-667658|Cluster_27720
TGCTGGTCCGGAGAATCTTCC
>smRNA|rpm:7.945|locus:chr14A:228087-229867|Cluster_22937
TCTTTCTGCAGAACAGCCTTGC
>smRNA|rpm:7.553|locus:chr4A:2418937-2421495|Cluster_7362
CGGTTATGGATGCGGATA
>smRNA|rpm:6.892|locus:chr5B:5790150-5792634|Cluster_38714
TAGAAAGGTAGAATCATGACT
>smRNA|rpm:18.634|locus:chr14A:230453-230871|Cluster_22938
TGGACTTACTTCGTGACAATG
>smRNA|rpm:5.18|locus:chr15A:1676522-1677690|Cluster_24614
TCTTCATCATCTGGGAGCTCC
>smRNA|rpm:7.326|locus:chr3B:2320122-2320518|Cluster_33829
TGACTGTCTTGATTGCTCCA
>smRNA|rpm:8.316|locus:chr10B:1203262-1203541|Cluster_45706
TTGACTAGAGTCTGCCTTGTG
>smRNA|rpm:148.907|locus:chr10B:1223901-1224042|Cluster_45707
AGGGTAGCGTTAGTCATGTGGT
>smRNA|rpm:7.264|locus:chr16A:2352703-2354594|Cluster_26054
ATTGGTCTTTTGTAGGTAACACT
>smRNA|rpm:6.789|locus:chr16A:2357952-2358423|Cluster_26059
AACGGAAAAGACTGGTATTTACC
>smRNA|rpm:8.626|locus:chr13B:2421349-2423654|Cluster_50799
TGGACGTAGATCTGAAGAAGC
>smRNA|rpm:5.84|locus:chr13B:2419652-2421263|Cluster_50798
ACGACTTCGAGGAACACGTGA
>smRNA|rpm:5.757|locus:chr13B:2403947-2405101|Cluster_50791
TCGGTCAAAGTTGTGAATTTT
>smRNA|rpm:5.014|locus:chr12B:2853770-2855344|Cluster_49616
ATTTGTACTGTGATTTCCTTGT
>smRNA|rpm:6.995|locus:chr12B:2846460-2848054|Cluster_49611
TTCCAAAATTCTGACAATCTC
>smRNA|rpm:6.335|locus:chr4A:371525-372622|Cluster_6617
TTGGTTCTTTAGGTCAGAGT
>smRNA|rpm:97.751|locus:tig00001161:26100-26363|Cluster_58033
TTGTTTTAAATCTGGGAGGACC
>smRNA|rpm:35.741|locus:tig00001161:22255-22570|Cluster_58030
TTACAGGTAGATCTCTAACAG
>smRNA|rpm:16.467|locus:tig00001161:27451-28322|Cluster_58034
TTGTGTAGAAGGGTGACATA
>smRNA|rpm:11.185|locus:chr4B:5948300-5948568|Cluster_36672
TGAGACTGTGCTGCAGCAGC
>smRNA|rpm:10.545|locus:chr4B:5952317-5954379|Cluster_36673
TAGTGCTTGTTAGAATACGTGT
>smRNA|rpm:5.716|locus:chr16B:2673254-2673888|Cluster_54478
TGAGATCGAGCTCGGCTGTCCG
>smRNA|rpm:8.316|locus:chr4B:5960659-5963018|Cluster_36679
TAAGGAATCTGAATCACATC
>smRNA|rpm:24.515|locus:chr3B:419762-420784|Cluster_33178
TATCGTGCTTGCTCGACTGACA
>smRNA|rpm:78.725|locus:chr16B:2638655-2641853|Cluster_54473
ATAACAACGTCTGGATGGTCC
>smRNA|rpm:11.473|locus:chr15A:715349-716542|Cluster_24251
TATCGAGGCTTGCAAGGATCT
>smRNA|rpm:14.61|locus:chr5A:4324960-4326782|Cluster_9886
TTTATCCAGGATGAAGAGGCGT
>smRNA|rpm:12.877|locus:chr5A:4317065-4322763|Cluster_9883
TATGTCGATCTGCTCCGTAC
>smRNA|rpm:7.429|locus:chr5B:7107289-7110975|Cluster_39235
TATTGATCTGGCCTTTGAATGC
>smRNA|rpm:13.207|locus:chr5A:4329330-4330436|Cluster_9888
TACGAAACATCTGCACAAAGC
>smRNA|rpm:38.258|locus:chr18B:1538421-1543311|Cluster_57076
AATTTCGATTGGAGTGTGGACC
>smRNA|rpm:127.817|locus:chr18B:1525394-1529426|Cluster_57072
TACGATTTTTGGATACTTCTT
>smRNA|rpm:9.018|locus:chr3A:1470229-1471445|Cluster_4881
TGAAAGATCTGTTCAATAATGC
>smRNA|rpm:9.781|locus:chr18B:1544590-1544963|Cluster_57078
AATTTTGATTGGAGTGTGAGG
>smRNA|rpm:35.535|locus:chr15B:3397683-3399157|Cluster_53441
TGTGATGTGAACAGACTTGTG
>smRNA|rpm:5.159|locus:chr1B:3769654-3770765|Cluster_29859
TTCCTGAATCGTCTGAAGTGC
>smRNA|rpm:16.55|locus:chr17A:142789-144700|Cluster_26447
TCTGACTTGGCTAGAATGAGC
>smRNA|rpm:6.211|locus:chr10A:1510131-1510421|Cluster_17663
AAGAGAATTCTGGGCTGACACT
>smRNA|rpm:9.843|locus:chr15A:1609994-1613376|Cluster_24576
TTGTCTTCCTGTTAAACGTGA
>smRNA|rpm:22.266|locus:chr10A:3561331-3563402|Cluster_18365
TTTCTGCGATGTTCAACTCCC
>smRNA|rpm:15.951|locus:chr10A:1510997-1512817|Cluster_17665
TTAATGTTTCTAGGATGTACT
>smRNA|rpm:21.152|locus:chr7A:4958708-4959288|Cluster_13719
AGCGGTCGAGGTGGATTCCCT
>smRNA|rpm:13.702|locus:chr3A:4765661-4770309|Cluster_6003
TTCGGTTTGGGAAATGTGCT
>smRNA|rpm:5.221|locus:chr7A:4952908-4954733|Cluster_13715
TCTGTGACTGTGATTGGTTC
>smRNA|rpm:6.748|locus:chr13A:3264453-3265342|Cluster_22757
TTTCAGATCTGTCGACGACTC
>smRNA|rpm:40.26|locus:chr6A:5131220-5133463|Cluster_11972
TGCTTTGCCGGATGTCGAGA
>smRNA|rpm:12.278|locus:chr6A:5133701-5135088|Cluster_11973
TCGGTGACTGACAGCACTGTC
>smRNA|rpm:6.459|locus:chr6A:5140987-5142517|Cluster_11976
TTGATTCAGGTAGACGAGACGT
>smRNA|rpm:5.943|locus:chr3A:4141883-4143485|Cluster_5757
TCCGTGATCAATGGTTGTTGA
>smRNA|rpm:8.811|locus:chr9B:1447014-1448311|Cluster_44246
ATGTGACAAACGTGTATGGC
>smRNA|rpm:7.057|locus:chr16A:1066628-1067356|Cluster_25642
TTGGGACAGAAGTTAGACACC
>smRNA|rpm:6.541|locus:chr15A:2176112-2177471|Cluster_24753
TATCCGGTTGAGTGTTAGCT
>smRNA|rpm:18.407|locus:chr15A:2191137-2193886|Cluster_24756
TTAACTCGATTGGACTGATG
>smRNA|rpm:6.273|locus:chr5B:4065868-4067740|Cluster_38206
TGGCTTTGGAACTTCGAGTGGC
>smRNA|rpm:27.817|locus:chr5B:4050458-4053444|Cluster_38204
TCTTCAAATCGATCGGCTTGG
>smRNA|rpm:6.356|locus:chr7B:3885875-3887735|Cluster_42166
ATTCCGTCTGAATCTCTTGCACC
>smRNA|rpm:7.635|locus:chr3A:977593-981133|Cluster_4731
TACGTCTGGCTGCATCGCGGC
>smRNA|rpm:26.744|locus:chr2A:4976657-4976953|Cluster_4046
TTCATCCGGTCTCTATTGTAA
>smRNA|rpm:8.873|locus:chr14B:3155371-3157228|Cluster_52148
TTGGATGGATCACTGACGTGT
>smRNA|rpm:5.943|locus:chr3A:997742-1000511|Cluster_4739
TATGTGTAGTAATCCGAGTGT
>smRNA|rpm:21.048|locus:chr2B:2837747-2842172|Cluster_31928
TTCTGGAAAAGCAACTTGACC
>smRNA|rpm:6.088|locus:chr17B:2018453-2019788|Cluster_56307
ATCTGTTGAGGTGGATCTTTGC
>smRNA|rpm:58.502|locus:chr17B:2001755-2002435|Cluster_56300
TGTTTGCCTGTAGTGAATGTTGT
>smRNA|rpm:6.727|locus:chr6A:731643-731850|Cluster_10595
GTGTAGATGATTTAGAAGAT
>smRNA|rpm:21.399|locus:chr6A:701108-702657|Cluster_10593
TTTTCCCGTCTGATCAAGAATC
>smRNA|rpm:9.926|locus:chr10B:3329403-3331462|Cluster_46396
TTCTGTCGGATCTTCAATTGA
>smRNA|rpm:35.514|locus:chr8B:1194950-1196281|Cluster_43145
TTCGGTATGATCTCCTTCTGG
>smRNA|rpm:7.573|locus:chr16B:3748487-3750448|Cluster_54818
TCATCTGTTGGTTGACCTGC
>smRNA|rpm:7.388|locus:chr16B:3751550-3752721|Cluster_54819
TCGGGAAACGATCTAGAAATCT
>smRNA|rpm:5.035|locus:chr11B:47193-48341|Cluster_46936
TCTTGCCTGAACTCAAACACA
>smRNA|rpm:12.278|locus:chr16B:3720150-3720446|Cluster_54812
TTTATGAACAGCTGGACGCGT
>smRNA|rpm:5.675|locus:chr16B:3720640-3720812|Cluster_54813
TAAACAGACGATAGAGTATTCA
>smRNA|rpm:18.159|locus:chr9A:2387097-2388852|Cluster_16288
TTTACTTTTCGTCTAGACAGT
>smRNA|rpm:6.067|locus:chr9A:3096486-3100348|Cluster_16530
AACCGAACTGTGCTTGACAAAGC
>smRNA|rpm:7.656|locus:chr9A:2357915-2359248|Cluster_16280
ATTGCATAGGCTATAAGACT
>smRNA|rpm:66.839|locus:chr4A:5482105-5487685|Cluster_8321
ATCCGATCGAACGAAGAGACGT
>smRNA|rpm:6.376|locus:chr18A:2403003-2403570|Cluster_28329
TATCGGACGAAGCTGACGTTC
>smRNA|rpm:21.028|locus:chr18A:2402083-2402911|Cluster_28328
CGCGGAATCCGTATCACTCT
>smRNA|rpm:5.014|locus:chr18A:2390532-2390966|Cluster_28323
TTCTTCTGGACTTGCTCGACC
>smRNA|rpm:34.998|locus:chr6A:4174635-4175055|Cluster_11621
AGCAGACTGCGTGCGACATCC
>smRNA|rpm:43.314|locus:chr6A:1915863-1919606|Cluster_10974
TGTGATCTCGAAGCTGGCTCG
>smRNA|rpm:5.283|locus:chr6A:1927460-1929513|Cluster_10979
AAGATGTGGAGTTCAGACTGCC
>smRNA|rpm:11.659|locus:chr9A:3716503-3716799|Cluster_16755
TCATTCATCTGTAAGCGCGAC
>smRNA|rpm:623.96|locus:chr15B:719914-720507|Cluster_52552
AAGGGGGGATGTATAACTGGC
>smRNA|rpm:8.894|locus:chr9A:3717043-3717258|Cluster_16757
TTTACGAATCGTCGAGTTAGA
>smRNA|rpm:32.769|locus:chr9A:3718351-3720688|Cluster_16759
AGCGTGAATCGGATGAAGCCCT
>smRNA|rpm:16.282|locus:chr9A:3717350-3718251|Cluster_16758
TCCATGTTGAGCTCCTTAGA
>smRNA|rpm:14.796|locus:chr12B:2885801-2886133|Cluster_49634
TTCTGATGAGACATTGAGCTTC
>smRNA|rpm:6.376|locus:chr7A:218284-219143|Cluster_12196
TGGTTCTGAGAGATCTTCTTGT
>smRNA|rpm:21.523|locus:chr18A:1707146-1708323|Cluster_28060
TCTTTTCCGTCCGCCTCTGC
>smRNA|rpm:5.943|locus:chr12B:2884085-2885180|Cluster_49633
ATGATACTGAAGAACATTTG
>smRNA|rpm:7.718|locus:chr11A:4587050-4587419|Cluster_20271
ATCTGTGTTGGCAAAACTTGC
>smRNA|rpm:5.757|locus:chr1A:5178171-5179887|Cluster_1805
TACGATCTTTCGGCACACTTAG
>smRNA|rpm:6.356|locus:chr2B:20754-23121|Cluster_30918
ATTTGATTTCCGTTCTTTGAGT
>smRNA|rpm:5.922|locus:chr12A:3595473-3595922|Cluster_21582
TGGCGATGTGGAAGGAGCTCC
>smRNA|rpm:6.211|locus:chr12A:3597300-3597669|Cluster_21583
ATATCCGCGTAGGACCCAGGCC
>smRNA|rpm:24.494|locus:chr1A:6071072-6071419|Cluster_2162
AGAACTTTGGGAAATTCCTGA
>smRNA|rpm:6.892|locus:chr5B:1179778-1181014|Cluster_37242
ATGTAGCTCAGAACGATTTAGA
>smRNA|rpm:9.719|locus:chr5A:3618198-3620278|Cluster_9717
TAAATCTGTAAAACTTCAAGC
>smRNA|rpm:8.523|locus:chr5A:2062051-2062612|Cluster_9242
TTCTGCAGATAGGAGCTCCGC
>smRNA|rpm:15.869|locus:chr5B:1177452-1179461|Cluster_37241
TTAGTGACTGCATTCAAAGC
>smRNA|rpm:7.243|locus:chr5A:3583647-3584749|Cluster_9710
AGAGTGTATGTAGTTGTCCTGC
>smRNA|rpm:24.268|locus:chr6B:4040772-4044951|Cluster_40491
TGACTGATTTGCTTATTTGGC
>smRNA|rpm:13.227|locus:chr6B:2943200-2943539|Cluster_40142
TGCAAAGACCTGGAACTACC
>smRNA|rpm:13.785|locus:chr3A:1811937-1815030|Cluster_4957
TTTGGTCTTGAACACTCATCA
>smRNA|rpm:5.984|locus:chr6B:2946253-2946664|Cluster_40145
TGAAATTGCAAACTTTGACTGC
>smRNA|rpm:36.071|locus:chr6B:2944901-2945919|Cluster_40144
ATTCCGACAACTCTGACTGGGT
>smRNA|rpm:153.983|locus:chr6B:4066200-4067518|Cluster_40498
TGAATGAATGACTGGAAAATTC
>smRNA|rpm:5.613|locus:chr6A:2432963-2434468|Cluster_11083
TCTTCAACTTTCGATCCTGC
>smRNA|rpm:7.903|locus:chr11A:4267056-4269868|Cluster_20181
TGCAAAACTCAAATCATACTCT
>smRNA|rpm:101.94|locus:chr11A:4275531-4276342|Cluster_20182
TTGTTCCTTCTACTCTATGT
>smRNA|rpm:5.097|locus:chr16B:831904-832764|Cluster_53798
ATTGGAAGGACGTGCACCAGGC
>smRNA|rpm:52.662|locus:chr16B:833000-834906|Cluster_53799
TTCATCTGTAGAACCTTCTGC
>smRNA|rpm:14.259|locus:chr11A:2030363-2031804|Cluster_19446
CCGAGATTGATCTTCCTGTGA
>smRNA|rpm:6.232|locus:chr16B:821637-822420|Cluster_53792
TTCGATCCCGGCTCGGGGGACCA
>smRNA|rpm:18.056|locus:chr16B:823560-826772|Cluster_53793
ACTTTGACGAGGACTATGCAGC
>smRNA|rpm:39.744|locus:chr16B:817755-819974|Cluster_53790
TGGGATGTAGGCTGCACGCCT
>smRNA|rpm:5.675|locus:chr16B:820979-821559|Cluster_53791
TCTGATTCGAATTTTGTAGATC
>smRNA|rpm:12.67|locus:chr11B:3785183-3788013|Cluster_48132
TGAGCTGGGCTTCTGACCCCC
>smRNA|rpm:11.535|locus:chr11B:3789318-3791832|Cluster_48134
ATTTGAGATCTGAAGTCGGTTC
>smRNA|rpm:6.026|locus:chr8A:532853-533243|Cluster_13950
CAGGCCACTGTTGGGACACCA
>smRNA|rpm:16.921|locus:chr8A:533350-533616|Cluster_13951
AAGGGGGGATGTATAACTGGC
>smRNA|rpm:10.111|locus:chr8A:534250-535416|Cluster_13952
TCATTGGACTGCTTAAACAGC
>smRNA|rpm:29.633|locus:chr11B:516676-521350|Cluster_47112
AAAGAGACTCTAACTAGAACAG
>smRNA|rpm:5.551|locus:chr12A:1998401-1999059|Cluster_20980
AATTAAGACGAGAGAACCTGC
>smRNA|rpm:35.72|locus:chr16B:4270083-4274387|Cluster_55028
TATGATGTAGAGCTTGGCTCT
>smRNA|rpm:60.235|locus:chr15B:800986-804869|Cluster_52596
ATGAAGAACTCAATGACGGT
>smRNA|rpm:10.173|locus:chr4A:847331-848587|Cluster_6778
ATCTGATCTGAGACATCCTCC
>smRNA|rpm:5.386|locus:chr4A:844918-845688|Cluster_6774
ATCTTTGAGGATGAGCCTGA
>smRNA|rpm:6.232|locus:chr4A:846345-847231|Cluster_6777
TTCACAAGACTGGTTGCTCT
>smRNA|rpm:19.047|locus:chr12A:2217678-2218627|Cluster_21051
AACAAACCGGAGTAGGACGTGC
>smRNA|rpm:10.875|locus:chr11A:2623454-2625212|Cluster_19626
GCCACTGTTGGGACGCCG
>smRNA|rpm:5.695|locus:chr8A:3521801-3522063|Cluster_14904
TGAGGCTAGGCTTGATGAATCT
>smRNA|rpm:10.483|locus:chr8A:2124697-2126872|Cluster_14454
TGCGGCTGATGTGGATCTTGC
>smRNA|rpm:13.021|locus:chr16A:1986799-1989414|Cluster_25933
CGGTTTGGACCTTGATGGGAAT
>smRNA|rpm:9.905|locus:chr1B:1246203-1251054|Cluster_29007
TTCAATTCTGAATTCGACGT
>smRNA|rpm:8.399|locus:chr1A:3792943-3794817|Cluster_1278
TGCTTGTATCTGTGGGACACA
>smRNA|rpm:197.442|locus:chr5B:6124770-6135431|Cluster_38854
TAGGCTGAGCCCAGACGGT
>smRNA|rpm:6.892|locus:chr5B:6117700-6118202|Cluster_38852
TGTACAGTGTGCTTTGTAACC
>smRNA|rpm:125.981|locus:chr5B:6119351-6124423|Cluster_38853
TAGGAGTTCTGAATACAAGC
>smRNA|rpm:9.699|locus:chr5B:6115582-6117002|Cluster_38850
ATCTGACAATTGGAACCGTTGC
>smRNA|rpm:10.215|locus:chr1A:3788621-3789910|Cluster_1275
TGTTTGAACATCTGACTGAGC
>smRNA|rpm:6.686|locus:chr1A:3786497-3788506|Cluster_1274
AAACGATCTTAAGCTGCTGA
>smRNA|rpm:12.175|locus:chr1A:3790771-3792848|Cluster_1277
AACTGATCTTGACTTGTTGC
>smRNA|rpm:5.056|locus:chr1A:3790052-3790691|Cluster_1276
AGACTTTTTGGGGACGTGACC
>smRNA|rpm:6.088|locus:chr13A:2742785-2743721|Cluster_22586
TCGTGTTACTGTCTCCTTCTCC
>smRNA|rpm:5.118|locus:chr5B:6181663-6182765|Cluster_38892
TTCCGAGCTGTGGCTTACTCAT
>smRNA|rpm:6.356|locus:chr12B:1848017-1849558|Cluster_49265
AACGATTAGAACGACGACCTCT
>smRNA|rpm:10.607|locus:chr12B:1849674-1852007|Cluster_49266
GCTTTGTCTGACTGGGTTGC
>smRNA|rpm:6.789|locus:chr9B:2880294-2882818|Cluster_44640
TGCTCATCGAATCTCTGTAGG
>smRNA|rpm:482.275|locus:chr9B:1158034-1162885|Cluster_44130
TGCCGACTGGTTGATATTTCC
>smRNA|rpm:5.778|locus:chr1A:5862710-5863206|Cluster_2072
TGATTTGGACCTCTGTGCC
>smRNA|rpm:20.512|locus:chr1A:5863501-5863770|Cluster_2073
TCGCAGGTCTGGACAGATCC
>smRNA|rpm:13.496|locus:chr1A:5861951-5862222|Cluster_2070
TCAGGGACGTGTGGGCACCT
>smRNA|rpm:5.345|locus:chr1A:5865200-5866316|Cluster_2076
ATCGGATCAAGCGAAATAAGG
>smRNA|rpm:11.597|locus:chr1A:1464118-1464598|Cluster_520
CCGGCTGGAAGGGCTTCCTTC
>smRNA|rpm:8.027|locus:chr5A:4587696-4588961|Cluster_10024
TTTTCCGGTGCTTGACTACA
>smRNA|rpm:5.324|locus:chr1A:5868009-5869617|Cluster_2078
TTGGAAGAAGACTATTGCAACC
>smRNA|rpm:7.986|locus:chr9A:164591-166377|Cluster_15501
AGACGTTTGCAGAACCACAGC
>smRNA|rpm:14.115|locus:chr5A:4584529-4585602|Cluster_10020
ATCTGAGAGAATGGACACATC
>smRNA|rpm:12.794|locus:chr9A:174998-176514|Cluster_15503
TGGGCTAGAGGTCAAACTCTCT
>smRNA|rpm:5.407|locus:tig00000310:58120-58309|Cluster_57790
TTCCGATGGACGAGGTACATGT
>smRNA|rpm:49.381|locus:chr7B:4540430-4543986|Cluster_42393
AGGTTCTCCGATCGACTGAGC
>smRNA|rpm:770.906|locus:chr15B:37500-41469|Cluster_52311
TACCGAGCTATATCTGATGT
>smRNA|rpm:27.363|locus:chr15B:34110-37365|Cluster_52310
TTATGCTGATTGTTTGGACTATC
>smRNA|rpm:11.515|locus:chr9A:130319-131161|Cluster_15491
TCTTTCTGCTGCTTCTGAGC
>smRNA|rpm:10.792|locus:chr2A:538856-539920|Cluster_2381
TTGTGATCTTCTTTTTGGGA
>smRNA|rpm:29.406|locus:chr2A:540406-541328|Cluster_2382
AACACGATCTTCGGGGGGTTGA
>smRNA|rpm:44.367|locus:chr2A:541504-543166|Cluster_2383
TATCTAGAACTCAACTACTCT
>smRNA|rpm:7.594|locus:chr2A:547674-548752|Cluster_2387
AAGGAACTACAGACTCGTTTGT
>smRNA|rpm:27.693|locus:chr16B:1399130-1401924|Cluster_54043
TTCGGTTTGAATAGAAGGTTC
>smRNA|rpm:43.83|locus:chr15B:2435563-2442154|Cluster_53088
AAAAGCAAAAGGCTGTGCTCT
>smRNA|rpm:24.02|locus:chr1A:1030288-1033116|Cluster_368
TGGATTAGACTCGGTTTCTGC
>smRNA|rpm:6.521|locus:chr14A:1490201-1491398|Cluster_23366
AGGATCTGATCAACGAGCTT
>smRNA|rpm:7.573|locus:chr14A:1481817-1482718|Cluster_23362
ATTGAAGACTCTGAAGGCAAC
>smRNA|rpm:12.526|locus:chr3B:1757638-1760125|Cluster_33581
TTGATAGATCTCTAGACCTGG
>smRNA|rpm:20.017|locus:chr9A:153583-156126|Cluster_15496
TTTTGATCTCGTGTATCTTCC
>smRNA|rpm:25.402|locus:chr4B:183943-184471|Cluster_34801
AAGGGGGGATGTATAACTGGC
>smRNA|rpm:5.572|locus:chr4B:76567-78488|Cluster_34755
TTTCTGATGATCCTCTGGTGTC
>smRNA|rpm:8.811|locus:chr3B:3396202-3396497|Cluster_34201
TTTGTGCTCTGGTCAAATCC
>smRNA|rpm:6.892|locus:chr3B:3395205-3395615|Cluster_34200
ATTCCGACAACTCTGACTGGGT
>smRNA|rpm:5.695|locus:chr17A:1356412-1357725|Cluster_26856
TTCTGATTTTCTGGTTCTCTTG
>smRNA|rpm:13.186|locus:chr15B:3347079-3348151|Cluster_53408
CAACGATCGCCTTCTCGAGC
>smRNA|rpm:16.343|locus:chr15B:3344616-3346056|Cluster_53406
ACTCGGTCTGATATCGGTCC
>smRNA|rpm:16.736|locus:chr15B:3346135-3346956|Cluster_53407
TCTACGTCGAGATGAATGGT
>smRNA|rpm:28.25|locus:chr18B:2035388-2040430|Cluster_57248
ATACCCTGGGGAATTGTTGACC
>smRNA|rpm:6.541|locus:chr18B:2040513-2042704|Cluster_57249
ATGAAAACTGTGTGTTCCAGATG
>smRNA|rpm:8.296|locus:chr13B:809370-813141|Cluster_50214
AAGAATGGCAAAAACGACGTGG
>smRNA|rpm:21.853|locus:chr18B:2031800-2034643|Cluster_57247
TGATGATTCTCCCTGCCTGG
>smRNA|rpm:28.931|locus:chr13B:2474637-2476814|Cluster_50812
TGATGTGCGGATCGTCCTGC
>smRNA|rpm:24.185|locus:chr17B:1368428-1373627|Cluster_56116
TAGTGTCTCTGCGATTGTGG
>smRNA|rpm:5.448|locus:chr10A:653463-655505|Cluster_17341
TCGATAGAACCTGAAGGTG
>smRNA|rpm:19.088|locus:chr10A:650985-653365|Cluster_17340
TTTGCCCAGAACTCTATCAGC
>smRNA|rpm:9.946|locus:chr10B:2591207-2592221|Cluster_46097
TAGGGGCTACTCTGTTACGTG
>smRNA|rpm:10.194|locus:chr10B:2587859-2589916|Cluster_46096
TTTGGCTGAGGTACCCTAGG
>smRNA|rpm:18.201|locus:chr10B:2572306-2575845|Cluster_46092
AACAAAACTCTGGCCAACACC
>smRNA|rpm:15.25|locus:chr10B:2569327-2571667|Cluster_46091
TTGAGGCTGATTTAAACCATC
>smRNA|rpm:9.059|locus:chr2B:5953253-5955703|Cluster_32986
ACGGTCTGTACATGTTTATCTC
>smRNA|rpm:15.662|locus:chr7A:2902675-2903925|Cluster_13106
TACGACAACCGACTCTGCCGG
>smRNA|rpm:119.625|locus:chr16B:598123-605052|Cluster_53702
TGGATTAAAGACAAGACGTGT
>smRNA|rpm:11.824|locus:chr10B:2596338-2597396|Cluster_46098
AGGACTCAAACGGAAAACGTG
>smRNA|rpm:11.226|locus:chr2A:5949204-5949671|Cluster_4388
AGAGGACCAAGTAATACCGAGT
>smRNA|rpm:11.7|locus:chr2A:5947863-5948318|Cluster_4386
TGGAATCTGGTCTGTTGAATC
>smRNA|rpm:5.881|locus:chr2A:5945715-5946096|Cluster_4385
AAGACGATTCTGAGTACATATC
>smRNA|rpm:6.046|locus:chr7A:5151159-5151717|Cluster_13779
TCTACTGTTAGAAACTGCTGT
>smRNA|rpm:9.142|locus:chr6A:2836974-2839066|Cluster_11167
AACATCTGCGGAACTCACTGC
>smRNA|rpm:15.683|locus:chr15A:306000-306768|Cluster_24120
AATCGGTCTGTCTGATCTCAGA
>smRNA|rpm:10.111|locus:chr6A:2822100-2822327|Cluster_11162
TTCGGAACAGACGAGGACAGC
>smRNA|rpm:71.379|locus:chr6A:2820624-2821920|Cluster_11161
TGCGATGTTGACTTTGGAGA
>smRNA|rpm:33.698|locus:chr6A:2819330-2820541|Cluster_11160
TTGCAAGAACTTCAGCTCAGA
>smRNA|rpm:7.965|locus:chr3A:3027909-3030068|Cluster_5382
TATCGCTGTGGGCTATCACG
>smRNA|rpm:7.759|locus:chr3A:3030999-3034668|Cluster_5384
TAGGTCTGGCGGTTGCTCCACC
>smRNA|rpm:8.213|locus:chr4A:5767372-5769609|Cluster_8435
TCTTGCGATCGGAATTGTTCT
>smRNA|rpm:11.019|locus:chr10B:4918500-4919018|Cluster_46894
TTTTTTACAAAAATGCGGACGT
>smRNA|rpm:15.869|locus:chr4A:5660514-5660908|Cluster_8386
CAAGATTAAAGACACTCTCC
>smRNA|rpm:12.423|locus:chr10B:4916309-4916609|Cluster_46892
AAAAGATGATATGGACGT
>smRNA|rpm:62.031|locus:chr9A:1174911-1178002|Cluster_15881
TACTCTTGTTCAGAATCTGAGA
>smRNA|rpm:24.102|locus:chr1A:5337171-5337650|Cluster_1867
TGTAGACTTCTAGATAACTCT
>smRNA|rpm:5.695|locus:chr1A:5329358-5329970|Cluster_1860
ACCGGAGCTCTAGTTTTTGATC
>smRNA|rpm:6.211|locus:chr5B:3712555-3713350|Cluster_38071
ACCGGAGCTCTAGTTTTTGATT
>smRNA|rpm:10.607|locus:chr9A:1189814-1192355|Cluster_15886
TCGGGTCTGTAAAGCAATTGC
>smRNA|rpm:38.3|locus:chr1A:4941209-4944386|Cluster_1711
AATACTGTCTACTTGAGCGT
>smRNA|rpm:17.107|locus:chr9A:1198311-1201882|Cluster_15889
TCACGATCTCTGCGCCATTTG
>smRNA|rpm:15.745|locus:chr1A:5344527-5347549|Cluster_1869
TCTCGATAGCTGACTGAGCTCG
>smRNA|rpm:11.597|locus:chr5A:2812852-2816307|Cluster_9529
TATTCCACGGGGTAGAACGGG
>smRNA|rpm:10.916|locus:chr3A:344424-347117|Cluster_4563
TCTGTTTTACTCCGAAGAGC
>smRNA|rpm:13.331|locus:chr16A:1319322-1321747|Cluster_25748
TTCCGACGAGCTGGTATGTAC
>smRNA|rpm:9.616|locus:chr15A:2943648-2945570|Cluster_25038
TGGCTGCACGAATTTATCGC
>smRNA|rpm:8.729|locus:chr8B:2468928-2472098|Cluster_43607
TTGTAGAAGCTGCAACGTGT
>smRNA|rpm:5.262|locus:chr5A:352271-354126|Cluster_8656
TACGTTCGTCGTGACCGAAGT
>smRNA|rpm:20.759|locus:chr8B:1707344-1709375|Cluster_43353
AATGTCCGATTGACGAACGTC
>smRNA|rpm:9.121|locus:chr8B:1700549-1705737|Cluster_43352
TTTCGATCTTTTGTTTGTATG
>smRNA|rpm:5.675|locus:chr8B:1715952-1716220|Cluster_43357
TTCCATCGGTTAGAAAACAACT
>smRNA|rpm:8.461|locus:chr8B:1710956-1713420|Cluster_43355
ATTGTTAGAGATAGAGTAGAGT
>smRNA|rpm:50.599|locus:chr8A:4039250-4039522|Cluster_15087
TTCCGACGAGCTGATATGTAC
>smRNA|rpm:11.185|locus:chr18A:1194632-1196814|Cluster_27893
AACGATCTTCAACAGAACCTGG
>smRNA|rpm:13.847|locus:chr12B:331481-334319|Cluster_48721
TCCGATTTTGCTGTGGGTGC
>smRNA|rpm:6.727|locus:chr17A:2494882-2495544|Cluster_27242
ATTGCCGGAAGAAAGAGACGT
>smRNA|rpm:26.517|locus:chr15B:1768742-1772652|Cluster_52942
TTCCGTCGTAGCTTGCCTGC
>smRNA|rpm:13.805|locus:chr15B:1772814-1773755|Cluster_52943
TATGATGACGACGAATTCCTCT
>smRNA|rpm:5.613|locus:chr6B:4187300-4190081|Cluster_40552
ATATCTAGGGAAATTGAATACT
>smRNA|rpm:9.843|locus:chr6B:4190177-4193716|Cluster_40553
TCGGGCCTTTGGGACCAGACTG
>smRNA|rpm:6.17|locus:chr11B:998906-999169|Cluster_47279
TTGTTGACTCTGTTTCCTGAC
>smRNA|rpm:21.379|locus:chr17A:2499716-2503431|Cluster_27246
TTCATGTCTGGGAAGAAGTCC
>smRNA|rpm:7.47|locus:chr7B:1963333-1965899|Cluster_41600
TTGACTGGTGAGATTCTGAGCC
>smRNA|rpm:5.922|locus:chr7B:1977394-1979829|Cluster_41607
TTCGGCTTCAACTCAACTGA
>smRNA|rpm:8.729|locus:chr7B:1974560-1975971|Cluster_41605
TGGATATTGATCTTGTGAGTC
>smRNA|rpm:5.53|locus:chr7B:1972909-1974419|Cluster_41604
AATCGCTAGTAGGACTCAAACT
>smRNA|rpm:10.565|locus:chr1A:855116-859204|Cluster_314
TTGACTCTGGTGCATCTGCT
>smRNA|rpm:57.429|locus:chr1A:882045-886215|Cluster_315
TCGTGCATCTTCGGACTCCT
>smRNA|rpm:9.038|locus:chr7B:1982545-1985114|Cluster_41609
AGCGTGTGTGATCTGTTCATT
>smRNA|rpm:8.502|locus:chr7B:1979953-1982467|Cluster_41608
TGGGATCTTATCTTCTGTATA
>smRNA|rpm:190.508|locus:chr16B:1925842-1931390|Cluster_54191
TGTCTGTACCATTTATCTGGC
>smRNA|rpm:14.796|locus:chr4B:3729208-3729749|Cluster_35981
TTCCAGTTTGTAGCACGTGT
>smRNA|rpm:8.254|locus:chr13B:3135744-3136459|Cluster_51023
TATGGATTTGGACGATCGTCC
>smRNA|rpm:5.654|locus:chr13B:3136674-3137445|Cluster_51024
TACCAATGCTCAGAACTCGACT
>smRNA|rpm:15.828|locus:chr5A:2389853-2390151|Cluster_9384
AAATTAAACTCTGGGCTATCCA
>smRNA|rpm:5.489|locus:chr5A:2390696-2391633|Cluster_9386
TTTATATGCGTTTAGGACCTGG
>smRNA|rpm:7.057|locus:chr5A:2373957-2375232|Cluster_9380
TGACGATCAGGAACTAGAACC
>smRNA|rpm:8.337|locus:chr5A:2385794-2388392|Cluster_9382
TTACGGCTGGTTTGAAAGACC
>smRNA|rpm:21.626|locus:chr9B:4625306-4625688|Cluster_45193
TCTGACTCTGTTATCTCACTG
>smRNA|rpm:444.368|locus:chr9B:4618069-4625040|Cluster_45192
TAACTCTGCACATCATTCTTGC
>smRNA|rpm:22.679|locus:chr11A:1314664-1319260|Cluster_19166
TGAATCTTCAGAACTGTTGA
>smRNA|rpm:7.057|locus:chr11A:1313567-1314568|Cluster_19165
ATCTGTGGTTTTGTGGAAATCC
>smRNA|rpm:6.459|locus:chr16A:2772056-2773619|Cluster_26213
TAGCTGGAGGAGTAGAGCTTCC
>smRNA|rpm:6.356|locus:chr13A:781043-783495|Cluster_21930
AGGTTCTGGAAGATTGGCAG
>smRNA|rpm:6.088|locus:chr13A:789802-791717|Cluster_21935
TCTTCGACATGTCATGCTGA
>smRNA|rpm:96.203|locus:chr4A:3809865-3814803|Cluster_7838
AAAGTCTCGATAAAGCAACTCG
>smRNA|rpm:5.551|locus:chr14A:171552-172757|Cluster_22914
TTCACTGATCGATTGGCGGTACT
>smRNA|rpm:6.253|locus:chr14A:159844-160918|Cluster_22911
TGGACTGCTTTGAAGATCGC
>smRNA|rpm:8.213|locus:chr1B:36850-39237|Cluster_28540
TCTTGGGATTGTGGAACCCA
>smRNA|rpm:8.461|locus:chr13B:100827-102285|Cluster_49982
TGGACATGATCTGGAGATCTTC
>smRNA|rpm:9.596|locus:chr1B:53871-56705|Cluster_28548
ACGGGCTGTATTTGATGAAATC
>smRNA|rpm:144.759|locus:chr6B:1635806-1638736|Cluster_39841
AAAAGAATTCTGCTACCACGTG
>smRNA|rpm:9.554|locus:chr3B:2221974-2224756|Cluster_33776
TGTGTGGATATCTGTGTAGC
>smRNA|rpm:5.634|locus:chr3B:2224837-2225951|Cluster_33777
TTCTAACGTGGATTGGCTGT
>smRNA|rpm:65.704|locus:chr3B:2211530-2218331|Cluster_33774
TTTGACTGAGCGGAACAATC
>smRNA|rpm:5.819|locus:chr3B:2208773-2210149|Cluster_33773
TATACCTCATCGACCGGA
>smRNA|rpm:19.81|locus:chr16A:2396110-2397465|Cluster_26079
AAGTTGATTTTCTTGAACAAGA
>smRNA|rpm:121.193|locus:chr16A:2388889-2395628|Cluster_26078
AAGACTGCGGGCCTCACCTGC
>smRNA|rpm:23.545|locus:chr16A:2386862-2388800|Cluster_26077
ATTGAATTGTGACAGGCTAGC
>smRNA|rpm:11.35|locus:chr16A:2385034-2385729|Cluster_26075
AAATGTAAGGAGTGTAGATGT
>smRNA|rpm:52.497|locus:chr16A:2381855-2384666|Cluster_26073
AATCGAAGACCTTAGAAGACGT
>smRNA|rpm:30.231|locus:chr16A:2377104-2380425|Cluster_26071
TACAGGCTGAAAGATACTACT
>smRNA|rpm:65.044|locus:chr16A:2372343-2377013|Cluster_26070
AAAACGATCTTCAGCTAACTAG
>smRNA|rpm:15.105|locus:chr1B:3466788-3472176|Cluster_29746
TAGGGAAACAGAACTGAGTGT
>smRNA|rpm:11.35|locus:chr13B:2380369-2381691|Cluster_50775
ACTGATAACGTCGAACTAGT
>smRNA|rpm:8.832|locus:chr12B:1531552-1532536|Cluster_49189
ATCCTGTTCGAACTCGTTCGCG
>smRNA|rpm:5.84|locus:chr13B:2378236-2379357|Cluster_50772
TCAAGGCAAACGTTGGGCGGC
>smRNA|rpm:7.573|locus:chr12B:2966323-2968205|Cluster_49673
AAAGAAGATCTGAACTACCTCC
>smRNA|rpm:6.108|locus:chr3B:220096-221621|Cluster_33113
TAGCGGTGTGGACGATATGC
>smRNA|rpm:6.768|locus:chr3B:238344-242706|Cluster_33117
TAACCGACTGGATCAGAAGC
>smRNA|rpm:43.211|locus:chr16B:2575554-2577198|Cluster_54459
TCAAACATCTTCATAACTCTGG
>smRNA|rpm:9.224|locus:chr10A:1485078-1487654|Cluster_17640
TACAGACTGAAAGAGGCGTG
>smRNA|rpm:6.376|locus:chr10A:4361973-4362658|Cluster_18617
TAATGAAGATGTAAAACCGGC
>smRNA|rpm:8.337|locus:chr10A:1488362-1491434|Cluster_17642
TTACCGGTTGGGCTTGAACT
>smRNA|rpm:5.551|locus:chr4B:1732837-1733508|Cluster_35303
AATGGTTGGACGACGTGTTGC
>smRNA|rpm:8.316|locus:chr9A:4783618-4785758|Cluster_17130
TACTTTTGCGTGGATTGTGT
>smRNA|rpm:5.448|locus:chr10A:3495320-3496800|Cluster_18343
AACGAACTCTCGATCGACTCT
>smRNA|rpm:9.286|locus:chr15A:1426004-1430046|Cluster_24513
AACAATGTTCCGATCTCTGC
>smRNA|rpm:5.345|locus:chr15A:1410612-1411187|Cluster_24511
CGGGCTGGACTAACACCTCC
>smRNA|rpm:6.088|locus:chr1B:3720936-3722070|Cluster_29836
TGAGCTTGTGTATGTAGTACC
>smRNA|rpm:6.5|locus:chr15A:1436569-1438365|Cluster_24515
ACGACTAGGGATATCCGACC
>smRNA|rpm:131.944|locus:chr7A:4996610-5002679|Cluster_13730
AACGAAAACTGTTGGAGGAGC
>smRNA|rpm:11.288|locus:chr8B:666156-668375|Cluster_42989
TTACGTACTCTGAAGACCTGC
>smRNA|rpm:45.646|locus:chr7A:5015320-5018176|Cluster_13735
TATTGCTCGGCTTGAATTCG
>smRNA|rpm:6.521|locus:chr17A:2638601-2639260|Cluster_27305
AGGACTACTGGATATTCTCCGT
>smRNA|rpm:7.449|locus:chr13A:3376296-3376450|Cluster_22777
TGTCAAGAAGATAGAGAGCCT
>smRNA|rpm:11.226|locus:chr4A:1615565-1616665|Cluster_7068
AATGGGCTGAATGTGTAGTTT
>smRNA|rpm:34.771|locus:chr17A:3021450-3021820|Cluster_27428
TTCCGATGGACGAGGTACATGT
>smRNA|rpm:5.634|locus:chr2A:1420608-1421992|Cluster_2714
TTGAGAGATCTTCGGAACCAGA
>smRNA|rpm:10.091|locus:chr2A:1419910-1420429|Cluster_2713
TTCCGCTGGACAAGGTACACA
>smRNA|rpm:14.094|locus:chr13A:1488028-1489782|Cluster_22145
TCGGTCGAAATCTAGCTCTTT
>smRNA|rpm:11.742|locus:chr4B:2566254-2568328|Cluster_35618
TTAGGAATCTCTGGTACC
>smRNA|rpm:7.656|locus:chr4B:1799018-1801264|Cluster_35340
TTTTAACCTTGAACGATGACC
>smRNA|rpm:31.201|locus:chr4B:2563417-2564173|Cluster_35615
TTCATTGTCGATGTCAGGTCT
>smRNA|rpm:33.492|locus:chr2B:4997863-5002574|Cluster_32641
AACGGATTTGAAAGTGGGAGT
>smRNA|rpm:9.988|locus:chr3A:3405040-3407550|Cluster_5499
TTTTGGCTCTGATCATCAATC
>smRNA|rpm:9.884|locus:chr3A:913967-914660|Cluster_4719
TACTGGATCCGGCGATTGGC
>smRNA|rpm:15.704|locus:chr3A:912893-913889|Cluster_4718
TAACGGACTCGTCAAGAAGG
>smRNA|rpm:43.19|locus:chr3A:900994-903178|Cluster_4711
TCCATCTGGAACTTGTAGAGC
>smRNA|rpm:9.637|locus:chr3A:900332-900890|Cluster_4710
TAATGATCTCGATGAGAACG
>smRNA|rpm:9.038|locus:chr3A:903265-903680|Cluster_4712
CGGTCCGATCGAATATCATC
>smRNA|rpm:38.857|locus:chr17B:2096628-2097862|Cluster_56328
AACGCATCAATCGACTGGAAC
>smRNA|rpm:23.979|locus:chr17B:2097962-2098635|Cluster_56329
CCCGGTCAAGGATCGATTCTCT
>smRNA|rpm:8.192|locus:chr17B:2050050-2050368|Cluster_56321
TTTGTGCTCTGGTCAAATCC
>smRNA|rpm:9.121|locus:chr16B:3919560-3921173|Cluster_54872
TTGGCAGTGAAATAATGATG
>smRNA|rpm:6.315|locus:chr9A:3027648-3028150|Cluster_16511
AAAATCAGGACATGAAAACAGA
>smRNA|rpm:5.221|locus:chr9A:3026962-3027470|Cluster_16510
TTCCGTGATTGACTTTTTGTTT
>smRNA|rpm:7.078|locus:chr9A:3032711-3033169|Cluster_16517
TATGATCAAAGAAGGTAGCTT
>smRNA|rpm:8.419|locus:chr9A:3030300-3031157|Cluster_16514
TCGAATCGTAGTCCTATGGCT
>smRNA|rpm:11.638|locus:chr1A:4086596-4088548|Cluster_1374
AAGGATGTTGCCATAGGAGC
>smRNA|rpm:45.625|locus:chr7A:1132100-1135066|Cluster_12463
TTTGTGCTCTGGTCAAATCC
>smRNA|rpm:5.634|locus:chr7A:1135301-1135898|Cluster_12464
TGTGGATTGACTGATGTTGC
>smRNA|rpm:31.738|locus:chr7A:1145699-1146665|Cluster_12469
ACAGGTGTGACTGAATCGGATC
>smRNA|rpm:17.355|locus:chr7A:1140958-1145022|Cluster_12468
TACCAGTTGGATATTGAGGT
>smRNA|rpm:5.53|locus:chr9B:1753276-1753564|Cluster_44301
TTCTGTATTACTTTTCTATGGC
>smRNA|rpm:5.84|locus:chr6A:916423-916716|Cluster_10645
AAATGAGGATTTATAACTGGC
>smRNA|rpm:22.947|locus:chr5B:2550738-2555444|Cluster_37745
TTCTCGTCGTAAAGTTCCGCT
>smRNA|rpm:17.643|locus:chr16A:2199588-2202138|Cluster_25986
TCAATCTGTGACTTATGTCC
>smRNA|rpm:8.296|locus:chr2B:1711773-1712968|Cluster_31518
TAATGATCTATTACAGCTGT
>smRNA|rpm:12.815|locus:chr18A:1652011-1656465|Cluster_28044
AGCTGATTTGTTCCCTCA
>smRNA|rpm:9.1|locus:tig00000099:28414-29254|Cluster_57648
AAGAGACTAGATTTCCGTTCT
>smRNA|rpm:9.864|locus:chr2B:1699703-1700020|Cluster_31512
TGGATTTGGAACGATCGACC
>smRNA|rpm:5.964|locus:chr18A:1668050-1668320|Cluster_28047
TGTGCATCTCCGATTGGTACT
>smRNA|rpm:16.158|locus:chr2B:1703360-1705314|Cluster_31514
ACCGGCTGTGGAAAATTAAAGC
>smRNA|rpm:47.173|locus:chr2B:1705483-1710060|Cluster_31515
AAGACTGGCCTTCATGAACAATC
>smRNA|rpm:10.854|locus:chr5A:1803961-1807642|Cluster_9143
ACAAGAACTCTCACGAAGACGT
>smRNA|rpm:6.438|locus:chr11A:4447898-4450283|Cluster_20213
TTCTCTTCGTTGCACTTTCTGC
>smRNA|rpm:5.2|locus:chr16B:5434655-5435216|Cluster_55470
AAGATCTCTGCAAGAACTGG
>smRNA|rpm:52.621|locus:tig00000099:19726-22264|Cluster_57644
TTCTTGTTCCTCTGTACAACA
>smRNA|rpm:92.84|locus:tig00000099:22350-25850|Cluster_57645
TTGACGTATGACTGCTTTGC
>smRNA|rpm:11.35|locus:chr8B:1252931-1256477|Cluster_43165
CCGTTTGCAACTCCTCTGG
>smRNA|rpm:7.697|locus:chr14A:3154612-3157543|Cluster_23890
TGCGAGACTTCTGTAGGCTGA
>smRNA|rpm:8.708|locus:chr5A:2126479-2129203|Cluster_9267
TCTCGGAAAGTATCTTCAGTT
>smRNA|rpm:5.943|locus:chr5A:2124034-2125461|Cluster_9265
TTACGACTGTGCTGTAGCATT
>smRNA|rpm:7.037|locus:chr5A:2120667-2122242|Cluster_9263
CGGTGCTGGCGTGAATTCACC
>smRNA|rpm:65.993|locus:chr6B:2872604-2877251|Cluster_40125
TTCAGTCACTGGAAAGAACGTG
>smRNA|rpm:28.106|locus:chr5B:3163554-3166533|Cluster_37919
TTCCGATGGACGAGGTACATGT
>smRNA|rpm:8.935|locus:chr9B:353466-355694|Cluster_43846
ACAGACGGGCTATCTACAACTT
>smRNA|rpm:6.954|locus:chr6B:1050384-1053391|Cluster_39611
TCACATAAGAGACCAGAGCTGA
>smRNA|rpm:14.383|locus:chr9B:3362610-3363708|Cluster_44809
TATATACTGGAGAATTTGCC
>smRNA|rpm:7.759|locus:chr17B:1302200-1302445|Cluster_56098
GCGCGAATACTCTGGTGCCCCAGGTTT
>smRNA|rpm:5.737|locus:chr9B:3355725-3356352|Cluster_44803
ATGAATCGTCACTGGATGGTGA
>smRNA|rpm:6.748|locus:chr9B:3354700-3355205|Cluster_44801
TTGACGTGCGACCTTGAACATC
>smRNA|rpm:31.593|locus:chr9B:3358778-3360193|Cluster_44806
AATATCTGTAGTTTCAACAAC
>smRNA|rpm:11.638|locus:chr9B:3360408-3361368|Cluster_44807
ATATGACAAGTGGATGGAACGCC
>smRNA|rpm:11.762|locus:chr9B:3357203-3357717|Cluster_44804
ATCGGATCTTGAAGGCACAGA
>smRNA|rpm:8.791|locus:chr8B:1571876-1574916|Cluster_43299
TTCGAGCTCTGGAACTGAAG
>smRNA|rpm:15.002|locus:chr13B:2518215-2520011|Cluster_50820
TAGACGACACGATCTGAAGA
>smRNA|rpm:10.751|locus:chr8B:1553425-1556399|Cluster_43292
ATTGGCTGTCCCTTTGAAAGGC
>smRNA|rpm:14.651|locus:chr6A:1668127-1672514|Cluster_10910
TACGGTCTGAAATTCAATGT
>smRNA|rpm:6.067|locus:chr8B:1546191-1546662|Cluster_43290
TTCTGTTTATGATGTGGACTTG
>smRNA|rpm:21.275|locus:chr10B:4185763-4187200|Cluster_46664
TATGTCCGAATCTTTGCCTCT
>smRNA|rpm:50.186|locus:chr3B:3979450-3980611|Cluster_34432
ACTAGAACTAGGATTGAAGACT
>smRNA|rpm:57.243|locus:chr17B:1318553-1319415|Cluster_56099
TACTCTTTGGATTTGTATACAC
>smRNA|rpm:5.056|locus:chr8A:2638576-2639938|Cluster_14616
TATCGGCTGCTCTTATCGTTGC
>smRNA|rpm:8.316|locus:chr12B:3587828-3588115|Cluster_49866
AAAAGGACTACTGGATATTCTCT
>smRNA|rpm:20.594|locus:chr5B:4943061-4944638|Cluster_38510
CGCTGCTTTGGGCTCTTCTGA
>smRNA|rpm:23.648|locus:chr6A:2956147-2960451|Cluster_11208
TGAGATACAGACTGTATGGC
>smRNA|rpm:7.429|locus:chr7A:1597109-1598020|Cluster_12626
TGGTGGATTTAGTAGTTGCA
>smRNA|rpm:127.446|locus:chr16B:4194048-4199310|Cluster_55004
TGAACGACTTGCTCTATATGTA
>smRNA|rpm:5.881|locus:chr6A:2953223-2954475|Cluster_11204
TGAATGATCTGAACATTATC
>smRNA|rpm:6.273|locus:chr16A:702074-704569|Cluster_25484
TCTTCAGGATGACGTGGTGC
>smRNA|rpm:6.624|locus:chr6A:2951282-2953140|Cluster_11203
TCTGAGTTTGTGGATGGACGT
>smRNA|rpm:8.688|locus:chr16A:697697-698359|Cluster_25481
TATGAATCTTTGATCAAATCGA
>smRNA|rpm:5.695|locus:chr16A:697052-697297|Cluster_25480
TTCTTGACTGTTTTATCCCTTC
>smRNA|rpm:8.832|locus:chr1B:5728412-5729492|Cluster_30641
TCCGATCAAGAACCTGGCTTC
>smRNA|rpm:6.026|locus:chr1B:5725853-5728334|Cluster_30640
TTGCTGGTCTGGAGAATTCTCT
>smRNA|rpm:5.551|locus:chr1B:3609214-3611551|Cluster_29793
TTTAGATGACAACGATGACC
>smRNA|rpm:41.271|locus:chr1B:5745889-5748065|Cluster_30646
TGAAGACTGTCTCTCAATATG
>smRNA|rpm:6.129|locus:chr11A:1851848-1853394|Cluster_19391
TACGATCGACAGACAACCTGC
>smRNA|rpm:65.353|locus:chr4A:677335-682353|Cluster_6718
TACCTAAGTATCGGGACGAGT
>smRNA|rpm:9.802|locus:chr18A:1318601-1319679|Cluster_27935
TGGGAAGATGATTCTGGAGT
>smRNA|rpm:7.573|locus:chr11A:1874850-1875268|Cluster_19399
TGAAAGTGACTCCGATGATGA
>smRNA|rpm:9.286|locus:chr8A:3564789-3566543|Cluster_14924
AAGGAAGATAGCTGCTGAGAGC
>smRNA|rpm:5.695|locus:chr13A:1709551-1710442|Cluster_22216
TATGAATGGTCTCGACTCCG
>smRNA|rpm:6.975|locus:chr8A:3550732-3552614|Cluster_14921
TGCTGATGACTCGACACGG
>smRNA|rpm:6.438|locus:chr13A:1703549-1705375|Cluster_22211
TACGAATGGGCTCTTGAATCTC
>smRNA|rpm:40.941|locus:chr4A:4413151-4416842|Cluster_7992
TCAATGGCTCGACGTGTTCTGC
>smRNA|rpm:5.159|locus:chr8A:3586644-3588355|Cluster_14929
CTCGGATCGAGTTCCATTCTCT
>smRNA|rpm:50.454|locus:chr5B:6165434-6167523|Cluster_38878
ATCAGACGTTGTACTCAATTGC
>smRNA|rpm:7.842|locus:chr5B:6167652-6168407|Cluster_38879
ATTGATCTTCTGATTGTGTCAAA
>smRNA|rpm:15.312|locus:chr5B:6160853-6161517|Cluster_38874
GGCAGTGTTGGAGGAGTGGACT
>smRNA|rpm:15.229|locus:chr5B:6161651-6162990|Cluster_38875
TGTGGGCACCTTGTAAGACT
>smRNA|rpm:31.015|locus:chr5B:6164103-6165318|Cluster_38877
TAGGCTACTGTCATATTCTAGT
>smRNA|rpm:11.081|locus:chr5B:6152450-6153324|Cluster_38870
ACATCTTTGGCTTTTTGCTCTA
>smRNA|rpm:37.743|locus:chr5B:6153565-6159863|Cluster_38871
TGTTTTTGTAGATCTAGAGT
>smRNA|rpm:6.748|locus:chr17A:810027-810863|Cluster_26684
TGGGAAGAAGAACTCGTCGTG
>smRNA|rpm:5.076|locus:chr17A:829105-830190|Cluster_26685
AATGACTGGGCAGAATGCTCC
>smRNA|rpm:7.965|locus:chr4A:963131-964282|Cluster_6822
TCGTCCATCGGAAGGAAACCT
>smRNA|rpm:26.455|locus:chr11B:3756647-3757845|Cluster_48115
TCTTGTCCAATCTGATGAATC
>smRNA|rpm:19.542|locus:chr11B:4539708-4541508|Cluster_48440
TCGTGGTGTTGATTTATTTGC
>smRNA|rpm:110.009|locus:chr4A:3198118-3204861|Cluster_7661
ATTGCTCTTGTAAATCTGTTGA
>smRNA|rpm:59.204|locus:chr4A:3204942-3212020|Cluster_7662
AATTTTAATCAACAGGACGTGT
>smRNA|rpm:15.972|locus:chr4A:3212096-3214069|Cluster_7663
AAGGATCTCGAATGTCATTGCG
>smRNA|rpm:5.468|locus:chr4A:3214167-3214820|Cluster_7664
TTCAAGATCTTCAAAGCGTGG
>smRNA|rpm:14.61|locus:chr4A:3215385-3217577|Cluster_7665
AGGAAGCGTGTGAATGACTGTC
>smRNA|rpm:15.662|locus:chr4A:3218041-3221466|Cluster_7666
TTCGGCATCTGTAACTAATC
>smRNA|rpm:12.485|locus:chr1A:1444627-1448782|Cluster_509
AATTTGTGCTCAAGGATTTCGAC
>smRNA|rpm:21.606|locus:chr3B:898121-898858|Cluster_33347
ATGACGGTCCAGATCTGTGG
>smRNA|rpm:34.606|locus:chr3B:896005-897588|Cluster_33345
TCAAGTGGCTGATTCGATCC
>smRNA|rpm:130.087|locus:chr3B:892075-895866|Cluster_33344
TTCCTGATCGACTTAGATGT
>smRNA|rpm:16.199|locus:chr5A:4563953-4565007|Cluster_10001
TGGGGTGTATACTGATGTACT
>smRNA|rpm:17.829|locus:chr9A:235467-235920|Cluster_15520
TGTCTGTAGGGTTTCTCTGT
>smRNA|rpm:7.099|locus:chr5A:4572240-4574003|Cluster_10007
TATGGCTAGAACACACCTCT
>smRNA|rpm:8.234|locus:chr5A:4569470-4572096|Cluster_10006
CATAACTGATGCTGACTGAACT
>smRNA|rpm:53.075|locus:chr5A:4566129-4569370|Cluster_10005
ATGTGTGGACTACTAAATGTGT
>smRNA|rpm:5.902|locus:chr3B:898940-899348|Cluster_33348
AACGGACTCTGACCTGGAAGTC
>smRNA|rpm:40.879|locus:tig00001229:8412-11157|Cluster_58206
ATCTTGATTTCTGACTTGAAGG
>smRNA|rpm:5.964|locus:tig00001229:12352-12650|Cluster_58209
AGTGTTTGGCATTAGTCTGGTC
>smRNA|rpm:8.11|locus:chr17B:759332-761712|Cluster_55913
TTTCCGAGTCTGGACCACAATC
>smRNA|rpm:27.198|locus:chr17B:753086-757063|Cluster_55911
TCTCCATCGTTGAATTGTCGGC
>smRNA|rpm:8.275|locus:chr14A:817010-817951|Cluster_23165
AACCATTTGGGACGTTGGAACC
>smRNA|rpm:26.228|locus:chr14A:813205-814962|Cluster_23162
ATCGACAGCTGCAAAATCCTGC
>smRNA|rpm:10.875|locus:chr14A:810902-811201|Cluster_23160
TTCTTTGTGACCTATTCTGC
>smRNA|rpm:19.521|locus:chr14A:811800-812719|Cluster_23161
TGGCTTTTTGTTCATCTGGGT
>smRNA|rpm:28.787|locus:chr10A:2769045-2769196|Cluster_18110
TCGACTCCCGTATTCGGAAT
>smRNA|rpm:6.438|locus:chr10A:2775851-2777644|Cluster_18117
TGAGGATCAGGTAAGAAAGC
>smRNA|rpm:10.648|locus:chr10A:2773204-2775777|Cluster_18116
TCCGAACTCTAGCTCGAAATGG
>smRNA|rpm:7.057|locus:chr14B:2679058-2679466|Cluster_51999
AGCTGTAAGAGGTGACTAGGGG
>smRNA|rpm:7.305|locus:chr5B:6583652-6585240|Cluster_39055
AATTATACATTGGATTGAGAGT
>smRNA|rpm:14.651|locus:chr14A:1314224-1316189|Cluster_23303
TTTGGAATCTGTCTGAGCAGC
>smRNA|rpm:13.351|locus:chr1B:753952-754821|Cluster_28820
TCTGTCATCTGTCTGAACAGC
>smRNA|rpm:11.123|locus:chr5B:6570161-6572432|Cluster_39053
TTTGGCTGGTTCGGAACGACC
>smRNA|rpm:16.839|locus:chr4B:6088130-6090511|Cluster_36732
TGGGACTGCTGATAGTTATCGC
>smRNA|rpm:7.161|locus:chr4B:4036539-4038541|Cluster_36081
AAGGAACTAGACTCGAAGATCT
>smRNA|rpm:11.7|locus:chr5B:6590784-6594432|Cluster_39059
TCGGTCTAGAGGAACGCGTGT
>smRNA|rpm:6.005|locus:chr2B:4376809-4378993|Cluster_32437
TGCTGCTAGAAGTGAACTTGC
>smRNA|rpm:15.064|locus:chr4B:1965924-1968061|Cluster_35423
TCAGAACCGTCTTCGAACTTGA
>smRNA|rpm:11.267|locus:chr4B:1973033-1974935|Cluster_35425
AGCACGTAGACCTGAAACAGC
>smRNA|rpm:6.005|locus:chr4B:1975038-1976186|Cluster_35426
TCGATATCCAATTTACTCTGG
>smRNA|rpm:5.427|locus:chr2B:4010298-4011159|Cluster_32348
TTTGAGAACATCTGTAGCTACC
>smRNA|rpm:7.924|locus:chr13B:658320-659405|Cluster_50184
TTCATGACTCGATAACATCC
>smRNA|rpm:82.666|locus:chr4B:235281-238309|Cluster_34820
AACTTAGTTGGCTCTACTGGC
>smRNA|rpm:10.029|locus:chr4B:107322-109630|Cluster_34775
TCAATTGTAGCTCACCTCTGC
>smRNA|rpm:5.51|locus:chr16B:5880213-5881473|Cluster_55646
TCTGACCGTCTATATTGATCTTT
>smRNA|rpm:7.429|locus:chr16B:5871786-5873369|Cluster_55640
TCACGAACTTCGAACTTGG
>smRNA|rpm:75.485|locus:chr1A:217964-220876|Cluster_80
TTCGATCTTCTGACTAGTCAGT
>smRNA|rpm:10.462|locus:chr10A:1380319-1381414|Cluster_17587
TCCGGATACTGTGCAAGACC
>smRNA|rpm:7.903|locus:chr5B:244511-246335|Cluster_36888
TCTTCCAGTCGCGCTTTGAGC
>smRNA|rpm:39.765|locus:chr15B:3388750-3389171|Cluster_53424
TCTGATTACTGTTCTGTAGC
>smRNA|rpm:63.372|locus:chr15B:3389650-3390575|Cluster_53426
TCCGATCTCATCACTCAGTAG
>smRNA|rpm:33.615|locus:chr3A:5015029-5018268|Cluster_6097
TATTTCCAGCTCTGAGACTAG
>smRNA|rpm:342.552|locus:chr15B:3382684-3384466|Cluster_53420
TATCGAGTCTGTATATATAC
>smRNA|rpm:94.697|locus:chr15B:3384549-3385180|Cluster_53421
TATCCGGCTTGAAATCAATTC
>smRNA|rpm:24.164|locus:chr15B:3385900-3386453|Cluster_53422
TACTGTGGGTCTGAATCACAATC
>smRNA|rpm:92.303|locus:chr15B:3386552-3388267|Cluster_53423
TTATATAATCTACAAATCCTGT
>smRNA|rpm:583.246|locus:chr6A:1790422-1796786|Cluster_10952
CAGGCCACTGTTGGGACACCA
>smRNA|rpm:20.223|locus:chr15B:3392272-3392521|Cluster_53428
TCGCTCTTTTGGAAAATCTATC
>smRNA|rpm:15.518|locus:chr7B:3901-5220|Cluster_40916
AGCACCAGAATCTGATCATTGTC
>smRNA|rpm:7.016|locus:chr13B:860387-862128|Cluster_50236
TGTGTATTCTGTAATTTCTTGC
>smRNA|rpm:6.335|locus:chr13B:842429-844869|Cluster_50231
ACTGTATGATTATATTTCTAGC
>smRNA|rpm:9.492|locus:chr9A:4599790-4601151|Cluster_17045
AATTCTGTCTACTGTCTGTTGT
>smRNA|rpm:7.615|locus:chr13B:850403-852129|Cluster_50233
TGGCTCAAGACTGGTTCTCAATC
>smRNA|rpm:10.235|locus:chr18B:2777161-2779120|Cluster_57518
ACCGCTTCTGGACAACGGCTCC
>smRNA|rpm:6.81|locus:chr6A:4761068-4762506|Cluster_11833
TGGCAAAACTTGATCTGTTGA
>smRNA|rpm:13.083|locus:chr9A:4575389-4576680|Cluster_17032
TTGACGATTTGGAACATCCC
>smRNA|rpm:5.881|locus:chr15A:936309-937470|Cluster_24309
TAATGATCTACCACAACTGTT
>smRNA|rpm:7.161|locus:chr16B:184663-184916|Cluster_53521
TTGGATATTGTTGGACACGTG
>smRNA|rpm:27.982|locus:chr4B:1689941-1693869|Cluster_35286
AGGAAACTTACCGACTCAATGA
>smRNA|rpm:22.452|locus:chr9A:2107351-2112119|Cluster_16180
TACTGACAAGGATGACTGTG
>smRNA|rpm:9.43|locus:chr2A:5898567-5900254|Cluster_4367
TCCGATCACGAAGCAGACTTG
>smRNA|rpm:43.479|locus:chr2A:5883438-5887200|Cluster_4361
AAAGAAGATCTCTTGGAACAG
>smRNA|rpm:5.283|locus:chr9A:2123300-2124214|Cluster_16187
AAGAACTTCTCATCCAAATAGG
>smRNA|rpm:17.066|locus:chr3A:2965452-2965870|Cluster_5364
TTCCGGTCGACGAGGTACTTGT
>smRNA|rpm:9.142|locus:chr1B:4341289-4344812|Cluster_30079
TACGACTGTCGAAACGCTGC
>smRNA|rpm:5.448|locus:chr10B:4861770-4862570|Cluster_46878
TACTTCTCAATTGTTTCTGGA
>smRNA|rpm:9.41|locus:chr16B:4170353-4171270|Cluster_54992
TACCGGATCTTTTTCACTGA
>smRNA|rpm:5.881|locus:chr3A:122473-122819|Cluster_4501
AAGAGACTGATGATTGAATCTTC
>smRNA|rpm:5.076|locus:chr3A:122900-123819|Cluster_4502
TTTTGGTTTGGTTTGGAAAAGC
>smRNA|rpm:11.308|locus:chr3A:124026-125096|Cluster_4503
AACCGTCTTCTCTGATTTCTGA
>smRNA|rpm:5.118|locus:chr3B:4105140-4106601|Cluster_34484
TTTTACCGGTCTGAGCCATC
>smRNA|rpm:6.418|locus:chr3A:2157792-2158461|Cluster_5102
TTCCGTCGAGACGCATATCTT
>smRNA|rpm:9.121|locus:chr3A:2170481-2171468|Cluster_5106
ATTGTTAGAGATAGAATAGAGT
>smRNA|rpm:12.381|locus:chr1B:4803909-4807124|Cluster_30251
TCAACGGTCAGCAGAACTTGC
>smRNA|rpm:5.324|locus:chr8B:1668254-1670682|Cluster_43333
AGACTGTGTATCCAATCGTATC
>smRNA|rpm:13.227|locus:chr8B:2508824-2510420|Cluster_43624
TTCCGGCTGATGAGGTTGTCAC
>smRNA|rpm:6.376|locus:chr14B:610276-611249|Cluster_51347
AGAGACTGATGATTGAATCTTC
>smRNA|rpm:16.261|locus:chr14B:609303-610188|Cluster_51346
TCTCAGAGTTGGACAACTTG
>smRNA|rpm:6.232|locus:chr14B:608650-609204|Cluster_51345
TTTCCGTCGCCTTTCTTCTGG
>smRNA|rpm:12.134|locus:chr1A:4665088-4667358|Cluster_1593
CCTGTGTGATACCTCGAAGC
>smRNA|rpm:5.902|locus:chr14B:602008-603131|Cluster_51343
AATTAGTATTTCTGTTAACGTG
>smRNA|rpm:13.847|locus:chr14B:599820-600932|Cluster_51341
TCTCTCGGAAAATCGCCTGG
>smRNA|rpm:6.624|locus:chr14B:598417-599741|Cluster_51340
ATTGTTAGAGATAGATTAGAGT
>smRNA|rpm:10.751|locus:chr15B:1110518-1111235|Cluster_52693
TTGGACTTCATGATCACATGA
>smRNA|rpm:10.545|locus:chr15B:1737666-1742346|Cluster_52927
TTTGAATGACTGGTAACTCT
>smRNA|rpm:22.988|locus:chr15B:1731301-1732184|Cluster_52925
TTCCGATGGACAAGGTACGTGT
>smRNA|rpm:10.215|locus:chr1A:927574-929460|Cluster_330
TGGATCGATCTCTTATATCAG
>smRNA|rpm:6.83|locus:chr11A:3612202-3612906|Cluster_19983
TGCGAGACTTCTGTAGGCTGA
>smRNA|rpm:5.757|locus:chr13B:3109652-3111223|Cluster_51008
TGGATATTGATCTTGTGAGTC
>smRNA|rpm:5.861|locus:chr18A:2111351-2112126|Cluster_28224
ATTGAGAATTCTGCAAAGCTGC
>smRNA|rpm:8.791|locus:chr2B:2187180-2188654|Cluster_31707
TTCTAACGTCAGACGCGACC
>smRNA|rpm:10.504|locus:chr13A:2304252-2304668|Cluster_22425
TGGGAGACCTGCTTAGGAGC
>smRNA|rpm:12.712|locus:chr3A:5953393-5957366|Cluster_6458
TTGTGAAGAGTCTTGAACGTG
>smRNA|rpm:22.596|locus:chr3A:5957551-5959358|Cluster_6459
TCGGAACTGGCCGACATCGCC
>smRNA|rpm:18.386|locus:chr3A:5063709-5067646|Cluster_6106
TAGGAGGCCAAGTAGACTAT
>smRNA|rpm:5.737|locus:chr13A:2299767-2300152|Cluster_22420
TAACGGACTCGTACAGCACC
>smRNA|rpm:5.18|locus:chr3A:5944136-5945532|Cluster_6456
ATCTTCCGGATGATGATCCTC
>smRNA|rpm:6.356|locus:chr3A:5920639-5922500|Cluster_6450
ATATGTGACGGGATTGTACC
>smRNA|rpm:12.196|locus:chr3A:5048175-5052319|Cluster_6103
TCTGTGCTCTGATTGACGACT
>smRNA|rpm:96.141|locus:chr3A:5030086-5035353|Cluster_6101
TTCACTACATCGAACTCATGT
>smRNA|rpm:11.907|locus:chr5A:1680243-1681541|Cluster_9106
TCAGGACGTGGACTATCCGGT
>smRNA|rpm:21.544|locus:chr13A:2302803-2303264|Cluster_22423
ATCCGATCGAACGAAGAGACGT
>smRNA|rpm:257.739|locus:chr9B:4625829-4629895|Cluster_45194
TATTTCAGAGACGTGACCTTC
>smRNA|rpm:9.369|locus:chr11B:2862604-2862817|Cluster_47837
ATTTTTATAATGCGTCTGATC
>smRNA|rpm:10.669|locus:chr1B:117807-118791|Cluster_28569
TCGACTAGATCTCTTCGATCC
>smRNA|rpm:12.072|locus:chr1B:110333-114221|Cluster_28567
AAGAACTGTCTGAAAGTCCAGC
>smRNA|rpm:7.635|locus:chr12B:2573382-2575240|Cluster_49477
TTCTCACAAAGTGAGAGGACTG
>smRNA|rpm:5.2|locus:chr6B:1704557-1706265|Cluster_39865
TTCGATCAAGTGGACATCCCT
>smRNA|rpm:27.404|locus:chr6B:1678809-1681412|Cluster_39860
TTGCGATTTGTAGTAAGATGC
>smRNA|rpm:54.478|locus:chr6B:1694503-1697195|Cluster_39863
TTCCGAGCTTAGAAATACCGA
>smRNA|rpm:13.475|locus:chr16A:2424251-2425119|Cluster_26094
TCTTGTTGGCCATGTTGTCTGT
>smRNA|rpm:13.888|locus:chr16A:2432667-2434957|Cluster_26097
ATTTGTCGTGTGCATCTAACCC
>smRNA|rpm:12.794|locus:chr16A:2426601-2427744|Cluster_26096
AAAGCCGGCTGTGTTGTCCAAC
>smRNA|rpm:55.283|locus:chr16A:2421992-2422418|Cluster_26091
TGGACAACTAGAAGAACTCACT
>smRNA|rpm:8.688|locus:chr16A:2423900-2424169|Cluster_26093
ACTTGGGGACATTATGGGAGGCT
>smRNA|rpm:21.461|locus:chr16A:2422495-2423064|Cluster_26092
AAGATAGAGCTTAGCTGTGGA
>smRNA|rpm:5.138|locus:chr10B:1422050-1422314|Cluster_45742
TTCTGACAGTTGACACATGC
>smRNA|rpm:29.447|locus:chr10B:1430290-1430359|Cluster_45743
AGGGTAGCGTTAGTCATGTGGT
>smRNA|rpm:33.533|locus:chr4A:2117550-2119944|Cluster_7234
TGAGAAGTGCTGTACAGAGC
>smRNA|rpm:7.47|locus:chr16A:2435062-2435369|Cluster_26098
TTGGGTATGATCTTCTTGAGA
>smRNA|rpm:11.226|locus:chr11B:4134831-4135869|Cluster_48303
AATGATTTTCAGACTGGTCTGA
>smRNA|rpm:12.175|locus:chr10B:2188432-2190230|Cluster_45961
TTCGATCCCGGCTCGGGGGACCA
>smRNA|rpm:19.336|locus:chr11A:2569712-2571228|Cluster_19601
AGAGTTGGTCCTGTTGTTCC
>smRNA|rpm:6.81|locus:chr12B:2929985-2930421|Cluster_49658
TTCGGTTTGGGACCAAAGGACC
>smRNA|rpm:28.436|locus:chr12B:2914534-2916904|Cluster_49650
ATGTCTGATTTCTTTACTCATC
>smRNA|rpm:40.157|locus:chr12B:2917146-2920337|Cluster_49651
ATGTGAACTGTAGATTACCTGC
>smRNA|rpm:13.289|locus:chr12B:2920494-2921204|Cluster_49652
ATTATATATGTATTAGGACGGT
>smRNA|rpm:68.015|locus:chr12B:2921309-2923761|Cluster_49653
ATCTGTGTCACGAACCTTGAGC
>smRNA|rpm:93.624|locus:chr12B:2924566-2927457|Cluster_49655
AATTGTCCGATTTGTAATGCC
>smRNA|rpm:18.964|locus:chr12B:2927609-2929407|Cluster_49656
TATTGTCAGGGCGTATGACA
>smRNA|rpm:27.714|locus:chr5A:4175709-4178406|Cluster_9856
TCGGTTTTGAGAATTTTCTTT
>smRNA|rpm:10.958|locus:chr1A:543950-544497|Cluster_192
AATGTCTGGCTGATTCGAACC
>smRNA|rpm:13.042|locus:chr1A:542250-543065|Cluster_190
TCTGAAGAACATTGGCAATCTC
>smRNA|rpm:6.294|locus:chr2A:3569120-3570987|Cluster_3522
CTCTTCCTCGTTGGGTACT
>smRNA|rpm:16.818|locus:chr2B:2597358-2601343|Cluster_31852
TTTAGGACTGGGGCTATCCC
>smRNA|rpm:5.324|locus:chr4A:2239072-2240071|Cluster_7279
TGGAGCAATGATGGGCTGAACC
>smRNA|rpm:7.057|locus:chr4A:2215111-2216768|Cluster_7276
AATTTTCCGATTTGAACTTGC
>smRNA|rpm:16.302|locus:chr4A:2214254-2214916|Cluster_7275
TCACACCGCCGGGAGGAACCT
>smRNA|rpm:9.864|locus:chr4A:2211684-2213707|Cluster_7274
ATCAATTTCGACAAACTTGGGC
>smRNA|rpm:20.986|locus:chr9B:2569350-2572130|Cluster_44568
AACCGACTGTTTGTCTTGTGC
>smRNA|rpm:5.737|locus:chr2A:1802898-1803457|Cluster_2832
TAGATTGCGTGGAACATTGC
>smRNA|rpm:12.877|locus:chr7B:482611-485905|Cluster_41081
TTCTCAGTCGACTCGGCCTACG
>smRNA|rpm:6.376|locus:chr3B:2177764-2178480|Cluster_33758
TGTAGGGTAGCAAGCCGAGC
>smRNA|rpm:37.041|locus:chr3B:2178900-2180070|Cluster_33759
TACGGTAGATCACAAGTGAATC
>smRNA|rpm:199.34|locus:chr3B:2163700-2168702|Cluster_33754
AAGTGACTGTTCCTTAATGTGC
>smRNA|rpm:98.494|locus:chr3B:2168903-2174367|Cluster_33755
TGAATGGCTAGTACTCCACT
>smRNA|rpm:61.515|locus:chr3B:2174950-2175522|Cluster_33756
TATTAGACAGTAGTAATAAGGT
>smRNA|rpm:8.729|locus:chr3B:2150963-2152114|Cluster_33751
ATGTCTGGAGATGCTACTAACC
>smRNA|rpm:47.029|locus:chr3B:2152250-2158221|Cluster_33752
ATGTAGAACAATATGACGAGT
>smRNA|rpm:79.096|locus:chr3B:2158957-2162877|Cluster_33753
AATGCGTGATTTGTTGACTGAC
>smRNA|rpm:25.279|locus:chr1B:3667543-3671519|Cluster_29813
TAACGATCGATCTTGAACGAGT
>smRNA|rpm:10.545|locus:chr1B:3674314-3674759|Cluster_29817
AGCAGACTGTATGCGACATCC
>smRNA|rpm:10.772|locus:chr15A:1492066-1493674|Cluster_24538
AAGAGACTGCTTATGATCAGC
>smRNA|rpm:9.699|locus:chr2B:3335854-3336605|Cluster_32086
TGGAACGATTCGAACTGGCG
>smRNA|rpm:12.134|locus:chr10A:3470871-3473275|Cluster_18328
TGATGAACTTCTGGCTTTAGA
>smRNA|rpm:16.55|locus:chr7B:4057273-4062698|Cluster_42215
TTATCCGATCGTCAGACAAGA
>smRNA|rpm:5.2|locus:chr17A:2708530-2709692|Cluster_27328
TGCTCGAGTGGAACGTGATCT
>smRNA|rpm:7.491|locus:chr13A:3459125-3459368|Cluster_22799
AGCTCTTGATCGGTTGTAGC
>smRNA|rpm:9.761|locus:chr2A:1465118-1468131|Cluster_2735
AACAGATCTGTAATAAGCGC
>smRNA|rpm:8.275|locus:chr2A:1468792-1470178|Cluster_2737
TCGACTAGGGTTGTATAATCT
>smRNA|rpm:5115.801|locus:chr2B:5691813-5692368|Cluster_32885
TCGACTCCCGTATTCGGAACCA
>smRNA|rpm:18.036|locus:chr2B:5687567-5690774|Cluster_32884
TAGTCGAAGTACTAGGACGTG
>smRNA|rpm:31.882|locus:chr4B:1835709-1837937|Cluster_35363
TGCTGATATTGAAACTGTGC
>smRNA|rpm:14.218|locus:chr5B:4142341-4144871|Cluster_38242
AGCTCTTCAAGAATCTGAGA
>smRNA|rpm:104.746|locus:chr4B:1831303-1834166|Cluster_35361
ATTGTGTGTGTCGATTTTGAGT
>smRNA|rpm:5.221|locus:chr4B:1829839-1831097|Cluster_35360
AGGATGTTGCATCTGATGACGA
>smRNA|rpm:6.913|locus:chr18B:1758055-1760658|Cluster_57160
TCTTTACGACTGCTCATCTGC
>smRNA|rpm:33.677|locus:chr2B:5712465-5714780|Cluster_32889
AAAGACGATCTCTTGGAACAG
>smRNA|rpm:10.751|locus:chr12B:3226621-3227531|Cluster_49747
TCGATGGAAGACGATAAGACT
>smRNA|rpm:5.53|locus:chr17B:2147841-2148958|Cluster_56349
TTTTCCGACTTGATTGATCC
>smRNA|rpm:8.935|locus:chr17B:2134904-2136346|Cluster_56346
AATTGCATTCTGTTACTTGAC
>smRNA|rpm:5.386|locus:chr9A:4744101-4744420|Cluster_17118
ACCAAGTGGGACTATGGACCGG
>smRNA|rpm:5.056|locus:chr10A:4441262-4442485|Cluster_18635
TGATTAAGATCTACTTTCTGT
>smRNA|rpm:7.986|locus:chr9A:4742519-4743158|Cluster_17116
ACTAGTTTGGAAGATCTCAAGT
>smRNA|rpm:19.315|locus:chr10A:4444543-4446902|Cluster_18637
GATGCGGATTGACTGGGTAGC
>smRNA|rpm:5.365|locus:chr16B:3880655-3882055|Cluster_54855
TTTCTCTGGAGAACTTTCGCCCAC
>smRNA|rpm:10.854|locus:chr16B:3882144-3883947|Cluster_54856
TGGGTTTTTTTTTGTAGTGT
>smRNA|rpm:13.393|locus:chr14B:585085-585614|Cluster_51332
ACTCTCTAGGTGTAGGCTCT
>smRNA|rpm:96.802|locus:chr6A:1028074-1030871|Cluster_10666
TCATATTGAGTTTGTAGACGT
>smRNA|rpm:15.229|locus:chr14A:2919090-2919611|Cluster_23808
TTGTTCTGGACTCAAGTTTC
>smRNA|rpm:7.676|locus:chr2A:2729608-2730205|Cluster_3176
TGCGGATTGGTGTGTGCACC
>smRNA|rpm:27.136|locus:chr12B:648258-651795|Cluster_48842
ACTTGTCATGGACGTGTTGATG
>smRNA|rpm:6.872|locus:chr9A:3801491-3802818|Cluster_16791
TGTGACTGGGTTGCACAACTCA
>smRNA|rpm:6.294|locus:chr2A:5417461-5419747|Cluster_4197
AATCGATCGAGGTTGCATCTC
>smRNA|rpm:13.558|locus:chr2A:5410565-5413533|Cluster_4194
TATATCATGTGGGCCTCATCGA
>smRNA|rpm:28.353|locus:chr2B:409363-413095|Cluster_31065
TGGCTTTTTGTTCATCTGGGT
>smRNA|rpm:6.005|locus:chr4B:6178034-6179444|Cluster_36764
AATGGCTGTTGATGAAGAGT
>smRNA|rpm:35.142|locus:chr12B:657813-660382|Cluster_48846
TTTGATTTACAGGATTGGAGT
>smRNA|rpm:50.0|locus:chr11A:4515773-4518004|Cluster_20237
TTCTTCGGAATGGCTGACCCGA
>smRNA|rpm:7.037|locus:chr16B:5392303-5393082|Cluster_55458
ACATCCGCGTAGGACCCAGGCC
>smRNA|rpm:15.002|locus:chr3A:4314206-4315684|Cluster_5823
TGGCTAGAAAATCTCGAGATCT
>smRNA|rpm:5.386|locus:chr16B:5391322-5392041|Cluster_55457
TGTTTTTGTCGTGTACTTCT
>smRNA|rpm:7.594|locus:chr15B:1975501-1978055|Cluster_52978
TGCTTGGCGATCTTGAATTTGA
>smRNA|rpm:21.317|locus:chr4A:4723112-4723289|Cluster_8087
AGGGTAGCGCTAGTCATGTG
>smRNA|rpm:15.972|locus:chr8B:1051352-1053520|Cluster_43101
AAGATCTGTTTCACTGACATA
>smRNA|rpm:5.365|locus:chr8B:1081354-1083002|Cluster_43107
TCGTGTTCGACTGTTATGGAGT
>smRNA|rpm:6.48|locus:chr6B:3913309-3914763|Cluster_40457
TCGATATGTGCTCAGAATACC
>smRNA|rpm:8.502|locus:chr6B:3897427-3897965|Cluster_40453
GATGTAGTATTATGGGGGGGAC
>smRNA|rpm:5.386|locus:chr6B:3881211-3882813|Cluster_40452
TACTGAACTGTGACTGATGA
>smRNA|rpm:6.83|locus:chr6B:3919858-3920114|Cluster_40459
TCATTGACTGGAAGGAATCCC
>smRNA|rpm:20.161|locus:chr3A:1877600-1882366|Cluster_4998
AGGATGATTTTTTAGATGAAGA
>smRNA|rpm:7.635|locus:chr6B:1152876-1154083|Cluster_39671
TGTGTAGAGACTTTGGAAGG
>smRNA|rpm:14.693|locus:chr6B:1150477-1152720|Cluster_39670
TATTACCGAATCTGTATCTC
>smRNA|rpm:29.571|locus:chr6B:1156250-1157370|Cluster_39673
ATTGGCGTGGAGCCCATGAGGC
>smRNA|rpm:21.956|locus:chr6B:1154651-1156108|Cluster_39672
TACGACTCATCAGCAACATG
>smRNA|rpm:8.027|locus:chr6B:1164123-1166759|Cluster_39677
GGATGTGATTGTTTGGATC
>smRNA|rpm:31.077|locus:chr6B:1159856-1163886|Cluster_39676
TTCTGGCGGAAAGATCACTACC
>smRNA|rpm:69.191|locus:chr9B:3374019-3379585|Cluster_44820
TATTCAATCATCTGGGCTGACC
>smRNA|rpm:55.861|locus:chr9B:3380206-3382567|Cluster_44822
TGGGATGTAGGCTGCACGCCT
>smRNA|rpm:6.046|locus:chr9B:3399313-3399570|Cluster_44826
TCTGATTACTGTTCTGTAGC
>smRNA|rpm:896.866|locus:chr6A:1748536-1749747|Cluster_10936
TTGGACGATATTGCAAAACAGC
>smRNA|rpm:86.711|locus:chr6A:1734395-1737134|Cluster_10931
TCGTTACGAAAAGCTGTTGG
>smRNA|rpm:19.439|locus:chr7A:3651144-3654978|Cluster_13314
TGCATTAGTGGAAAGTCTAGC
>smRNA|rpm:6.067|locus:chr7A:3649210-3650447|Cluster_13313
ATTAACGATCTTTCGGAGAAGT
>smRNA|rpm:5.014|locus:chr10B:4247208-4249033|Cluster_46688
TTTCGGATCTTTATTCAACAT
>smRNA|rpm:7.202|locus:chr6A:1753034-1754834|Cluster_10938
TGATCTGTAGGACTTGTCGC
>smRNA|rpm:18.717|locus:chr11B:647365-650370|Cluster_47158
AGTGACGACTGTTTGAGAAAC
>smRNA|rpm:32.48|locus:chr16B:4363051-4363322|Cluster_55068
ACAAACGGTTGCTCTGAAAAAG
>smRNA|rpm:1725.407|locus:chr16B:4364661-4368582|Cluster_55069
TGACTAAAGAGATGGTAGACTTT
>smRNA|rpm:5.407|locus:chr9B:2197979-2199132|Cluster_44444
AAGAAGATCTCTGACCTCAG
>smRNA|rpm:14.074|locus:chr16A:646876-649990|Cluster_25462
TGGATTAAAGACAAGACGTGC
>smRNA|rpm:22.782|locus:chr16B:4348433-4350516|Cluster_55060
TTGAATCTGAGCAAAGTAAATC
>smRNA|rpm:6.48|locus:chr12A:533560-533965|Cluster_20490
TCTGGACGACTTTATGAACC
>smRNA|rpm:12.361|locus:chr16B:4356004-4356319|Cluster_55066
TTCCGTCTGAGCTGGCTTGC
>smRNA|rpm:19.975|locus:chr16B:4359900-4360171|Cluster_55067
TTTTCTCTGATAACAATGACGT
>smRNA|rpm:11.412|locus:chr1B:3558313-3559342|Cluster_29774
TCCGTACTTTAGTGAGATCTCT
>smRNA|rpm:8.708|locus:chr1A:3270251-3273173|Cluster_1107
TTGAAAGACTTGTGGAGGACC
>smRNA|rpm:7.284|locus:chr12A:3465046-3467647|Cluster_21545
TCAGATCTTCGAAGCTGTTGA
>smRNA|rpm:7.945|locus:chr12A:2079105-2079665|Cluster_21014
TGCTGTCCGACTTTGTCTTGG
>smRNA|rpm:7.532|locus:chr1A:3262246-3263587|Cluster_1102
TCTTCTGATTCTGTAGATTTGC
>smRNA|rpm:2559.562|locus:chr12A:3461832-3462215|Cluster_21541
CCTTGATTTGTCTGGCAACTGGC
>smRNA|rpm:51.032|locus:chr12A:2082264-2083840|Cluster_21018
TTCCGCTGGACAAGGTACACGT
>smRNA|rpm:34.42|locus:chr12A:2084149-2084915|Cluster_21019
TTCCGATGGACGAGGTACGTGT
>smRNA|rpm:5.407|locus:chr5B:3193029-3194363|Cluster_37931
TGAACGATCTTCTGTATTTGA
>smRNA|rpm:5.53|locus:chr4A:2750929-2752061|Cluster_7463
TATTGCAAGATCTCTAATGG
>smRNA|rpm:33.409|locus:chr8A:3622874-3624617|Cluster_14946
CAATGAGGAATGACACTGGT
>smRNA|rpm:7.181|locus:chr11B:2028491-2029872|Cluster_47583
TTCTTGTGGATCTAAATTTTGT
>smRNA|rpm:6.356|locus:tig00000159:32401-33994|Cluster_57705
TCTGTGATTGGAGGACGTGT
>smRNA|rpm:7.862|locus:chr4A:2759708-2762534|Cluster_7469
CTTCTTCTTGGCTGCTTGG
>smRNA|rpm:9.121|locus:chr3A:3762218-3765140|Cluster_5640
TGAAAGGCTGGTCGACGATC
>smRNA|rpm:6.624|locus:chr9B:1932452-1934423|Cluster_44357
CGTTCCACTGCAAGAGTT
>smRNA|rpm:5.675|locus:chr15A:3412350-3413488|Cluster_25202
TAGGATTTTGTAGTTATTACA
>smRNA|rpm:9.369|locus:chr15A:3414862-3416791|Cluster_25204
TTCGGAAGCGATGGACGT
>smRNA|rpm:34.462|locus:chr3A:3780582-3782310|Cluster_5648
TTGATCTGAGGCTCTTCTTC
>smRNA|rpm:5.757|locus:chr15A:3428291-3429842|Cluster_25208
ATGTGTGTTCCTCTGGTGCTGC
>smRNA|rpm:39.435|locus:chr1A:796852-797422|Cluster_293
TGGCTTTTTGTTCATCTGGGT
>smRNA|rpm:7.305|locus:chr4A:313316-314450|Cluster_6593
TTCGCATCGTTTTTTGGAGA
>smRNA|rpm:10.111|locus:chr4A:311813-313205|Cluster_6592
TAAACGAGATTGCAGACCAGC
>smRNA|rpm:7.346|locus:chr4A:998315-999849|Cluster_6841
ATCTTCTGAGTCTGACATCTCTT
>smRNA|rpm:8.956|locus:chr9A:689665-690662|Cluster_15701
AATCGAACTAGAGGAGACCT
>smRNA|rpm:5.716|locus:chr10B:4069966-4071157|Cluster_46623
TGAGATGACTGGTATAGACC
>smRNA|rpm:17.582|locus:chr3A:3968015-3969879|Cluster_5712
TCCGGACAACTCGCAAAAGCG
>smRNA|rpm:8.378|locus:chr15B:515552-517500|Cluster_52483
AGGAACCGAAGTTTGATAAGA
>smRNA|rpm:12.031|locus:chr12B:1653670-1656505|Cluster_49222
TCCGATCGTCTTCGTCTGGG
>smRNA|rpm:8.708|locus:chr9B:3056715-3058351|Cluster_44684
TGATGTAATAGAATTCCTGTT
>smRNA|rpm:9.823|locus:chr9B:3058451-3059065|Cluster_44685
ATCGGCTGCACTCTTCACAGGC
>smRNA|rpm:16.261|locus:chr9B:3060405-3062168|Cluster_44686
TCTTTCGATTGTTTTGGCAGC
>smRNA|rpm:56.996|locus:chr9B:1260749-1264488|Cluster_44172
TCTCTTACGCTGATGAACTTC
>smRNA|rpm:45.852|locus:chr1A:5753018-5757711|Cluster_2032
TAACCAATGTGTTGGACTGATG
>smRNA|rpm:9.823|locus:chr1A:5768550-5769619|Cluster_2038
ATTGTCTGTGGGTTTGCTCAAC
>smRNA|rpm:9.018|locus:chr9A:312908-313757|Cluster_15541
CGACTGGCCAAACTAGTGGC
>smRNA|rpm:5.138|locus:chr5A:4652604-4653365|Cluster_10063
TATAATGGATTGTAGACTGT
>smRNA|rpm:15.497|locus:chr9A:314635-316172|Cluster_15545
TCGGGTTCCGTTTGCTGAGC
>smRNA|rpm:8.502|locus:chr15A:457563-459068|Cluster_24176
TGAACGATCTGAACATTTTCC
>smRNA|rpm:8.192|locus:chr16B:2021301-2021562|Cluster_54220
AAATTCTGACTGTCTTCTGTACT
>smRNA|rpm:6.934|locus:chr10B:1998850-2000073|Cluster_45886
ACGACTGGAATTTGCAAGACTTC
>smRNA|rpm:5.159|locus:chr9A:4145151-4146606|Cluster_16892
TATTTTTATTACACGTGTGGA
>smRNA|rpm:10.565|locus:chr8A:2277902-2278966|Cluster_14495
TGATCAATCGCTGGAAGAGGA
>smRNA|rpm:93.686|locus:chr8A:2279121-2280221|Cluster_14496
TTCGATCCCGGCTCGGGGGACCA
>smRNA|rpm:5.468|locus:tig00001229:28425-30170|Cluster_58221
TTACTGCTTTGACTTTGA
>smRNA|rpm:172.596|locus:chr14A:780183-785453|Cluster_23149
TTCCAGTCTTTTTGAATTTCT
>smRNA|rpm:5.159|locus:chr9B:4281976-4282834|Cluster_45083
TGGAAGAAGCTCCTGGACAGG
>smRNA|rpm:60.132|locus:chr10A:2807472-2809418|Cluster_18131
TAGTGCTACTTTGAAATTCGT
>smRNA|rpm:11.226|locus:chr4A:3187645-3188528|Cluster_7646
TCAGACTTTGCACTCAGTGC
>smRNA|rpm:11.535|locus:chr4A:3185751-3186020|Cluster_7642
ATTGAAATCGGCTGTTGCAGC
>smRNA|rpm:7.718|locus:chr4A:3186609-3186876|Cluster_7643
TGGTAGTGCTCTTGAATTTCGT
>smRNA|rpm:362.713|locus:chr1B:730132-730615|Cluster_28808
AGCAGACTGTATGCGACATCC
>smRNA|rpm:14.754|locus:chr6A:300553-300821|Cluster_10494
TTGTGACTTGGATCAACTCA
>smRNA|rpm:5.303|locus:chr10B:608029-612295|Cluster_45555
TATGGCTGCGCTAAACTTGC
>smRNA|rpm:20.491|locus:chr10B:595277-599208|Cluster_45554
TCTTTCAGATCTTGAACTTTCA
>smRNA|rpm:306.377|locus:chr5A:4350205-4350748|Cluster_9901
AGGGTAGCGTTAGTCATGTGGT
>smRNA|rpm:7.284|locus:chr16B:443104-444594|Cluster_53632
ACTTACGGTTTGAACAAATGTC
>smRNA|rpm:6.335|locus:tig00000243:251-640|Cluster_57757
TTACTCTGGCTTTTCTATACT
>smRNA|rpm:65.044|locus:tig00000236:36232-36642|Cluster_57755
TACTTCAGGGCTGTTTTTGT
>smRNA|rpm:8.089|locus:tig00000236:18-372|Cluster_57752
AGGGCTGGTTTGATGAGGACT
>smRNA|rpm:14.321|locus:tig00000236:35000-35307|Cluster_57753
TAGTTATGTAGTGTTGAAGT
>smRNA|rpm:15.312|locus:tig00000231:59165-59927|Cluster_57750
TATTTGACTCTGCGAATGTCGC
>smRNA|rpm:8.357|locus:tig00000243:18350-18582|Cluster_57758
TGTACTTCAGGGCTGTTTTTC
>smRNA|rpm:10.689|locus:chr7B:5332101-5333063|Cluster_42685
TGGCTAGAGCCTGAAGGTTTT
>smRNA|rpm:5.675|locus:chr2A:2145608-2148157|Cluster_2968
TCTCTGGTACTTTCAACA
>smRNA|rpm:5.035|locus:chr2A:2148884-2150695|Cluster_2969
TCTCGGTCTGCGATGAATTGC
>smRNA|rpm:23.566|locus:chr15A:30758-31645|Cluster_24016
TTCCAGTTGGATCTTGAGCTCC
>smRNA|rpm:9.059|locus:chr11A:242807-243067|Cluster_18799
CGTGTCGAAGACCTGTTTTCT
>smRNA|rpm:9.534|locus:chr15B:3399445-3399754|Cluster_53442
TTCCGGTGTATCATGAACTAAT
>smRNA|rpm:26.476|locus:chr15B:3396835-3397414|Cluster_53440
AAAACGACTCCGTTGGACGTGT
>smRNA|rpm:60.958|locus:chr7A:4764475-4767718|Cluster_13647
TTAAGTACTTGAGGGAACTCA
>smRNA|rpm:8.729|locus:chr13A:2953895-2955504|Cluster_22639
TAGACGGTCTGTTTCGAGTAC
>smRNA|rpm:6.335|locus:chr18B:2129917-2130470|Cluster_57289
TCCATCTGAAGATTTTTTCTGC
>smRNA|rpm:10.958|locus:chr15B:3400350-3400620|Cluster_53445
TACTACTCTGAGATAGCCTAATC
>smRNA|rpm:5.014|locus:chr18B:2126939-2127768|Cluster_57286
AAACTTCAACTCTGAATAACTC
>smRNA|rpm:16.447|locus:chr18B:2128009-2129310|Cluster_57287
AACTTGATTCTGTAGCATCCT
>smRNA|rpm:401.693|locus:chr18B:2102017-2121682|Cluster_57280
AGGTGCATTGATCTTTGATAGA
>smRNA|rpm:6.232|locus:chr13B:1212903-1213892|Cluster_50354
TCATGACGTCACAGTGGACC
>smRNA|rpm:5.984|locus:chr6A:4742486-4743594|Cluster_11819
AACAGACGAAGATCGGGACT
>smRNA|rpm:6.913|locus:chr6A:4741384-4742407|Cluster_11818
ATGACTGCTATTTCCCTGGT
>smRNA|rpm:5.386|locus:chr6A:4716617-4717915|Cluster_11812
TGCGGAACATGTTGATATACC
>smRNA|rpm:14.239|locus:chr6A:4713850-4715959|Cluster_11811
AACCATTTGGGACGTTGGAACC
>smRNA|rpm:6.211|locus:chr6A:4712803-4713514|Cluster_11810
AGCTGACCAAGTATTCGACC
>smRNA|rpm:5.014|locus:chr6A:4729450-4730315|Cluster_11815
TTTGACGGTGTGTAGAGACT
>smRNA|rpm:51.94|locus:chr16B:5761192-5764185|Cluster_55591
CAACGTTCAGACACGTAGAGT
>smRNA|rpm:16.302|locus:chr10A:525378-529623|Cluster_17301
TCACTCTTCTGTAATATCTGC
>smRNA|rpm:8.75|locus:chr16B:128789-131610|Cluster_53505
TTAAAGAGTTCTGCAAATTGC
>smRNA|rpm:5.138|locus:chr16B:117775-120014|Cluster_53501
TATCAAAGGCGTTGCGAACT
>smRNA|rpm:9.307|locus:chr10A:540504-540766|Cluster_17306
AAATCTGGCCATTGTAGATGATC
>smRNA|rpm:8.296|locus:chr15A:1888506-1889691|Cluster_24672
TTCTCTGTAGATCTTTAAACT
>smRNA|rpm:10.318|locus:chr7B:3460879-3461187|Cluster_42028
TTGACCCTGTTGTAACCTAGC
>smRNA|rpm:91.56|locus:chr7B:3461304-3463450|Cluster_42029
TCGGATTGCCATGCGAAGAGT
>smRNA|rpm:5.922|locus:chr3A:770501-770767|Cluster_4695
TGAATGTGATCTTGGAGAACA
>smRNA|rpm:5.262|locus:chr13B:2915654-2917243|Cluster_50943
TAGATGTAGACTGATCGTTT
>smRNA|rpm:8.977|locus:chr3B:4833246-4835761|Cluster_34710
TACCAGTCTGGATGAGCTCT
>smRNA|rpm:7.264|locus:chr3B:4837884-4838753|Cluster_34712
CGTTCAGATCCGGATATCCGCT
>smRNA|rpm:17.024|locus:chr11A:1180956-1183168|Cluster_19132
TCTCTCTGTCGAATGAATGAC
>smRNA|rpm:41.003|locus:chr4A:5832477-5835444|Cluster_8473
TGCTCGATCCAGATCTCTTGA
>smRNA|rpm:5.964|locus:chr4A:5839081-5840496|Cluster_8474
TTGCTTGGATCTGTACGCTGC
>smRNA|rpm:10.565|locus:chr10B:4773198-4777060|Cluster_46850
TACGTCTGTCGAAAACCTTGC
>smRNA|rpm:30.561|locus:chr13B:2098006-2100987|Cluster_50639
AGACTTTCAACTCTAGACGT
>smRNA|rpm:11.123|locus:chr15B:1158619-1160319|Cluster_52715
AAGCGCAAAGATCTTCTGACAGG
>smRNA|rpm:7.057|locus:chr15B:1156738-1158509|Cluster_52714
TACGCGACAAAGTGCTCCTTC
>smRNA|rpm:24.515|locus:chr12A:1528201-1530513|Cluster_20844
TACCATCTTGTCGGAAGTATA
>smRNA|rpm:23.256|locus:chr17B:1487202-1489838|Cluster_56152
AAGATACTCTGGAATACATTCC
>smRNA|rpm:93.975|locus:chr8B:2602579-2604916|Cluster_43649
AGAGGTTATGTGATACAGATG
>smRNA|rpm:6.768|locus:chr10B:2714002-2715515|Cluster_46148
TTCTCGTTCTTCTATTTCTGA
>smRNA|rpm:8.275|locus:chr8A:3926309-3929318|Cluster_15044
ACCCAGACTGAACAGACCGAC
>smRNA|rpm:7.181|locus:chr8B:2549902-2552368|Cluster_43640
TTTTGTAGACGTCATGAAGTGT
>smRNA|rpm:10.318|locus:chr10B:2702917-2707231|Cluster_46146
ATCCGATAGTTGGCTCCA
>smRNA|rpm:11.267|locus:chr8B:2573681-2575149|Cluster_43644
TGGTACTGATGCTCTGGTCC
>smRNA|rpm:8.461|locus:chr2B:1663864-1664719|Cluster_31499
ATCTCTGATCTTGTCAAAACACC
>smRNA|rpm:6.356|locus:chr15B:1683504-1684705|Cluster_52905
TCTTCTCGAGCTCTGGCTGA
>smRNA|rpm:8.605|locus:chr15B:1687005-1688612|Cluster_52907
TGTCTTATGCATCTGTAGCTA
>smRNA|rpm:11.659|locus:chr2B:1658258-1660174|Cluster_31495
TTCTAATCAAGGTTGTAGACGT
>smRNA|rpm:18.283|locus:chr2B:1660404-1662156|Cluster_31496
TAGAAAAGATCTCTAGCATGG
>smRNA|rpm:6.418|locus:chr2B:1652345-1652819|Cluster_31491
ATGGACTTGCAGATCAACAATG
>smRNA|rpm:5.757|locus:chr5A:1584867-1585810|Cluster_9075
TGGGTCTTGTTATCTGATAGTA
>smRNA|rpm:12.34|locus:chr2B:1654991-1656635|Cluster_31493
TGTGTTTTTCTTCTGATCGCTC
>smRNA|rpm:9.946|locus:chr15B:1079493-1083457|Cluster_52679
AGCTCGCTGATATTCTTGTGGA
>smRNA|rpm:7.491|locus:chr3A:2891621-2892485|Cluster_5346
TTCGGTACTGTGGAACACAGCC
>smRNA|rpm:59.781|locus:chr3A:2884467-2889058|Cluster_5342
TTTGGCTCTGAAGTCCTGCTTC
>smRNA|rpm:10.05|locus:chr11A:1460900-1462116|Cluster_19214
CAGACTGTTGAGCTGCCGGC
>smRNA|rpm:6.232|locus:chr11A:1460102-1460816|Cluster_19213
TCGACACTTCGGTAGTACTGA
>smRNA|rpm:11.865|locus:chr8A:4447527-4449131|Cluster_15222
TACGATCCGGAAAGAATGCC
>smRNA|rpm:9.534|locus:chr9A:1362536-1364256|Cluster_15955
AACGTGGCTCGTGGATGACTGT
>smRNA|rpm:11.742|locus:chr9A:1357372-1357948|Cluster_15952
TTGGATGGAACAGATACTCC
>smRNA|rpm:5.53|locus:chr4A:575354-577219|Cluster_6693
ATCTGCAGAACGTGAGTGTCTC
>smRNA|rpm:6.459|locus:chr4A:570404-572315|Cluster_6690
AGTTCGACGAGATTCTGGGAGA
>smRNA|rpm:92.613|locus:chr3A:1305783-1310679|Cluster_4839
TCGGATTTGACTTTAAGGAGA
>smRNA|rpm:9.575|locus:chr3A:1299950-1302470|Cluster_4836
TCTATCTCGATGGCAGACTCG
>smRNA|rpm:8.007|locus:chr5B:1999606-2002979|Cluster_37548
TTCTCCAACTTTGAACTTTGG
>smRNA|rpm:6.191|locus:chr2B:2220511-2221002|Cluster_31725
CGTGCTTCTGATAACCCCTGG
>smRNA|rpm:17.148|locus:chr2B:2218288-2220417|Cluster_31724
TAGCGGCTTGGACTTTGAGC
>smRNA|rpm:7.305|locus:chr3A:2195117-2197187|Cluster_5129
AAGTCTTCTTGTTGGACATGA
>smRNA|rpm:11.494|locus:chr15A:3067734-3067781|Cluster_25078
TCCGAATGGATGAAGGAACT
>smRNA|rpm:5.634|locus:chr3A:2183750-2185246|Cluster_5121
AATGACATGTGGTATCGACC
>smRNA|rpm:17.024|locus:chr12A:733563-735463|Cluster_20553
TCGACTGAGATTTTGGCAATAC
>smRNA|rpm:10.999|locus:chr3A:2185354-2185919|Cluster_5122
TCACGAACTTCGAACTTGG
>smRNA|rpm:14.527|locus:chr15A:3058617-3061343|Cluster_25075
CAGTAGGACGCTTGGTCAGC
>smRNA|rpm:134.152|locus:chr17A:352477-356924|Cluster_26525
TGGATCAACTTGAGCTCTTCC
>smRNA|rpm:12.196|locus:chr16A:2893145-2896075|Cluster_26256
TCTACGGATCAACGGACTAGT
>smRNA|rpm:27.383|locus:chr17A:359408-360653|Cluster_26527
TGGAATCGGAGAAGCTCGAGT
>smRNA|rpm:9.307|locus:chr1A:3885922-3888684|Cluster_1319
TTCGATCGAAGGAGATTTCTTT
>smRNA|rpm:6.418|locus:chr17A:330544-332249|Cluster_26520
TGGATATTGATGAAAGAAAGCA
>smRNA|rpm:5.283|locus:chr1A:3874452-3875147|Cluster_1313
TTTGAGTGACCTACTGACAAGT
>smRNA|rpm:10.565|locus:chr17A:378703-383210|Cluster_26529
ATACTGTATGACTTCAACATGC
>smRNA|rpm:419.956|locus:chr17A:364668-369992|Cluster_26528
TGGAGCGTAGGTCCGACGTG
>smRNA|rpm:69.707|locus:chr16A:2900200-2902786|Cluster_26259
TACCGTCTCGGTCTTGAAACCC
>smRNA|rpm:8.13|locus:chr5B:796759-799438|Cluster_37091
TAGGATTTAATCTCTGGATT
>smRNA|rpm:10.462|locus:chr5B:2626362-2627178|Cluster_37764
TACTACTGTAAAACACTATC
>smRNA|rpm:7.842|locus:chr5A:1737968-1741231|Cluster_9122
TATCCGACTGCAATGTGACC
>smRNA|rpm:6.005|locus:chr5B:2672254-2675263|Cluster_37769
TTTCCTTCCGCTGGACAAGA
>smRNA|rpm:10.215|locus:chr2B:5756777-5758366|Cluster_32915
CGTGGTTTCCGTAGTAGAAGA
>smRNA|rpm:14.383|locus:chr4A:3966417-3967761|Cluster_7873
AAGTGTTGAAGGATTACGTGG
>smRNA|rpm:16.261|locus:chr14A:269001-269242|Cluster_22953
TGGTAAATAAAGCAGAGCTCT
>smRNA|rpm:75.134|locus:chr14A:271000-271270|Cluster_22954
CTTGGGTTGAACAGGAGGACT
>smRNA|rpm:14.3|locus:chr14A:273800-274071|Cluster_22955
TCCCAGATTGTGGTCACTTCC
>smRNA|rpm:6.541|locus:chr4A:3989629-3991795|Cluster_7877
TTCGGCTGGGATCACGAGCTCC
>smRNA|rpm:22.637|locus:chr14A:279100-279496|Cluster_22957
TGGTAAATAAAGCAGAGCTCT
>smRNA|rpm:16.116|locus:chr12B:2303937-2304470|Cluster_49412
ATACGAAACATCTGCACAAAGC
>smRNA|rpm:6.521|locus:chr12B:2302153-2303218|Cluster_49410
AGAGGACCAAGTAAAACCAAGG
>smRNA|rpm:79.571|locus:chr1B:181911-185877|Cluster_28589
TGACGTTCGATCTTCTGACTAGT
>smRNA|rpm:9.348|locus:chr6B:1530510-1534060|Cluster_39803
TCGATTGTTTGGTTACTGCC
>smRNA|rpm:7.676|locus:chr5B:4384250-4384786|Cluster_38356
TGCGGTCTTTGGCAATGGCTTT
>smRNA|rpm:6.438|locus:chr6B:1538548-1539058|Cluster_39806
TGAGCTTGTGTATGTAGTACC
>smRNA|rpm:13.083|locus:chr6B:1539276-1539734|Cluster_39807
TCAGTAGCTCTTATAGTTCTCT
>smRNA|rpm:5.468|locus:chr6B:1548506-1549365|Cluster_39809
TTGTGGTATAGACCTCCGTG
>smRNA|rpm:6.541|locus:chr11B:4143650-4144267|Cluster_48310
TGAGGAATTTTGTCACGTGT
>smRNA|rpm:18.324|locus:chr10B:2168001-2170268|Cluster_45946
TGGATTTGCAGGGCTTGTGC
>smRNA|rpm:9.843|locus:chr10B:2164853-2165898|Cluster_45942
ATGGTCTTGAGTTCACAACTGA
>smRNA|rpm:27.239|locus:chr10B:2166004-2166991|Cluster_45943
CAAGCCACTGTTGGGACACCA
>smRNA|rpm:6.913|locus:chr13B:2300357-2303553|Cluster_50734
TAGACTGAATGCACAAGGTTC
>smRNA|rpm:6.253|locus:chr16A:1210471-1212458|Cluster_25696
TTCCATTTGGCAAACGACTCT
>smRNA|rpm:23.855|locus:chr4A:3162421-3163277|Cluster_7625
AATTGGCCTGAACTTAAAGATC
>smRNA|rpm:9.348|locus:chr12A:137721-140046|Cluster_20332
CGCCGTAGGATGTCGACTTCC
>smRNA|rpm:14.404|locus:chr4A:3164359-3165714|Cluster_7627
AAGGAAAAATGCTTTGAAGAGT
>smRNA|rpm:7.47|locus:chr15B:2979250-2981240|Cluster_53293
TATCCGGATGTGTAGCGACC
>smRNA|rpm:8.007|locus:chr13A:2280955-2281847|Cluster_22404
ACTTCTGGTTGAGCGACTCGA
>smRNA|rpm:5.861|locus:chr4A:2165779-2167360|Cluster_7250
TATGAGTATGGGTTTAGGACT
>smRNA|rpm:6.913|locus:chr13B:314727-315455|Cluster_50081
TGGAAACTGGTCGGTACAGATC
>smRNA|rpm:44.098|locus:chr17A:2207512-2210190|Cluster_27121
TACGTCGACTATGAGATCAGT
>smRNA|rpm:21.131|locus:chr18A:581437-584617|Cluster_27699
TATCGGACTCCACTGATCACGG
>smRNA|rpm:88.073|locus:chr9B:2499385-2502892|Cluster_44548
TGAGAGACTGAAAGAAATTTC
>smRNA|rpm:6.356|locus:chr5A:1402340-1403102|Cluster_8991
TCAACAGGCTAAGATTCTCTT
>smRNA|rpm:7.883|locus:chr3B:2135448-2138104|Cluster_33739
TTCGAAAGGTCTTGGACAACA
>smRNA|rpm:9.1|locus:chr3B:2126067-2128981|Cluster_33732
TTGGATGGGTGTGAAGACG
>smRNA|rpm:10.958|locus:chr5A:1415150-1417361|Cluster_8999
TGCTTGATCTGGATTAACTC
>smRNA|rpm:8.419|locus:chr5A:1411426-1414010|Cluster_8998
TATAACGACTGCATGATAAAGG
>smRNA|rpm:6.232|locus:chr7B:4111369-4112847|Cluster_42233
TAAGACTGTATACTGTAATGGA
>smRNA|rpm:7.615|locus:chr17A:2750755-2752246|Cluster_27340
TCAAGCTAGATCTGAATACATC
>smRNA|rpm:5.819|locus:chr17A:2752375-2753696|Cluster_27341
TAAAACGACTGAATGACGAGT
>smRNA|rpm:239.642|locus:chr7B:4116908-4119021|Cluster_42235
TAACTACGGTTGAGGAACTTGT
>smRNA|rpm:18.221|locus:chr7B:4112957-4116247|Cluster_42234
AACAAACTGGAGTAGGACGTGT
>smRNA|rpm:24.515|locus:chr2A:1520667-1522728|Cluster_2751
AATATAGAGCGCTCTGACGTGT
>smRNA|rpm:5.51|locus:chr2A:51086-51319|Cluster_2202
TGTGACAGGTCCAGATACTCT
>smRNA|rpm:14.094|locus:chr2A:53401-53665|Cluster_2205
AATTTCCAGAGGACTGAGGC
>smRNA|rpm:63.661|locus:chr2A:52650-52968|Cluster_2204
TCTGTTGACTTGCTTGTAGA
>smRNA|rpm:5.613|locus:chr4B:5109851-5110468|Cluster_36381
ATGTATTGCGACACCGAGAAGA
>smRNA|rpm:5.799|locus:chr15A:1331296-1333353|Cluster_24472
TTTGTCCGGCTTGATCTTCGCA
>smRNA|rpm:5.014|locus:chr4B:5120265-5120969|Cluster_36387
TGTACCTCGCCGGCTGGAAGT
>smRNA|rpm:5.572|locus:chr4B:5121066-5121857|Cluster_36388
ATCGACTGGAAGGAATTCCTTC
>smRNA|rpm:15.147|locus:chr16B:1787288-1788950|Cluster_54147
TAATCTGACTGCTTGTATAATC
>smRNA|rpm:16.199|locus:chr16A:256850-257117|Cluster_25302
ACCATGGCTGGGGAAATCCT
>smRNA|rpm:781.327|locus:chr16B:2461169-2463071|Cluster_54416
TTTTTTTCTTGGAAGTGCTCT
>smRNA|rpm:128.127|locus:chr16B:2463200-2463803|Cluster_54417
TTTCTATTGTCCAGGTCTGTT
>smRNA|rpm:5.159|locus:chr2B:4872314-4872804|Cluster_32601
TGAGATCGAGAACGAGTTCT
>smRNA|rpm:29.158|locus:chr16A:1081754-1082605|Cluster_25651
TATTTATATGCGTTTAGGACT
>smRNA|rpm:214.879|locus:chr11A:4177500-4181214|Cluster_20153
TCGGCTTCTTGTGGAACGGA
>smRNA|rpm:18.49|locus:chr3A:1021988-1024514|Cluster_4750
TTTCGATGTAGCTTATTCTCT
>smRNA|rpm:10.751|locus:chr3A:1042002-1042369|Cluster_4759
CGTTCAGATCCGGATATCCGCT
>smRNA|rpm:34.111|locus:chr3A:1036958-1039219|Cluster_4758
TTTGATTTCTGAATTAACAAGG
>smRNA|rpm:20.986|locus:chr18B:639131-639417|Cluster_56814
TTGACTGAGATTCTTCTTCC
>smRNA|rpm:23.236|locus:chr18B:639623-640616|Cluster_56815
TCATCAAAACTAGGACAATCT
>smRNA|rpm:9.43|locus:chr18B:637400-637933|Cluster_56812
TTAAGGAGACCAAGATAGAGC
>smRNA|rpm:16.962|locus:chr18B:638565-638858|Cluster_56813
TGGTAAGGGAAAGACTCAAGAC
>smRNA|rpm:17.767|locus:chr18B:635263-636527|Cluster_56811
CAAGCCACTGTTGGGACACCA
>smRNA|rpm:8.399|locus:chr18B:645400-646193|Cluster_56818
ATCACGTTGGGGACTCCA
>smRNA|rpm:365.189|locus:chr15A:2403900-2410200|Cluster_24808
AACGAACTGAATACAAACTGC
>smRNA|rpm:24.474|locus:chr15A:2401862-2402269|Cluster_24805
AACAATTGGGCTGATTCCGCGT
>smRNA|rpm:76.104|locus:chr15A:2402450-2403220|Cluster_24806
TTGAGACTGTTCATAAGAGC
>smRNA|rpm:5.056|locus:chr15A:2403355-2403569|Cluster_24807
TTTGTTGCGGATCATTTGTT
>smRNA|rpm:92.737|locus:chr15A:2395838-2397821|Cluster_24801
TAAAGAACTCGATCATCCTTCG
>smRNA|rpm:158.234|locus:chr15A:2398069-2401118|Cluster_24803
TTCGTATGTCTCTGTTCTGG
>smRNA|rpm:19.666|locus:chr7A:985672-988712|Cluster_12424
TTTTGTGCTTCTGAATAAGG
>smRNA|rpm:12.381|locus:chr2B:952039-952098|Cluster_31261
GTTTCAATTTCAACCAATCTGT
>smRNA|rpm:21.812|locus:chr18A:2442512-2442917|Cluster_28342
GGATAACTAGCACTGAAAAT
>smRNA|rpm:5.799|locus:chr18A:2440958-2442145|Cluster_28341
TACGGGCACCGGAGTATAGG
>smRNA|rpm:7.449|locus:chr14A:1630126-1631775|Cluster_23460
TCCACTTTTAGAGTCTCTAAT
>smRNA|rpm:5.097|locus:chr6A:1084541-1086432|Cluster_10684
TCCATCGGAATGAACATCTCT
>smRNA|rpm:9.307|locus:chr6A:1071792-1072245|Cluster_10680
TCGACTGGAAGGGCTTCCTTC
>smRNA|rpm:41.787|locus:chr5B:463220-466831|Cluster_36963
TTCGACTGTCCACTTTTCAGC
>smRNA|rpm:6.707|locus:chr2A:2701304-2701621|Cluster_3158
ACTTGCGGTCTTTCTATGTGGC
>smRNA|rpm:24.68|locus:chr8B:1418885-1420436|Cluster_43243
TTATCTGGACTCTGCAAGCCC
>smRNA|rpm:6.335|locus:chr2B:213388-214402|Cluster_31002
TACGAATGGAGAAAAATGACT
>smRNA|rpm:665.169|locus:chr3B:4253800-4256242|Cluster_34523
ATCCCGGCTCGGGGGACCA
>smRNA|rpm:12.031|locus:chr3B:4238243-4242010|Cluster_34520
TTGAGACGTGTTTGCGCTGG
>smRNA|rpm:7.099|locus:chr18A:1536674-1537988|Cluster_28003
ATGTGACCGATCTGCATTGAGC
>smRNA|rpm:41.106|locus:chr2B:230940-234707|Cluster_31007
TGGACGACTGTGAATCATTCC
>smRNA|rpm:6.335|locus:chr3B:4256414-4256968|Cluster_34524
TACGATGTGGTGTTCTAAACG
>smRNA|rpm:5.757|locus:chr10B:83154-83819|Cluster_45390
TTACTGTATGTGCAAGCTCC
>smRNA|rpm:5.468|locus:chr13A:254928-256058|Cluster_21793
TGACTGCTTGACTGAACTCAGC
>smRNA|rpm:21.874|locus:chr16B:5319766-5320702|Cluster_55430
TGTGTCGCTGCTTGTAGCTGA
>smRNA|rpm:12.216|locus:chr3A:4255010-4256895|Cluster_5800
TCTGCTGAAGAGAACTCTTGC
>smRNA|rpm:5.345|locus:chr16B:5334502-5334764|Cluster_55435
TGACAACAATGAAGCCGAGA
>smRNA|rpm:51.156|locus:chr13A:249902-252612|Cluster_21791
TCTCCACTCGTCTTGGATTGG
>smRNA|rpm:24.412|locus:chr16B:4095567-4099126|Cluster_54947
TGACGAGCTCTTGATCAACGA
>smRNA|rpm:5.964|locus:chr10A:1755500-1758606|Cluster_17795
AATAGATCTAGAGTGGAAACAAC
>smRNA|rpm:43.025|locus:chr8B:1120458-1122634|Cluster_43121
CGGATCTCCGAGCATCAAGA
>smRNA|rpm:10.854|locus:chr8B:1122747-1123065|Cluster_43122
TCGAAGACGTCGACGAAGACA
>smRNA|rpm:7.119|locus:chr8B:1123399-1123789|Cluster_43124
TGGTGGATGAATTGGACCAGA
>smRNA|rpm:12.01|locus:chr8B:1129893-1132270|Cluster_43126
TGTGGAAGCTCTCGATCAATTC
>smRNA|rpm:20.574|locus:chr7A:2878018-2879069|Cluster_13089
AGGATCAATACTCAAGAATACT
>smRNA|rpm:18.84|locus:chr7A:2875350-2876019|Cluster_13086
ACACTATCTGAGAACATTCGA
>smRNA|rpm:7.346|locus:chr7A:2876455-2877000|Cluster_13087
TAATCTACAGAGGACGATGT
>smRNA|rpm:25.526|locus:chr7A:2857601-2863413|Cluster_13080
AATCCATCTTGAACTCAATTTC
>smRNA|rpm:10.834|locus:chr11B:1169918-1171907|Cluster_47319
TGATCTGAGAATTCTGTTCT
>smRNA|rpm:9.988|locus:chr6A:4681700-4681964|Cluster_11795
ACCGCAGGTCTGTTCTAAAAGC
>smRNA|rpm:6.211|locus:chr6A:4683602-4683869|Cluster_11796
AACGATTCTTCTGATCCTTCTGA
>smRNA|rpm:7.449|locus:chr6B:1117179-1118112|Cluster_39654
TCGTGAATTGACCGTAGACT
>smRNA|rpm:6.273|locus:chr6B:1116335-1117077|Cluster_39653
CATGGATCGTGATCGAGAAGA
>smRNA|rpm:23.153|locus:chr6B:1114418-1116231|Cluster_39652
TCAGGATCTTGAACGTCAGA
>smRNA|rpm:30.004|locus:chr6A:4674608-4675506|Cluster_11792
TGGACATCGAACTGCTGACGC
>smRNA|rpm:5.592|locus:chr6A:4677023-4677257|Cluster_11793
TTCCGTCGTAAGTGCATTCC
>smRNA|rpm:28.353|locus:chr15A:302807-304018|Cluster_24118
AACGAGCTCGACAACAACAAAG
>smRNA|rpm:25.96|locus:chr15A:304104-305910|Cluster_24119
TTCCTCTTCTTCGTGACCTGA
>smRNA|rpm:29.695|locus:chr15A:297703-301320|Cluster_24116
TTGGTCTGGGGCACATCGCTC
>smRNA|rpm:12.092|locus:chr15A:301465-302565|Cluster_24117
AACCATGTCGGACGTGATTAGA
>smRNA|rpm:8.543|locus:chr1B:2672821-2676196|Cluster_29431
TTTTGATGATCCCTACCC
>smRNA|rpm:10.689|locus:chr9A:2446986-2449405|Cluster_16304
TCCACTAGATCTTCCTGGACT
>smRNA|rpm:22.967|locus:chr15A:3400089-3400860|Cluster_25191
TTCCGGTGTATCATGAACTAAT
>smRNA|rpm:14.94|locus:chr15A:3404675-3405159|Cluster_25195
TGAGTGGTTGTTTACTGAGT
>smRNA|rpm:17.767|locus:chr6A:3184195-3184683|Cluster_11247
TGCGTGACATGCGAGTAGAGT
>smRNA|rpm:5.138|locus:chr16A:615479-616859|Cluster_25445
AACCGGTATTCTGTAGGCGT
>smRNA|rpm:6.026|locus:chr6A:3183099-3183617|Cluster_11245
TCGAAATCTTGAATGACCCTGC
>smRNA|rpm:6.211|locus:chr1B:5658800-5659364|Cluster_30606
ATCCGATCGAACGAAGAGACGT
>smRNA|rpm:9.823|locus:chr16A:629579-630555|Cluster_25449
TCTGATTCGGATGACTCTGAC
>smRNA|rpm:11.783|locus:chr9B:195975-197740|Cluster_43787
CAAGCCGACTGATTTCGTTC
>smRNA|rpm:21.853|locus:chr9B:175610-177508|Cluster_43781
TGATTGACTGGGAAGACTTGT
>smRNA|rpm:8.811|locus:chr11A:2791566-2793059|Cluster_19685
TTGAGGCTGATTTAAACCATC
>smRNA|rpm:36.504|locus:chr5B:3280379-3282386|Cluster_37955
TCGATTCGGCCACTGTAGCC
>smRNA|rpm:9.554|locus:chr12B:1183052-1185960|Cluster_49019
CCGTGGCGCTGTCGATGACG
>smRNA|rpm:39.682|locus:chr12A:955863-959902|Cluster_20617
TAGATCCTGAGCAAGAACTCT
>smRNA|rpm:6.83|locus:chr7B:947797-950116|Cluster_41257
TATGGGATATGGCTCGACC
>smRNA|rpm:30.169|locus:chr1A:746445-749068|Cluster_272
TTTAGAGTCTGATACAGCCCTG
>smRNA|rpm:8.977|locus:chr1A:742500-742771|Cluster_270
ACGGTCGACAACTAAGAAGCGA
>smRNA|rpm:11.618|locus:chr4A:1090101-1090764|Cluster_6868
TCAAGGTGCTACAAATTCTGT
>smRNA|rpm:10.978|locus:chr5B:4976859-4978292|Cluster_38524
TAATTAATCACTGGAACTTCC
>smRNA|rpm:7.181|locus:chr5B:4978367-4979667|Cluster_38525
TTCTCTGACATCCTTTCCCGG
>smRNA|rpm:17.561|locus:chr5B:6092857-6095873|Cluster_38834
TATGGGATCCTGTTAAGAACA
>smRNA|rpm:5.819|locus:chr5B:6095963-6097346|Cluster_38835
AAGATGTGATCATTTCTGACGG
>smRNA|rpm:8.027|locus:chr5B:6101849-6103152|Cluster_38839
AAGAAGTCTGGGTTAAAGCTCC
>smRNA|rpm:17.21|locus:chr4A:1063550-1063811|Cluster_6862
TGGCGTGCTGTCTCAGGA
>smRNA|rpm:13.475|locus:chr11B:3866396-3866716|Cluster_48172
ATAAAGGAATTCACTGAATGAGG
>smRNA|rpm:6.913|locus:chr13A:13562-14519|Cluster_21697
TGGGGGCTGCAGATCGATCTGC
>smRNA|rpm:22.08|locus:chr12A:3967582-3973718|Cluster_21694
TTCCGGATCTGAAATCACCTCC
>smRNA|rpm:81.098|locus:chr4A:1085706-1089129|Cluster_6866
TTCTAGATCGACTGTTCCGGT
>smRNA|rpm:8.956|locus:chr11B:4414209-4417807|Cluster_48400
TATGATCTGACATAACACGCTC
>smRNA|rpm:17.251|locus:chr7B:1367913-1369547|Cluster_41430
TCTCTTCTAGATCTGGATCGT
>smRNA|rpm:6.397|locus:chr9B:1200565-1201370|Cluster_44151
ACTCGAGAGAATTCTGTTCGGT
>smRNA|rpm:11.226|locus:chr9B:1201877-1203490|Cluster_44152
TCGATATGTGCTCAGAATACC
>smRNA|rpm:14.548|locus:chr9B:2678804-2680461|Cluster_44589
TGGAAAGACTGTTCAACCAAC
>smRNA|rpm:6.624|locus:chr11A:904525-905322|Cluster_19026
TAGCGTGGAATTTATGGTA
>smRNA|rpm:6.046|locus:chr5A:4616809-4618866|Cluster_10044
AACTGTGGCTCTGACATCAAGT
>smRNA|rpm:8.729|locus:chr9A:358888-361752|Cluster_15563
TAATCGATGTAGCGCAAACT
>smRNA|rpm:7.037|locus:chr17A:3022187-3023270|Cluster_27429
TACCTGAGGAATCATCTGCTCC
>smRNA|rpm:26.517|locus:chr8A:3669326-3676738|Cluster_14960
TTCGGGTAAGCTGTAGACGT
>smRNA|rpm:47.627|locus:chr8A:3677854-3681023|Cluster_14962
TAGTATCTAGGTGAATTTTCTT
>smRNA|rpm:6.356|locus:chr8A:3681196-3681460|Cluster_14963
TGAGATTTTGGCCTGAACACA
>smRNA|rpm:7.202|locus:chr8A:3681904-3682226|Cluster_14964
TCCGGTTGATGTGGTGTAAC
>smRNA|rpm:73.545|locus:chr8A:3682551-3684517|Cluster_14965
TAGTTGCTGCGGAATCTGC
>smRNA|rpm:441.128|locus:chr8A:3684650-3687070|Cluster_14966
TAAGATCAATGAATTGGAGAGT
>smRNA|rpm:2772.315|locus:chr8A:3687315-3690844|Cluster_14967
ACAAACGACTCTGAATCAGATGG
>smRNA|rpm:7.697|locus:chr14A:716849-717848|Cluster_23122
TCTGGATGATCTGACTTGTT
>smRNA|rpm:5.014|locus:chr18B:1443800-1444356|Cluster_57046
ATTGGAATCTTCACTGTTAGAGT
>smRNA|rpm:5.076|locus:chr14A:716228-716429|Cluster_23121
TTCCCTGTTCTTCTGATGAA
>smRNA|rpm:15.559|locus:chr5A:5234460-5237641|Cluster_10303
ACTGGAAAACATAAACTCGTCC
>smRNA|rpm:15.766|locus:chr5A:5245788-5250265|Cluster_10305
TAGACTGATCTTCGAGATGA
>smRNA|rpm:6.707|locus:chr8A:5108956-5109319|Cluster_15441
TAGGGGCTGCAGAACGATCTGC
>smRNA|rpm:110.958|locus:chr17A:1029004-1035675|Cluster_26755
TTCGGTTTTAGCATCTATGTT
>smRNA|rpm:10.751|locus:chr18A:265269-266870|Cluster_27597
TCAACGGAACTGGATCGACT
>smRNA|rpm:16.385|locus:chr18A:252804-257524|Cluster_27591
TTCGGTTAGGTCTGAGACGG
>smRNA|rpm:5.799|locus:chr12B:1580054-1580981|Cluster_49202
ATTCCTACTGGCAGACTCAGCT
>smRNA|rpm:2119.961|locus:chr14A:3125775-3126819|Cluster_23876
CATGGACTGGGATGTTACTGCC
>smRNA|rpm:6.438|locus:chr14A:2468313-2470363|Cluster_23694
TCTCTTGGAACAACCTCT
>smRNA|rpm:6.5|locus:chr4B:6189864-6192329|Cluster_36770
TCTTGGATCTAGGTACTTCT
>smRNA|rpm:5.097|locus:chr16B:3643076-3644235|Cluster_54794
TGAAGAACGTGACAAGGAGA
>smRNA|rpm:20.821|locus:chr16B:4490160-4491430|Cluster_55106
AGCAGACTGTATGCGACATCC
>smRNA|rpm:6.727|locus:chr4B:361049-363727|Cluster_34862
TTTGTCGATTTTTAGTTTTTTT
>smRNA|rpm:14.672|locus:chr7A:4336758-4338933|Cluster_13530
TTTGGATCTCGGATTATATTC
>smRNA|rpm:7.181|locus:chr5A:3057427-3058588|Cluster_9585
AAGAAACGTGCGATTCCTGA
>smRNA|rpm:6.253|locus:tig00001238:29229-31679|Cluster_58247
TTCTCGAACTGGATATCTTCC
>smRNA|rpm:220.76|locus:chr4B:5722581-5723952|Cluster_36597
TGCTCGGCCTGCCATTCCCGC
>smRNA|rpm:18.407|locus:chr4B:5719385-5722506|Cluster_36596
TCAAGAGATGATGGACGTGT
>smRNA|rpm:27.631|locus:chr15A:1344413-1348671|Cluster_24475
TACGGATCAAGTCTCGACCT
>smRNA|rpm:90.219|locus:chr9A:4689952-4695691|Cluster_17090
TAAGGTCTTGGTTAACTCCT
>smRNA|rpm:12.67|locus:chr9A:4699659-4700521|Cluster_17093
TTCTGGGTGTTGTGAAGTCC
>smRNA|rpm:9.038|locus:chr10A:1260344-1260492|Cluster_17540
TAAAGATCTGGCTGAAAGCGC
>smRNA|rpm:9.802|locus:chr9A:4702157-4702818|Cluster_17095
TTCCAATTCTGACATAAGTGC
>smRNA|rpm:9.823|locus:chr9A:4705107-4705610|Cluster_17097
TGACTCTAGTTCTGACAGACGT
>smRNA|rpm:7.842|locus:chr9A:4703002-4703817|Cluster_17096
TTGGATATTGTTGGACACGTG
>smRNA|rpm:9.121|locus:chr10A:1269638-1271349|Cluster_17548
TGTGGACTGGAAGAGGGCTCC
>smRNA|rpm:5.407|locus:chr16B:15191-16288|Cluster_53464
AGACCGGCTGGTTTACAGGACC
>smRNA|rpm:37.99|locus:chr7A:4784800-4786466|Cluster_13653
TTGAACTTCCGATCCAAACATT
>smRNA|rpm:6.83|locus:chr11A:1289507-1292855|Cluster_19154
TCTGGACAGACAACACAACC
>smRNA|rpm:9.946|locus:chr13B:980250-980668|Cluster_50270
TCAGTGACTATCCGAGATGC
>smRNA|rpm:5.18|locus:chr10A:4049168-4050964|Cluster_18515
TATTGATCCGTCATCTGGCA
>smRNA|rpm:7.635|locus:chr10A:4037414-4039152|Cluster_18510
TCTTCGGGCCAAGACTCTCGG
>smRNA|rpm:41.354|locus:chr10A:4045841-4046064|Cluster_18513
TACTGATCTTGGTCAAAGGAAA
>smRNA|rpm:5.819|locus:chr2A:4539720-4540166|Cluster_3896
TACGATCTTGTACACAACCAAT
>smRNA|rpm:9.616|locus:chr2B:3906625-3908339|Cluster_32298
AGCTCTCATCGACTGTTGAAC
>smRNA|rpm:16.797|locus:chr2B:3901707-3904368|Cluster_32294
TGATATTGATCAAGACTTGG
>smRNA|rpm:17.334|locus:chr2B:3898271-3901561|Cluster_32293
TTCCAGTCGACGAGGTACATGC
>smRNA|rpm:5.654|locus:chr2B:3892967-3894222|Cluster_32290
AATTGAAATTGGCGTGCGGACC
>smRNA|rpm:6.872|locus:chr7B:3331918-3333592|Cluster_42004
AGGTCACCAAACAGAGCTCT
>smRNA|rpm:5.2|locus:chr7B:1146386-1148307|Cluster_41329
TAAAGACCAGATCTCCAGAGT
>smRNA|rpm:5.592|locus:chr7B:3329622-3329892|Cluster_42001
CAGTCGAGAACGAAGAAGACT
>smRNA|rpm:10.669|locus:chr7B:3330348-3331554|Cluster_42003
TCGGTCAAAAGAAGGAAGTCT
>smRNA|rpm:27.961|locus:chr2B:2834377-2837657|Cluster_31927
TGCCGGCTTCGAGAATGCGA
>smRNA|rpm:66.117|locus:chr2A:2056818-2062160|Cluster_2947
TGCCTGACTAGAATGCTGACT
>smRNA|rpm:7.718|locus:chr2B:2849351-2850907|Cluster_31929
TAGTTCTGGAGGATTCGGCTCT
>smRNA|rpm:5.241|locus:chr2A:633524-635200|Cluster_2411
TCGACTGTTTATGCCCAATGTC
>smRNA|rpm:5.159|locus:chr2A:635462-636326|Cluster_2412
TCGACTGGTGAATCAATAACTC
>smRNA|rpm:56.335|locus:chr10B:4731315-4731570|Cluster_46839
CACTGATTGGACTTGACGCC
>smRNA|rpm:20.017|locus:chr10B:4730909-4731161|Cluster_46838
TGGCATCGGCGGTGTTAACTCC
>smRNA|rpm:8.027|locus:chr10B:4012735-4013066|Cluster_46601
ATATGACAAGTGGATGGAACGCC
>smRNA|rpm:10.834|locus:chr4A:5796433-5797862|Cluster_8453
ACGACGTTGGTTCTAAGTGGA
>smRNA|rpm:5.799|locus:chr4A:5487771-5489062|Cluster_8322
TTTACCCGGCTGTAGACCAGC
>smRNA|rpm:15.497|locus:chr4A:5794173-5796088|Cluster_8451
TAGTGTGACTGATCCCTAGC
>smRNA|rpm:87.206|locus:chr10B:4728800-4729809|Cluster_46837
TCGGCTAAGACACCAGAATCTT
>smRNA|rpm:9.884|locus:chr4B:896448-897179|Cluster_35027
TCTCAAATCGTCTTATCTCTCT
>smRNA|rpm:14.053|locus:chr15B:1221750-1225282|Cluster_52731
TTTCCGGTTGAAGAAACGTTC
>smRNA|rpm:15.704|locus:chr18B:51883-54330|Cluster_56609
AAAACGAATTCTGGAGAGACCC
>smRNA|rpm:5.778|locus:chr13A:2198637-2200997|Cluster_22375
AGGATTTAGGTACCTGATACACT
>smRNA|rpm:13.227|locus:chr18B:49460-51219|Cluster_56607
AAGGCTCTGTTGACTATGATGT
>smRNA|rpm:5.2|locus:chr18B:45255-45891|Cluster_56604
TGGCTCTTTTGATATCTGTGA
>smRNA|rpm:5.407|locus:chr10B:2774800-2775889|Cluster_46168
TTCCAGTCGACGAGGTACATG
>smRNA|rpm:5.014|locus:chr8A:3882749-3884709|Cluster_15021
ACGTAGCGACTGGATACAGCCC
>smRNA|rpm:25.691|locus:chr8B:2674911-2679159|Cluster_43668
TACAGAATCTTCAGACATGA
>smRNA|rpm:16.343|locus:chr3B:3388815-3389604|Cluster_34193
TTCACGTTTGACAAGCTCGAGA
>smRNA|rpm:23.38|locus:chr7A:260771-265849|Cluster_12214
ACATTTCGATCTTCAGACAAGA
>smRNA|rpm:15.724|locus:chr3B:3390663-3391120|Cluster_34195
AATGAAGATCGTGAACACCTCA
>smRNA|rpm:5.159|locus:chr3B:3390050-3390314|Cluster_34194
ACGGATAGCTTCAAGAACAAGA
>smRNA|rpm:41.601|locus:chr6A:3856079-3858457|Cluster_11495
TGAACTGCGAATTTCGTGAGC
>smRNA|rpm:10.173|locus:chr17A:1742148-1744470|Cluster_26965
TCTGGCTCAAGACTTGTGGC
>smRNA|rpm:399.176|locus:chr4A:514296-515330|Cluster_6671
TTTATTTCAGTCGACATTCTG
>smRNA|rpm:57.491|locus:chr5A:2711540-2714727|Cluster_9491
TGATGTTCAGGAACTCCTTGG
>smRNA|rpm:7.491|locus:chr1A:3030391-3031269|Cluster_1014
ATCATCAATCGCTGGAAGGACC
>smRNA|rpm:9.926|locus:chr2B:2294442-2298468|Cluster_31747
TTTTTCCAGATCTCTGACATG
>smRNA|rpm:8.956|locus:chr15A:2965554-2965732|Cluster_25053
TTTTGAGATGTGGTACAGAAGC
>smRNA|rpm:11.391|locus:chr15A:2984014-2985372|Cluster_25058
TTAACATCCACGAGACTGTG
>smRNA|rpm:24.371|locus:chr13A:112079-114168|Cluster_21731
CCGTACTCGTAACATGCACC
>smRNA|rpm:23.174|locus:chr13A:110948-111777|Cluster_21730
TCTCTCGTCGGTCTAGCTTGT
>smRNA|rpm:31.346|locus:chr13A:114271-114866|Cluster_21732
ATGTTGGGTTGTGCTGTGCC
>smRNA|rpm:6.892|locus:chr3A:5825041-5827296|Cluster_6414
TATGGACTCTTGACAACCAAG
>smRNA|rpm:30.871|locus:chr17A:298703-302166|Cluster_26505
AGTGACTGCTGTAATTGAATGC
>smRNA|rpm:9.761|locus:chr13A:127506-129822|Cluster_21738
TGTAGTGATCTTCAGAGTATGG
>smRNA|rpm:121.565|locus:chr12A:2732119-2732359|Cluster_21229
AGGGTAGCGCTAGTCATGTG
>smRNA|rpm:11.061|locus:chr2A:3988627-3990620|Cluster_3670
TCTTCGATCGCTCGAGCGGC
>smRNA|rpm:19.769|locus:chr8A:3159013-3160883|Cluster_14775
TTTGAAATTTTTTGGACGTTG
>smRNA|rpm:5.613|locus:chr8A:3157008-3158917|Cluster_14774
TTCTGAACTCGAATCCGTCCG
>smRNA|rpm:8.296|locus:chr6B:4505841-4506431|Cluster_40646
CGGACAAATGGCAATCGGAGC
>smRNA|rpm:13.289|locus:chr5A:1807820-1809334|Cluster_9144
TTCCGTAACACTCTGCATAGG
>smRNA|rpm:5.097|locus:chr6B:4507286-4508446|Cluster_40649
CCAACAAATGACTGTTCTGC
>smRNA|rpm:7.037|locus:chr6B:1585805-1586583|Cluster_39828
ATTAGAATTTGGAACAGACGG
>smRNA|rpm:8.069|locus:chr12B:3826402-3829096|Cluster_49922
ATTGATCTGCCGGCTGTGGC
>smRNA|rpm:55.427|locus:chr12B:2386465-2389618|Cluster_49436
TCTTCGATCTGATCTCTGGA
>smRNA|rpm:5.654|locus:chr6B:1580804-1581471|Cluster_39824
TGGCTGCAGCACATTGACGT
>smRNA|rpm:8.708|locus:chr6B:1582211-1583959|Cluster_39826
TGGCTGGATATCGCTTGGACC
>smRNA|rpm:12.526|locus:chr6B:1584907-1585712|Cluster_39827
TGAAAGTCTGAATATGGTTC
>smRNA|rpm:45.852|locus:chr10B:2093944-2105782|Cluster_45926
TGCGTGGACCTTCTGTTCAGA
>smRNA|rpm:12.815|locus:chr10B:2106324-2107320|Cluster_45928
TACATCTCTGGCATCATAGG
>smRNA|rpm:9.637|locus:chr10B:2107890-2109151|Cluster_45929
ATGTAAAACCGGTCTGGCAATG
>smRNA|rpm:7.511|locus:chr13B:2260393-2261651|Cluster_50717
ATGCAGACTGGGGCAACTTCCC
>smRNA|rpm:67.231|locus:chr12B:3098207-3101117|Cluster_49695
TTCTAGACTACAGTAGTGACT
>smRNA|rpm:14.094|locus:chr5B:6412052-6413590|Cluster_38999
TTCCAAGCGACTGCAGATTGC
>smRNA|rpm:88.259|locus:chr17A:2145528-2149939|Cluster_27108
TTCATGATCTGGACTTGCTTC
>smRNA|rpm:57.842|locus:chr17A:2114081-2116991|Cluster_27104
AAAACGGATCCGGTACAAC
>smRNA|rpm:9.286|locus:chr17A:2117152-2117367|Cluster_27105
TGATGATCGCCGTGAACGGT
>smRNA|rpm:7.346|locus:chr13A:2305410-2308013|Cluster_22427
ACTAAATCATCGACGTAGACGT
>smRNA|rpm:20.244|locus:chr17A:2101971-2102671|Cluster_27100
TGTTGAACCGGTTGCAGATGT
>smRNA|rpm:5.489|locus:chr17A:2103009-2103547|Cluster_27101
ATAGTTCTACTGAAAACGTTGT
>smRNA|rpm:8.605|locus:chr13A:2302450-2302721|Cluster_22422
TACGAACTTCATCGCGCGGA
>smRNA|rpm:7.388|locus:chr17A:2106639-2108344|Cluster_27103
AAGACAAGGAACCGTTCAACT
>smRNA|rpm:27.899|locus:chr17A:1116475-1121621|Cluster_26780
AATGCACTCCGAACATCAAAGG
>smRNA|rpm:6.872|locus:chr4A:2128035-2130075|Cluster_7239
CCGTGGACGAAGATGCAAGGC
>smRNA|rpm:5.716|locus:chr1A:1388564-1389118|Cluster_488
TGCTGATCTTTCTCGTGAACT
>smRNA|rpm:5.613|locus:chr1A:1386089-1386770|Cluster_485
AGCTTCTGGACTGTTGTGTGGA
>smRNA|rpm:16.921|locus:chr1A:1386921-1387911|Cluster_486
TTGAAGACTTGGAGAGACAGC
>smRNA|rpm:5.056|locus:chr1A:1387988-1388456|Cluster_487
TAGACGATCGAGATGCGACTTT
>smRNA|rpm:8.213|locus:chr4B:1750285-1750708|Cluster_35315
ACTTGATTTGGACGTAGTTCT
>smRNA|rpm:21.44|locus:chr16B:2410171-2412669|Cluster_54381
TTCATGAGATCTGGATTCGTTC
>smRNA|rpm:10.173|locus:chr16B:2414756-2415970|Cluster_54382
TTCTGGGTGTTGTGAAGTCC
>smRNA|rpm:26.476|locus:chr16B:2416314-2417352|Cluster_54383
ACGTTTACCATGGATCCTGAGT
>smRNA|rpm:11.597|locus:chr16B:2417550-2418365|Cluster_54384
TATGGATCTCGAGACAAAGG
>smRNA|rpm:19.934|locus:chr7B:4189574-4192024|Cluster_42259
TGGACTCGAGAAATGAACCTTG
>smRNA|rpm:8.213|locus:chr12B:153853-154116|Cluster_48647
TCCCAGATTGTGGTCACTTCC
>smRNA|rpm:6.83|locus:chr17A:2802653-2803592|Cluster_27360
TTAGAGGATCTGTTAAGTAC
>smRNA|rpm:72.885|locus:chr7B:4176341-4178154|Cluster_42250
GATCAGACCGAAACTCTTCC
>smRNA|rpm:12.608|locus:chr2B:3223279-3223852|Cluster_32049
TGATGGAAGAATAAGAATTC
>smRNA|rpm:5.737|locus:chr17A:2810200-2810744|Cluster_27363
TCGAGATCATGGTCGGTAGA
>smRNA|rpm:14.548|locus:chr7B:4180256-4180567|Cluster_42255
AACACAACCGTCTGGATGCTCT
>smRNA|rpm:11.989|locus:chr7B:4182511-4183315|Cluster_42257
AAGATAAGGTGATCCGATGAGC
>smRNA|rpm:13.95|locus:chr15A:3398777-3399426|Cluster_25188
TCTGTATTGATGTGAGCTCT
>smRNA|rpm:7.759|locus:chr12B:148751-149130|Cluster_48643
TGACTGGGAACTTTTGAAGA
>smRNA|rpm:14.589|locus:chr1A:2176567-2176892|Cluster_732
TCGACTGTCTGATATTGGGGC
>smRNA|rpm:8.77|locus:chr1A:2176983-2177213|Cluster_733
CGTTAAGTTTCGGATCGACT
>smRNA|rpm:34.503|locus:chr1A:2175563-2176464|Cluster_731
CGATTCGGGATCTTCTTGGGC
>smRNA|rpm:115.539|locus:chr4B:5497597-5500250|Cluster_36510
TGGACTGAGTGAATGATCATC
>smRNA|rpm:13.64|locus:chr16B:1834155-1835113|Cluster_54164
ATGGACAATGATGACGATCTCC
>smRNA|rpm:13.289|locus:chr17A:3023360-3025442|Cluster_27430
ATAGATCCATCTGAATCTCCAGC
>smRNA|rpm:6.48|locus:chr16B:1830259-1831760|Cluster_54162
TCCGGATACTATCGATGCACT
>smRNA|rpm:8.729|locus:chr17A:3026452-3026971|Cluster_27432
TGGAGCGATCTGTGCTGTGC
>smRNA|rpm:18.428|locus:chr17B:86487-87793|Cluster_55681
TCCTCTGTTGTCTCATTGAGC
>smRNA|rpm:80.355|locus:chr6A:366880-367520|Cluster_10510
TTCGACTGTTAATCGTGTTGA
>smRNA|rpm:23.793|locus:chr6A:375013-377772|Cluster_10512
TCGAAGATCTCGTAGACATATT
>smRNA|rpm:26.558|locus:chr10A:4548700-4548971|Cluster_18670
TATGATCTCATGTCCTAGGACT
>smRNA|rpm:49.98|locus:chr10A:4549102-4550969|Cluster_18671
TCTTGTTGACTGTCTTCGTGGC
>smRNA|rpm:53.343|locus:chr10A:4551758-4554967|Cluster_18672
TTTCCGTTGTGAGTCTGTCTC
>smRNA|rpm:16.818|locus:chr10A:4555750-4557464|Cluster_18674
AAGGTCTTGATTTTGTAGAATC
>smRNA|rpm:16.612|locus:chr10A:4557550-4558702|Cluster_18675
TTCCAGTTTGTAGCACGTGT
>smRNA|rpm:16.405|locus:chr10A:4558850-4561755|Cluster_18676
TTCTTGGGCTGTAACGACTTGC
>smRNA|rpm:61.185|locus:chr10A:4569600-4570420|Cluster_18678
TAGACTTAGAGTTTGAAACTTT
>smRNA|rpm:18.778|locus:chr9A:2143532-2147169|Cluster_16200
ATCGTAGTCTAGACCGTGTACT
>smRNA|rpm:8.688|locus:chr9A:2152058-2152319|Cluster_16205
TACGTGTAACTCTGCTTATGC
>smRNA|rpm:11.865|locus:chr14A:1694818-1697310|Cluster_23482
AAACAGAATCTGAAGGCTCTC
>smRNA|rpm:7.635|locus:chr5B:7086242-7088361|Cluster_39228
TCCGAACTTGAATTTGATTTT
>smRNA|rpm:10.359|locus:chr9B:3291512-3293918|Cluster_44762
TGGGTGTTGATCTTGTTATTGA
>smRNA|rpm:16.426|locus:chr2A:3278843-3279398|Cluster_3426
AATGGAACGATCTTTATGAAGA
>smRNA|rpm:21.564|locus:chr10A:3087304-3089519|Cluster_18207
AGGACAAAAGGCCTGTACGGGT
>smRNA|rpm:5.902|locus:chr2A:3277951-3278521|Cluster_3425
TGAGCTTCAAGAACTTCCAGA
>smRNA|rpm:163.083|locus:chr2A:2649450-2650084|Cluster_3139
TAGGTCTAGTAGCTTCTTGCT
>smRNA|rpm:11.308|locus:chr2A:3280610-3281359|Cluster_3429
ATGGACGTAAGCTCAATTGAGC
>smRNA|rpm:20.017|locus:chr2B:263113-264576|Cluster_31028
TTCTGAATCTAAGGATAAGCTT
>smRNA|rpm:7.429|locus:tig00000099:14001-14317|Cluster_57639
AGAGCTTCTGAATGTACAATGA
>smRNA|rpm:47.049|locus:tig00000099:13171-13722|Cluster_57638
TTAATGACTGTCCTTGAGGC
>smRNA|rpm:5.324|locus:chr3B:2964962-2965472|Cluster_34057
AACCGTCTTCTCTGTTTTCTGA
>smRNA|rpm:11.762|locus:chr2B:261671-262374|Cluster_31027
AAGACGATCGCAATGGAAGTGC
>smRNA|rpm:90.446|locus:chr16B:5273504-5278942|Cluster_55415
TCATCGATCTTCGACGCTGGA
>smRNA|rpm:14.177|locus:chr16B:5270359-5273349|Cluster_55414
TTACGATCCGGAAAGAATGCC
>smRNA|rpm:24.474|locus:chr16B:5254243-5256908|Cluster_55412
TAGCCTGAATAGGATCGACGT
>smRNA|rpm:14.858|locus:chr16B:5253064-5253896|Cluster_55411
TGGAATTCCGATCTGAACGG
>smRNA|rpm:86.339|locus:chr15A:819711-821401|Cluster_24288
TTCTTTGTGACCTATTCTGC
>smRNA|rpm:5.861|locus:chr15A:812797-816385|Cluster_24285
AAGTACCGGTGGATTCTGACGT
>smRNA|rpm:64.61|locus:tig00000099:7200-8421|Cluster_57630
TACACGACTTTAGAATCCTAA
>smRNA|rpm:9.657|locus:tig00001121:2923-4367|Cluster_57982
TTTGACTGGTGTTCTGATGCC
>smRNA|rpm:5.407|locus:chr4B:3198622-3199292|Cluster_35824
TAAATAAAGCAGAGCTCTGAGG
>smRNA|rpm:38.589|locus:tig00000099:12600-12921|Cluster_57637
TGTGTGTCTGCTCTGGGATGC
>smRNA|rpm:18.758|locus:tig00000099:12051-12321|Cluster_57636
ATACAAACTCTGGACTAAAACC
>smRNA|rpm:8.729|locus:chr9B:363373-366743|Cluster_43852
ATCTGGATGGAAGTAAACTCCC
>smRNA|rpm:11.886|locus:chr15A:326597-327936|Cluster_24130
TTGGGAGCTCTCGAGACTTGT
>smRNA|rpm:12.608|locus:chr15A:328040-328958|Cluster_24131
TAGACAACGTTGCTCTGTGTGC
>smRNA|rpm:5.572|locus:chr1B:2578326-2580597|Cluster_29412
AAGACTGTGCAGCCTGCAAAGG
>smRNA|rpm:512.073|locus:chr1B:2591700-2624692|Cluster_29419
AGGCATCTGGATGTAGGCTCC
>smRNA|rpm:8.605|locus:chr16B:652761-654821|Cluster_53719
TGCGGAATGAGAGGATCGGGT
>smRNA|rpm:16.632|locus:chr16A:554922-555626|Cluster_25429
AGACTGAATACTTGAGTTATC
>smRNA|rpm:15.724|locus:chr6A:3271902-3272594|Cluster_11269
TATTACTGATGAGCTTGTGT
>smRNA|rpm:12.732|locus:chr16A:539673-541617|Cluster_25420
ATTCAGGTATGTGAACGGCTGC
>smRNA|rpm:74.206|locus:chr16A:543850-545669|Cluster_25423
TTTGTGCTCTGGTCAAATCT
>smRNA|rpm:28.766|locus:chr6A:3234400-3234714|Cluster_11263
TCTTCCGAGAAATGTAGCTCTT
>smRNA|rpm:5.881|locus:chr16A:545774-546698|Cluster_25424
CTTCTGTAGTGCGCCATGCC
>smRNA|rpm:16.405|locus:chr1B:3432804-3434368|Cluster_29731
TATGATCGAGAGCTGAAACTTT
>smRNA|rpm:126.311|locus:chr1B:3439947-3443214|Cluster_29735
TGGAAACGATCAGCAAGCTGC
>smRNA|rpm:8.626|locus:chr1B:3445815-3448799|Cluster_29737
ATGGCAAACCGGAACCTGACGG
>smRNA|rpm:8.069|locus:chr1A:3361427-3362357|Cluster_1142
ATTGTCGATCTGCAGGGCCAGC
>smRNA|rpm:5.221|locus:chr12B:151364-151620|Cluster_48646
TATTCCAAGTCTGATGTAGC
>smRNA|rpm:9.369|locus:chr1A:3359054-3360467|Cluster_1140
TTGTTGACTGGAAGGAAACT
>smRNA|rpm:34.193|locus:chr18A:1366992-1369214|Cluster_27950
TCTGGAAAGTGGAACCGATTCC
>smRNA|rpm:5.18|locus:chr5B:3346324-3348843|Cluster_37972
AATAACCGCGATGGTAGACGA
>smRNA|rpm:6.026|locus:chr7B:5458952-5460942|Cluster_42729
TGTTTGTCGGAATTAGGATC
>smRNA|rpm:5.551|locus:chr11B:1383501-1384763|Cluster_47372
AAGGGCAACACCTCTGAGACGT
>smRNA|rpm:6.108|locus:chr9B:377559-378157|Cluster_43858
AAAAGACAACAAAACGATGACG
>smRNA|rpm:5.592|locus:chr9B:378663-379212|Cluster_43859
AGTGAACCGATGACTGACAAC
>smRNA|rpm:50.351|locus:chr1A:693581-699279|Cluster_256
AGTAGTATTCTCTAAACGTGT
>smRNA|rpm:14.115|locus:chr9B:358565-361855|Cluster_43850
AAAAATGGTGGGACAACGACGT
>smRNA|rpm:6.067|locus:chr4B:3212925-3214012|Cluster_35826
AGGAGTGGAAGTATATACGTG
>smRNA|rpm:16.488|locus:chr9B:373400-374719|Cluster_43855
ATCTGCTGGCCGATCTCAAAGA
>smRNA|rpm:6.232|locus:chr9B:374945-375554|Cluster_43856
AGCGATTGATCGTTTGAACGAT
>smRNA|rpm:14.94|locus:chr9B:375719-377270|Cluster_43857
AGAAGAAACCATCTCTGAAGAAG
>smRNA|rpm:7.099|locus:chr11B:4497910-4498618|Cluster_48425
TTGCCGGCTGGAAGGAAACCT
>smRNA|rpm:48.803|locus:chr11B:4498892-4499570|Cluster_48426
AAGGGGGGATGTATAACTGGC
>smRNA|rpm:7.491|locus:chr11B:729053-730151|Cluster_47196
ATTAATGTCGATCGATCTGCAGA
>smRNA|rpm:9.369|locus:chr1A:2810438-2813020|Cluster_926
AGGAACAGGGACTTCATCCGGA
>smRNA|rpm:19.707|locus:chr11A:827047-828067|Cluster_19004
TTGCGGAAGGGGCAGGGTCGGT
>smRNA|rpm:10.215|locus:chr11A:828153-828979|Cluster_19005
TTTCCGATGACTGTTATCCAC
>smRNA|rpm:46.41|locus:chr9A:393033-395260|Cluster_15581
TAAAATCGTGGAGCTCTTCT
>smRNA|rpm:14.837|locus:chr11A:804065-805406|Cluster_19001
TGGATCTTTTCAGGAATGGAC
>smRNA|rpm:6.872|locus:chr11A:833314-835564|Cluster_19008
TTCCGGTCTGAAACCCTGTTTG
>smRNA|rpm:6.727|locus:chr5B:1454836-1456736|Cluster_37354
ATTCCGTCTGAATCTCTTGCACC
>smRNA|rpm:23.339|locus:chr9A:4024052-4028586|Cluster_16854
TAAAACAAAACCGGATCTCC
>smRNA|rpm:13.847|locus:chr9A:4012397-4014493|Cluster_16852
TCACGATCTGAACAGTTGCC
>smRNA|rpm:9.884|locus:chr9A:4011470-4012282|Cluster_16851
TGGGACTGGGAAACTCGAACC
>smRNA|rpm:5.427|locus:chr4A:4234256-4235437|Cluster_7932
TTTGATCTAGGCTGACGGCC
>smRNA|rpm:8.007|locus:chr4A:2612929-2616070|Cluster_7421
ATTGAAGACTGTCGATTCGGC
>smRNA|rpm:20.78|locus:chr18A:2615851-2616121|Cluster_28420
TTCCGACGAGCTGATATGTAC
>smRNA|rpm:30.892|locus:chr4A:2638112-2644772|Cluster_7429
TTTCCGAACTACTCAGCTCT
>smRNA|rpm:12.877|locus:chr9B:4154668-4155619|Cluster_45045
AGATCCCTGTAGGACCCAGGCT
>smRNA|rpm:24.102|locus:chr17A:1097607-1102366|Cluster_26776
TAAACCGATCTTGGACTACG
>smRNA|rpm:8.11|locus:chr3A:5595661-5597241|Cluster_6333
TCCGAAATCAATGACTCTGTG
>smRNA|rpm:7.553|locus:chr3A:5613255-5615435|Cluster_6338
ATCAGACGTGTTGGACACCAGC
>smRNA|rpm:33.719|locus:chr5B:6506481-6508384|Cluster_39037
TCTCGCAGTCGGACATTTGTG
>smRNA|rpm:7.594|locus:chr14A:2925081-2927169|Cluster_23813
ACATTCTATTGTAGACACCTGG
>smRNA|rpm:46.595|locus:chr14A:2920453-2923336|Cluster_23810
TTGAATCTGAGCAAAGTAAATC
>smRNA|rpm:6.294|locus:chr3B:73972-74678|Cluster_33058
AGTAGACCTGCCTGATTGAGC
>smRNA|rpm:5.489|locus:chr14A:2935062-2936452|Cluster_23816
TACTGGCCTGTAGTTAATGCC
>smRNA|rpm:25.836|locus:chr3B:65300-66228|Cluster_33051
TTCACTGTACACCTCTTTGTGC
>smRNA|rpm:46.224|locus:chr3B:62650-63520|Cluster_33050
TAAGTATTTAAGGATGGTG
>smRNA|rpm:989.891|locus:chr3B:69723-71954|Cluster_33057
TTGTGGTCTGGCTTATCTTCC
>smRNA|rpm:6.418|locus:chr4B:3846750-3848018|Cluster_36028
AACGTGATGTAGACTTTGTTT
>smRNA|rpm:11.267|locus:chr3B:68471-69453|Cluster_33055
TTCTGAATACTGTAATTAGT
>smRNA|rpm:6.851|locus:chr3B:67961-68369|Cluster_33054
TGTGCGTAGAATTTAATGGTG
>smRNA|rpm:7.842|locus:chr9B:4848732-4852419|Cluster_45260
TTCTGACGACGACTTTGAATC
>smRNA|rpm:15.374|locus:chr2A:2996099-2997830|Cluster_3309
TTCTGGAAAAGCAACTTGACC
>smRNA|rpm:6.851|locus:chr2A:2994342-2996022|Cluster_3308
TTCTTCCGGTCAGAAATCTGT
>smRNA|rpm:6.48|locus:chr10B:757030-757489|Cluster_45597
TTTTTTTTTCGTAGTGCTTCC
>smRNA|rpm:27.817|locus:chr10B:759457-761204|Cluster_45599
TATCCGTCGATCTGAGACTCT
>smRNA|rpm:22.967|locus:chr10B:757563-759377|Cluster_45598
CTGCGACTCGAGTAGATGGT
>smRNA|rpm:7.635|locus:chr2A:2990721-2992567|Cluster_3306
TAATTTGTCGAGCTGCACGGC
>smRNA|rpm:40.632|locus:chr8A:1390051-1392398|Cluster_14234
TCTGGACAGATGCCTTGGAGT
>smRNA|rpm:9.905|locus:chr8A:1392477-1393231|Cluster_14235
TATGTATGTAACCGTGTAGG
>smRNA|rpm:20.12|locus:chr8A:1393429-1394810|Cluster_14236
TTATCTTCCGGATCTGACTCGG
>smRNA|rpm:10.669|locus:chr8A:1394916-1395267|Cluster_14237
AAGGTAAATGATTCTGGCG
>smRNA|rpm:5.448|locus:tig00000168:12660-13361|Cluster_57713
AGGATTTGTAGTAATGGGTGG
>smRNA|rpm:12.423|locus:chr8A:1395491-1396881|Cluster_14238
TTTCCTGACTGGTTGAATCC
>smRNA|rpm:11.7|locus:chr8A:1396956-1398744|Cluster_14239
AGTGTCCATCTGATCAAACATC
>smRNA|rpm:6.459|locus:tig00001240:30301-30609|Cluster_58260
AAGACGTGATGTGCAAGAGTGA
>smRNA|rpm:26.331|locus:chr17B:950881-954234|Cluster_55972
AACACGGCTGTACATACATAC
>smRNA|rpm:7.161|locus:chr16B:5843857-5845281|Cluster_55625
TGATTTGACGAATTCCGAGT
>smRNA|rpm:25.691|locus:chr15A:1255761-1256667|Cluster_24452
ACAATGATCCGATTTTAGCTGA
>smRNA|rpm:13.145|locus:chr15A:1275416-1277169|Cluster_24457
TTGCTGTCTGGCCTGAGGACC
>smRNA|rpm:5.014|locus:chr15A:1273539-1274784|Cluster_24456
TACCAGTCGCTGGAGAGTGT
>smRNA|rpm:767.171|locus:chr16B:43291-50944|Cluster_53480
TTCCGGTCTTTCAACTCGATGG
>smRNA|rpm:13.145|locus:chr6A:1759094-1760023|Cluster_10943
CCTCCACTGGAACTGTGTTCT
>smRNA|rpm:31.449|locus:chr6A:4870999-4872435|Cluster_11859
TGGACAGACGTTGATGGAATCT
>smRNA|rpm:8.151|locus:chr6A:4849446-4852312|Cluster_11851
AAAAGAATCATGTCGGTGTTAGG
>smRNA|rpm:5.695|locus:chr11A:116864-117964|Cluster_18747
AACAAGTAGAGCTACTTCACGT
>smRNA|rpm:13.908|locus:chr10A:4113856-4114019|Cluster_18534
TTTCTGATTTCTAAGACTATGA
>smRNA|rpm:13.475|locus:chr7A:3175256-3176618|Cluster_13186
TTCGATCTTTTGGTAGCTCTA
>smRNA|rpm:20.058|locus:chr2B:5741545-5744864|Cluster_32905
TAGACTGAAAGCGCTTTGGCT
>smRNA|rpm:9.327|locus:chr4B:2506001-2507363|Cluster_35591
ATTGACCTTGTGAGTAACTCATC
>smRNA|rpm:11.205|locus:chr2B:5733254-5734488|Cluster_32901
TTGAAGGAACTGTTGGACTAC
>smRNA|rpm:39.455|locus:chr7A:3188793-3189881|Cluster_13189
AGTGACGATGAGGACGAAGA
>smRNA|rpm:13.207|locus:chr1A:5567240-5571050|Cluster_1966
AACGGATTTTGTTGAGGAGT
>smRNA|rpm:7.243|locus:chr3A:623360-624310|Cluster_4654
AGTCTGTGTGAATCTCTTTCCT
>smRNA|rpm:6.48|locus:chr2A:5739928-5741916|Cluster_4304
AGACGGATTGAAGAAATGGCT
>smRNA|rpm:92.633|locus:chr2A:5750155-5751296|Cluster_4305
AGGGTACATATGAAAACTGGC
>smRNA|rpm:34.214|locus:chr3A:620054-623278|Cluster_4653
ATGACTGTTAGTGGCTACTTTC
>smRNA|rpm:13.227|locus:chr2A:5758108-5761881|Cluster_4309
TCTCCGAAAGTAGTCATCTGG
>smRNA|rpm:17.891|locus:chr17B:2402255-2402908|Cluster_56447
TATGGACGTGGATCAAGAAGA
>smRNA|rpm:5.716|locus:chr10B:4462930-4464473|Cluster_46766
TCGAGTGCGATGTAGAGTGT
>smRNA|rpm:6.83|locus:chr10B:4456356-4458612|Cluster_46760
TAGCTGATCGCTCTGAGGTC
>smRNA|rpm:10.958|locus:chr9A:3531680-3532070|Cluster_16698
ACCAGATCGAGACTACCTCT
>smRNA|rpm:5.592|locus:chr9A:3532163-3532567|Cluster_16699
TGCGACAGATCTGATCATCC
>smRNA|rpm:11.412|locus:chr16B:4154352-4154605|Cluster_54979
AGCTGGGATATTCTGCTGGGA
>smRNA|rpm:779.49|locus:chr1B:5145337-5145971|Cluster_30402
TCAAAGACAAACAGTGCGGAC
>smRNA|rpm:8.502|locus:chr9A:3530775-3531469|Cluster_16697
TGCTGATCTGGATTAGTACC
>smRNA|rpm:5.53|locus:chr7A:1470888-1472836|Cluster_12589
TTTCCGTATGCGACGAAGACGT
>smRNA|rpm:17.726|locus:chr10A:3230047-3231825|Cluster_18256
TGCTTGGACCGCAAGATCGTG
>smRNA|rpm:5.922|locus:chr10B:2598109-2598488|Cluster_46100
CGGGTCAAAGTGAACGTGGA
>smRNA|rpm:29.88|locus:chr8A:3810000-3815516|Cluster_15002
TTCTCGCACTGCTTGAGCACG
>smRNA|rpm:8.584|locus:chr14A:14547-17253|Cluster_22853
TCCGGCCTTTTTGAGCGACT
>smRNA|rpm:8.791|locus:chr8A:3831378-3833000|Cluster_15008
TGGGATAACAGTCTCTGAGAGT
>smRNA|rpm:9.389|locus:chr8A:3836047-3837704|Cluster_15009
TGACTGAGACGCCCGCCTTGT
>smRNA|rpm:11.783|locus:chr4A:4236569-4239766|Cluster_7933
ACGGATACATGTTTCGAGCAGT
>smRNA|rpm:9.823|locus:chr9A:1853748-1856415|Cluster_16076
CTTTCGCCTGCTTCTGTCCC
>smRNA|rpm:30.149|locus:chr9A:1856618-1859285|Cluster_16077
CTTTTTCGGATCAGTGTTGC
>smRNA|rpm:8.832|locus:chr15B:944355-945027|Cluster_52632
TCCAGCTGTATGGATAACGTGC
>smRNA|rpm:30.211|locus:chr15B:945956-947216|Cluster_52633
TCGAGACTGTTCATAAGAGC
>smRNA|rpm:6.273|locus:chr15B:947294-948610|Cluster_52634
AATGACGACCGACTGTTCCGGC
>smRNA|rpm:6.149|locus:chr1A:4860445-4861446|Cluster_1682
TCCGATCCGGTCTCAGTTCT
>smRNA|rpm:7.388|locus:chr9A:1251788-1253126|Cluster_15915
AACCGATTGTGATATCCTT
>smRNA|rpm:11.577|locus:chr5B:1844212-1847115|Cluster_37500
TAATCGGTCTGAATGCATCC
>smRNA|rpm:5.035|locus:chr5B:1855850-1858079|Cluster_37503
TTACCGATCGTTATCAAGCTAA
>smRNA|rpm:30.83|locus:chr5B:1869237-1872747|Cluster_37506
TATCTGTTTGGATTTGCTCTAC
>smRNA|rpm:7.099|locus:chr3A:1456168-1456821|Cluster_4872
ATCTGTACCATCTGACTGTAAC
>smRNA|rpm:25.464|locus:chr3A:1456965-1459406|Cluster_4873
TAGACTGATAGCCATAGGCTGC
>smRNA|rpm:5.572|locus:chr3A:1459601-1460493|Cluster_4874
TCTGTCCTTTCTGTATTCGTTC
>smRNA|rpm:11.783|locus:chr3A:1460793-1461836|Cluster_4875
AGGACTATTAGATTATCGGAGT
>smRNA|rpm:18.304|locus:chr3A:1462332-1464491|Cluster_4877
ACTGATGGCTGATAGTTAGATC
>smRNA|rpm:24.701|locus:chr3A:1464765-1467655|Cluster_4878
TGGCCTGCCATTGTTTGAGC
>smRNA|rpm:17.726|locus:chr3A:1467898-1469988|Cluster_4879
ACAGAGATTTACGATTGTAGT
>smRNA|rpm:6.521|locus:chr3B:3676525-3677505|Cluster_34313
TGGAACATCTGACTATCATTTC
>smRNA|rpm:6.872|locus:chr3A:4539558-4541305|Cluster_5896
TCGAACTCGCATACAATGCC
>smRNA|rpm:9.265|locus:chr3A:4506207-4509608|Cluster_5890
AAGAGATCTAGTCACGCTGAGT
>smRNA|rpm:6.645|locus:chr17A:2957849-2959919|Cluster_27402
TCCATTCCGACTGCTGTTGC
>smRNA|rpm:65.25|locus:chr17A:2395325-2395440|Cluster_27174
CGATCTGATAGCCTTGTGGC
>smRNA|rpm:10.38|locus:chr13B:2801551-2802465|Cluster_50909
ACTAGAACTAGGATTGAAGACT
>smRNA|rpm:13.331|locus:chr13B:2797469-2799731|Cluster_50905
TATTGAAGTGTAGATCGTGT
>smRNA|rpm:12.237|locus:chr12B:3722684-3725167|Cluster_49900
TACCCGTCGGTTTTACAGGCT
>smRNA|rpm:29.22|locus:chr16B:5152210-5155505|Cluster_55363
TCCCGAAGTCGATTGTTTAGC
>smRNA|rpm:21.131|locus:chr16B:5166433-5170091|Cluster_55369
TACGGTCTTGATGGAACTCG
>smRNA|rpm:13.021|locus:chr1A:2816650-2817209|Cluster_930
TGATGTGGATTCTTCAAGACGA
>smRNA|rpm:9.843|locus:chr1A:2818600-2819028|Cluster_932
AATTGCAAAACTTCAGAACCGA
>smRNA|rpm:8.461|locus:chr16B:1072483-1074527|Cluster_53902
TCTGATCACTGGACTTGCAGT
>smRNA|rpm:17.21|locus:chr5B:1222828-1224595|Cluster_37259
TCCAGATCATCGTGAACGACG
>smRNA|rpm:34.255|locus:chr8A:2394889-2397612|Cluster_14538
TTGGACGATCTCGAACTTGG
>smRNA|rpm:33.368|locus:chr8A:2385654-2388578|Cluster_14537
TTTTCGGATTTCATTTCTATG
>smRNA|rpm:6.232|locus:chr5B:6357305-6358439|Cluster_38975
TTTTCAAGTCGACTTCAGA
>smRNA|rpm:5.53|locus:chr12A:2758285-2760125|Cluster_21243
TTCGGATGCGGAGCTCTGACG
>smRNA|rpm:6.872|locus:chr17A:449256-452199|Cluster_26565
AACGAACTCTGAAGTGTGAAGG
>smRNA|rpm:5.654|locus:chr13A:2343940-2345734|Cluster_22442
TGGACGTAGATCTGAAGAAGC
>smRNA|rpm:17.107|locus:chr4A:2047801-2050163|Cluster_7210
TTCCGATGGACGAGGTACATGT
>smRNA|rpm:24.907|locus:chr4A:3483250-3485018|Cluster_7745
TCTCAGAGTTGGACAACTTG
>smRNA|rpm:15.477|locus:chr9B:2359557-2362668|Cluster_44505
AACTATGATCTAGACTGGAAGT
>smRNA|rpm:7.594|locus:chr9B:2358042-2359186|Cluster_44504
TCTGCAAGTTGGACCGGTGT
>smRNA|rpm:33.265|locus:chr9B:2355161-2357815|Cluster_44503
ATTGTAGTCTAGACCGTGTACT
>smRNA|rpm:22.761|locus:chr17B:2926363-2926995|Cluster_56583
TTTGGTCTGCTTCTGTCAGC
>smRNA|rpm:60.607|locus:chr5A:1297700-1301231|Cluster_8953
AACGGGCTCCTTGAACCATCGG
>smRNA|rpm:6.273|locus:chr3B:644814-645169|Cluster_33261
TTGTGGCTCGAGAATGTTTG
>smRNA|rpm:13.723|locus:chr16B:2381735-2383210|Cluster_54367
ATCAACGACTGAGATTGTACAGC
>smRNA|rpm:24.742|locus:chr16B:2378457-2379262|Cluster_54365
CAGATGACTTGGATTCTTCA
>smRNA|rpm:53.364|locus:chr16B:2376550-2376947|Cluster_54362
TAGGGAATACTTGTTGGACT
>smRNA|rpm:16.261|locus:chr16B:2377054-2377397|Cluster_54363
TCTTCTCTGTGGCTGGCTCC
>smRNA|rpm:19.934|locus:chr16B:2375765-2376470|Cluster_54361
ACTGGACATGAAGCTGCTGA
>smRNA|rpm:14.981|locus:chr10B:2035442-2037713|Cluster_45900
ACTATCTGAGAACATTCGAATC
>smRNA|rpm:18.82|locus:chr11B:4314336-4316813|Cluster_48366
TATAAAGGTCTCGAATCTGCG
>smRNA|rpm:8.811|locus:chr11B:4312535-4313796|Cluster_48364
AAGGGATTCCTTCTGACGAGT
>smRNA|rpm:19.315|locus:chr11B:4309750-4311520|Cluster_48363
AGAGACCGTCTGACTAATCAGC
>smRNA|rpm:11.453|locus:chr10B:2055510-2057204|Cluster_45905
TGGATCTTGAGTGACGACGGT
>smRNA|rpm:5.716|locus:chr8B:453353-454535|Cluster_42907
TTCCGATCGTGGATCCCTTCT
>smRNA|rpm:27.982|locus:chr8B:442235-448488|Cluster_42902
TACGATCTAGGTTCGGGTGT
>smRNA|rpm:7.408|locus:chr7B:4245805-4248587|Cluster_42279
ATCCCACTCTGCTCACCC
>smRNA|rpm:28.828|locus:chr1A:2239854-2240093|Cluster_754
TCCGATGATTGGGAGTGTTCT
>smRNA|rpm:28.787|locus:chr5A:292655-295115|Cluster_8636
ATTGCCGACTTTGGTCTCCCAA
>smRNA|rpm:8.894|locus:chr3B:453805-455355|Cluster_33195
AAGACGTTTAGTGGAATCTAGG
>smRNA|rpm:15.951|locus:chr14B:989566-994630|Cluster_51461
AGACTCTTCAGAATTTCGGTGA
>smRNA|rpm:97.813|locus:chr14B:1002994-1007990|Cluster_51464
TTCGGATCGGTTCAACAGCC
>smRNA|rpm:21.75|locus:chr16B:2396351-2398821|Cluster_54373
ATGGCTTGAAGATCTATTTCGT
>smRNA|rpm:15.415|locus:chr16B:2405967-2409018|Cluster_54379
TAACTTGTAGATCCGATTCGC
>smRNA|rpm:11.494|locus:chr3B:74890-75625|Cluster_33059
TCGGAATCCCTGAGACTAGA
>smRNA|rpm:10.359|locus:chr5B:357838-360598|Cluster_36929
TTTTGTTCTGTAGATGTCTGC
>smRNA|rpm:5.097|locus:chr5B:7007330-7008027|Cluster_39200
CAGAAGATCGACCCTTGTAGT
>smRNA|rpm:13.888|locus:chr18A:2555505-2557218|Cluster_28388
TTGGCTTGAACTTCTCGTTTA
>smRNA|rpm:18.345|locus:chr4B:4651311-4651903|Cluster_36252
TTCTGATTTCTAAGACTATGG
>smRNA|rpm:10.689|locus:chr4B:4654386-4656592|Cluster_36253
TTCAATGAGGTCTGGAATAGC
>smRNA|rpm:7.697|locus:chr2A:3350895-3353153|Cluster_3448
TCAACGTTCTGAATCTCTTTC
>smRNA|rpm:6.129|locus:chr2A:3344765-3345995|Cluster_3445
AATCCGATTGGGCTGAAGATCC
>smRNA|rpm:5.386|locus:chr2A:3346071-3348044|Cluster_3446
TCTCTATCTTGGTGTGCTCT
>smRNA|rpm:19.79|locus:chr13B:1177974-1179915|Cluster_50339
TCGACTGCTTCATCTGGATC
>smRNA|rpm:14.218|locus:chr13B:1175744-1177883|Cluster_50338
AGGATCGCTGCTACTCGTGC
>smRNA|rpm:9.699|locus:chr4B:2732799-2734700|Cluster_35691
TCTACTGTTTATGAGATCTGT
>smRNA|rpm:5.365|locus:chr18B:1628595-1631324|Cluster_57105
TCAACGACTGAGAGGAAACCT
>smRNA|rpm:8.337|locus:chr18B:2607031-2609545|Cluster_57453
ATGTGTGCGGACAGACAACGGT
>smRNA|rpm:12.237|locus:chr3B:3008874-3011327|Cluster_34072
TCAGAGCGAAAATGTGGACGT
>smRNA|rpm:9.657|locus:chr17B:1886851-1890415|Cluster_56276
TGGGAAGAACTATACGGCTTG
>smRNA|rpm:24.598|locus:chr16B:811450-812770|Cluster_53784
TCGTGTCATGACTTCACTTGA
>smRNA|rpm:5.118|locus:chr5A:4477201-4477474|Cluster_9949
ATAAGATCTGCGAGCTGCTCGG
>smRNA|rpm:15.435|locus:chr9B:4860690-4863209|Cluster_45262
TTTCCGTTACACTGCTACTGT
>smRNA|rpm:98.164|locus:chr14B:2333246-2337343|Cluster_51887
AATGAATCTCTTTTTGAACCGG
>smRNA|rpm:14.92|locus:chr14B:2337502-2338504|Cluster_51888
AGACATCGTCGATCTACACAAT
>smRNA|rpm:35.225|locus:chr14B:2338607-2341352|Cluster_51889
TTGGTTGTGATTTATAGGT
>smRNA|rpm:130.706|locus:chr9A:2314611-2317562|Cluster_16267
TGAGAGACTGAAAGAAATTTC
>smRNA|rpm:5.53|locus:chr7B:674152-674898|Cluster_41157
ATCAACGGAATTCGGCTCAAGG
>smRNA|rpm:1532.526|locus:chr6A:2396351-2397442|Cluster_11068
TTTCTGCAAGGACTGAGTCTC
>smRNA|rpm:14.383|locus:chr6A:2373313-2375404|Cluster_11063
TCGCAGAGCTCTTTGTAAATAG
>smRNA|rpm:15.786|locus:chr9B:2294096-2296765|Cluster_44475
TTGGTAGTATCTGTAATGGT
>smRNA|rpm:15.828|locus:chr9B:2292150-2293308|Cluster_44474
TGGATATTGATCTTGTGAGTC
>smRNA|rpm:8.007|locus:chr16B:709127-710078|Cluster_53738
TCTTGACAGTCACTAAGGCTCT
>smRNA|rpm:6.026|locus:chr5A:752756-753735|Cluster_8791
AAGGAATTGATCTCAACAAGATG
>smRNA|rpm:15.25|locus:chr5A:751812-752170|Cluster_8790
ATGAGACTGTGCTGCAGCAGC
>smRNA|rpm:22.926|locus:chr5A:756696-759597|Cluster_8793
TACCGGCTTTGACGAGAATTCT
>smRNA|rpm:21.44|locus:chr5A:760515-762668|Cluster_8795
TGAAGTCGACTGGTTCAGAACC
>smRNA|rpm:5.861|locus:chr1B:2760157-2761333|Cluster_29472
TTTTCTTTTGTATTGATGGCACT
>smRNA|rpm:8.626|locus:chr1B:2763427-2764717|Cluster_29473
AAGAAGATTTCGAACAGACGAGT
>smRNA|rpm:61.907|locus:chr15A:376154-385073|Cluster_24150
ACATTCTGTCGAGTTCAAGCGC
>smRNA|rpm:8.461|locus:chr1B:2757262-2759887|Cluster_29471
TGGGATCGACAACTGAAAGTGT
>smRNA|rpm:22.472|locus:chr9B:2287278-2290018|Cluster_44471
TTTGGTCTTAGAAAAATTCTA
>smRNA|rpm:8.357|locus:chr7B:654759-655869|Cluster_41150
AACGATCTACAATACGACTGCC
>smRNA|rpm:5.53|locus:chr3A:55564-57505|Cluster_4468
TTTGCACGTGACTACGAATGG
>smRNA|rpm:5.468|locus:chr12A:1813878-1816044|Cluster_20926
ATCGATCTGTTCATAGACTCAGC
>smRNA|rpm:7.986|locus:chr12A:1810800-1813759|Cluster_20925
ACAACGTCTGGATTGAACGATC
>smRNA|rpm:20.14|locus:chr12A:392622-393959|Cluster_20430
AGTGAGACTTGGTAGAGTAGC
>smRNA|rpm:21.234|locus:chr3A:3450060-3452772|Cluster_5519
AGGATCTGCTCTGAACGGGC
>smRNA|rpm:8.275|locus:chr16A:498474-501108|Cluster_25408
TGGATTTCCGAATCTTTGATGA
>smRNA|rpm:6.913|locus:chr1B:3412062-3412332|Cluster_29716
TGGCTTCTGAGACTGAACTGGA
>smRNA|rpm:16.901|locus:chr1B:3407864-3409265|Cluster_29715
TAAGATCTGTGTGTAAGCTAC
>smRNA|rpm:5.799|locus:chr4B:435962-436819|Cluster_34886
ATAGACTGTTCTGAAGGA
>smRNA|rpm:26.207|locus:chr1B:4937257-4939583|Cluster_30317
TAGGTCTGGAGCAATTGGTTC
>smRNA|rpm:5.138|locus:chr8A:514040-515033|Cluster_13943
TTCCGATGGACGAGGTACATGT
>smRNA|rpm:71.853|locus:chr12B:88722-96143|Cluster_48628
TTGAAATAGGTCCGTAGAGT
>smRNA|rpm:102.002|locus:chr9A:2992650-2993378|Cluster_16489
TTTTTCCGATCGTGTTTGTTTC
>smRNA|rpm:74.598|locus:chr9A:2991903-2992416|Cluster_16488
TCTTCTAAGTCTGAGTTGTATC
>smRNA|rpm:10.875|locus:chr14B:416512-418087|Cluster_51263
TCTGAAGCTCCAAAACTGTGG
>smRNA|rpm:39.435|locus:chr9A:2991300-2991670|Cluster_16487
TTTGGACACCAGATTAGACATG
>smRNA|rpm:238.011|locus:chr9A:2988048-2990471|Cluster_16486
TGTGTTACTTGTCAGTTTGATC
>smRNA|rpm:7.181|locus:chr14B:430974-434081|Cluster_51268
AGGATCTGAATGCAATTACTGC
>smRNA|rpm:33.058|locus:chr11B:1542450-1543672|Cluster_47425
TAGTGATACTGTTGAGCAGC
>smRNA|rpm:9.472|locus:chr11B:1539028-1542370|Cluster_47424
TACCACAGGATAGACGTCTG
>smRNA|rpm:7.738|locus:chr11B:1545937-1547614|Cluster_47426
TCTATCAGATCAGTGGACCTGT
>smRNA|rpm:12.175|locus:chr11B:1307542-1310600|Cluster_47353
TGTGTGTGGTGCTCGCCC
>smRNA|rpm:28.106|locus:chr7A:912147-916733|Cluster_12395
ACGAGGATAAGAGAAATTTG
>smRNA|rpm:8.935|locus:chr11B:1549227-1551312|Cluster_47428
ATCAAAGCTGAACGTGCTCTTC
>smRNA|rpm:12.98|locus:chr8A:2791406-2795263|Cluster_14666
AAGAAGTGGACTTTGAGACGT
>smRNA|rpm:8.337|locus:chr9B:3929448-3930451|Cluster_44994
TCATTCATCTGTAAGCGCGAC
>smRNA|rpm:10.111|locus:chr9B:3930685-3930906|Cluster_44996
TGTCTGGTCGACTCTGCTACC
>smRNA|rpm:11.267|locus:chr9B:3930993-3931414|Cluster_44997
CGTTCAAATTCAACCTGCAGA
>smRNA|rpm:7.161|locus:chr1A:653476-655423|Cluster_238
TCTCGAGTGGATGATGAATCG
>smRNA|rpm:5.241|locus:tig00000168:18351-18671|Cluster_57716
TTGCGAGAGACTTTGAAGGA
>smRNA|rpm:36.319|locus:chr9B:3931489-3934324|Cluster_44998
AAGGCTTCGATCTCTGAAGA
>smRNA|rpm:14.899|locus:chr1A:620704-623457|Cluster_230
TGCACTCGAGGAACTGGACC
>smRNA|rpm:31.944|locus:chr13B:3210428-3211091|Cluster_51044
CGTGTCAGATCTTCAGCTTCT
>smRNA|rpm:10.958|locus:chr5B:5277258-5278957|Cluster_38568
TCGTACGTCTTTCTGAAGAGC
>smRNA|rpm:22.926|locus:chr5B:5280548-5282880|Cluster_38569
TTTGGTTTGTTGTGATTGTT
>smRNA|rpm:6.665|locus:chr4B:3277748-3279930|Cluster_35843
TCCGAGCCTGAACGTAGACT
>smRNA|rpm:39.579|locus:chr5B:5254266-5255857|Cluster_38561
TGACGAAGAGCTTTACGAGC
>smRNA|rpm:5.097|locus:chr6A:1606451-1607705|Cluster_10887
AGGATCTTCACTCTTGTCAAGT
>smRNA|rpm:8.894|locus:tig00001069:9023-9455|Cluster_57862
TCGACTTGAAGAGCTACATTTC
>smRNA|rpm:5.489|locus:chr6A:1603610-1605707|Cluster_10885
TACTTTCGTCTAACAAAGAATT
>smRNA|rpm:44.717|locus:chr11B:3897047-3903663|Cluster_48191
TATGGAGGTACTGAACAGCT
>smRNA|rpm:29.695|locus:chr8A:521656-522933|Cluster_13948
TTTGGAATACTATCTTTGGAC
>smRNA|rpm:7.243|locus:chr11B:3906421-3906867|Cluster_48195
ATGACTGACTCTGGGCCAACCC
>smRNA|rpm:14.177|locus:chr11B:3907601-3908195|Cluster_48198
TCTGACGGCCTTTGGACCTGC
>smRNA|rpm:5.799|locus:chr11B:3909215-3909767|Cluster_48199
TGTGTGTCAACGACTCCTGA
>smRNA|rpm:33.388|locus:chr13B:3209750-3210308|Cluster_51043
TTACCTTGACGTTTGATCTCC
>smRNA|rpm:13.991|locus:chr1A:1713668-1716343|Cluster_583
TAAGATGTGTGGGATTGCTCC
>smRNA|rpm:6.562|locus:chr14B:1758050-1758321|Cluster_51677
TACGAACTTCATCGCGCGGA
>smRNA|rpm:17.499|locus:chr11A:981204-981471|Cluster_19060
TTCCGATGGACAAGGTACGTGT
>smRNA|rpm:17.891|locus:chr5A:4686164-4690444|Cluster_10080
ACGGTCTAGCTTTCTTATTGGC
>smRNA|rpm:24.144|locus:chr10B:3730552-3730870|Cluster_46518
TCTTCATTTGGACAACTAGA
>smRNA|rpm:7.016|locus:chr14B:1761958-1762218|Cluster_51679
TGGACATCGAACTGCTGACGT
>smRNA|rpm:172.493|locus:chr14B:2379236-2387178|Cluster_51910
ATAAGACTGAAGTTAGAACTATC
>smRNA|rpm:6.5|locus:chr4A:4171596-4172480|Cluster_7913
TTTGGACGTCTCGTCGAATGCG
>smRNA|rpm:20.677|locus:chr18A:2588048-2590086|Cluster_28406
TTTTCGAGGATCTGCATATGC
>smRNA|rpm:13.124|locus:chr18A:2592152-2593668|Cluster_28407
TCCATCTCGGCGGTAAGCTGT
>smRNA|rpm:6.81|locus:chr6B:1479972-1481316|Cluster_39789
ATTGACCTTGTGAGTAACTCATC
>smRNA|rpm:13.723|locus:chr12B:2770399-2772876|Cluster_49570
CGGTTATGAGACGTTTGAGA
>smRNA|rpm:14.156|locus:chr4A:4174415-4177326|Cluster_7914
AGATATGACTGGTAGAGCTCC
>smRNA|rpm:5.386|locus:chr14B:2390526-2391603|Cluster_51916
TAGAAATCTGAAATCGTCCC
>smRNA|rpm:8.77|locus:chr6B:1460804-1461320|Cluster_39780
TATTTCTACACTATAAACTGC
>smRNA|rpm:5.592|locus:chr17A:942391-944401|Cluster_26712
TGAAAGATTGGAACAAGAGT
>smRNA|rpm:9.265|locus:chr12B:892572-894628|Cluster_48918
TAGTGGCTGTAGCGGTGCACT
>smRNA|rpm:5.922|locus:chr12B:895445-897535|Cluster_48919
TTGCCGACTGGAAGGAAACCT
>smRNA|rpm:24.701|locus:chr12B:3154362-3154846|Cluster_49711
TGCTGTCTGACAATTTGTGT
>smRNA|rpm:6.294|locus:chr16B:4674887-4676099|Cluster_55199
TGTCCGACTCTTGAACAACC
>smRNA|rpm:6.335|locus:chr16B:4672971-4673762|Cluster_55196
AGTGATCGCCTTTCCGAGTGGG
>smRNA|rpm:9.637|locus:chr16B:4671697-4672888|Cluster_55195
TATGACGACTGAGACGACTG
>smRNA|rpm:8.378|locus:chr16B:4669454-4670488|Cluster_55193
AACACATGCGCATTCTGGACGT
>smRNA|rpm:8.853|locus:chr16B:4666887-4668372|Cluster_55190
TGATGTATGGCCGTAGAACC
>smRNA|rpm:22.926|locus:chr4B:3791839-3793482|Cluster_36002
TCCGACTCTTGAATAGCTTGA
>smRNA|rpm:9.472|locus:chr3B:1519810-1521673|Cluster_33521
TCTCTGTCGCACTGCACGATG
>smRNA|rpm:8.192|locus:chr4B:3806662-3806864|Cluster_36006
TTAGTCTGGCAGTTTCTTCC
>smRNA|rpm:7.965|locus:chr15B:2638923-2642464|Cluster_53136
TAATGACTGTCCTTGAGGT
>smRNA|rpm:5.303|locus:chr5A:4499902-4500517|Cluster_9963
TTATGTCTAGAAGTAGCTCT
>smRNA|rpm:7.676|locus:chr1B:3069325-3070045|Cluster_29567
TCCATCGGTTTTCTTCAGAGC
>smRNA|rpm:7.491|locus:chr2A:3038240-3039420|Cluster_3327
TGTGATTTCTGGATGGTTGCC
>smRNA|rpm:154.602|locus:tig00000168:53750-54025|Cluster_57730
TTTGGATTTGTATACACACC
>smRNA|rpm:12.67|locus:tig00000168:56451-56587|Cluster_57731
TACTTCAGGGCTGTTTTTTGT
>smRNA|rpm:13.413|locus:chr8A:1467555-1469299|Cluster_14250
AAAATCTGTAGTGTTAGCTCC
>smRNA|rpm:8.667|locus:chr8A:1492567-1495926|Cluster_14256
ACGTGTAGCAAGCCTCAGAAGA
>smRNA|rpm:6.954|locus:chr8A:1500151-1500579|Cluster_14257
TTTGCCTAGTGAGCTCATCC
>smRNA|rpm:54.85|locus:chr8A:1477270-1480968|Cluster_14254
TACTGTTTTGCTATGGACGC
>smRNA|rpm:11.35|locus:chr13A:2226493-2228288|Cluster_22386
AAGGTTGCTGCAAACTTGAGAGC
>smRNA|rpm:9.967|locus:chr13A:2232228-2234348|Cluster_22389
ATCGACTAACATTAGAAATCTT
>smRNA|rpm:33.244|locus:chr13A:2229565-2231730|Cluster_22388
TGGGATGTAGGCTGCACGCCT
>smRNA|rpm:5.118|locus:chr17B:1025336-1026263|Cluster_55995
TTTGTGCGAACGTCGATAGTGA
>smRNA|rpm:61.123|locus:chr17B:1028505-1032594|Cluster_55998
TTTCGATCAGGATCAACTCCC
>smRNA|rpm:7.202|locus:chr16B:52064-53078|Cluster_53483
TGGAAGATGGAATATTCAGAGT
>smRNA|rpm:34.152|locus:chr10A:1169250-1169519|Cluster_17507
ATTCACAGATATGGAGCTCT
>smRNA|rpm:11.577|locus:chr10A:1168300-1168617|Cluster_17506
CAGGATGCCTTTGAAGAACT
>smRNA|rpm:26.496|locus:chr10A:2704015-2706330|Cluster_18089
TTGTGCGTCGGCTTGTGAGC
>smRNA|rpm:93.83|locus:chr10A:1164800-1165219|Cluster_17504
TGACTGGGAACTTTTGAAGA
>smRNA|rpm:86.505|locus:chr10A:1164150-1164468|Cluster_17503
CAGGCCACTGTTGGGACACCA
>smRNA|rpm:6.108|locus:chr16B:3159093-3160030|Cluster_54647
ATAGACTGTTCTGAAGAGGA
>smRNA|rpm:13.0|locus:chr1B:3070125-3071392|Cluster_29568
TCATATACGAGGAATGTGGC
>smRNA|rpm:11.907|locus:chr15A:1221100-1221521|Cluster_24432
ATTGGCAAGCATCTGGACGTGT
>smRNA|rpm:5.881|locus:chr9A:4626103-4626541|Cluster_17058
TGGATTTGGTACAACTGGAGT
>smRNA|rpm:5.056|locus:chr10A:2701840-2702439|Cluster_18084
GACGAACGGAAACAGATGAAC
>smRNA|rpm:6.892|locus:chr7B:209016-212190|Cluster_40992
TCCATTTGGGCCAGAACCTCC
>smRNA|rpm:7.532|locus:chr7B:218478-220653|Cluster_40993
TGGTTCTGAGAGATCTTCTTGT
>smRNA|rpm:28.415|locus:chr4A:1470469-1475524|Cluster_7009
TAGGATAACGATTTTGGACGA
>smRNA|rpm:6.686|locus:chr18B:3008870-3009167|Cluster_57596
AAACTATTGGCTGAGGACCTAT
>smRNA|rpm:7.573|locus:chr4A:1453964-1455662|Cluster_7000
TGAGTGTGGCGTTGATCGAGC
>smRNA|rpm:5.221|locus:chr12A:3900794-3901742|Cluster_21663
ATCGGTTGTAGAAAGTGCGTG
>smRNA|rpm:14.631|locus:chr2A:1174127-1176188|Cluster_2634
AACAAACCGGAGTAGGACGTGT
>smRNA|rpm:23.421|locus:chr10A:4177751-4182219|Cluster_18551
TTATCGTAGGCTCACCGTTGC
>smRNA|rpm:5.695|locus:chr10A:4176400-4177113|Cluster_18550
TTATTTACATGTGTAGACCTGT
>smRNA|rpm:9.967|locus:chr5B:4415154-4418757|Cluster_38368
TATTCCGACCTATTACTCGACT
>smRNA|rpm:19.232|locus:chr2A:4434000-4434483|Cluster_3852
TAGACGCGTGATCTCGGAGAGT
>smRNA|rpm:28.415|locus:chr11A:488122-489934|Cluster_18884
TCGACTCCAGGAATCTGATGG
>smRNA|rpm:5.634|locus:chr2B:5799354-5799619|Cluster_32924
AAAGGATAAGAAGTTGGACATC
>smRNA|rpm:13.64|locus:chr5B:4398660-4399825|Cluster_38365
TGCACTACTTTTCTCTGGAAGT
>smRNA|rpm:16.859|locus:chr7B:3547518-3548728|Cluster_42048
GATTCCTTCCGACGAGCTGC
>smRNA|rpm:7.119|locus:chr7B:3549903-3550989|Cluster_42049
GACGAGCTGGTACATGATCC
>smRNA|rpm:23.483|locus:chr1A:5606500-5610565|Cluster_1983
TTTGACGTGTGAAGATCTGC
>smRNA|rpm:15.456|locus:chr1A:5600935-5606321|Cluster_1982
TAAACCGATCTTGGACTACG
>smRNA|rpm:9.472|locus:chr7B:5461658-5463169|Cluster_42730
AATGGATTTATCGATATGGCGT
>smRNA|rpm:9.142|locus:chr7B:3546079-3547436|Cluster_42047
TATGGTCTAGGCTGTACACCT
>smRNA|rpm:8.048|locus:chr7A:1595754-1596620|Cluster_12625
AATCAAACCGGATCTAACGAAA
>smRNA|rpm:5.695|locus:chr7A:1599659-1600700|Cluster_12627
AGGACTACTGGATATTCTCCGT
>smRNA|rpm:10.235|locus:chr6A:332395-332650|Cluster_10501
TGGCGTGCGGATTGGCGTGT
>smRNA|rpm:40.281|locus:chr2A:2179846-2186022|Cluster_2983
TCGATCTCTTGTGTTTACTGT
>smRNA|rpm:5.489|locus:chr17B:2473238-2475518|Cluster_56465
TTTGTTGAAGTGGCTCGATGA
>smRNA|rpm:75.403|locus:chr9B:2341303-2343469|Cluster_44497
AACCATTTGGGACGTTGGAACC
>smRNA|rpm:97.751|locus:chr5B:3783782-3785519|Cluster_38098
TCCGATCAAGGTTCTAGATTCC
>smRNA|rpm:7.099|locus:chr10B:3110433-3112053|Cluster_46297
TAGACTATCTGGCTCTCTCC
>smRNA|rpm:11.35|locus:chr9A:1055719-1057308|Cluster_15830
TCGAGGTTGCAGTTTCTCTTGC
>smRNA|rpm:5.014|locus:chr10B:4428453-4429348|Cluster_46749
TCTCGTCTTGACCTTTAGTCC
>smRNA|rpm:7.346|locus:chr16B:3995802-3996117|Cluster_54912
TGCTCGATCTTCGAAGGTGA
>smRNA|rpm:9.699|locus:chr16B:3997253-3997762|Cluster_54914
TTCTGTTGGATATTTGTAGC
>smRNA|rpm:8.75|locus:chr9A:3454655-3454920|Cluster_16674
TATCTGCAGAAGGAGATCGGC
>smRNA|rpm:840.758|locus:chr3A:392808-393702|Cluster_4580
TCTGCAACAGGTGGAACTGC
>smRNA|rpm:53.405|locus:chr3A:429382-431990|Cluster_4584
TACTCTTCTGACATTGACTGA
>smRNA|rpm:9.616|locus:chr4A:2800750-2801020|Cluster_7486
ATTGAAACGGAAGACTGTGC
>smRNA|rpm:191.251|locus:chr18A:2164931-2168033|Cluster_28245
TTCAGATCGCGGCGGATAGTCT
>smRNA|rpm:27.776|locus:chr9A:1626058-1628692|Cluster_16018
AGGGACACGATCTTATTGTT
>smRNA|rpm:5.716|locus:chr6B:284046-285860|Cluster_39415
TACTGTAGCCATTGACGGT
>smRNA|rpm:128.684|locus:chr17A:1617401-1626078|Cluster_26920
TGATCTGTGTAACTTCTAATCC
>smRNA|rpm:5.716|locus:chr3A:4704679-4705010|Cluster_5984
ACGTGAGCTCAGCATATCTGTA
>smRNA|rpm:5.757|locus:chr4A:5584873-5586469|Cluster_8366
TAGTAACACTTGAAATCTGG
>smRNA|rpm:5.221|locus:chr4A:5586552-5587544|Cluster_8367
ATCGGTTTGGAAAATCTCTGCC
>smRNA|rpm:21.44|locus:chr5B:1922162-1922747|Cluster_37527
TTTAGGTCGAGAATATGGGA
>smRNA|rpm:5.056|locus:chr5B:2956811-2959187|Cluster_37836
TTTTCGACTGGGAAAAAGCC
>smRNA|rpm:5.84|locus:chr5B:1911600-1912614|Cluster_37522
TACATATGGAAGGACGGATG
>smRNA|rpm:12.319|locus:chr5A:2327554-2331071|Cluster_9362
TTGTAGATCGACCAGACTGGT
>smRNA|rpm:7.759|locus:chr1B:300700-300968|Cluster_28651
TGATGACTGCAGGCCTAGGC
>smRNA|rpm:10.565|locus:chr1B:304537-307491|Cluster_28655
ATTTCGACTGTGACGAAGTTGA
>smRNA|rpm:6.603|locus:chr6B:972109-973227|Cluster_39577
AGGATCTGTTTCGAGCGTGC
>smRNA|rpm:27.404|locus:chr6B:964857-967582|Cluster_39575
TCCATCGGAATGAACATCTCC
>smRNA|rpm:35.225|locus:chr16B:4685895-4692814|Cluster_55206
ATTTGATCTCTGAGTTCTTCTG
>smRNA|rpm:8.832|locus:chr16B:584327-585079|Cluster_53693
TGGCTGGGACTTCTTCGACC
>smRNA|rpm:82.109|locus:chr10B:4345403-4349318|Cluster_46718
TAGACTTCAAACAACACTGA
>smRNA|rpm:7.759|locus:chr16B:586471-587620|Cluster_53697
CCTTCGATCACTTTGACCTCC
>smRNA|rpm:7.697|locus:chr5B:2762871-2764455|Cluster_37784
TACCGGTCCTGTAAAGAAACG
>smRNA|rpm:7.532|locus:chr8A:2970856-2971163|Cluster_14731
ATTGTCAGGCGGAGACCGGT
>smRNA|rpm:11.907|locus:chr8A:2967200-2967769|Cluster_14730
TCGGTTTGTGCAGTTTCGTGC
>smRNA|rpm:13.145|locus:chr6B:3559707-3561056|Cluster_40350
AAATTACGGATTGTGCACGACC
>smRNA|rpm:13.578|locus:chr6B:4342397-4344556|Cluster_40604
TGTAGCTAGACGTAAAATTCT
>smRNA|rpm:10.648|locus:chr8A:2980665-2982179|Cluster_14734
TCGGCGCTTTGGACAAGACGT
>smRNA|rpm:16.777|locus:chr6A:4047709-4049973|Cluster_11549
TATCTACATCTATGTACTGT
>smRNA|rpm:5.035|locus:chr13B:2833457-2835076|Cluster_50929
TTCGAACTGTGTTATTCAAC
>smRNA|rpm:10.359|locus:chr6A:4022078-4024636|Cluster_11542
AGGAGAAGATGAATCTGTGGC
>smRNA|rpm:7.738|locus:chr16B:5116838-5118288|Cluster_55343
TTGTCTGTATCTATGTTTGT
>smRNA|rpm:9.678|locus:chr16B:5125902-5127613|Cluster_55347
ACTTCGGTTCTGGACAGACGT
>smRNA|rpm:10.524|locus:chr16B:5120389-5124210|Cluster_55345
ATTTCGTCCACAATCTGTTTGC
>smRNA|rpm:6.273|locus:chr4B:1549581-1550992|Cluster_35227
TATCCGACCAATAATAACTCT
>smRNA|rpm:15.002|locus:chr5A:153998-155743|Cluster_8584
TTGAAAGTCTTCATGGTAGA
>smRNA|rpm:6.954|locus:chr1A:2751583-2752326|Cluster_910
TTCTGTAACTCGATCGCGACT
>smRNA|rpm:6.624|locus:chr16B:5127695-5130124|Cluster_55348
TGCGAGAATAGGCTTTGAGATT
>smRNA|rpm:11.783|locus:chr1A:2761636-2763782|Cluster_916
TTGTTTGATGATGGACTCTTC
>smRNA|rpm:27.61|locus:chr5A:151431-152802|Cluster_8582
TTCTGTGTGCTCTAGCTTCT
>smRNA|rpm:25.733|locus:chr5A:152889-153905|Cluster_8583
AGCTGGTCTGTGTAAAGAGC
>smRNA|rpm:5.51|locus:chr11A:1615970-1618085|Cluster_19277
TCGTGTCTTTGTTCTGAACTT
>smRNA|rpm:8.956|locus:chr5B:4365931-4369217|Cluster_38345
TCTATTTGAACAGAACTCAGT
>smRNA|rpm:38.135|locus:chr11A:1598047-1598538|Cluster_19273
TGCATTTGAGTGGAGGAAGGA
>smRNA|rpm:17.148|locus:chr11A:1594763-1596816|Cluster_19272
TGAACTCTTGATCTTTTTGTGT
>smRNA|rpm:8.646|locus:chr11A:3469587-3471351|Cluster_19902
ATGTGGCTCTAAGCTCTGGAAG
>smRNA|rpm:11.288|locus:chr4A:1401576-1403025|Cluster_6986
TCGACTTGTAAATTTTATCACA
>smRNA|rpm:48.329|locus:chr9A:1285727-1289743|Cluster_15932
TCTCTTACGCTGATGAACTTC
>smRNA|rpm:7.573|locus:chr9A:1289831-1291759|Cluster_15933
CGGGATTGGAAGTTGAAGGCC
>smRNA|rpm:9.616|locus:chr11A:3478507-3479121|Cluster_19909
TTCAAATGATCTAACTCCTGT
>smRNA|rpm:22.183|locus:chr11A:3477152-3477869|Cluster_19908
AAGAACTTTGGGACATTCCTGA
>smRNA|rpm:9.905|locus:chr4A:1389420-1391853|Cluster_6981
TAACCACTAGACGATGACAGGA
>smRNA|rpm:48.783|locus:chr8A:918748-920893|Cluster_14081
TTGTCAGACTTGTTTGCAACA
>smRNA|rpm:50.702|locus:chr4A:3080627-3080819|Cluster_7584
TATGGTCTACTCTCAAAAACT
>smRNA|rpm:10.215|locus:chr8A:953930-954316|Cluster_14089
TGAGACTGTACCAAAAACTGC
>smRNA|rpm:5.097|locus:chr16A:389214-389702|Cluster_25366
ATCTGTTTGAAATTTTAGGC
>smRNA|rpm:20.842|locus:chr9B:1724359-1728613|Cluster_44293
TTGATTGATCTCGGCACTCG
>smRNA|rpm:5.861|locus:chr1B:5218250-5218921|Cluster_30437
ATCACGTTGGGGACTCCA
>smRNA|rpm:6.438|locus:chr9B:597753-600138|Cluster_43953
TGACTGAAGAATGTGGAT
>smRNA|rpm:5.241|locus:chr9B:595694-596880|Cluster_43952
TTCGACGAGCGACTCAATAGA
>smRNA|rpm:71.337|locus:chr1A:4147354-4157580|Cluster_1408
TCTTTTAGATCTTTTGGCTGA
>smRNA|rpm:5.819|locus:chr17A:412304-414956|Cluster_26544
AACAGTAGGATCATCTAGGCGT
>smRNA|rpm:6.335|locus:chr3A:5218234-5218619|Cluster_6180
TCGGTAGCTGGACATTGCTGA
>smRNA|rpm:82.089|locus:chr3A:5218696-5223087|Cluster_6181
ACTCGGTCGACGATCTTCTCT
>smRNA|rpm:7.14|locus:chr5B:7039003-7041313|Cluster_39210
AAGAACTGTCTGAAAGTCCAGC
>smRNA|rpm:8.626|locus:chr4A:3178585-3179358|Cluster_7635
TTATGGGATCTGCTTGAAGC
>smRNA|rpm:14.527|locus:chr18A:394867-395143|Cluster_27635
TTCAAGCCACTGTTGGGACACCA
>smRNA|rpm:46.864|locus:chr4A:3525461-3528087|Cluster_7760
TCCGACTCTTGAATAGCTTGA
>smRNA|rpm:6.315|locus:chr5A:1365803-1366509|Cluster_8974
TTCTGTTTAGCTTTATACGACT
>smRNA|rpm:8.254|locus:chr7B:1851251-1852020|Cluster_41551
ATCTGCGACTAACATGACTTTT
>smRNA|rpm:9.884|locus:chr7B:1848684-1850761|Cluster_41550
ATTTGGCCTTCGGTTCTCGACC
>smRNA|rpm:10.813|locus:chr5A:1363287-1363522|Cluster_8971
AAGATCTCTGCAAGAACTGG
>smRNA|rpm:6.108|locus:chr5A:1365152-1365720|Cluster_8973
TTGGAACGATTCGAACTGGCG
>smRNA|rpm:26.744|locus:chr16B:2350896-2352455|Cluster_54348
AAATCTTGTAGAATTTTGCACA
>smRNA|rpm:7.697|locus:chr1B:2249114-2249496|Cluster_29293
ACTCGATCAAGCGTTAGAACGC
>smRNA|rpm:7.305|locus:chr8A:5085804-5086390|Cluster_15429
TTCCAATTCTGACATAAGTGT
>smRNA|rpm:53.756|locus:chr16B:2341800-2344471|Cluster_54344
AATGTAGTCTGAATGATGTTC
>smRNA|rpm:5.572|locus:chr3B:466550-467218|Cluster_33203
TTGATGTCCGATCTATGTCC
>smRNA|rpm:7.573|locus:chr16B:2337847-2338813|Cluster_54340
TGGTAGCAAAGCTCTTGATGT
>smRNA|rpm:21.833|locus:chr8A:5079553-5081570|Cluster_15423
ACGATCTAGAACAGAAGACAAGC
>smRNA|rpm:10.875|locus:chr3B:467403-467898|Cluster_33204
AGACATGGTCTTCATCGGTAGA
>smRNA|rpm:9.162|locus:chr3B:468200-468467|Cluster_33205
ATCTCGGCGGACAATTTGGCTG
>smRNA|rpm:6.707|locus:chr11B:4376026-4378762|Cluster_48385
TGAGAAATCTGGCATTATACC
>smRNA|rpm:10.194|locus:chr8B:497719-501820|Cluster_42922
TAGATCTTGTAGAACATATC
>smRNA|rpm:7.14|locus:chr17B:535454-535966|Cluster_55838
ATATTGGAGTAGATGGAGACGC
>smRNA|rpm:14.466|locus:chr17B:526666-529904|Cluster_55834
TGTTCGACTGGGAAAAGGCC
>smRNA|rpm:7.037|locus:chr1A:2294408-2294593|Cluster_779
ATGGACTAATCCAATTTGTGG
>smRNA|rpm:10.132|locus:chr16B:1736597-1738294|Cluster_54128
TCGGTGCTTGTCGATCAACTC
>smRNA|rpm:18.861|locus:chr13A:524276-527918|Cluster_21849
AACAAGTCCATGAACTCCAAGC
>smRNA|rpm:6.645|locus:chr16B:1707290-1709190|Cluster_54122
TGGAGCTGAAACTGATGTTGC
>smRNA|rpm:7.842|locus:chr16B:20850-21270|Cluster_53469
TGCGGATCTCGAGACAGAGG
>smRNA|rpm:16.674|locus:chr17A:2011108-2012939|Cluster_27055
TAAGACTGTTGTCTCCCACC
>smRNA|rpm:13.847|locus:chr14B:3267870-3270100|Cluster_52181
AACTGTGACTGAGATGTTGT
>smRNA|rpm:3127.537|locus:chr14B:3293901-3295259|Cluster_52186
TATCAAGACTGGTTCAGCTACC
>smRNA|rpm:7.057|locus:chr9B:1402602-1403812|Cluster_44226
TATGGACGTGGATCAAGAAGA
>smRNA|rpm:6.397|locus:chr9B:1403914-1404557|Cluster_44227
TAGTGTGGAATTTATGGTA
>smRNA|rpm:8.853|locus:chr4B:5469839-5470666|Cluster_36498
AAACCTTGGACAATGACCGATC
>smRNA|rpm:15.291|locus:chr6A:534930-536826|Cluster_10558
TGGAGGACGATTTCGAAGAGT
>smRNA|rpm:2431.27|locus:chr14A:2614413-2621957|Cluster_23731
TGTAGTTCACTCCGATCGAGG
>smRNA|rpm:94.676|locus:chr1A:1579718-1582559|Cluster_556
CAGACTCCATGGGCTCTTGG
>smRNA|rpm:10.813|locus:chr4B:5453402-5455709|Cluster_36493
ACGCCAATGCTGCAGGGCCTGC
>smRNA|rpm:113.393|locus:chr4B:5463501-5468613|Cluster_36496
TGATTTGGACCTCTGTGCC
>smRNA|rpm:16.488|locus:chr4B:5468750-5469576|Cluster_36497
ATTGCGCGGTTTGAGGACTTGT
>smRNA|rpm:10.916|locus:chr10B:926636-928807|Cluster_45657
TGATCTGGAACTATGATTCG
>smRNA|rpm:5.654|locus:chr10B:915200-917180|Cluster_45652
TTGACTGCCGAATTAATTGC
>smRNA|rpm:151.239|locus:chr2B:4750851-4751138|Cluster_32554
TTCCGATGGACGAGGTACATGC
>smRNA|rpm:22.885|locus:chr2B:4755535-4756110|Cluster_32557
AAGGATATATTTGAAGACGTGA
>smRNA|rpm:23.896|locus:chr2B:3075359-3079638|Cluster_32002
TGATCTGGGATGAATTCGTC
>smRNA|rpm:102.724|locus:chr4B:559749-563702|Cluster_34928
TCTCATTCGACTGACTCAATTC
>smRNA|rpm:5.427|locus:chr4B:566562-566910|Cluster_34929
TACTTGAACGACTAGATCGCT
>smRNA|rpm:7.429|locus:tig00000159:24658-25105|Cluster_57696
TGGGGGCTGCAGATCGATCTGC
>smRNA|rpm:47.813|locus:tig00000159:22049-24514|Cluster_57695
ATAAACGACTGTATATCCCTGC
>smRNA|rpm:5.984|locus:chr2A:1820866-1821470|Cluster_2846
TGGATTTGGCTGCTGATTGAGT
>smRNA|rpm:14.507|locus:chr2A:1819200-1819616|Cluster_2844
ATATCCGAATGTGAATCCTTATC
>smRNA|rpm:9.699|locus:chr12B:3714560-3714780|Cluster_49899
CTGAACCCGGATGGTAGGGCT
>smRNA|rpm:6.521|locus:chr4B:4780302-4781419|Cluster_36275
ATTATTTTCTCGTCTGGTAAGC
>smRNA|rpm:9.059|locus:chr4B:4781501-4782519|Cluster_36276
AGGACGTGAGTCGTGACGGA
>smRNA|rpm:8.873|locus:chr4B:4777153-4778962|Cluster_36272
TGAGTGATCTGCTGAAACGTGC
>smRNA|rpm:9.451|locus:chr9B:502329-505247|Cluster_43921
AATATCTGACTGGATGAACAGT
>smRNA|rpm:177.693|locus:chr8B:1465459-1468968|Cluster_43254
AGACTTTCAACTCTAGACGTGA
>smRNA|rpm:33.615|locus:chr8B:1469100-1469519|Cluster_43255
TTCCAGAACACTCTGCATAGG
>smRNA|rpm:22.225|locus:chr9B:506652-512266|Cluster_43924
TTCAGATCAAGACTAATCTCT
>smRNA|rpm:5.613|locus:chr15B:3174118-3174818|Cluster_53366
TTGGTTCTGGACTTTGTTCC
>smRNA|rpm:5.592|locus:chr13B:1133410-1134607|Cluster_50319
CACGATACTCTTGGACGATC
>smRNA|rpm:5.592|locus:chr2A:2407719-2408973|Cluster_3069
TCTGTTTGTTAGCGCTCGGC
>smRNA|rpm:19.418|locus:chr17B:1807161-1810151|Cluster_56252
TAAGAACTCTAATCGTCCCTCT
>smRNA|rpm:8.481|locus:chr12B:2849158-2851171|Cluster_49613
TAGGAAAGTCTGAGATTGCTC
>smRNA|rpm:408.42|locus:chr13A:23529-26869|Cluster_21704
TATTTCATTGTGTAGACTGTG
>smRNA|rpm:7.346|locus:chr10A:453415-454345|Cluster_17268
ATCGACTGGAATTTGCAAGGC
>smRNA|rpm:8.11|locus:chr10A:455194-456333|Cluster_17269
ATGCAACTGGAAAGACGAGA
>smRNA|rpm:8.172|locus:chr10A:451700-451964|Cluster_17266
AAGGCGTATCAAACTCAAGAGA
>smRNA|rpm:5.881|locus:chr10A:452426-453098|Cluster_17267
TTGTAGATCGTGCACAATC
>smRNA|rpm:16.199|locus:chr10A:444625-447516|Cluster_17262
TGGTCAGGAGTGGAATCTTC
>smRNA|rpm:6.81|locus:chr2A:947129-948887|Cluster_2534
ATTGTTAGAGATAGAATAGAGT
>smRNA|rpm:11.432|locus:chr10B:3208951-3211717|Cluster_46350
TGCGACTTTATCCGATCCTGT
>smRNA|rpm:8.956|locus:chr10B:3214205-3215765|Cluster_46354
TACATGTCATGATCGCTGACC
>smRNA|rpm:15.208|locus:chr10B:3215909-3217413|Cluster_46355
TTTGTGTGAATTCGATTGAAG
>smRNA|rpm:45.151|locus:chr6A:2268803-2269220|Cluster_11041
CATGCCACTGTTGGGACACCA
>smRNA|rpm:8.254|locus:chr9B:3633869-3635627|Cluster_44910
AAGATGTGGAACTTGAGCTCC
>smRNA|rpm:18.221|locus:chr1B:2717774-2723012|Cluster_29458
AATGTGGCTCTGGATCTCATCC
>smRNA|rpm:5.572|locus:chr5A:711855-712209|Cluster_8776
ACGAATGTGGCACTATGATAGT
>smRNA|rpm:5.262|locus:chr5A:711501-711757|Cluster_8775
ATTGGAATTGGACGGATCTGCC
>smRNA|rpm:5.53|locus:chr5A:709953-710520|Cluster_8774
TAGACGTGGAGCGGCGCCTGA
>smRNA|rpm:8.069|locus:chr5A:709161-709618|Cluster_8773
TTCCATCGGTTAGAAAACAACT
>smRNA|rpm:17.912|locus:chr1B:2706576-2709808|Cluster_29452
TTCCAGTTTGTCGTACGTGT
>smRNA|rpm:17.685|locus:chr1B:3869608-3870319|Cluster_29900
TTCCGCTTGGACGAGGTACATG
>smRNA|rpm:17.87|locus:chr1B:3870408-3872410|Cluster_29901
TGAGGATCTTGAACGAGAAGA
>smRNA|rpm:12.237|locus:chr5B:3851389-3853203|Cluster_38133
TGCTTTTTTCGTCTCTAGAACG
>smRNA|rpm:16.055|locus:chr16B:4153059-4153821|Cluster_54978
TTTGATGGAACTAATCTGCT
>smRNA|rpm:12.258|locus:chr2A:5191016-5192031|Cluster_4116
TGATAAATGAGTGTGGATTCC
>smRNA|rpm:6.789|locus:chr2A:5189708-5190926|Cluster_4115
TACTGTCTGTAGGATGGCACT
>smRNA|rpm:53.632|locus:chr3A:586-2970|Cluster_4446
AATGGTCTGTTGTCAAGAACAAT
>smRNA|rpm:8.048|locus:chr2A:5178500-5179036|Cluster_4112
TTAGTTATACTGTTTTCTGC
>smRNA|rpm:22.245|locus:chr3A:9581-13131|Cluster_4448
TCGACTGAGCCCTACTGGCC
>smRNA|rpm:56.191|locus:chr15A:3388319-3388615|Cluster_25173
TCTGATTACTGTTCTGTAGC
>smRNA|rpm:679.841|locus:chr15A:3383483-3388006|Cluster_25172
TGATCTGGCTAGAAGAACTTC
>smRNA|rpm:75.299|locus:chr15A:3389400-3390168|Cluster_25176
TCTACCGTTAGAAACTGCTGT
>smRNA|rpm:5.014|locus:chr15A:3388772-3388912|Cluster_25174
TGTAGGGTTTCTCTGTTAAGT
>smRNA|rpm:9.616|locus:chr1B:4985359-4986365|Cluster_30337
CAGGCCACTGTTGGGACACCA
>smRNA|rpm:14.92|locus:chr16B:2633711-2635463|Cluster_54472
ATCATCTCGAATCGATCGTCC
>smRNA|rpm:21.152|locus:chr15A:3390417-3390717|Cluster_25178
TATTGTCTGGGGGATGAATCTC
>smRNA|rpm:6.727|locus:chr1B:6364842-6366795|Cluster_30842
TGAGACAGATCTCGAACAAGG
>smRNA|rpm:92.448|locus:chr9B:42418-44708|Cluster_43726
TGTAAGAACAAGACTCAGGG
>smRNA|rpm:15.766|locus:chr9B:31212-31510|Cluster_43722
AGCTCGTCGGAAGGAATCCT
>smRNA|rpm:11.577|locus:chr4A:4805603-4808304|Cluster_8115
CCTTCGACTACAATTGGCTCT
>smRNA|rpm:9.575|locus:chr9B:27933-28360|Cluster_43721
TGGTTCTCTGATCTTATAAGT
>smRNA|rpm:11.618|locus:chr4A:4810381-4812203|Cluster_8118
TCGATGACTGGAGGGAATCC
>smRNA|rpm:6.5|locus:chr15B:1612950-1613214|Cluster_52869
ACGGTCGACAACTAAGAAGCGA
>smRNA|rpm:5.922|locus:chr14B:288535-289732|Cluster_51203
ACGAGACTATCTTCTGCCAGA
>smRNA|rpm:9.761|locus:chr18A:1531100-1531822|Cluster_27997
ATAGCTGTTGTCCTTGATGCGC
>smRNA|rpm:17.643|locus:chr8A:3297461-3298969|Cluster_14836
TCACGACTTTCATAACTTGGA
>smRNA|rpm:5.2|locus:chr18A:1532151-1532421|Cluster_27998
ACTATGATCTGACAACTTACATC
>smRNA|rpm:5.303|locus:chr7B:2758991-2759508|Cluster_41835
ACGATGATCTGGATGGGAACT
>smRNA|rpm:10.978|locus:chr7B:2759613-2760395|Cluster_41836
TATGAGACTTCGGTAACTGA
>smRNA|rpm:9.41|locus:chr7B:2760513-2762106|Cluster_41837
TCGACTAGTAGCTCTACTGCC
>smRNA|rpm:8.502|locus:chr11B:1472150-1472905|Cluster_47406
ATTGACCTTGTGAGTAACTCATA
>smRNA|rpm:5.303|locus:chr8A:3296680-3297347|Cluster_14835
TGTCGATCGTTTCTTGTAAGA
>smRNA|rpm:6.232|locus:chr2A:2880530-2880946|Cluster_3243
AATGTTTACGTCGGATGAGAGG
>smRNA|rpm:9.967|locus:chr1A:586020-588817|Cluster_214
TGGCGGATCTGGGATACACC
>smRNA|rpm:16.034|locus:chr5B:5137583-5138071|Cluster_38540
AGGGTACATATGAAAACTGGC
>smRNA|rpm:19.026|locus:chr9A:520427-520783|Cluster_15630
TCTGGATCCAGTACTCACTCC
>smRNA|rpm:7.078|locus:chr5B:5204183-5204718|Cluster_38545
TCTAATAATCTCTGGATCTCTT
>smRNA|rpm:32.027|locus:chr11A:2566706-2567700|Cluster_19598
TGGGTTGTTGAGTGACTGGC
>smRNA|rpm:21.544|locus:chr11A:2567802-2568883|Cluster_19599
CTGGATTCTGATCGAAGAAGC
>smRNA|rpm:8.337|locus:chr11B:4064681-4065314|Cluster_48267
ACGTTTTCGAATCGGTCGGAGT
>smRNA|rpm:6.211|locus:chr15B:291857-292634|Cluster_52404
TTCGGTCAAGCATCTTTGTGT
>smRNA|rpm:11.473|locus:chr15B:314900-317180|Cluster_52409
TACGGTCTGTTTGCAAATGT
>smRNA|rpm:15.931|locus:chr6A:5354705-5359815|Cluster_12040
TTGCTGTCAACTTTCTAG
>smRNA|rpm:26.001|locus:chr6A:5361205-5362955|Cluster_12042
TGCGATTGGATCTGTCTTTGC
>smRNA|rpm:6.046|locus:chr6A:5381042-5383943|Cluster_12049
TCAAAGGCTGGAAATTCTTCC
>smRNA|rpm:6.768|locus:chr11B:4065809-4066268|Cluster_48268
TCCGGTTTTGTGGATTTCCAGA
>smRNA|rpm:27.301|locus:chr14B:2349794-2351625|Cluster_51892
ATTTGGATTGTGATCAGTGTGC
>smRNA|rpm:32.728|locus:chr6B:2743983-2745413|Cluster_40074
TGCGGACGATTATCTGGTGA
>smRNA|rpm:30.169|locus:chr1A:39141-40835|Cluster_9
AGGGGGCTGCAGATCGATCTGC
>smRNA|rpm:7.986|locus:chr11A:939555-939875|Cluster_19040
TTCCGATGGACGAGGTACATGT
>smRNA|rpm:5.943|locus:chr16A:2596229-2597782|Cluster_26156
TCGATCCGATTCTGAACAAATT
>smRNA|rpm:7.057|locus:chr11A:943956-945842|Cluster_19043
AAGATGACTTTGATAAACTCAA
>smRNA|rpm:13.785|locus:chr11A:2924513-2925351|Cluster_19732
TAGGACCTAAGGTTGGGCGT
>smRNA|rpm:39.786|locus:chr11A:2920692-2922548|Cluster_19730
TCGACTAGTTCTCTTTTGGGC
>smRNA|rpm:20.14|locus:chr16A:2587881-2589867|Cluster_26153
TCAAACATCTTCATAACTCTGG
>smRNA|rpm:13.289|locus:chr17A:219693-221240|Cluster_26486
TGACCGAGACTTCCGAGCGATC
>smRNA|rpm:24.804|locus:chr5A:3265519-3267116|Cluster_9642
TTCCGTCGTTTGCGCTCTGC
>smRNA|rpm:7.738|locus:chr14B:46395-48250|Cluster_51108
TCTTGGATTGGTGGAGAAATCC
>smRNA|rpm:20.78|locus:chr4A:4345076-4345813|Cluster_7971
TCCGATGGATGGTTTGGCCCTAC
>smRNA|rpm:5.159|locus:chr13A:3503293-3503530|Cluster_22813
AGAACATGAGAAGAATGCGGC
>smRNA|rpm:8.461|locus:chr13B:1845698-1849207|Cluster_50550
TTTGAGGTATCGTAGGACGTGT
>smRNA|rpm:7.057|locus:chr16A:207435-209723|Cluster_25288
TATCAGCTCTCGAACAATTCG
>smRNA|rpm:5.303|locus:chr16A:190856-191636|Cluster_25280
TTGTTGACTGGAAGGAAACC
>smRNA|rpm:5.014|locus:chr9B:3961002-3961931|Cluster_45009
TTGTAAGATCTGTGCAATTGAC
>smRNA|rpm:16.962|locus:chr12A:2361089-2362340|Cluster_21108
AGGACGAGCTGTTTGATTTCT
>smRNA|rpm:15.167|locus:chr5A:4558673-4559923|Cluster_9996
TTGTATGACCATCTTTGACTGA
>smRNA|rpm:8.75|locus:chr3A:5679100-5680063|Cluster_6371
TGGGAGTGTGGAATTGATGCC
>smRNA|rpm:6.5|locus:chr17A:985373-986665|Cluster_26735
ACTACAATTGAAGGACTCTTGT
>smRNA|rpm:5.551|locus:chr7B:1591030-1592118|Cluster_41499
CGAAATGGACCGCAGGCACA
>smRNA|rpm:5.262|locus:chr7B:1561618-1562321|Cluster_41490
ACCGGGAATACTTCAACTCAGC
>smRNA|rpm:8.811|locus:chr15B:2555676-2558963|Cluster_53111
TGAATAGAAGCTCATTGGGA
>smRNA|rpm:14.672|locus:chr8A:60899-62303|Cluster_13809
TTCGACTGTTAATCGTGATGAA
>smRNA|rpm:5.283|locus:chr8A:1524338-1525207|Cluster_14273
ACTTGTTGGACTCACTCAGCT
>smRNA|rpm:7.8|locus:chr7A:4388024-4390908|Cluster_13554
TTTTCTTCTCAAGATCGTAGA
>smRNA|rpm:5.427|locus:chr7A:4390997-4392280|Cluster_13555
TACTGACGACTTGGATACTCC
>smRNA|rpm:43.252|locus:chr8A:18412-22719|Cluster_13800
TGATTTATGAACACTGCTTTT
>smRNA|rpm:67.933|locus:chr17A:2565624-2566802|Cluster_27280
AACGCATCAATCGACTGGAAC
>smRNA|rpm:874.868|locus:chr15B:964136-967092|Cluster_52639
TTGGTATTTGATAGTAGGACT
>smRNA|rpm:5.53|locus:chr16B:1567924-1569666|Cluster_54096
AACTTTTTCGACTCTGTGACAGG
>smRNA|rpm:25.96|locus:chr15A:1197359-1200494|Cluster_24414
TTCTGGATATGTAGCTGTGCC
>smRNA|rpm:13.537|locus:chr11A:61801-62534|Cluster_18717
ATCTGTCTGACACTTGTGCC
>smRNA|rpm:15.353|locus:chr9A:4663957-4666266|Cluster_17076
TGGCCGTACTAAGAACACCCTT
>smRNA|rpm:5.303|locus:chr11A:63350-63716|Cluster_18718
TAGACGGTTTGATGAAGAACA
>smRNA|rpm:8.13|locus:chr4A:1509247-1509693|Cluster_7028
TGCTCAGGGAATTCATGACC
>smRNA|rpm:25.96|locus:chr4A:1509770-1511457|Cluster_7029
AGACGATCGAGAGGACTTCT
>smRNA|rpm:6.83|locus:chr17A:3166442-3166715|Cluster_27462
TACTGCTGACTCTTCTAATTGT
>smRNA|rpm:19.397|locus:chr17A:3165950-3166153|Cluster_27461
TAGACTCTTGGAATGTTACTGG
>smRNA|rpm:38.217|locus:chr4A:1507737-1509154|Cluster_7027
TCGACTTTTGAATCATCCGGA
>smRNA|rpm:5.014|locus:chr6A:4939510-4939810|Cluster_11892
ATCCGGCCGATCCGAACCGATC
>smRNA|rpm:8.378|locus:chr9B:3151905-3152649|Cluster_44718
TACGTCGTGCTTTGAAATGC
>smRNA|rpm:8.027|locus:chr6A:4943802-4944372|Cluster_11894
TTCTCGATTGGATTTTGCTTC
>smRNA|rpm:15.229|locus:chr2A:1117711-1118675|Cluster_2613
CGACTTTGGACCATCTGGCC
>smRNA|rpm:73.174|locus:chr2A:1112725-1117448|Cluster_2611
TTGACAACTACTTGGACGAGC
>smRNA|rpm:18.778|locus:chr1B:924250-924510|Cluster_28885
TCAGTGACTATCCGAGATGC
>smRNA|rpm:5.345|locus:chr1B:925550-925814|Cluster_28886
TATAATCTCGTTCGACCTCG
>smRNA|rpm:5.572|locus:chr1B:927273-927519|Cluster_28887
AAGGACTATCCAAACATTCGGT
>smRNA|rpm:6.872|locus:chr4B:3961382-3961746|Cluster_36061
TGATATCCGGATATCCGCTCT
>smRNA|rpm:9.059|locus:chr4B:3983742-3987489|Cluster_36062
AAGTTTACCGAATCTGTGGCACC
>smRNA|rpm:36.401|locus:chr10A:1506101-1507799|Cluster_17660
TGCTAGGACTGTATCTGACCT
>smRNA|rpm:5.2|locus:chr4B:4005849-4008005|Cluster_36067
AAACGATCTTGACCGAAAGCCT
>smRNA|rpm:39.022|locus:chr5B:4272950-4273520|Cluster_38302
TTGGTCTGGGGCACATCGCTC
>smRNA|rpm:18.593|locus:chr5B:4273857-4274513|Cluster_38303
AAGGAACATGACAAAAGCGT
>smRNA|rpm:11.308|locus:chr5B:4271320-4271970|Cluster_38300
TATGTTGGTGTAGATATGGCT
>smRNA|rpm:10.029|locus:chr5B:4272097-4272565|Cluster_38301
TAGGATTGAAGAATGCATGTGT
>smRNA|rpm:7.181|locus:chr2B:5889862-5892272|Cluster_32946
AACTTCTCCCGGAACCTGGA
>smRNA|rpm:11.019|locus:chr4B:1617922-1620366|Cluster_35264
AGCGGTCTTTCTGGAAACTCT
>smRNA|rpm:37.082|locus:chr7B:5443520-5445820|Cluster_42717
AATCGATTTACATATCCCTGT
>smRNA|rpm:14.3|locus:chr7B:5445961-5446663|Cluster_42718
TGGAGCGATCTGTGCTGTGC
>smRNA|rpm:6.356|locus:chr7B:5446805-5447169|Cluster_42719
TGCGTAACTTCTGATCCAGT
>smRNA|rpm:312.32|locus:chr17B:2289710-2305761|Cluster_56409
ATCTGAAACAAGGACTAGTTC
>smRNA|rpm:749.589|locus:chr17B:2256676-2289631|Cluster_56408
TAGGCTGATTTGATACACATC
>smRNA|rpm:8.337|locus:chr17B:2241187-2243723|Cluster_56400
TTCTTGCAACTGTGGACAGC
>smRNA|rpm:9.946|locus:chr17B:2246148-2248320|Cluster_56403
TCTTCCAACCGTCAGACGTGT
>smRNA|rpm:6.232|locus:chr1B:2749173-2750081|Cluster_29466
ACTTCCGGCTGGGAGGAACCCA
>smRNA|rpm:5.861|locus:chr17B:2249239-2251324|Cluster_56405
AAGTGGATCTGACATGTATGTC
>smRNA|rpm:7.903|locus:chr16B:3212501-3214802|Cluster_54662
ATGTGGACTTTCAATCAAAAGA
>smRNA|rpm:5.345|locus:chr16B:4048748-4049455|Cluster_54936
ATGGCTGTTGTTAGAGTTAGC
>smRNA|rpm:6.211|locus:chr16B:4047309-4048495|Cluster_54935
CGACGAAGATCTTGGAAACTCC
>smRNA|rpm:5.386|locus:chr16B:4045711-4047197|Cluster_54934
CGCGAGAAGCTGCAGAAGAAGC
>smRNA|rpm:9.121|locus:chr18B:2200644-2203477|Cluster_57318
TTTGCTCATCCTGGCTCTGTGA
>smRNA|rpm:149.01|locus:chr4B:1071458-1077753|Cluster_35081
TGACGCTTGGATCTTTGTTGA
>smRNA|rpm:24.02|locus:chr4B:1090425-1092278|Cluster_35088
TTTGTGTCTCTAGATTGAAA
>smRNA|rpm:6.768|locus:chr8A:3723723-3725182|Cluster_14981
CTCCGTTGGTCTTTTTCTGCT
>smRNA|rpm:17.004|locus:chr9A:2738476-2740811|Cluster_16387
TGAATCGGAGCTTGCCAGG
>smRNA|rpm:5.427|locus:chr7A:1342743-1345556|Cluster_12547
TGGACTATAGGTGTGGTAGG
>smRNA|rpm:949.982|locus:chr14A:1741405-1746301|Cluster_23504
TAATGAAGACTGATAAACCATC
>smRNA|rpm:15.58|locus:chr18A:2211057-2213368|Cluster_28260
TAGCTCTGAAATGAAAAGATTC
>smRNA|rpm:69.872|locus:chr10A:789525-793613|Cluster_17380
TGGATCTAGCGTGCTCAACC
>smRNA|rpm:28.044|locus:chr10A:806982-813432|Cluster_17383
TTCAATCTGCGTGAACTAGC
>smRNA|rpm:11.226|locus:chr2A:4495802-4497595|Cluster_3876
AAAAAAGATTGAGCCGATC
>smRNA|rpm:6.026|locus:chr10A:4224051-4224390|Cluster_18573
TATCTATGTAGCATCACTCC
>smRNA|rpm:305.531|locus:chr13A:1973496-1985906|Cluster_22302
TACCGTATCTGTGGCAGC
>smRNA|rpm:16.137|locus:chr9A:1703604-1705089|Cluster_16030
AATGACTGGATATTCGTTGCC
>smRNA|rpm:15.043|locus:chr13A:1986605-1987952|Cluster_22304
AATTTGATCGACTTCCTGAAGT
>smRNA|rpm:7.676|locus:chr3B:3202256-3203699|Cluster_34130
TGGAGGATTAAAACAATGGG
>smRNA|rpm:5.572|locus:chr3B:3213600-3213872|Cluster_34133
AAACGGCTCTGATGGTCATTGA
>smRNA|rpm:9.203|locus:chr3B:4777337-4780256|Cluster_34682
TCAGATTGGATGGATCAACTCC
>smRNA|rpm:8.605|locus:chr17A:707894-711891|Cluster_26644
AACATAGACTCGGGGTGCTCC
>smRNA|rpm:119.769|locus:chr6B:1319970-1329060|Cluster_39738
AATGTAGCTCTCTGGATCCATC
>smRNA|rpm:6.995|locus:chr6B:376485-377484|Cluster_39438
AGGAGCGGAAGCTGAAGGACT
>smRNA|rpm:23.194|locus:chr2B:4749410-4749701|Cluster_32553
TTCCGCTTGGACGAGGTACATG
>smRNA|rpm:19.955|locus:chr17A:1598003-1598497|Cluster_26909
TAGTGACTGGAGGAATTTTCC
>smRNA|rpm:477.694|locus:chr17A:1581359-1584524|Cluster_26908
TGAACTGGAAGACACTGAAGG
>smRNA|rpm:5.014|locus:chr6B:356087-357925|Cluster_39431
AGTGGCTGAGATTGGTGAACCC
>smRNA|rpm:8.543|locus:chr2A:4080738-4082154|Cluster_3709
TTGACTGAAGACTGTGTTTTC
>smRNA|rpm:12.835|locus:chr10B:4361868-4363876|Cluster_46721
AAGACTAATAGACTGACGT
>smRNA|rpm:223.814|locus:chr10B:4369792-4370118|Cluster_46723
TACAAAGGTATGGTAGCGGATC
>smRNA|rpm:63.888|locus:chr10B:4370200-4370656|Cluster_46724
TCCGCTACCACACATTTGTAGG
>smRNA|rpm:14.631|locus:chr18B:1089838-1092489|Cluster_56956
TTCCCGATTAGAACTGATTTCT
>smRNA|rpm:5.592|locus:chr5B:2868154-2869479|Cluster_37811
TATTGCGGACTAGTGCTCTTTC
>smRNA|rpm:7.553|locus:chr5B:2866309-2867895|Cluster_37810
TACGAGGACGTGAATGCGACA
>smRNA|rpm:89.187|locus:chr5B:2891909-2895780|Cluster_37816
TTCCGACTTCAAACTGTGTTTT
>smRNA|rpm:10.297|locus:chr5A:2305751-2306316|Cluster_9346
TGCGGAACATGTTGATATACC
>smRNA|rpm:6.17|locus:chr5A:2307951-2308321|Cluster_9348
ATTTGCGATTTCGGATTGTCCA
>smRNA|rpm:76.022|locus:chr5A:2556674-2557001|Cluster_9439
TTGGGACTCAATGGGAATTG
>smRNA|rpm:15.745|locus:chr3B:3786995-3789920|Cluster_34350
ATTTCCGTCAGGAAGTAGGCGA
>smRNA|rpm:6.459|locus:chr3B:3808750-3811228|Cluster_34355
AACGGTTATGGAAGGTTTCTT
>smRNA|rpm:8.419|locus:chr6A:3589668-3590909|Cluster_11389
TGTGGTTGGAGATCTTTGCT
>smRNA|rpm:5.345|locus:chr1B:330616-332701|Cluster_28670
TAAGATCACCGAACTCGAACGG
>smRNA|rpm:5.778|locus:chr16B:4751992-4753480|Cluster_55225
TATCACGTGGGCTCGCAAGT
>smRNA|rpm:8.626|locus:chr8B:1813665-1815911|Cluster_43395
ACTGTTTTTTTCTTGGGAT
>smRNA|rpm:8.915|locus:chr8A:3384413-3386370|Cluster_14865
AAGAGGACCATCTGTGGACGG
>smRNA|rpm:7.408|locus:chr8A:3383211-3384218|Cluster_14864
TTCAAACTCTGATATGTAGG
>smRNA|rpm:5.799|locus:chr8A:3387199-3387799|Cluster_14867
TTCCGGTTCTGTTAATCTTGG
>smRNA|rpm:8.172|locus:chr8A:3386452-3386769|Cluster_14866
TTCGGAGTTGTTTGAGATG
>smRNA|rpm:6.046|locus:chr11B:3018511-3019126|Cluster_47894
TGTCTGTTATTGAGAATCTTGC
>smRNA|rpm:23.525|locus:chr11B:2301014-2304869|Cluster_47679
TCACGACTGAAGTAGAGCAGC
>smRNA|rpm:78.457|locus:chr13B:2907551-2911074|Cluster_50942
TCCAGCTGTATGGATAACGTGC
>smRNA|rpm:10.359|locus:chr12A:1698609-1699805|Cluster_20889
TACTCTCGATGGGAACTCG
>smRNA|rpm:7.326|locus:chr6B:1822232-1822550|Cluster_39888
TTCCGATCTCGGACAACTACA
>smRNA|rpm:20.409|locus:chr13B:2906426-2907469|Cluster_50941
TTTCCTGACTGGTTGAATCC
>smRNA|rpm:6.83|locus:chr12B:3917577-3919687|Cluster_49949
ATATTAGTAACTCTCTCAACAAG
>smRNA|rpm:65.601|locus:chr6B:1793103-1797368|Cluster_39881
TTCGATCGAGGGTTTCTCTT
>smRNA|rpm:10.173|locus:chr6A:4083700-4084205|Cluster_11567
TTAAATCAGGAGAAACTCAAGC
>smRNA|rpm:5.922|locus:chr6A:4082715-4083417|Cluster_11566
TTCTGGGTGTTGTGAATTCC
>smRNA|rpm:7.78|locus:chr6B:1807257-1809954|Cluster_39885
ACAAAGACTGGAAGTGACCCT
>smRNA|rpm:17.004|locus:chr16B:1180933-1183230|Cluster_53949
CTTCTTAGTCGTGATCTTCT
>smRNA|rpm:8.77|locus:chr2B:4186481-4189428|Cluster_32375
TAACCGATCGCGAAGCTCTTG
>smRNA|rpm:7.594|locus:chr11A:3498692-3500205|Cluster_19923
ACGGATTTGGAAGATGATGCC
>smRNA|rpm:28.704|locus:chr4A:1354516-1356919|Cluster_6965
TGTGAGAACTCCTTTGGAATGG
>smRNA|rpm:9.1|locus:chr1A:4779163-4781533|Cluster_1646
TATTTCTGTGAGTAAACTCTTC
>smRNA|rpm:26.104|locus:chr4A:1358301-1358569|Cluster_6967
TGCAATGTCTGGAAACCACTCC
>smRNA|rpm:18.015|locus:chr11A:3500770-3504716|Cluster_19925
ATTTGAGATCTGAAGTCGGTTC
>smRNA|rpm:5.283|locus:chr4A:1358951-1359218|Cluster_6968
ATGGAAATCTGTTGATCAACAC
>smRNA|rpm:9.472|locus:chr4A:1359656-1359919|Cluster_6969
TCGGATGTAGATTCAGGATCT
>smRNA|rpm:26.187|locus:chr9B:1641907-1642225|Cluster_44277
AGCAGACTGTATGCGACATCC
>smRNA|rpm:22.699|locus:chr9B:1606265-1606715|Cluster_44276
AAGGGGGGATGTATAACTGGC
>smRNA|rpm:7.326|locus:chr3A:3934051-3935306|Cluster_5701
TTCTGTCGGATCTTCAATTGA
>smRNA|rpm:13.331|locus:chr9B:1547650-1548216|Cluster_44270
TTGTGGCTGCGGATTCCGC
>smRNA|rpm:5.861|locus:chr3B:3677632-3678833|Cluster_34314
TTGTAGATCTCATTCACTTG
>smRNA|rpm:5.324|locus:chr3A:3959672-3961736|Cluster_5709
TGCGACTGGGGTTACTCGCC
>smRNA|rpm:19.81|locus:chr9B:1644674-1645011|Cluster_44278
TCTGACATGAGACTGTGCTGC
>smRNA|rpm:5.427|locus:chr1B:1499029-1499545|Cluster_29106
TCGAACTTCTGAGTCATCATT
>smRNA|rpm:6.418|locus:chr9B:680731-682084|Cluster_43978
AATGCTGAAGATCAATGACTC
>smRNA|rpm:39.393|locus:chr4B:1746970-1748019|Cluster_35311
TCGACTTTTGAATCATCCGGA
>smRNA|rpm:13.145|locus:chr1B:5266331-5270311|Cluster_30454
TATCCTTTCTTATTCTCTGT
>smRNA|rpm:5.984|locus:chr1B:5270386-5272514|Cluster_30455
TGCTGGCGTGACGATGGACC
>smRNA|rpm:12.773|locus:chr5B:5744550-5744818|Cluster_38687
AACTAGACTAGGGACAAAGAGT
>smRNA|rpm:15.889|locus:chr10B:3947533-3950362|Cluster_46581
ATTCGATTGGTTTACTCTTT
>smRNA|rpm:8.667|locus:chr5B:5742250-5742662|Cluster_38684
ATCGTACATTGTTTGGACATGT
>smRNA|rpm:17.045|locus:chr9B:671546-677237|Cluster_43974
TTCTCTGACTGGACGCTCAACC
>smRNA|rpm:9.802|locus:chr1A:4122897-4125540|Cluster_1392
AATTGTGATCTGTGTTAGAAGC
>smRNA|rpm:7.491|locus:chr11B:3466518-3467910|Cluster_48017
ACTCCTGGTACTGGTCAACT
>smRNA|rpm:5.283|locus:chr1A:4121233-4122817|Cluster_1391
CAGCGATCTTTGAACTGTGA
>smRNA|rpm:5.407|locus:chr11B:3450136-3452170|Cluster_48010
AATCCGGTCTGTTTGAATTCGT
>smRNA|rpm:33.512|locus:chr1A:4307645-4310303|Cluster_1467
TTTGGAAAATCTGTAGCTTGC
>smRNA|rpm:5.468|locus:chr9B:533887-536422|Cluster_43931
TGGGCTTTCGATTTTTTATGA
>smRNA|rpm:6.088|locus:chr9B:767566-768307|Cluster_44013
CCTACTGCAAGAACAAGT
>smRNA|rpm:60.277|locus:chr7B:1772739-1775110|Cluster_41532
TAACGAACTCTTTGATCAGTGG
>smRNA|rpm:74.35|locus:chr5A:4888713-4890512|Cluster_10166
TCTCGCAGTCGGACATATGTG
>smRNA|rpm:6.583|locus:chr17A:1154900-1155863|Cluster_26791
AGGATTGTGCGTCTACTTGAAGC
>smRNA|rpm:16.426|locus:chr16B:2316732-2318156|Cluster_54322
AAGAACAAGGATTAGTTAGGCGT
>smRNA|rpm:3912.145|locus:chr3B:562529-564180|Cluster_33229
TCTGCAACAGGTGGAACTGC
>smRNA|rpm:9.513|locus:chr16B:2321103-2321764|Cluster_54326
TGCTGAAGATCTTGGACTTC
>smRNA|rpm:9.203|locus:chr5A:4901823-4903193|Cluster_10169
TATCGGATCTCATGCCCATTTG
>smRNA|rpm:7.491|locus:chr16B:2319603-2320166|Cluster_54324
TTTTTCTCGGATAACAATGACG
>smRNA|rpm:9.513|locus:chr16B:2320250-2321008|Cluster_54325
TAGATCTTTGACAAAAATGCGG
>smRNA|rpm:17.086|locus:chr18B:2710247-2713911|Cluster_57494
TGGACGATGGATTCATGGCC
>smRNA|rpm:6.356|locus:tig00001253:48055-49634|Cluster_58327
TTCTTCGGTCTGGACAACAGTC
>smRNA|rpm:7.903|locus:chr5B:5514651-5515703|Cluster_38630
TTCCGCTTGGACGAGGTACATG
>smRNA|rpm:5.716|locus:chr12B:1238788-1241568|Cluster_49055
AACGACTCAACAGAACTCTTGG
>smRNA|rpm:8.461|locus:chr7A:2136902-2139441|Cluster_12834
AATACGATTGGTTAGAAGGATC
>smRNA|rpm:8.935|locus:chr17B:468030-470255|Cluster_55811
AGGATTCGAAAGTAACTCGACC
>smRNA|rpm:8.997|locus:chr17B:481322-484186|Cluster_55817
TCATGGGATGAAGAAGAGA
>smRNA|rpm:15.807|locus:chr17B:473820-475416|Cluster_55815
TGGTCGATCTGAACCTCAATTC
>smRNA|rpm:32.811|locus:chr1A:2312709-2318651|Cluster_791
AATTGGTTGAGAATTGAAAGAGT
>smRNA|rpm:89.208|locus:chr1A:2318872-2325368|Cluster_792
AGCCAAATCCGATCTCTGACTC
>smRNA|rpm:31.015|locus:chr12B:1059113-1063393|Cluster_48981
TAGGGATGTCTGAACGGAGT
>smRNA|rpm:5.138|locus:chr2A:257733-258432|Cluster_2286
TTCGGATAGTTGAGAGAAGA
>smRNA|rpm:24.329|locus:chr1A:2331175-2334164|Cluster_798
TGAGATCTTGGGCTTTGACC
>smRNA|rpm:253.323|locus:chr1A:2334302-2346039|Cluster_799
AAAGTCTGTGATATTCTCAAGC
>smRNA|rpm:70.306|locus:chr13A:377951-378399|Cluster_21821
CTTCTCTTTGAACGTTCTTTT
>smRNA|rpm:10.524|locus:chr16B:2692547-2696009|Cluster_54492
ATAAGAACCGATTGAGCCTGG
>smRNA|rpm:6.191|locus:chr16B:2696270-2698040|Cluster_54493
TACGGAACGATCTGGTGCAGC
>smRNA|rpm:112.877|locus:chr5B:843454-847467|Cluster_37109
TCAAGACTTGTATCCTATGCA
>smRNA|rpm:41.354|locus:chr4B:4272230-4275840|Cluster_36153
TCGAATCGACGCGGATGGATT
>smRNA|rpm:21.42|locus:chr4B:5411267-5413922|Cluster_36476
TGTCACCGAACTGCAACGAGC
>smRNA|rpm:28.147|locus:chr4B:5403259-5405080|Cluster_36474
GAGATTGTTCGACACCGAGA
>smRNA|rpm:40.425|locus:chr4B:5405304-5406161|Cluster_36475
AAGGATGATGATCTTGGAGA
>smRNA|rpm:5.324|locus:chr3B:1354303-1355780|Cluster_33480
TTTTAACATTCCGATCGTCTCC
>smRNA|rpm:26.166|locus:chr6A:570759-572959|Cluster_10572
TTCGATCCCGGCTCGGGGGACCA
>smRNA|rpm:5.097|locus:chr4B:5394418-5395722|Cluster_36471
TTGGACTACTCAATATATGGT
>smRNA|rpm:5.014|locus:chr3B:1365463-1366213|Cluster_33488
ACTATCTGAGAACATTCGAATC
>smRNA|rpm:5.262|locus:chr10A:3605657-3606561|Cluster_18383
TAGCGGTTTGCTTCGTTTGAGC
>smRNA|rpm:7.099|locus:chr10A:3607252-3608214|Cluster_18386
TACGAGGATTTATGGGAATAGT
>smRNA|rpm:14.424|locus:chr4B:470204-473052|Cluster_34905
TACTTGGGAACATTGAACTCA
>smRNA|rpm:10.173|locus:chr2B:4765944-4767146|Cluster_32570
AATCTACTGTTTGGACCACAGC
>smRNA|rpm:5.902|locus:tig00000130:49269-50477|Cluster_57672
CGATGATCGTTCCTAGTTCT
>smRNA|rpm:10.318|locus:chr8B:556102-556568|Cluster_42941
TTTGTGCTCTGGTCAAATCC
>smRNA|rpm:5.241|locus:tig00000141:1913-3383|Cluster_57679
TTAACTTTAGGTCTTTTTT
>smRNA|rpm:58.419|locus:chr2B:2662753-2663022|Cluster_31880
TATCTATGTAGCATCACTCTT
>smRNA|rpm:18.345|locus:chr2B:2663212-2663249|Cluster_31881
TAACTGGCAAGGATATCTGGT
>smRNA|rpm:5.881|locus:chr2B:2668207-2668468|Cluster_31884
ATTGTTCTGAATAATTTTGTTC
>smRNA|rpm:31.242|locus:chr12A:981723-982967|Cluster_20625
TTGTGTACCGAATCTTCTTTGC
>smRNA|rpm:63.95|locus:chr9B:3912572-3917014|Cluster_44988
TCTGTAAATCTCTTCTTGAGC
>smRNA|rpm:7.037|locus:chr4B:4549795-4550902|Cluster_36219
TACCAAACTGGAAACTTAGGCC
>smRNA|rpm:16.364|locus:chr12A:965600-969332|Cluster_20621
TCTATCGGTCAATTAACTTAT
>smRNA|rpm:5.819|locus:chr2B:5122466-5123842|Cluster_32681
TGCTGGACGACCTGTTGACC
>smRNA|rpm:29.385|locus:chr13B:1261493-1264236|Cluster_50376
TTTCCTGACTGGTTGAATCC
>smRNA|rpm:10.689|locus:chr17B:1744194-1746485|Cluster_56236
CCGGTGTCTGTAACAGTAGC
>smRNA|rpm:38.96|locus:chr3B:2226406-2230203|Cluster_33778
TTGAATCTGAGCAAAGTAAATC
>smRNA|rpm:7.676|locus:chr6B:3507698-3508169|Cluster_40330
TTCGACTGTTAATCGTGTTGA
>smRNA|rpm:84.668|locus:chr17B:1752108-1755334|Cluster_56238
TGATGATCGCCGTGAACGGT
>smRNA|rpm:45.749|locus:chr10A:1547697-1548319|Cluster_17716
AACCGGACTGTTTTCATTCAGC
>smRNA|rpm:5.922|locus:chr10A:408579-409439|Cluster_17245
TTCTGGTCTGTACAAGAATGGC
>smRNA|rpm:7.47|locus:chr11A:679658-681016|Cluster_18960
TTCATGTCCTCTGAATGAGC
>smRNA|rpm:16.591|locus:chr10A:402604-404885|Cluster_17241
TTCAGTATTGTCTCGACGTGT
>smRNA|rpm:8.873|locus:chr10A:405161-406962|Cluster_17242
TTCTTTGATCGTCGAGTTGA
>smRNA|rpm:47.565|locus:chr10A:1548800-1549708|Cluster_17718
AAGCTCTGCCGAACTATGTACC
>smRNA|rpm:33.657|locus:chr10A:1550219-1550918|Cluster_17719
AGGATTTACCGTGCTCTGGAGA
>smRNA|rpm:14.651|locus:chr7A:2653055-2654878|Cluster_13006
AATACACTGTTGACGGCTGAGT
>smRNA|rpm:14.342|locus:chr7A:2650240-2652960|Cluster_13005
AAGAAGAACTAATAGACATGAGC
>smRNA|rpm:22.596|locus:chr7B:4444209-4445189|Cluster_42364
TTTTATCTCGCGCGCTGTTCG
>smRNA|rpm:22.637|locus:chr5A:651701-654571|Cluster_8755
TCATCAGGATGGTATCAAC
>smRNA|rpm:5.262|locus:chr1B:4496258-4497390|Cluster_30130
TTTTTTGATTTGATTTGGCATT
>smRNA|rpm:11.638|locus:chr1B:4505031-4507573|Cluster_30133
TGATCTTCTGAATGACCTTGA
>smRNA|rpm:11.185|locus:chr1B:4515303-4515715|Cluster_30135
TTCGATCCCGGCTCGGGGGACT
>smRNA|rpm:15.435|locus:chr1B:4509615-4513136|Cluster_30134
TGCGTTCTTCGAATTCCAGA
>smRNA|rpm:40.466|locus:chr16B:786750-789962|Cluster_53770
TCGATCTGTAACTTGCACTCC
>smRNA|rpm:68.717|locus:chr15A:514575-518706|Cluster_24197
ATTCGATGTCTGTATATGTAC
>smRNA|rpm:10.565|locus:chr1B:3941824-3944554|Cluster_29926
TCCGGTGTAGGTGCTGACCT
>smRNA|rpm:10.813|locus:chr4B:2902373-2904037|Cluster_35749
CACGGATCTGAACACGGAAC
>smRNA|rpm:7.883|locus:chr4A:5344258-5345496|Cluster_8286
AGGACTCCATCTTCTGAGTGA
>smRNA|rpm:17.478|locus:chr15A:492775-495455|Cluster_24190
TGATCTGTACATCTGTATTATGC
>smRNA|rpm:17.437|locus:chr15A:495609-499699|Cluster_24191
ATTGATGATTTTGTTGACCAGC
>smRNA|rpm:6.789|locus:chr4B:2886079-2887014|Cluster_35745
TGACTTGTCTGGCTAAGGGC
>smRNA|rpm:5.964|locus:chr5B:3824500-3824951|Cluster_38116
TTTGTACTTCTTTGAATGGA
>smRNA|rpm:5.18|locus:chr1B:3947004-3949927|Cluster_29929
TGATTCGTCTGTCGTTGCTGC
>smRNA|rpm:21.255|locus:chr2A:5249603-5250020|Cluster_4135
TCGACTGGAAGGACACCCTTT
>smRNA|rpm:1964.987|locus:chr13B:2789764-2790214|Cluster_50902
TCGATTCCCGTACTCGGAACCA
>smRNA|rpm:23.463|locus:chr2A:5240651-5241321|Cluster_4130
TTGGTTTGGAACAGATACTCC
>smRNA|rpm:9.946|locus:chr2A:5246395-5248496|Cluster_4133
TAATACACTGATGAGAACTATC
>smRNA|rpm:9.823|locus:chr12B:629200-630164|Cluster_48834
ATCGGACTACGAAAAGGCGT
>smRNA|rpm:9.307|locus:chr1B:5894902-5895167|Cluster_30686
TTGGCGATCTGCACAACTTGC
>smRNA|rpm:8.254|locus:chr1B:5893300-5893570|Cluster_30685
AAGGATTAAGTGATAGATATTG
>smRNA|rpm:5.902|locus:chr1B:5874700-5875105|Cluster_30682
TGGATGTGACTTATGCAAGG
>smRNA|rpm:6.459|locus:chr1B:6440022-6442112|Cluster_30866
TATAGTCTGACAAATCTGATT
>smRNA|rpm:9.41|locus:chr14B:320846-322564|Cluster_51221
TGGGTTCTTTGATCTCTTCTGG
>smRNA|rpm:16.282|locus:chr12B:1004620-1007365|Cluster_48957
TCTATCGGTCAATTAACTTAT
>smRNA|rpm:7.057|locus:chr6A:4476079-4477102|Cluster_11718
ATTAGTACTTTTTTCTGACAGA
>smRNA|rpm:12.34|locus:chr6A:4477269-4479567|Cluster_11719
TGCTGTGTCCCTGCTCTGGA
>smRNA|rpm:11.391|locus:chr6A:4468776-4471278|Cluster_11715
TTCGAAAACTTATGATCTCATA
>smRNA|rpm:7.862|locus:chr9A:1163798-1165556|Cluster_15879
TGATGGACGATCTGATTTGT
>smRNA|rpm:23.421|locus:chr1A:2657213-2659044|Cluster_890
TGAACGGCTAGTATACCTCATT
>smRNA|rpm:5.014|locus:chr8B:2343062-2345837|Cluster_43567
ATCTTAGACTGCACACAAATGG
>smRNA|rpm:23.772|locus:chr11B:4657893-4659923|Cluster_48488
TTCGGTCGGCATTTCAGAGC
>smRNA|rpm:222.927|locus:chr11B:4624639-4625605|Cluster_48480
TAGTAAGCCGTTGAATTGTCA
>smRNA|rpm:43.252|locus:chr5B:1818949-1823739|Cluster_37484
TGTGGAGACTCGTCAGAAACCG
>smRNA|rpm:22.906|locus:chr5A:1598374-1600171|Cluster_9080
AGCCGACCGAATTCGATAGA
>smRNA|rpm:8.172|locus:chr6A:5413956-5414288|Cluster_12069
GAGAACCGTAGGCTCGAAGA
>smRNA|rpm:6.418|locus:chr2B:1928021-1928548|Cluster_31627
TTTGGTTTTCAGGTCGTCTTCC
>smRNA|rpm:6.376|locus:chr2B:1919511-1921067|Cluster_31624
TTCTTCTTGTTCTGATCTCTC
>smRNA|rpm:15.291|locus:chr2B:1917303-1919162|Cluster_31623
TTGAACTGCAGGATGTCCGC
>smRNA|rpm:5.427|locus:chr12A:512117-512715|Cluster_20479
TCTCGGTGTTGCAGTACATG
>smRNA|rpm:26.352|locus:chr3A:3541217-3542893|Cluster_5559
TTCGATTCTGTTCTTTCATGT
>smRNA|rpm:6.17|locus:chr12A:503358-503770|Cluster_20473
AAGGACGACTACGTTGAACTAGT
>smRNA|rpm:26.29|locus:chr15A:3162855-3165341|Cluster_25112
TGGATGAGCTTTTCTTGGATT
>smRNA|rpm:5.345|locus:chr12A:509597-510417|Cluster_20477
TAACCGGCTGAGGATGGACCC
>smRNA|rpm:7.656|locus:chr5B:2291175-2291869|Cluster_37664
TTGATCTTTGAATACAATGAA
>smRNA|rpm:40.962|locus:chr9A:3952112-3954177|Cluster_16839
AAAGATCTTTGGGAGACCTGT
>smRNA|rpm:17.643|locus:chr5A:3340299-3340594|Cluster_9660
AGGGTAGCGCTAGTCATGTG
>smRNA|rpm:36.133|locus:chr5B:2309142-2311986|Cluster_37669
TCCGGTCTTGAAAAGAATTTA
>smRNA|rpm:8.027|locus:chr12B:2706110-2709352|Cluster_49539
TGCTGTAGCCGATCATGATC
>smRNA|rpm:5.964|locus:chr4A:4302302-4303974|Cluster_7955
TGCATTAGTGGAAAGTCTAGC
>smRNA|rpm:5.345|locus:chr13A:3539014-3539307|Cluster_22831
ACTGTGACATGTACTCTGTGGT
>smRNA|rpm:10.297|locus:chr18A:2664854-2667999|Cluster_28442
TAAGATCCGGCATTCTCTGCC
>smRNA|rpm:8.316|locus:chr13B:1897749-1899430|Cluster_50570
TCGATCGACTGTGTGATATGC
>smRNA|rpm:12.113|locus:chr13B:1911455-1912467|Cluster_50577
TACACAACTCTGAGCCATCTC
>smRNA|rpm:8.523|locus:chr12B:2697810-2698861|Cluster_49534
TATTTCTACACTATAAACTGT
>smRNA|rpm:28.126|locus:chr13B:1907763-1909559|Cluster_50575
ATGGCGGCAAACGATGACT
>smRNA|rpm:8.523|locus:chr12A:1241862-1244914|Cluster_20697
TGTGCTACCGGATTCTTTGA
>smRNA|rpm:43.397|locus:chr12A:2391889-2392868|Cluster_21124
TGGAAATGTCTTCGGCTCTGA
>smRNA|rpm:38.547|locus:chr12A:2393006-2393428|Cluster_21125
TTCGGTCTGCACATTTCTCC
>smRNA|rpm:22.534|locus:chr12A:2393510-2393972|Cluster_21126
CCGCGTAGCGCTCAAACGGC
>smRNA|rpm:8.378|locus:chr12A:2390066-2390483|Cluster_21120
TAGTAGTCGTTCAGGAGAGA
>smRNA|rpm:37.0|locus:chr12A:2390575-2391043|Cluster_21121
CAGGCTGACGAGAAACGAGG
>smRNA|rpm:21.626|locus:chr12A:2391151-2391509|Cluster_21122
ACTCGGATTCTTCTTTCTTGA
>smRNA|rpm:15.828|locus:chr12A:2391595-2391799|Cluster_21123
TTCTATGGATCTATGTTGAAT
>smRNA|rpm:8.873|locus:chr11B:3957858-3959036|Cluster_48225
CATCTGTGCCCTGAATCTCC
>smRNA|rpm:11.391|locus:chr6B:2626775-2627480|Cluster_40033
AACTCGGGAGGAAATGGACC
>smRNA|rpm:39.435|locus:chr6B:2628419-2629816|Cluster_40037
TCTTCAGATTGATGACTTGA
>smRNA|rpm:9.554|locus:chr6B:2628123-2628322|Cluster_40036
TGCGATGTTGACTTTGGAGA
>smRNA|rpm:6.81|locus:chr9B:4901570-4904308|Cluster_45281
TTTTGATGGATTCAGTAGCTGA
>smRNA|rpm:5.076|locus:chr9B:4916358-4917572|Cluster_45287
TTGACGATTTGGAACATCCC
>smRNA|rpm:35.225|locus:chr15B:2692248-2693161|Cluster_53172
AACTTGAGTTCTGACTGGACTTT
>smRNA|rpm:48.741|locus:chr15B:2693313-2696115|Cluster_53173
AACTGGAAACTCAAAAAGCACC
>smRNA|rpm:58.461|locus:chr15B:2690394-2692171|Cluster_53171
TGTCTGTTGGAATATCCTCC
>smRNA|rpm:21.337|locus:chr15B:2724451-2726666|Cluster_53176
CACTGGAAGAAAGAAAGAATG
>smRNA|rpm:20.574|locus:chr15B:2726798-2729092|Cluster_53177
ATGAAGATCAATGGACTAGAGT
>smRNA|rpm:406.955|locus:chr15B:2696193-2723993|Cluster_53174
TCTTCTTTGGGCTTACTAGA
>smRNA|rpm:7.945|locus:chr8A:130771-131215|Cluster_13826
TGACTGAGGACGACTTGTGGA
>smRNA|rpm:7.511|locus:chr8A:1582049-1583341|Cluster_14292
ATGACTGGAGGGAATCTCCCC
>smRNA|rpm:31.449|locus:chr8A:108247-109583|Cluster_13821
CCAAAGGCTCTGATCGTGGC
>smRNA|rpm:6.975|locus:chr8A:1595301-1596802|Cluster_14299
AACTTCTGTATACAACAACTGA
>smRNA|rpm:30.438|locus:chr16A:1481177-1485310|Cluster_25808
TACGATCAAAGACAAGAGT
>smRNA|rpm:5.283|locus:chr9B:2317000-2319443|Cluster_44489
ACGTGATAATCCAAGAGTGAGC
>smRNA|rpm:44.098|locus:chr9B:2306743-2312415|Cluster_44485
TGAACAAGAATCTGATGACAATC
>smRNA|rpm:14.775|locus:chr9B:2301857-2305064|Cluster_44482
TACGTGTAACTCTGCTTATGC
>smRNA|rpm:28.766|locus:chr16A:2647271-2649518|Cluster_26167
TTCTCGTCGATCTCAGGCTGG
>smRNA|rpm:21.213|locus:chr4A:1541651-1546443|Cluster_7043
TTCTGAGCTCTCGATCACCTTT
>smRNA|rpm:24.618|locus:chr8B:390256-393565|Cluster_42881
TTGAGCTGGTCGACTGTAGCC
>smRNA|rpm:6.768|locus:chr4A:1550654-1552156|Cluster_7046
ACTGAGTCAGACTTCGCTGTATC
>smRNA|rpm:14.156|locus:chr7B:4979318-4979744|Cluster_42551
ATTGGATCTGTTACATTGTTGT
>smRNA|rpm:22.782|locus:chr14B:1652183-1654609|Cluster_51641
TATGTAAGCGTGTAGGACCA
>smRNA|rpm:26.785|locus:chr9B:3188111-3191336|Cluster_44733
ATCGATGTAGCTACAATTCT
>smRNA|rpm:5.221|locus:chr7A:2587105-2589140|Cluster_12992
TTCATCCGTCTGCGAGCTCGC
>smRNA|rpm:5.984|locus:chr10B:4141003-4142717|Cluster_46645
TCGTGCTTTAGTGCTAGACGT
>smRNA|rpm:5.675|locus:chr2A:1265277-1267662|Cluster_2675
ATCAGTTGCTGGGACAAGGA
>smRNA|rpm:9.905|locus:chr4B:2361473-2363369|Cluster_35536
CAGCTTGTTGGAAGGACTCCC
>smRNA|rpm:7.449|locus:chr4B:1577809-1578882|Cluster_35241
TCAGTCGACTGACGATGGGTC
>smRNA|rpm:7.78|locus:chr4B:2343178-2345073|Cluster_35534
TCGGCTCGAGTCTTGTGATTCT
>smRNA|rpm:13.702|locus:chr2B:3703754-3704161|Cluster_32212
ATCTAATGGCATTGTTGAACTT
>smRNA|rpm:11.473|locus:chr2B:5924451-5925713|Cluster_32965
TTCGATCCCGGCTCGGGGGACCA
>smRNA|rpm:5.51|locus:chr4B:1586596-1588363|Cluster_35246
TCTGCTGGTCTAACTCTTGC
>smRNA|rpm:68.944|locus:chr4B:1589373-1591497|Cluster_35247
TTACGATCTGAGATGAACTCTC
>smRNA|rpm:19.005|locus:chr18B:1545720-1546280|Cluster_57080
ACGACTGGGTTGATGCGGACTC
>smRNA|rpm:7.305|locus:chr6A:3632128-3633547|Cluster_11405
TTGTAGATCTTCATTTTTTGA
>smRNA|rpm:15.58|locus:chr8B:108560-109418|Cluster_42777
TTCTGTAGCCTTGACTGAAGC
>smRNA|rpm:6.149|locus:chr8B:107090-107691|Cluster_42775
TACTCCGACTGAATAGCCCTTC
>smRNA|rpm:28.58|locus:chr17B:2349001-2349820|Cluster_56427
AAGCTTCACAGGACTGGACC
>smRNA|rpm:32.027|locus:chr17B:2348150-2348468|Cluster_56425
CCTGGTAGACTGCAACTGAGT
>smRNA|rpm:26.764|locus:chr17B:2347550-2347818|Cluster_56424
TTGGCCTTTGTGGAACAAGA
>smRNA|rpm:52.951|locus:chr17B:2345950-2346712|Cluster_56423
TCTGTTGACTTGCTTGTAGA
>smRNA|rpm:71.048|locus:chr17B:2344965-2345821|Cluster_56422
TGGATCTGAAAACTTTGAATTC
>smRNA|rpm:9.121|locus:chr18B:1020014-1020540|Cluster_56932
TCCGAATCAGGAAAGAGAACC
>smRNA|rpm:7.883|locus:chr17B:2353811-2354931|Cluster_56428
TGGTGGCATGATCGTTCGACT
>smRNA|rpm:12.051|locus:chr5A:5204812-5208469|Cluster_10292
TATGGGCCAGTAGTCAGAGT
>smRNA|rpm:30.726|locus:chr9A:4531400-4534403|Cluster_17010
TGGCGTGCTGTCTCAGGA
>smRNA|rpm:10.999|locus:chr2A:4799175-4800366|Cluster_3988
TTTGGAAGACGGATTCGCACC
>smRNA|rpm:14.631|locus:chr7A:1293050-1294366|Cluster_12527
TCGACTCTCTACGAAACTGG
>smRNA|rpm:9.08|locus:chr18A:2039910-2041585|Cluster_28202
AACCATTTGGGACGTTGGAACC
>smRNA|rpm:15.951|locus:chr18A:2041665-2044542|Cluster_28203
ACACATCTCGAGGGACTGCCCG
>smRNA|rpm:12.897|locus:chr6A:1248835-1249838|Cluster_10740
TGGCGACTTCACTCTGCAGA
>smRNA|rpm:9.389|locus:chr5B:6966787-6968933|Cluster_39182
AATCTTGACTGAATTCCAAATC
>smRNA|rpm:14.858|locus:chr6A:1251081-1252027|Cluster_10745
TCAGGATCTTGAACGTCAGA
>smRNA|rpm:13.331|locus:chr6A:1252156-1253878|Cluster_10746
CGTGTACATCCAAAACCTGA
>smRNA|rpm:12.196|locus:chr15A:1951716-1953753|Cluster_24698
TTGATAAATGGGATTGTGTT
>smRNA|rpm:15.229|locus:chr4A:4198018-4200438|Cluster_7924
TGGGACGATCTAGAATAGACT
>smRNA|rpm:5.159|locus:chr5A:4306230-4307614|Cluster_9878
TGGCGAAGATCTCGAAGGCG
>smRNA|rpm:38.341|locus:chr15A:1943007-1945927|Cluster_24695
CTTGATCAGGCCTTGTGACT
>smRNA|rpm:15.208|locus:chr12B:2789152-2789967|Cluster_49580
TTGTGGCTGCGGACTCCGC
>smRNA|rpm:9.389|locus:chr10A:1654742-1656667|Cluster_17769
ATTTGGGTTTGTTCAGAGCTCA
>smRNA|rpm:9.884|locus:chr12B:2790100-2790686|Cluster_49581
TGTTAGTTTGATTGTTGTAGC
>smRNA|rpm:9.389|locus:chr2B:1499194-1503238|Cluster_31439
ATCTGTGCTCAAGGCTTTTGAC
>smRNA|rpm:11.969|locus:chr3A:4632301-4632619|Cluster_5947
TTCTCGAGATACGGCTCTATT
>smRNA|rpm:5.943|locus:chr3A:4630304-4630819|Cluster_5946
TTTCGTCTTCGTCGGGAAAGA
>smRNA|rpm:12.897|locus:chr17B:399052-399492|Cluster_55790
TCGTGTACCGAATCTTCTTTGC
>smRNA|rpm:8.192|locus:chr6B:445369-446712|Cluster_39454
TTGATGATCTTGACTCTTGT
>smRNA|rpm:13.351|locus:chr3A:4625900-4626432|Cluster_5940
AATGAAGATCGTGAACACCTCA
>smRNA|rpm:5.159|locus:chr2A:4103747-4104285|Cluster_3724
TCTGGAACGTGGCTTGATGGA
>smRNA|rpm:7.057|locus:chr10B:3031053-3032822|Cluster_46256
TCTTCCGAGCTGAACGACTCC
>smRNA|rpm:5.097|locus:chr10B:3022455-3024713|Cluster_46251
TACTAGTACATGGACAGAAGCT
>smRNA|rpm:9.142|locus:chr10B:3020376-3022376|Cluster_46250
TGCCGATTTCGATGGACGCGA
>smRNA|rpm:9.926|locus:chr2A:4118103-4119908|Cluster_3729
TGATGTCGATTGTAAACTGC
>smRNA|rpm:8.151|locus:chr3B:3854101-3856791|Cluster_34372
AATTTCTGATTCTCTGGCAATC
>smRNA|rpm:8.027|locus:chr6A:3544482-3544821|Cluster_11365
TCGACTGTTTGCACACCAAAT
>smRNA|rpm:26.372|locus:chr6A:3545525-3546071|Cluster_11367
AAGGGATCTCGGAGAAGACT
>smRNA|rpm:25.155|locus:chr6A:3544916-3545435|Cluster_11366
TTAGCTCTTGGAACGGTAGG
>smRNA|rpm:19.253|locus:chr6A:3537041-3541344|Cluster_11361
TATGTTCGACTGTGAAGAGC
>smRNA|rpm:5.2|locus:chr6B:874469-876148|Cluster_39536
AGGAACAGGATGAGAGTGGT
>smRNA|rpm:43.995|locus:chr6A:3546176-3547700|Cluster_11368
TCGTCATCGTCAGTGTGCTCC
>smRNA|rpm:16.901|locus:chr1B:3030953-3034575|Cluster_29554
TTCCGGTCGACGAGATACAAGT
>smRNA|rpm:13.97|locus:chr15A:72286-75061|Cluster_24036
TCGGTCACGATCTCTACGATG
>smRNA|rpm:8.832|locus:chr4A:2050756-2052610|Cluster_7211
TTTAGGGCTGGGAGAAACCCC
>smRNA|rpm:10.008|locus:chr4A:3485151-3486014|Cluster_7746
ATCTGGACGACTTTATGAACC
>smRNA|rpm:11.638|locus:chr7A:3282441-3285091|Cluster_13213
AAATCCGGTCTGGTTGATGTC
>smRNA|rpm:5.159|locus:chr11B:2128305-2129187|Cluster_47613
TACGATCTGTCGCTAGTTCC
>smRNA|rpm:15.745|locus:chr8A:3303823-3305647|Cluster_14841
TGCTGCTGAACTATGAGTTTC
>smRNA|rpm:6.211|locus:chr11B:2122614-2124664|Cluster_47611
TTTTCTGATTTCAAACTCTTG
>smRNA|rpm:5.138|locus:chr5B:360681-363257|Cluster_36930
TGGACGTGGCTCCGATTGCGT
>smRNA|rpm:5.613|locus:chr12A:1627211-1630017|Cluster_20864
ACGACGTGGAATTGATCAAAGA
>smRNA|rpm:5.18|locus:chr12A:1621528-1623429|Cluster_20863
TAGTATCTAGGTAATTTTCTCT
>smRNA|rpm:101.569|locus:chr12A:1642532-1643580|Cluster_20869
TCATTGGCTTCTGGACGAGA
>smRNA|rpm:8.192|locus:chr11A:3545565-3546724|Cluster_19943
TTGGACCTAGTAGACATGGT
>smRNA|rpm:10.524|locus:chr1A:2874063-2876815|Cluster_959
CCTGGTTGAGGGCGAAGAACC
>smRNA|rpm:6.046|locus:chr1A:4808957-4810901|Cluster_1662
TACTGGCTTCGATCTCAACACC
>smRNA|rpm:8.007|locus:chr5A:2501718-2503984|Cluster_9419
TCCAATCGTCTGATGTGCTCC
>smRNA|rpm:5.922|locus:chr1A:4818241-4818497|Cluster_1667
TATTGGTTAAGGACTGTGTC
>smRNA|rpm:38.011|locus:chr4A:1334297-1336498|Cluster_6948
TTACGATCTGAAATGAACTCTC
>smRNA|rpm:54.086|locus:chr5B:3052650-3060609|Cluster_37875
TACGACCTCCAGGACACAAGG
>smRNA|rpm:11.494|locus:tig00001169:17657-20711|Cluster_58051
TTAAGGGCTGGTTGGACAACC
>smRNA|rpm:25.629|locus:chr3A:4179448-4182125|Cluster_5767
ATCTGTTAGACGTTCGACGTGT
>smRNA|rpm:21.833|locus:chr3A:4177675-4179348|Cluster_5766
ACGTGATTCATGACTCTCAAGG
>smRNA|rpm:30.623|locus:chr1B:5308676-5312113|Cluster_30472
TGACTGCGGTTTATTCTTTGC
>smRNA|rpm:23.545|locus:chr1B:5320718-5324227|Cluster_30473
TCAGGATCTGGCAAGACTTTCC
>smRNA|rpm:15.766|locus:chr9B:492750-493265|Cluster_43915
GATCATCGTCAGCTTGTAGA
>smRNA|rpm:15.539|locus:chr9B:493757-494522|Cluster_43917
CGCCTTCGACTTCTGAGCAGC
>smRNA|rpm:7.718|locus:chr1A:4243015-4245246|Cluster_1449
ACCGAGACTGGTCCTGATGGCT
>smRNA|rpm:7.057|locus:chr4A:1315-1668|Cluster_6490
TGGATTTGCTGATTACTTGC
>smRNA|rpm:11.412|locus:chr4A:11140-13367|Cluster_6493
TATGGGGTCTGTAGTAGTGC
>smRNA|rpm:17.705|locus:chr4A:22081-26876|Cluster_6496
TCCGGATTCTCTGACTCAGA
>smRNA|rpm:10.4|locus:chr5B:1181123-1183414|Cluster_37243
AACGGGCCAATCTTCTAGACGG
>smRNA|rpm:7.615|locus:chr5B:1175154-1176980|Cluster_37240
TTCTGATTCGGATATTGATC
>smRNA|rpm:7.47|locus:chr7B:376034-376512|Cluster_41049
TATCTATGTAGCATCACTCTT
>smRNA|rpm:11.989|locus:chr9B:829825-832623|Cluster_44038
TCCGCGACGTGAGCTTAGGT
>smRNA|rpm:6.707|locus:chr7B:358429-359517|Cluster_41043
TTGTCTGACCAATCAAACTGTC
>smRNA|rpm:5.922|locus:chr7B:359633-360462|Cluster_41044
TCGACTGGAAGGATTTCCTTC
>smRNA|rpm:5.118|locus:chr7B:1627306-1628839|Cluster_41510
ATCCGCTGCTTCTGTAACATGT
>smRNA|rpm:7.119|locus:chr1A:1099451-1099768|Cluster_401
TGGGCTGATCAGATGTGGC
>smRNA|rpm:87.928|locus:chr5A:1231950-1233697|Cluster_8935
TCGGATTTGGCCTCAAGAGCC
>smRNA|rpm:12.608|locus:chr1A:1103700-1104321|Cluster_405
ATATGACAAGTGGATGGAACGCC
>smRNA|rpm:19.769|locus:chr11A:1793269-1795484|Cluster_19363
AGGACATTTGGACGGAGGACT
>smRNA|rpm:268.965|locus:chr9A:42902-47234|Cluster_15460
TGCTGTTCTACTGTTGTGAGC
>smRNA|rpm:12.01|locus:chr4B:2436269-2439960|Cluster_35571
TTGGAGTGACTGAAAAGACGG
>smRNA|rpm:91.643|locus:chr14B:174411-175100|Cluster_51150
AAGGGGGGATGTATAACTGGC
>smRNA|rpm:7.161|locus:chr9A:4489911-4491442|Cluster_16997
ATCTGTTGAATCGAATGATGC
>smRNA|rpm:54.85|locus:chr9A:4480019-4489789|Cluster_16996
TGTTCTGGATTCTCTGTTCC
>smRNA|rpm:11.288|locus:chr5B:1320398-1320740|Cluster_37297
TACGATGTTGGTTAGTGAGA
>smRNA|rpm:26.723|locus:chr5B:1316404-1318348|Cluster_37296
ATTTGGTCAAGAGGAAGAA
>smRNA|rpm:19.439|locus:chr1B:5621007-5621070|Cluster_30591
TTTTTCAAACTTGCAGCCTCT
>smRNA|rpm:36.484|locus:chr9A:4463951-4464218|Cluster_16990
TCTGACATGAGACTGTGCTGC
>smRNA|rpm:12.567|locus:chr4A:2990858-2991661|Cluster_7549
TTGATGTTTGGATTGTCTCC
>smRNA|rpm:40.425|locus:chr5A:265785-269496|Cluster_8621
TTGATCAAGAACTTACAATTTT
>smRNA|rpm:6.789|locus:chr4A:2989401-2989691|Cluster_7547
ATTTCTGATGTTGTAGACGG
>smRNA|rpm:10.442|locus:chr4A:2977752-2977982|Cluster_7541
TTCCGACGAGCTGATATGTAC
>smRNA|rpm:49.505|locus:chr6B:4065416-4065974|Cluster_40497
TTTGGATCACTGGAAAACTTCC
>smRNA|rpm:8.192|locus:chr17B:661867-663788|Cluster_55878
TCCGGATCACGATCTCGATCG
>smRNA|rpm:7.057|locus:chr4A:5285509-5287039|Cluster_8271
ACGAGGACGTGAATGCAACGA
>smRNA|rpm:23.256|locus:chr3A:5350451-5354464|Cluster_6238
TCGACTTTAGCATTGAGCTGG
>smRNA|rpm:87.351|locus:chr14B:1097125-1103665|Cluster_51489
TGTGTTCTCTGTATCTGTACG
>smRNA|rpm:11.927|locus:chr3A:5345755-5347163|Cluster_6234
TTTGATGATCTTAAGAATTGT
>smRNA|rpm:7.842|locus:chr14B:1073650-1075280|Cluster_51487
CGTTGTTGATCGACTGGAAGG
>smRNA|rpm:25.423|locus:chr3A:5332417-5336787|Cluster_6231
TCCGACAAGAAGAAGAATGGC
>smRNA|rpm:14.92|locus:chr5B:866208-866785|Cluster_37123
AGGAATCAAGACTCTGGAGGA
>smRNA|rpm:6.81|locus:chr5B:864123-866006|Cluster_37122
AATGACTGAGAGCTTGTGGT
>smRNA|rpm:135.968|locus:chr5B:861850-863506|Cluster_37121
TGGATCTTTTCAGGAATGGAC
>smRNA|rpm:25.196|locus:chr5B:861265-861395|Cluster_37120
TAACTGGCAAGGATATCTGGT
>smRNA|rpm:5.489|locus:chr5B:869620-869864|Cluster_37127
TATCTATGTAGCATCACTCTT
>smRNA|rpm:10.318|locus:chr4A:3458059-3460324|Cluster_7728
ATCGGAAGTAAGACTGTTACAGC
>smRNA|rpm:5.118|locus:chr18A:524860-526531|Cluster_27673
TGATTTCGTTTTCTCAGGCTCG
>smRNA|rpm:7.842|locus:chr4A:3451653-3453112|Cluster_7724
ATTCCGACTGGAGAAGATACGC
>smRNA|rpm:8.151|locus:chr4A:3456703-3457914|Cluster_7727
TAGGAAGGGACTGGAGTGT
>smRNA|rpm:8.977|locus:chr14A:2790652-2791857|Cluster_23775
TTTATGACTGGAGGAATTCT
>smRNA|rpm:11.659|locus:chr4B:5364150-5366534|Cluster_36458
ACGTGCGATCTTATGTAACAGA
>smRNA|rpm:7.14|locus:chr4B:5336503-5336963|Cluster_36450
TCTGGACTAGCTTGCACTCC
>smRNA|rpm:5.18|locus:chr11B:4317210-4318888|Cluster_48367
AAAATCAAAACTGTGAACTGGC
>smRNA|rpm:9.472|locus:chr4B:4451475-4455005|Cluster_36185
AACGGTCGAGATGAAACAAATT
>smRNA|rpm:8.688|locus:chr10B:783802-787048|Cluster_45611
TTTTCGTCTTCGTCTAAGCTGA
>smRNA|rpm:5.592|locus:chr4B:4467095-4468760|Cluster_36189
TGTGACTGGCAACCATGGCT
>smRNA|rpm:511.289|locus:chr9B:5078343-5088323|Cluster_45341
TACCATGACTCTGACCAAAGG
>smRNA|rpm:6.521|locus:chr18A:1155218-1157334|Cluster_27883
TTTAACGGATCTCTCTTATGG
>smRNA|rpm:12.794|locus:chr8A:1731185-1734262|Cluster_14335
TACGATCTACCGACTGACCGG
>smRNA|rpm:13.743|locus:chr2B:4574605-4575846|Cluster_32513
ATCCGATCGAACGAAGAGACGT
>smRNA|rpm:6.583|locus:chr7A:4022271-4022962|Cluster_13451
AAGGATGATTACGTGGAACTAGT
>smRNA|rpm:18.675|locus:tig00000099:36974-38808|Cluster_57653
TTCGGAAGCGATGGACGT
>smRNA|rpm:9.121|locus:chr12B:1313912-1318065|Cluster_49079
TACTGCAGACGTCGGAAGCTGC
>smRNA|rpm:13.454|locus:tig00000099:30473-31918|Cluster_57651
TTGGACTGAGAACGTGGGCC
>smRNA|rpm:5.551|locus:chr13B:2196643-2197560|Cluster_50684
TTCTCAGTAGCAAGTCGGTCTG
>smRNA|rpm:8.234|locus:chr13B:2199651-2200399|Cluster_50686
TCCGTATTGATTGTAGCCAGT
>smRNA|rpm:27.425|locus:chr12B:1262027-1265589|Cluster_49070
TTCGGTCTTAGGTGAAAATAT
>smRNA|rpm:36.587|locus:chr2A:1728560-1735365|Cluster_2807
ATTTCCTACTAGTAGAATCACT
>smRNA|rpm:19.356|locus:chr2A:1739540-1742685|Cluster_2809
TTCTAATCAAGGTTGTAGACGT
>smRNA|rpm:38.279|locus:chr2A:1735874-1739142|Cluster_2808
ATGGAGAATTCTGCAAAGCTGC
>smRNA|rpm:9.823|locus:chr3B:60750-61349|Cluster_33047
TGGTCTTTAGATTATCGGAAA
>smRNA|rpm:8.605|locus:chr3B:54575-55817|Cluster_33041
AATAATACTGGGAATTTCTCC
>smRNA|rpm:5.634|locus:chr17A:2099086-2099848|Cluster_27098
ATCCGTTGGATCGATAGCCTTT
>smRNA|rpm:6.067|locus:chr17A:2097242-2097667|Cluster_27096
ATCTAATGGCATTGTTGAACTT
>smRNA|rpm:17.148|locus:chr13A:2716763-2718476|Cluster_22577
AGACGTAGCCAGACTCTTGC
>smRNA|rpm:47.978|locus:chr13A:2692307-2697041|Cluster_22574
TGCGCCGACGTGGAACGATCC
>smRNA|rpm:8.626|locus:chr17A:2096460-2097019|Cluster_27095
ACAACGTTTGGGAGGTGTTCTC
>smRNA|rpm:22.348|locus:chr18B:2539453-2540757|Cluster_57433
TATCGGACGAAGCTGACGTTC
>smRNA|rpm:12.113|locus:chr18B:2538484-2539334|Cluster_57432
AATGGGAACAACATGTCGGC
>smRNA|rpm:9.699|locus:chr18B:2537561-2538385|Cluster_57431
TGTATATCTCCACTGTATAAC
>smRNA|rpm:6.872|locus:tig00001220:6678-7076|Cluster_58169
TGAGTAACTGCCTGTGAGC
>smRNA|rpm:5.84|locus:chr16B:2979355-2980416|Cluster_54587
GATCGGATCGAAAATGGACCT
>smRNA|rpm:8.605|locus:chr10A:1595159-1597818|Cluster_17737
TGTGCTGTACTCCAGAAAGG
>smRNA|rpm:11.37|locus:chr10A:1583397-1587199|Cluster_17733
TATGACTGTGCCATCAGGAGC
>smRNA|rpm:5.241|locus:chr15A:536978-537106|Cluster_24205
TTCTTTGTGACCTATTCTGC
>smRNA|rpm:25.774|locus:chr7B:4402701-4402908|Cluster_42341
CTTTCGAGCTGGTCCGCCTAT
>smRNA|rpm:5.324|locus:chr1B:4474221-4475640|Cluster_30117
ATCTTCTGTGGACTTCGTTCTC
>smRNA|rpm:9.988|locus:chr1B:4452939-4454447|Cluster_30110
TGTCCGGTAACTTGAAGAGC
>smRNA|rpm:13.124|locus:chr1B:2801548-2805715|Cluster_29492
TCATGCTGGAGAAACATCGCC
>smRNA|rpm:99.299|locus:chr9B:2260279-2267983|Cluster_44463
AAAGTGTTGACTCGTCGAGC
>smRNA|rpm:5.427|locus:chr1B:4017685-4019770|Cluster_29945
TAGGACTGGGAAGAACCCC
>smRNA|rpm:258.73|locus:chr9B:2268116-2276053|Cluster_44464
TACATAGTCTAGAGCTCTCT
>smRNA|rpm:21.296|locus:chr4B:2980284-2983262|Cluster_35760
AATTCTGGCGGATTTTGATCTCC
>smRNA|rpm:7.449|locus:chr4B:2991357-2993719|Cluster_35767
TTCCGGCTGTATCTGATACC
>smRNA|rpm:14.342|locus:chr4B:2988651-2991119|Cluster_35766
TACTGTTAGCTGATGGACGTGT
>smRNA|rpm:24.102|locus:chr2A:5996667-5997326|Cluster_4409
TCGGAGAAGACTCTCAAGACT
>smRNA|rpm:18.551|locus:chr2A:5995964-5996582|Cluster_4408
TATTCCTGATCTCATTGAACT
>smRNA|rpm:8.357|locus:chr12B:680777-681968|Cluster_48854
TGGTGTGCTCGATCTGATTC
>smRNA|rpm:115.147|locus:chr12B:711247-715091|Cluster_48859
TGGCGACTCAAATGTTCTTTG
>smRNA|rpm:5.675|locus:chr2A:5281119-5281468|Cluster_4150
AATCTCTCGACTTCTGGACGG
>smRNA|rpm:9.719|locus:chr3B:4483083-4485881|Cluster_34580
CGGACGAGTATGCAGAAACA
>smRNA|rpm:17.994|locus:chr9B:2282478-2284850|Cluster_44468
TTCCCACTGGAACTTCTGTTTC
>smRNA|rpm:7.738|locus:chr18B:441681-443614|Cluster_56742
TCTATCCGTGCTCTCTGGGCC
>smRNA|rpm:7.243|locus:chr18B:440533-441211|Cluster_56740
AGTCCTGCTATACCCACCA
>smRNA|rpm:9.265|locus:chr1B:6271496-6272736|Cluster_30803
TCAAGAGCCGACTGTGACCCC
>smRNA|rpm:6.005|locus:chr11B:514669-514999|Cluster_47111
AAAGAACATCGGTTGAGAAGG
>smRNA|rpm:12.34|locus:tig00000168:29587-29821|Cluster_57725
TATGAGATTTTGGATTTTTTGG
>smRNA|rpm:16.116|locus:chr11B:511812-512619|Cluster_47110
ACAGCGCGACAGTGTAGACAGC
>smRNA|rpm:18.097|locus:chr7A:5160850-5163185|Cluster_13789
AGGACTGAAACTTAATGACTTC
>smRNA|rpm:70.822|locus:tig00000168:28600-29051|Cluster_57724
ATGTGATCTCAGATGAAATTG
>smRNA|rpm:6.541|locus:chr14B:2538029-2540153|Cluster_51970
ATTTTGATCTTATCGGCTGCGT
>smRNA|rpm:12.753|locus:chr9A:2102074-2105930|Cluster_16178
TACAGGACTGGTATTAATCACC
>smRNA|rpm:11.453|locus:tig00000168:27000-27257|Cluster_57723
TATCTGTTGACCGTCGTTAC
>smRNA|rpm:10.586|locus:chr9A:2094381-2096559|Cluster_16173
TCTATCAGACCTAGATCACT
>smRNA|rpm:7.243|locus:chr8A:1448713-1450411|Cluster_14244
AAGACACTAGGATCTCTTCAAG
>smRNA|rpm:5.18|locus:chr11B:1623601-1624464|Cluster_47444
AGGTCTGTTATCAAATCGTAGC
>smRNA|rpm:141.87|locus:chr11B:1614705-1619908|Cluster_47442
TCTTCTTTGTGGATTCTGAGT
>smRNA|rpm:41.56|locus:chr11B:1614068-1614576|Cluster_47441
AGGATCACAGGATTCTGAGGACT
>smRNA|rpm:9.307|locus:chr11B:1613500-1613760|Cluster_47440
CAAATGAGGATTTATAACTGGC
>smRNA|rpm:6.067|locus:chr7B:2910957-2912913|Cluster_41871
CAATGACGTTGGTGTGCTCT
>smRNA|rpm:5.613|locus:tig00000168:24100-24418|Cluster_57720
TGCAGACAACGTGAACTCGAGT
>smRNA|rpm:31.449|locus:chr6A:4642382-4645533|Cluster_11778
TACGAAATTCTGTTATGCTGA
>smRNA|rpm:5.737|locus:chr6A:4634883-4636189|Cluster_11773
TTCACACATGTCATGTATCTCT
>smRNA|rpm:7.222|locus:chr1A:181660-182964|Cluster_70
AGGATTTGGCGAAATCTCGGCC
>smRNA|rpm:12.031|locus:chr6A:4630775-4633962|Cluster_11771
TGGTAGTCCACTGTATCAGC
>smRNA|rpm:9.926|locus:chr6A:4640033-4640764|Cluster_11776
ATCTCCGTTCTGATGACCTGC
>smRNA|rpm:11.453|locus:chr6A:4641276-4642287|Cluster_11777
TTCAAGCTGATCCGGACCGATC
>smRNA|rpm:15.27|locus:chr6A:4637373-4638957|Cluster_11774
AACCATGTTGGACGTGATGAGA
>smRNA|rpm:13.805|locus:chr6A:4639096-4639868|Cluster_11775
GATTGGGTCAGCGTGTAGGACC
>smRNA|rpm:25.01|locus:chr11A:2368362-2371879|Cluster_19556
TTACGCTGTCTGATTGAACTTC
>smRNA|rpm:56.748|locus:chr6A:1455059-1460264|Cluster_10827
TGGAACCTTGGAAATGTCTCT
>smRNA|rpm:17.169|locus:chr11A:3432890-3437621|Cluster_19887
TGACTGCTGAATGGGTGGC
>smRNA|rpm:9.843|locus:chr9A:1096019-1096306|Cluster_15852
AAGGGAATCTGTGGTGTATGAC
>smRNA|rpm:59.575|locus:chr6A:1462164-1464270|Cluster_10829
ACATGTAGGTTTCTGTAGGCGT
>smRNA|rpm:37.66|locus:chr6A:1460387-1462070|Cluster_10828
TCACGAACTTCGAACTTGA
>smRNA|rpm:5.159|locus:chr5A:1565428-1566684|Cluster_9065
TCGATGATCGTCACGCGCTGA
>smRNA|rpm:10.173|locus:chr5A:1557167-1558077|Cluster_9060
AATCAGATTGTGGAGCTCTCC
>smRNA|rpm:7.594|locus:chr5A:1558177-1558865|Cluster_9061
TCGACTTGGAGAATGAATCCC
>smRNA|rpm:5.778|locus:chr6A:5447336-5449747|Cluster_12085
TTGCTTCAAACTTGGAAACTGA
>smRNA|rpm:17.767|locus:chr6A:5449823-5455329|Cluster_12086
AGGAAGATCTGTGTAATGTGC
>smRNA|rpm:6.149|locus:chr2B:1861779-1865330|Cluster_31601
TCTGGAACGTCTGCATCGCC
>smRNA|rpm:14.3|locus:chr2B:1866906-1868831|Cluster_31602
TGGACTGATTCGAGAAAAATC
>smRNA|rpm:11.123|locus:chr2B:1868936-1869830|Cluster_31603
TCCGATCGTAAACTTGCTAAA
>smRNA|rpm:5.097|locus:chr6A:5458106-5459963|Cluster_12088
TCGACTTGGAGAAAGCTCTT
>smRNA|rpm:6.418|locus:tig00001240:53400-53854|Cluster_58273
ATGGACATCGATCTGCAACTCC
>smRNA|rpm:121.833|locus:chr15A:3266850-3272895|Cluster_25138
TATTGTGGCTTGGTAACTTCA
>smRNA|rpm:6.48|locus:chr17A:142111-142708|Cluster_26446
TCGAAGTAGATATTCCTGTCT
>smRNA|rpm:5.303|locus:chr12A:3352462-3353818|Cluster_21495
AACCAATCTAGAATCTCAGACT
>smRNA|rpm:10.297|locus:chr16A:2453262-2454079|Cluster_26112
TGGATGAGTGCAAGTAGG
>smRNA|rpm:12.505|locus:chr16A:2454227-2454867|Cluster_26113
TGAAAAGATCTGTTAGCTGTAC
>smRNA|rpm:1855.845|locus:chr16A:2454998-2457029|Cluster_26114
TTTCTATTGTCCAGGTCTGTT
>smRNA|rpm:8.461|locus:chr12A:3347918-3350007|Cluster_21491
TACTCAATCGATCTTCTGCTGA
>smRNA|rpm:7.119|locus:chr3A:4734792-4735870|Cluster_6000
TAGACCGGTGTGCAGGCCTGC
>smRNA|rpm:18.18|locus:chr6B:3263374-3267702|Cluster_40236
TACGAAAAGACTGAGCGTGT
>smRNA|rpm:7.986|locus:chr5A:3104688-3106103|Cluster_9606
AAGGAATCCGTTGATCGAGC
>smRNA|rpm:8.254|locus:chr11B:3086800-3087070|Cluster_47919
TGGGTCTATCCACTTCTGGT
>smRNA|rpm:28.003|locus:chr6B:4290105-4292846|Cluster_40586
TACCCGACTTGAACGAGAGCC
>smRNA|rpm:16.302|locus:chr6A:2920470-2921952|Cluster_11190
TGATGGCTGTTTTCGACTACT
>smRNA|rpm:8.275|locus:chr6A:2922030-2923291|Cluster_11191
TCGATCACGACTTCTTTGAGA
>smRNA|rpm:12.629|locus:chr7B:2443243-2444031|Cluster_41724
TTTCCTTCCGATGGACGAGGC
>smRNA|rpm:12.031|locus:chr11B:3926358-3927913|Cluster_48204
ATGGTCTTGACTACAATGAAGT
>smRNA|rpm:5.592|locus:chr11B:3921448-3922469|Cluster_48200
TACAGATCTTCCGTACTACC
>smRNA|rpm:9.554|locus:chr12A:2454449-2454891|Cluster_21144
TACATGTACCTCGTCGACCGA
>smRNA|rpm:5.654|locus:chr12A:2461205-2463933|Cluster_21145
TTGCGATCTCTGACACCAGA
>smRNA|rpm:6.191|locus:chr11B:3932392-3933801|Cluster_48209
CAGGACAATCGACTCAGTGC
>smRNA|rpm:5.572|locus:chr8A:1022491-1025807|Cluster_14106
TCTCCGAGAACGTGGACAGTGT
>smRNA|rpm:5.675|locus:chr8A:1025916-1028053|Cluster_14107
ATCCGATCGCAATTGTCTTTGT
>smRNA|rpm:11.391|locus:chr16B:3131356-3134550|Cluster_54637
TGGACTGTTATTTTTGGCTGC
>smRNA|rpm:65.477|locus:chr16B:3102598-3106877|Cluster_54630
TCCGGTTGGACTAGTCACGCC
>smRNA|rpm:31.655|locus:chr16A:1443299-1444068|Cluster_25799
AGATATTTCGATCGTTGCTCT
>smRNA|rpm:55.035|locus:chr16A:1441554-1443202|Cluster_25798
TCGGTGTCGAATGTAGTTGC
>smRNA|rpm:11.246|locus:chr11A:1038802-1039889|Cluster_19081
TCGATGGGCGATTGATCTTCT
>smRNA|rpm:6.954|locus:chr15B:2660001-2660918|Cluster_53154
TACTATCTGTGGTGCTCCATA
>smRNA|rpm:6.17|locus:chr15B:2662600-2664493|Cluster_53157
TTTGAGATCTGTCTTAACTGC
>smRNA|rpm:11.267|locus:chr7A:4549250-4549563|Cluster_13596
TGGACTTGGGAAAAAGGACT
>smRNA|rpm:14.135|locus:chr7A:4545714-4545963|Cluster_13592
TTTGATTGCTTGATGTCCTCT
>smRNA|rpm:10.215|locus:chr7A:4546106-4546420|Cluster_13593
AAGACTGAACTCCTTTTCTGGC
>smRNA|rpm:13.805|locus:chr18A:870134-873109|Cluster_27790
TCTAATATGGACATGTATGTT
>smRNA|rpm:5.241|locus:chr17A:2503507-2504283|Cluster_27247
ACCGACTTGTCAGCAAATGATC
>smRNA|rpm:23.36|locus:chr18A:888682-891916|Cluster_27794
TTTGACTAGGCTCGTAAACTCG
>smRNA|rpm:82.625|locus:chr16A:1736762-1741668|Cluster_25860
TGCAACTGGAGCTCGAACTTC
>smRNA|rpm:298.515|locus:chr7B:725019-725735|Cluster_41182
ACAAGTGGAACTCCTGGTGTG
>smRNA|rpm:5.303|locus:chr5A:1120973-1121606|Cluster_8894
AAGACTGTGCAGCCTGCAAAGG
>smRNA|rpm:7.408|locus:chr1B:2490776-2492171|Cluster_29374
TATCCGGATGTGTAGCGACC
>smRNA|rpm:15.724|locus:chr4B:3722590-3725366|Cluster_35979
ATTGTTAGAGATAGAATAGAGT
>smRNA|rpm:8.77|locus:chr5B:4878583-4878813|Cluster_38497
TCGACTCCCGTATTCGGAAT
>smRNA|rpm:5.757|locus:chr4B:3700108-3701206|Cluster_35972
TGCTCGCTCCGATCGTCGTT
>smRNA|rpm:12.691|locus:chr13A:1499171-1500124|Cluster_22149
TCTCTTAGTCTTCACTGCTGA
>smRNA|rpm:25.629|locus:chr4A:1616778-1618659|Cluster_7069
TCGTTTTCGATTGGGCGAGA
>smRNA|rpm:9.08|locus:chr17A:3020551-3021083|Cluster_27427
AACTGTGGTTACTCATGTATAGC
>smRNA|rpm:28.209|locus:chr4A:1613607-1614982|Cluster_7067
ATCTGCTGACAGACTTTGTCC
>smRNA|rpm:11.7|locus:chr17A:3017176-3018668|Cluster_27425
ATTGTGCTGGATGACCAATTCC
>smRNA|rpm:6.954|locus:chr17A:3015925-3016220|Cluster_27423
TGGGATGTAGGCTGCACGCCT
>smRNA|rpm:26.455|locus:chr7B:5041589-5042817|Cluster_42571
TGCTTGACTGATCTTTAACCC
>smRNA|rpm:5.2|locus:chr4A:1594592-1595563|Cluster_7060
AGCCGTCTTCTAGAACATTCTGT
>smRNA|rpm:15.435|locus:chr9B:3250418-3250794|Cluster_44753
TGACAACTCGAGCCCTGCCTGA
>smRNA|rpm:10.256|locus:chr9B:3258961-3260643|Cluster_44756
TTCCCGGACAGAGAGTTTGT
>smRNA|rpm:7.532|locus:chr1A:5951228-5952822|Cluster_2121
ACGATTTGTGCTGAATTCGCTC
>smRNA|rpm:13.64|locus:chr1A:1820726-1821405|Cluster_615
AAGTAGAGCTTGTATTTGGT
>smRNA|rpm:7.14|locus:chr1A:1822619-1823419|Cluster_617
AGAACTGACCTCTGAACAGACT
>smRNA|rpm:948.207|locus:chr9B:3274642-3290085|Cluster_44759
TTTGAGTGACCTACTGACAAGT
>smRNA|rpm:5.654|locus:chr14A:3166771-3168688|Cluster_23897
ACTAGAGTTGCGTAGAGCGGT
>smRNA|rpm:5.138|locus:chr14B:1923086-1924682|Cluster_51747
TCGGTCTCGCGGATCTTCGCC
>smRNA|rpm:9.08|locus:chr8B:12048-16070|Cluster_42758
TCGACTTCTATCTGACATGA
>smRNA|rpm:6.129|locus:chr2B:5244851-5246275|Cluster_32724
ATGTGACTGGGATACTCTACGG
>smRNA|rpm:7.759|locus:chr8B:904-1216|Cluster_42752
TGTGGACTCAGATTTGAAGC
>smRNA|rpm:114.837|locus:chr13A:3020158-3022119|Cluster_22661
TCGACTGTGGAGCTCACTTCTC
>smRNA|rpm:5.881|locus:chr14B:3335362-3337681|Cluster_52207
AATTCTCTTCGTCGCTCAGA
>smRNA|rpm:7.532|locus:chr9A:4588669-4589990|Cluster_17035
TCTGCCAGCTGAATCTAGAGC
>smRNA|rpm:7.594|locus:chr17A:577767-579379|Cluster_26597
TGATCGATCGCTACCAAGTTGT
>smRNA|rpm:14.074|locus:chr11A:122588-123698|Cluster_18752
AACGACTGTAAAGCCCTCCTTTC
>smRNA|rpm:8.729|locus:chr11A:121600-122369|Cluster_18751
TGCGACCGACGTGGACTACA
>smRNA|rpm:5.18|locus:chr10A:2587664-2589018|Cluster_18029
TGCTCATGGCCGATCAGACTC
>smRNA|rpm:6.603|locus:chr10A:2585523-2587578|Cluster_18028
TTCTGAGCTGGGATTCTAGTC
>smRNA|rpm:7.553|locus:chr11A:136455-137470|Cluster_18759
ATCGACTTTGACTACTTCCAGT
>smRNA|rpm:7.656|locus:chr9A:2576729-2578011|Cluster_16346
TTCCGATGTAGCAATTTTCCGC
>smRNA|rpm:7.821|locus:chr9A:2571250-2571720|Cluster_16343
AAATTACGGATTGTGCACGACT
>smRNA|rpm:8.688|locus:chr18A:2105450-2105899|Cluster_28220
ATGTCAACTTTTGCTCTTGCATT
>smRNA|rpm:7.264|locus:chr18A:2106902-2107169|Cluster_28221
GAGTGGAACTTGACGAGTGC
>smRNA|rpm:7.429|locus:chr14A:1077073-1079454|Cluster_23232
TTGACTGATGAAGAACTCGTT
>smRNA|rpm:6.521|locus:chr1B:1083875-1084386|Cluster_28953
TTCCGGTCGACGAGGTACTTGT
>smRNA|rpm:5.241|locus:chr2A:4386746-4387185|Cluster_3831
TTGGACCAAACTCTGCTGGC
>smRNA|rpm:19.521|locus:chr2A:2972550-2977437|Cluster_3297
TTCTCCGTACGACTGTTGG
>smRNA|rpm:14.28|locus:chr2A:4387303-4387669|Cluster_3832
ATTGAACACCTCCATGACCGA
>smRNA|rpm:5.303|locus:chr2A:2961420-2962303|Cluster_3290
AACGCTGTCAGCTCTAGCTAC
>smRNA|rpm:22.802|locus:chr2A:4399651-4401967|Cluster_3836
TCTCTGGATATATTGAACGATG
>smRNA|rpm:81.965|locus:chr4B:2260041-2263339|Cluster_35515
TTTTTCCGTCTCTGTAGACTTG
>smRNA|rpm:6.851|locus:chr2A:2978050-2979089|Cluster_3299
TCTACGTTGGTCTGTTCCAGT
>smRNA|rpm:8.399|locus:chr2A:3603405-3603655|Cluster_3529
TCCGGTCTCTATTGTAAGCGA
>smRNA|rpm:6.48|locus:chr2B:1554502-1558255|Cluster_31458
TCGGAATTTTAGTGAGACGT
>smRNA|rpm:8.296|locus:chr2B:1544355-1544463|Cluster_31455
TAGATCATGTGGGCCTCGTCA
>smRNA|rpm:6.459|locus:chr3B:3343101-3343526|Cluster_34176
TTTTCCTGGGACGTGTGGACC
>smRNA|rpm:6.562|locus:chr3A:4654097-4656229|Cluster_5961
ATGGAGAATTCTGCAAAGCTGC
>smRNA|rpm:11.886|locus:chr1B:4207132-4209106|Cluster_30016
TGCAAGTCCGATTGGTAGAGG
>smRNA|rpm:12.794|locus:chr6B:510479-512842|Cluster_39470
TCGGATTTGGCTCGAAGAGCC
>smRNA|rpm:5.984|locus:chr10A:1533923-1534455|Cluster_17692
TTTGATTTGGATTGTGCCC
>smRNA|rpm:10.091|locus:chr10B:3056283-3056932|Cluster_46270
AATTTCCGTAGAATGCTCTTC
>smRNA|rpm:5.592|locus:chr2A:4203450-4204071|Cluster_3744
AAGACTGAGGGATTTCTGCTGC
>smRNA|rpm:7.697|locus:chr10B:3073306-3075367|Cluster_46278
AAAGACGTAGACTCCCTTCTGG
>smRNA|rpm:10.297|locus:chr11B:2027576-2028378|Cluster_47582
CGAATTCTGGATAGATCTTCC
>smRNA|rpm:9.575|locus:chr3B:3896186-3899301|Cluster_34394
AACCGGCAATCTTCTGGATGA
>smRNA|rpm:15.869|locus:chr11B:2026494-2027489|Cluster_47581
TTTCGGTTTAGTAGGATTTACT
>smRNA|rpm:6.768|locus:chr11B:2050558-2051148|Cluster_47586
TATGGATCACTGGACAACTTCC
>smRNA|rpm:12.299|locus:chr3B:3891603-3891865|Cluster_34390
TTTTGCACGGTTTGGACATCT
>smRNA|rpm:9.946|locus:chr11B:2057450-2058020|Cluster_47589
AAGCGAGTGTAGACGATTGACC
>smRNA|rpm:8.894|locus:chr6A:3483803-3485442|Cluster_11345
TTACACGTGCTTCTTCTTTGA
>smRNA|rpm:6.707|locus:chr6A:3482034-3483251|Cluster_11344
TTCAAAAGTGAGAATGCGACGT
>smRNA|rpm:7.8|locus:chr16B:4838297-4839922|Cluster_55267
TCTACGGTCTGGCACTGCTCC
>smRNA|rpm:5.221|locus:chr10A:2418406-2420512|Cluster_17967
AATGATTGGATTGACAGACTCC
>smRNA|rpm:33.574|locus:chr5B:6136762-6138951|Cluster_38857
AAATAAGATTTGTGTGACAAGC
>smRNA|rpm:5.489|locus:chr15A:26213-26717|Cluster_24012
AAAAGATCAACTGGATACTCACC
>smRNA|rpm:9.926|locus:chr15A:22639-25292|Cluster_24011
TGTGTTCTGATTGGTCGTGT
>smRNA|rpm:7.615|locus:chr15A:17869-21685|Cluster_24010
TGACTAGAACAAAGAAAGATCT
>smRNA|rpm:17.416|locus:chr14A:133184-136639|Cluster_22901
TAGAGATTTCGTTGACTGCG
>smRNA|rpm:5.448|locus:chr15A:28650-28919|Cluster_24015
AGTACGTGGAACTAGTTCGAGA
>smRNA|rpm:7.615|locus:chr12A:2769357-2771181|Cluster_21251
ACTACGATTGTGGAAGACGA
>smRNA|rpm:6.211|locus:chr7A:3526280-3527861|Cluster_13275
TGCTGTATTGATGAGTTCGAC
>smRNA|rpm:50.062|locus:chr12B:2413757-2414223|Cluster_49441
GGTTGATCGTCGTCAGAGGA
>smRNA|rpm:5.902|locus:chr2B:611262-612517|Cluster_31122
TGTGGACTTGTCGTGAGACT
>smRNA|rpm:11.969|locus:chr12B:2414780-2414990|Cluster_49443
TTCTTTGGATCTATGTTGAAT
>smRNA|rpm:6.17|locus:chr6A:3962764-3962903|Cluster_11527
CTTTCGGTCCGGGAATTCGC
>smRNA|rpm:1817.752|locus:chr12A:1530651-1544062|Cluster_20845
TGCTGCTTTTTTACCTGATC
>smRNA|rpm:11.845|locus:chr12B:2414356-2414687|Cluster_49442
ACTCGGATTCTTCTTTCTTGA
>smRNA|rpm:20.161|locus:chr12A:1524250-1526715|Cluster_20841
TGTGTGAACTGGAAAATCTTTC
>smRNA|rpm:11.804|locus:chr12A:1527308-1527717|Cluster_20843
AGGCCACTGTTGGGACACCA
>smRNA|rpm:10.813|locus:chr4A:4685237-4685982|Cluster_8074
TAGGTCTAGTAGCTTCTTGCT
>smRNA|rpm:6.686|locus:chr4A:4689715-4692508|Cluster_8075
TTTGAGGGTCTCTGAATCGG
>smRNA|rpm:7.367|locus:chr11A:3574106-3575135|Cluster_19966
ATCTGTGGCTTCTTTTGAGAGT
>smRNA|rpm:12.485|locus:chr11A:3572302-3573646|Cluster_19965
AAGATTTTGGGAACTGACTACC
>smRNA|rpm:33.327|locus:chr11A:3567398-3568264|Cluster_19960
TGCGGTCGGTCTTTGACAAGT
>smRNA|rpm:8.089|locus:chr9A:1548661-1550438|Cluster_15993
ATGTGTGAACCCATGTTGACGT
>smRNA|rpm:9.41|locus:chr5B:5773342-5775572|Cluster_38704
ATCCGCTGCTTCTGTAACATGT
>smRNA|rpm:15.869|locus:chr9A:1553651-1557029|Cluster_15996
TGACTGAGGACTGATGGAGCCT
>smRNA|rpm:5.014|locus:chr1A:4694267-4696447|Cluster_1606
TTCTGTTGGACCTTAAGTCTTC
>smRNA|rpm:5.241|locus:chr9A:1551221-1553567|Cluster_15995
ACTCATCTTTGGATTCCTCCGA
>smRNA|rpm:8.791|locus:chr5B:3003676-3006676|Cluster_37856
TGACTGGCTAGATTGCTGCA
>smRNA|rpm:7.119|locus:chr2A:5474909-5475220|Cluster_4214
AATTTCCGTTGGCGTGCAGG
>smRNA|rpm:8.172|locus:chr2A:5475855-5476390|Cluster_4215
AGCTCAAGAGTCTGAATCCGTC
>smRNA|rpm:7.965|locus:chr11B:386308-387554|Cluster_47056
AAAGTCTTCTTGTTGAACGTGA
>smRNA|rpm:13.578|locus:chr4A:195904-197935|Cluster_6556
TTTGGTCTTCAAAACGTGGA
>smRNA|rpm:7.47|locus:chr5A:2654311-2655813|Cluster_9476
TCTTGGCAAACTCGTATG
>smRNA|rpm:9.038|locus:chr2A:5474274-5474520|Cluster_4213
ATCGGCTTGAAATCTGGCGTG
>smRNA|rpm:6.562|locus:chr16A:1095752-1096119|Cluster_25658
ACAACATTAGGATTGAAGACTG
>smRNA|rpm:5.53|locus:chr3B:2305248-2307378|Cluster_33816
TCAAAAAGCCTGTAGGTGACGT
>smRNA|rpm:35.762|locus:chr11A:4197557-4199716|Cluster_20156
TCAGACGTGGATGAAATTATGG
>smRNA|rpm:5.427|locus:chr3A:1994907-1996004|Cluster_5036
TTCTCTGGAGTAGTGACCTGG
>smRNA|rpm:22.823|locus:chr3A:1991724-1994070|Cluster_5035
TTCCCGATGAGGCCCCCA
>smRNA|rpm:89.167|locus:chr11A:4196898-4197477|Cluster_20155
AGGGACACGATCTTATTGTTA
>smRNA|rpm:22.513|locus:chr3A:1989147-1990917|Cluster_5033
TGCTTGATGGTCTTGTAGGTAA
>smRNA|rpm:7.057|locus:chr3A:1986847-1989053|Cluster_5032
TACGGCTTAAAGGACAACATA
>smRNA|rpm:5.427|locus:chr3A:1984304-1985978|Cluster_5031
TAGCGGCTGTAGCGATGCACT
>smRNA|rpm:12.98|locus:chr3A:1981194-1984174|Cluster_5030
TGAACTACTGATGACAGCTGT
>smRNA|rpm:8.977|locus:chr3B:2301506-2302856|Cluster_33814
TGCTAGATTTTCTGTAAGGA
>smRNA|rpm:124.454|locus:chr8B:1440426-1446966|Cluster_43249
TAGGCTTGTGGCTACTCCTAGT
>smRNA|rpm:455.367|locus:chr8B:1422996-1439192|Cluster_43247
TTGGAAGAACGTGTACACAGA
>smRNA|rpm:29.715|locus:chr8B:1416006-1418143|Cluster_43241
AATGACATTTCGACTTTGGAGA
>smRNA|rpm:7.924|locus:chr8B:1414243-1415811|Cluster_43240
ATCCAACTCTGAAAATTCTCTC
>smRNA|rpm:1334.961|locus:chr1B:5391321-5392111|Cluster_30498
TTCGGAGTGTTGCACGTTAATC
>smRNA|rpm:5.551|locus:chr8A:4343802-4345038|Cluster_15192
TTCAAACGGACATGAGGTGT
>smRNA|rpm:7.697|locus:chr5B:327054-327516|Cluster_36923
TTCATCTGTTGTATCTCGCATT
>smRNA|rpm:21.977|locus:chr8A:4361792-4365126|Cluster_15196
TTCGGGACCAAGATGTAGAGA
>smRNA|rpm:10.153|locus:chr8A:4345843-4346860|Cluster_15194
TGGGACTGGGAGTACATCTCCC
>smRNA|rpm:45.213|locus:chr8A:4371495-4374786|Cluster_15199
TACGGTCTTGATGGAACTCG
>smRNA|rpm:18.902|locus:chr11B:3585701-3585967|Cluster_48057
TATAACAGACTGTATTTCAAGC
>smRNA|rpm:13.805|locus:chr5B:349804-352339|Cluster_36925
TCGTGAGCTTCTTAGAATTGA
>smRNA|rpm:5.84|locus:chr15B:786451-787214|Cluster_52586
TGGACTGACATCTCGACGT
>smRNA|rpm:11.577|locus:chr15B:787400-789997|Cluster_52587
TCCGACATTGACTTTGTAGTTT
>smRNA|rpm:12.753|locus:chr8A:3272990-3273731|Cluster_14826
TGATTGATTTGACATTGCGC
>smRNA|rpm:12.939|locus:chr9B:2676263-2677841|Cluster_44587
CCCGAATAGATGTGCAGCTCT
>smRNA|rpm:15.25|locus:chr7B:431377-435920|Cluster_41066
TAATGTCCGACTCATGCTGG
>smRNA|rpm:6.273|locus:chr9B:2628402-2628568|Cluster_44581
TTGATTAGTCGGAGTACACT
>smRNA|rpm:10.916|locus:chr1A:1179629-1181669|Cluster_426
TCTGGGTCGACTGTTTGAACC
>smRNA|rpm:8.564|locus:chr7B:440804-443735|Cluster_41069
TATGTCTACTTAATCTTTGT
>smRNA|rpm:5.427|locus:chr7B:438502-440381|Cluster_41068
ATCGCGTCGAATCTGAAGTCC
>smRNA|rpm:6.459|locus:chr8A:4822178-4823437|Cluster_15337
TGGACAAACCTGACAAAACTCC
>smRNA|rpm:11.226|locus:chr9A:4700-5418|Cluster_15443
ATGGCCCCGACTGTAGAGGTGT
>smRNA|rpm:11.453|locus:chr11A:1757639-1758809|Cluster_19347
TGGATGGATATTTACTGAT
>smRNA|rpm:6.108|locus:chr9A:23650-24015|Cluster_15446
ATTGCTTATTTGGACTTTTCGT
>smRNA|rpm:12.34|locus:chr1B:5091945-5092274|Cluster_30381
TCGACTCCCGTATTCGGAAA
>smRNA|rpm:8.502|locus:chr5A:2215646-2217588|Cluster_9295
ATCGCGACGGAATAATGACA
>smRNA|rpm:26.31|locus:chr5A:2209550-2211220|Cluster_9292
ACCGATTTGCTGGAAGTTATGGT
>smRNA|rpm:21.936|locus:chr5A:2207645-2209470|Cluster_9291
AAGGTAAACGATTCTGGCGAGA
>smRNA|rpm:6.17|locus:chr2A:2545700-2545970|Cluster_3113
AATGGACGTACAATCAGAGT
>smRNA|rpm:12.34|locus:chr11A:4234042-4240694|Cluster_20177
TACGTAGATCTGTGCAAATGC
>smRNA|rpm:8.461|locus:chr16B:1871771-1872452|Cluster_54180
TATGACATGTCAACTGTACA
>smRNA|rpm:43.128|locus:chr9B:4588361-4588582|Cluster_45183
TTGCTCTATCGGTAGTATCACT
>smRNA|rpm:6.768|locus:chr4A:2295854-2297189|Cluster_7295
TGAGGAACTTGTACATGATCA
>smRNA|rpm:26.93|locus:chr12B:489614-495060|Cluster_48788
TGTAGGATTTATAGACGTGC
>smRNA|rpm:25.856|locus:chr12B:3686332-3688819|Cluster_49892
TGGCTGACAAACCGAGACTG
>smRNA|rpm:47.503|locus:chr5A:3221006-3221630|Cluster_9633
TCGACTCCCGTATTCGGAAT
>smRNA|rpm:9.389|locus:chr10B:20477-22171|Cluster_45365
TTCGATCCCGGCTCGGGGGACCA
>smRNA|rpm:10.916|locus:chr10B:9384-13314|Cluster_45363
TGTGATGAAGGAACCGCCTC
>smRNA|rpm:51.672|locus:chr2B:4705817-4706255|Cluster_32537
AAGACTGAAAGTGATTCTCC
>smRNA|rpm:17.85|locus:chr2B:4704952-4705570|Cluster_32536
AGGCTATGATGAAAGAGAAT
>smRNA|rpm:8.584|locus:chr2B:4688802-4689261|Cluster_32532
ATGAAATTCCTGAACATGCTGG
>smRNA|rpm:9.389|locus:chr2B:4687504-4688312|Cluster_32531
AAGATCTCTGCAAGAACTGG
>smRNA|rpm:8.956|locus:chr2B:4686950-4687212|Cluster_32530
TCTCAGAGTTGGACAACTTG
>smRNA|rpm:5.324|locus:tig00000099:8712-9502|Cluster_57631
TTTGGCTTTCTTGGATGGAACT
>smRNA|rpm:17.52|locus:chr8A:1649719-1652365|Cluster_14312
TGTTCTCTGTAAACAATCGG
>smRNA|rpm:9.245|locus:chr4B:597328-599500|Cluster_34942
TCGTACTTCTGATAATTGGA
>smRNA|rpm:9.554|locus:tig00000099:11687-11960|Cluster_57635
ATGGATTCTGTTGATGGAGAC
>smRNA|rpm:7.903|locus:tig00000099:11112-11490|Cluster_57634
TGGAACTTCTGAACAACCAGA
>smRNA|rpm:6.418|locus:chr2B:4709950-4710456|Cluster_32539
ATCACAACGATCGAGGACAAACT
>smRNA|rpm:52.662|locus:chr2B:4706600-4707113|Cluster_32538
AGACCAAGATAGAGCTTAGC
>smRNA|rpm:22.617|locus:tig00001253:149178-150238|Cluster_58369
TATATGACTGAAGTACCTCT
>smRNA|rpm:53.343|locus:chr12B:1338196-1342925|Cluster_49090
TGGAAGACGAAGTAGAAGTATC
>smRNA|rpm:16.385|locus:tig00001253:118719-121884|Cluster_58360
AGGACTCACTCATCAATGTAGG
>smRNA|rpm:155.655|locus:tig00001253:123466-133394|Cluster_58361
ACTGTTGTACTGTTTCATAAGC
>smRNA|rpm:17.478|locus:tig00001253:146400-146670|Cluster_58366
TTGGACTGGGCCAAAGACATGT
>smRNA|rpm:102.745|locus:tig00001253:146753-148599|Cluster_58367
TTCCGTATTCTGATCATCACT
>smRNA|rpm:331.677|locus:tig00001253:138654-146322|Cluster_58365
TTCATGACTGGGAGAAGTGT
>smRNA|rpm:18.366|locus:chr5B:7213451-7215478|Cluster_39285
TCAACCGAATCTTACTCCGAA
>smRNA|rpm:7.305|locus:chr5B:7215671-7217033|Cluster_39286
TAGATCTGTCGCTCTTGGACGC
>smRNA|rpm:15.807|locus:chr6B:5112332-5113443|Cluster_40851
ACCGATCGAAGTAGTGTAGC
>smRNA|rpm:8.234|locus:chr6B:5113531-5114002|Cluster_40852
AAGGACAGCTTCCGGATCTCC
>smRNA|rpm:6.356|locus:chr6B:5114416-5115038|Cluster_40854
TAAAATAAAAGTATAGACTGTG
>smRNA|rpm:8.708|locus:chr18B:1848501-1849418|Cluster_57183
TGGTCGTAGGCTCACCGTTGC
>smRNA|rpm:37.97|locus:chr18B:1844988-1848395|Cluster_57182
TTCCGGACTGTTTTTCCTTGC
>smRNA|rpm:182.398|locus:tig00001220:19004-25341|Cluster_58184
ATATAGACTTTGCATTCTGCTT
>smRNA|rpm:9.307|locus:tig00001220:16213-17470|Cluster_58182
AAGACCAGATCTCTAGCAGTGG
>smRNA|rpm:7.243|locus:tig00001220:18055-18741|Cluster_58183
TTGATTCTGATTTGACTGTC
>smRNA|rpm:5.572|locus:chr2A:4822186-4823388|Cluster_3996
TGCAGAGTGTGTCACTGAGC
>smRNA|rpm:5.221|locus:chr15A:644794-645169|Cluster_24226
TTTTTCTAGTTTTTGGCTTCTCT
>smRNA|rpm:9.038|locus:chr10A:3221135-3224145|Cluster_18255
CTGTTCAATTGCGGCCTT
>smRNA|rpm:5.572|locus:chr10A:1633992-1635891|Cluster_17756
AGATATGACTGGATTGGCTCCC
>smRNA|rpm:20.883|locus:chr2B:4256104-4257764|Cluster_32399
TTGGTCCGACTAGAATGAGT
>smRNA|rpm:6.253|locus:chr4B:1354500-1354770|Cluster_35162
AAGAATTTGTGGAAGCCTTTGC
>smRNA|rpm:15.724|locus:chr7B:4359977-4360562|Cluster_42321
CAGGGTACCTTCTGAAAGTGTG
>smRNA|rpm:11.473|locus:chr2A:1801060-1801587|Cluster_2829
TTCGGTCTACTCTCAAAAACTGT
>smRNA|rpm:7.759|locus:chr2A:1800568-1800866|Cluster_2828
TAGACGTGTTACAAATTGACC
>smRNA|rpm:13.929|locus:chr2A:1787958-1788983|Cluster_2821
ATATAAGTCACTGATACTCACC
>smRNA|rpm:16.22|locus:chr2A:1785924-1787112|Cluster_2820
TTTAATGTAGGGTGACGTGT
>smRNA|rpm:65.002|locus:chr17B:2925466-2926231|Cluster_56582
TCTTCTTTCTCTACAGCACTGT
>smRNA|rpm:17.251|locus:chr2A:1789080-1790783|Cluster_2822
TTCCATTTCTCTGAGCCAGG
>smRNA|rpm:6.686|locus:chr2A:467847-468314|Cluster_2352
TATCTTCCGTCTCTGGCTCC
>smRNA|rpm:8.708|locus:chr2A:466912-467766|Cluster_2351
AATGTGACTGGGATACTCTACGG
>smRNA|rpm:9.059|locus:chr4A:5234683-5237126|Cluster_8247
TCTAGCTCGTTAGACTCGGTT
>smRNA|rpm:12.485|locus:chr12B:761838-763348|Cluster_48872
TGCGGAATACGTAAGAAAGATG
>smRNA|rpm:5.943|locus:chr2A:5324000-5324258|Cluster_4170
TCTTGCATTGGGCTGATGTT
>smRNA|rpm:6.273|locus:chr2A:5334930-5337552|Cluster_4174
TGAGACTGAATGGATTGCATC
>smRNA|rpm:5.634|locus:chr6A:207350-208942|Cluster_10469
TTCTGTTTTCGGATGTCGAATC
>smRNA|rpm:7.222|locus:chr18B:516521-517385|Cluster_56763
TTCTCCGCTCTGCAACATGT
>smRNA|rpm:9.369|locus:chr6A:202672-205658|Cluster_10466
TTTCAGGATTCTAGTCGACGA
>smRNA|rpm:30.045|locus:chr10B:3729101-3729370|Cluster_46516
AACTGGTAAGGGAAAGACTCT
>smRNA|rpm:10.524|locus:chr10B:3729569-3729815|Cluster_46517
TACTTGGTAGATCTGAAATCT
>smRNA|rpm:12.939|locus:chr10B:3727400-3727967|Cluster_46514
TCCCAGATTGTGGTCACTTCC
>smRNA|rpm:5.118|locus:chr10B:3728463-3728718|Cluster_46515
TTGACTGAGATTCTTCTTCC
>smRNA|rpm:10.235|locus:chr10B:3726668-3726969|Cluster_46513
TATACTCTGGAGGAACTGGA
>smRNA|rpm:8.192|locus:chr10B:2426563-2428922|Cluster_46042
TCATCCGATCGATGGACCGCT
>smRNA|rpm:8.708|locus:chr8B:801442-805162|Cluster_43038
AATCAGACGTTCTAGGACAAGA
>smRNA|rpm:5.241|locus:chr10B:3731506-3731921|Cluster_46519
AATGACTGGACATGAAGCTGT
>smRNA|rpm:5.53|locus:chr14B:2387621-2388026|Cluster_51912
AAGACAGTTGAATTGATAGAGT
>smRNA|rpm:9.513|locus:chr9A:2059251-2061395|Cluster_16159
TTTGAAAGTCGAAGACGTGG
>smRNA|rpm:7.656|locus:chr12B:884300-884569|Cluster_48913
TTCTTCTGGACTTGCTCGACC
>smRNA|rpm:16.137|locus:chr12B:885709-886071|Cluster_48914
AAACCGCGGAGAAAGTTAGTGC
>smRNA|rpm:5.138|locus:chr14B:2388505-2388978|Cluster_51914
TCATGTAAGGCTGTACAACC
>smRNA|rpm:21.915|locus:chr14B:2389057-2390445|Cluster_51915
AACAACTTGTGGTAATGACGT
>smRNA|rpm:9.534|locus:chr9A:2050926-2052457|Cluster_16153
AAGGATTTGGATAAGTAGATCT
>smRNA|rpm:9.121|locus:chr9A:2049815-2050697|Cluster_16152
AGAGACTGATGATTGAATCTTC
>smRNA|rpm:5.819|locus:chr9A:2048957-2049721|Cluster_16151
AATCTACTGCAGACACTACAGC
>smRNA|rpm:5.51|locus:chr9A:2055575-2056062|Cluster_16156
TTTCCTGACTGGTTGAATCC
>smRNA|rpm:15.91|locus:chr9A:2054601-2055415|Cluster_16155
ATTTGACAAAGGAGTGTGAAGA
>smRNA|rpm:27.012|locus:chr9A:2053201-2054367|Cluster_16154
AAGATGTAGTGGAAATGACGG
>smRNA|rpm:5.097|locus:chr7A:662147-663977|Cluster_12316
TCGGTCTGTTAGTTTTACCTGC
>smRNA|rpm:12.072|locus:chr1A:134571-135621|Cluster_58
AGCCTGTGTCAGATCCTTAGC
>smRNA|rpm:9.492|locus:chr1A:135743-136248|Cluster_59
AGGATATTCAAGAAAGACGGA
>smRNA|rpm:7.573|locus:chr6A:4597900-4598164|Cluster_11757
TATTTATATGCGTTTAGGACA
>smRNA|rpm:5.035|locus:chr1A:131768-132704|Cluster_54
TTGTTCGACTGGTTCCTGCT
>smRNA|rpm:6.603|locus:chr1A:133178-133988|Cluster_56
AATTGGAACGTGTCAAGCTCT
>smRNA|rpm:19.109|locus:chr9A:1057407-1059103|Cluster_15831
TCTTCTGTCTAGAGCCGAGT
>smRNA|rpm:7.449|locus:chr6A:1419217-1419377|Cluster_10802
TAGGAGACTTCTGACAGGGT
>smRNA|rpm:11.783|locus:chr5B:1750616-1753103|Cluster_37448
TCTGGTAATCGACTCGAGCTCC
>smRNA|rpm:6.872|locus:chr9A:1077698-1078655|Cluster_15836
TCGTGATCTGAATCTGAATC
>smRNA|rpm:10.462|locus:chr15B:446514-449291|Cluster_52465
TAACGATCGGCGATGAGTAGCT
>smRNA|rpm:8.275|locus:chr5A:3066331-3067287|Cluster_9595
TCGGTCTTGAATGTGATTTCT
>smRNA|rpm:7.842|locus:chr5A:3079133-3080650|Cluster_9598
AACAAACCGGAGTAGGACGTGT
>smRNA|rpm:19.212|locus:chr18A:1930163-1931661|Cluster_28156
TATGGATGTAGACGAGAAGG
>smRNA|rpm:13.723|locus:chr18A:1932233-1933562|Cluster_28157
ATCGACAGCTGCAAAATCCTGC
>smRNA|rpm:42.406|locus:chr18A:1922506-1926342|Cluster_28154
ACCGGAGCTCTAGTTTTTGATT
>smRNA|rpm:16.364|locus:chr18A:1927218-1930020|Cluster_28155
AATGGACTGCAAATTATGTTGC
>smRNA|rpm:835.991|locus:chr18A:1892129-1913650|Cluster_28152
TGTGACGTCTGTAATGCCTGC
>smRNA|rpm:168.923|locus:chr18A:1913765-1922326|Cluster_28153
CAATTCCTGTAGTGCACACC
>smRNA|rpm:169.419|locus:chr18A:1882695-1890345|Cluster_28150
TATGTATCAGAGGACGGT
>smRNA|rpm:8.378|locus:chr18A:1890437-1892031|Cluster_28151
TGGTAACTGATCTGACTGGT
>smRNA|rpm:15.312|locus:chr18A:1933809-1934367|Cluster_28158
TCGGACTTTGCACTCGGTGC
>smRNA|rpm:11.04|locus:chr18A:1934451-1934868|Cluster_28159
AAATCCGATCTCTGACTCCATC
>smRNA|rpm:5.324|locus:chr14B:2329489-2330424|Cluster_51883
TATTGCTTGGACTAGAGCCA
>smRNA|rpm:82.274|locus:chr1B:6324702-6332477|Cluster_30820
CGGTAGATACTATTGATA
>smRNA|rpm:5.18|locus:chr6B:3167286-3169125|Cluster_40212
TAGATCCTGCTAACTCGAACT
>smRNA|rpm:30.953|locus:chr6B:3185534-3186929|Cluster_40215
TTGTCTGGCAATTTGTGAACC
>smRNA|rpm:10.627|locus:chr18A:2801245-2801716|Cluster_28486
TACGAGTGCTGGAGACAGAGA
>smRNA|rpm:5.695|locus:chr6B:3187482-3187905|Cluster_40218
TAGGAAAAGTAGTCGGTAGC
>smRNA|rpm:16.178|locus:chr6B:1226130-1227509|Cluster_39702
TTTATCCAGGATGAAGAGGCGT
>smRNA|rpm:5.51|locus:chr6B:1234857-1236700|Cluster_39709
TTTCTCATGTCGATCCTAGC
>smRNA|rpm:25.464|locus:chr8A:1106089-1107221|Cluster_14128
CAGTGACTAGAGAATGGACT
>smRNA|rpm:6.5|locus:chr8A:1107317-1107641|Cluster_14129
TCTTCGTCGACGCCTTCGAGT
>smRNA|rpm:23.091|locus:chr6B:2749369-2750878|Cluster_40079
CAGAGAAGAGGATTTTGGG
>smRNA|rpm:15.229|locus:chr6B:2748041-2749191|Cluster_40078
TGATTTGGATTGACTGTTCT
>smRNA|rpm:5.799|locus:chr6B:2747424-2747946|Cluster_40077
TATACGGTCTATGACAGTCTCT
>smRNA|rpm:7.037|locus:chr6B:2746861-2747338|Cluster_40076
TATGTAGATCGGCTTGCGGA
>smRNA|rpm:5.902|locus:chr6B:2745750-2746761|Cluster_40075
TATCAATGATTCTAGAATCTTCT
>smRNA|rpm:17.767|locus:chr8A:1104524-1105992|Cluster_14127
AATGTCCAGACTTCGCTTGA
>smRNA|rpm:22.947|locus:chr6B:2742090-2743565|Cluster_40072
AGGTGATGTCGACGAAAGGAC
>smRNA|rpm:14.981|locus:chr12B:3363182-3364213|Cluster_49799
ACCGACTGAGGATTGAACGGC
>smRNA|rpm:5.18|locus:chr12B:3362896-3363092|Cluster_49798
TCGGATGATTAATGTTGGGA
>smRNA|rpm:8.007|locus:chr12B:3362258-3362791|Cluster_49797
AGGACGACTGGATTCAACACT
>smRNA|rpm:5.056|locus:chr12B:3361401-3362128|Cluster_49796
CGAGAATGATCAAGACTGGG
>smRNA|rpm:12.98|locus:chr16B:4514551-4516714|Cluster_55112
TGACGATCTCAAACTCACTCG
>smRNA|rpm:59.431|locus:chr16B:4511584-4513891|Cluster_55110
TCCGACTCTGGAAAATAAATGG
>smRNA|rpm:14.631|locus:chr11A:3043115-3044487|Cluster_19758
AGACTTTAGCCTGATGACTCCC
>smRNA|rpm:16.777|locus:chr11A:3044700-3045015|Cluster_19759
ACATCCGCGTAGGACCCAGGCC
>smRNA|rpm:5.014|locus:chr1B:3346176-3347663|Cluster_29683
TCAAGATCGGGTTGAATTCC
>smRNA|rpm:5.964|locus:chr3A:4817938-4820768|Cluster_6028
TCTGGCTCATGAACGAAATCC
>smRNA|rpm:5.324|locus:chr3A:4815189-4817721|Cluster_6027
TATGTATGCGATCTTCGGCGG
>smRNA|rpm:10.235|locus:chr17A:179504-181419|Cluster_26460
TTTGGATAACTCTAGACGTACC
>smRNA|rpm:45.935|locus:chr13A:1995708-1997166|Cluster_22309
AAATCCGATCTCTGACTCCATC
>smRNA|rpm:47.029|locus:chr13A:1994058-1995609|Cluster_22308
AGGACAAAAGGCCTGTACGGGT
>smRNA|rpm:44.511|locus:chr13A:1970056-1973222|Cluster_22301
TTTTGGCTGGTTGAGCAACC
>smRNA|rpm:189.353|locus:chr13A:1959465-1969554|Cluster_22300
TTTGAACTCCGAATTGTTGG
>smRNA|rpm:7.429|locus:chr4A:4012874-4015805|Cluster_7887
TGAACTCAATAACTGGCTGACA
>smRNA|rpm:35.617|locus:chr13A:1988051-1990263|Cluster_22305
ATCTCGCGGATCAATGACCGTT
>smRNA|rpm:10.648|locus:chr4A:4002402-4005567|Cluster_7881
TTGTGTAGTATCTAAACGTGT
>smRNA|rpm:46.967|locus:chr13A:1990416-1993338|Cluster_22306
TGTAGTGACTTCGGAAGGTGA
>smRNA|rpm:9.988|locus:chr16A:789309-791480|Cluster_25515
TACGGGTTGCTGCAGCAGATGC
>smRNA|rpm:7.842|locus:chr5A:1056094-1057980|Cluster_8871
GAGACTTTACCATGGATGAGC
>smRNA|rpm:9.616|locus:chr5A:1058605-1061086|Cluster_8873
AGCGGAACTTTACGACGAGA
>smRNA|rpm:5.138|locus:chr1B:2454403-2455620|Cluster_29354
ATTTTTCCGTCTGTTTTGAGC
>smRNA|rpm:7.47|locus:chr1B:2451002-2451861|Cluster_29351
TCCAGCTGTATGGATAACGTGC
>smRNA|rpm:6.872|locus:chr4B:3597947-3600219|Cluster_35953
AACAGGCGTAGCTCCTTGAGC
>smRNA|rpm:5.427|locus:chr17A:1156150-1156918|Cluster_26792
AAGAGCGTGGATTACTGAAGC
>smRNA|rpm:6.686|locus:chr12A:3011801-3012053|Cluster_21371
ATTGACAGACTGACTAAAATGG
>smRNA|rpm:10.731|locus:chr12A:2532550-2532880|Cluster_21163
TTCGACTGTTAATCGTGTTGA
>smRNA|rpm:6.913|locus:chr17A:1162477-1164549|Cluster_26797
ATCATTCGAGACTGAGACGTGA
>smRNA|rpm:6.108|locus:chr12B:1444090-1445592|Cluster_49136
TGCGGATTGGCATGCACGCT
>smRNA|rpm:5.489|locus:chr7B:4895281-4898027|Cluster_42515
TCGAGCCGGAAAAGAAGAGG
>smRNA|rpm:18.242|locus:chr9B:3326601-3328367|Cluster_44778
TGGACGACGACTCTGAAGAGG
>smRNA|rpm:6.067|locus:chr16B:700150-701707|Cluster_53734
AATGTGTGTCAAGGATCTGATT
>smRNA|rpm:14.796|locus:chr16B:701814-705897|Cluster_53735
TACATCGCTGGAGAATTCTCC
>smRNA|rpm:6.088|locus:chr7B:1104200-1104911|Cluster_41306
TGACCGATTGATGCTCGATGA
>smRNA|rpm:6.108|locus:chr16B:705984-707666|Cluster_53736
TGTGGCTTTCGGATCTTGTCT
>smRNA|rpm:9.554|locus:chr7B:1068620-1071800|Cluster_41300
TTCCGGTTGCTCTAGAAGGG
>smRNA|rpm:8.316|locus:chr1A:2016954-2017743|Cluster_678
TAACGGTCGTCTTCACTAAGA
>smRNA|rpm:5.881|locus:chr1A:4569945-4570875|Cluster_1559
TTCAGATCAAGACTAATCTCT
>smRNA|rpm:6.418|locus:chr15A:393251-394761|Cluster_24153
TCTGTCTGGTTGTATCTTCC
>smRNA|rpm:9.905|locus:chr14B:3486694-3490330|Cluster_52264
TACTAGGGTCGTAGAACTCCT
>smRNA|rpm:39.909|locus:chr1A:4551522-4554098|Cluster_1554
TTCTTGATCTTGAGCTCGACA
>smRNA|rpm:6.686|locus:chr18B:1163972-1166999|Cluster_56975
TTTGAAAGACTGTTAGTAGC
>smRNA|rpm:12.773|locus:chr18B:1159681-1162890|Cluster_56974
TGGTCTGGCGATCTGCATTGC
>smRNA|rpm:7.284|locus:chr5A:5101429-5101656|Cluster_10254
TGACTCCAATCTGGACAACT
>smRNA|rpm:5.51|locus:chr17A:39619-40319|Cluster_26412
TCACGGACGCACAGATACTTGC
>smRNA|rpm:10.689|locus:chr10B:1749205-1751809|Cluster_45792
TCTAGGAGTTGGACAAATTCT
>smRNA|rpm:181.098|locus:chr10B:192706-195043|Cluster_45429
CGGGCATGACAAGACGCGGC
>smRNA|rpm:5.84|locus:chr2A:3536954-3538965|Cluster_3506
AGACTTTCAACTCTAGACGT
>smRNA|rpm:19.501|locus:chr4B:2480859-2485654|Cluster_35578
AGGCGCAGACGACTGAACGTTC
>smRNA|rpm:10.689|locus:chr5A:4121824-4123915|Cluster_9836
AAGAAGATTCTCCTGAACTGG
>smRNA|rpm:36.277|locus:chr1B:4986551-4986820|Cluster_30338
TTCTGACAGTTGACACATGC
>smRNA|rpm:13.104|locus:chr2B:5162639-5167496|Cluster_32701
AGAAACTTGGACCTGACAACCA
>smRNA|rpm:5.675|locus:chr5A:4125012-4125949|Cluster_9838
TCGGCCGCTTTGCACTGATGC
>smRNA|rpm:5.984|locus:chr3B:3276799-3278860|Cluster_34156
TTTGATCGATGGTAGTTACTT
>smRNA|rpm:5.427|locus:chr17B:2239292-2240550|Cluster_56399
TTGGCATCACGTAGGCTGACA
>smRNA|rpm:21.812|locus:chr17B:2238151-2239214|Cluster_56398
TCTTGGATATTCTGTGGCCC
>smRNA|rpm:5.943|locus:chr17B:2230051-2232008|Cluster_56394
AAGTACATGGACAAAGGC
>smRNA|rpm:17.313|locus:chr17B:2234061-2238018|Cluster_56397
TACCGGATTTGTGTTGTCTCAT
>smRNA|rpm:5.468|locus:chr17B:2226426-2228473|Cluster_56393
ACGGTCTTGTCAAGCATTCATT
>smRNA|rpm:7.264|locus:chr3A:4558970-4559858|Cluster_5901
TAGGTAGGATCCGCTTGAAGC
>smRNA|rpm:21.048|locus:chr10B:2940849-2942801|Cluster_46219
TTGGATTGATCTCGAGAATCG
>smRNA|rpm:7.697|locus:chr10B:2920225-2922041|Cluster_46212
TCCAGGCTTCTTTGAACAAGT
>smRNA|rpm:5.592|locus:chr7A:5153000-5153768|Cluster_13782
CAGTAGGCTGAAATTTTGGT
>smRNA|rpm:13.372|locus:chr7A:5155503-5158584|Cluster_13786
TAGACAACAATCAGTAGACTAC
>smRNA|rpm:5.819|locus:chr9A:2629159-2630156|Cluster_16364
TTATAACTTTTAGGACGGGT
>smRNA|rpm:7.057|locus:chr7A:5159442-5160757|Cluster_13788
TAAGAATGCTAGATCAACTCT
>smRNA|rpm:7.615|locus:chr18B:2363532-2364364|Cluster_57374
TAGCCAAGATCTCTCTGCACG
>smRNA|rpm:6.211|locus:chr18B:2364509-2365222|Cluster_57375
AACGGAGCTAGACTACTTGTTT
>smRNA|rpm:7.099|locus:chr6A:3430995-3433472|Cluster_11328
TTTGCACGGACAGATTCGGC
>smRNA|rpm:5.902|locus:chr12A:2325844-2327739|Cluster_21097
TGATTTGGCTGAAAACGTG
>smRNA|rpm:9.761|locus:chr3A:3439612-3443161|Cluster_5516
AATCGACTTATGATCTTCCATA
>smRNA|rpm:32.315|locus:chr6A:3416688-3420957|Cluster_11327
TCGTGATCAGAAGTTGAACTTC
>smRNA|rpm:65.332|locus:chr15A:191754-196558|Cluster_24074
AAGAACCGATTGGTAGAATCC
>smRNA|rpm:5.654|locus:chr4B:1918497-1919424|Cluster_35398
CCGTCGATCGTTCGTGCTGTC
>smRNA|rpm:8.729|locus:chr4B:1917441-1918301|Cluster_35397
TTGTCCGTCGACTGAGAAGC
>smRNA|rpm:8.543|locus:chr16B:406354-409611|Cluster_53619
TTGGGACGATCGACTGTTTGT
>smRNA|rpm:5.035|locus:chr9A:1902786-1904863|Cluster_16091
TGGCTGAGATGGTACGACTCTC
>smRNA|rpm:11.019|locus:chr12A:1441639-1443237|Cluster_20792
TTTAGTGGTCTGAATCAACTTC
>smRNA|rpm:26.063|locus:chr12A:1443326-1444994|Cluster_20793
TGACCTCAGATTGTGTGACT
>smRNA|rpm:7.037|locus:chr12A:1445069-1445517|Cluster_20794
CTCTTTGGACGTGATCGAGA
>smRNA|rpm:8.894|locus:chr1B:5964722-5966860|Cluster_30706
TTCGATACTGCTCACTTTGC
>smRNA|rpm:6.294|locus:chr4A:4640984-4642525|Cluster_8058
TCGACCAGAGCTGACAGTGT
>smRNA|rpm:5.159|locus:chr1B:5949159-5950670|Cluster_30701
TCGACTGATAGGAAGACGT
>smRNA|rpm:7.078|locus:chr8B:2062404-2062672|Cluster_43486
ATGACGTAGTTCCTGAACATAGA
>smRNA|rpm:10.916|locus:chr8B:2056757-2057601|Cluster_43483
ATAAGCTGTCGTGAGTGCTCTC
>smRNA|rpm:5.778|locus:chr4A:4637326-4639532|Cluster_8057
TTTTGTTCTCGGATTGACTCG
>smRNA|rpm:9.802|locus:chr1A:4722528-4722629|Cluster_1625
TCGACTCCCGTATTCGGAAA
>smRNA|rpm:5.861|locus:chr5B:5800801-5802889|Cluster_38720
TCGGGCTGGACATCATCGCT
>smRNA|rpm:18.655|locus:chr4A:1218347-1219718|Cluster_6900
TCTGTCTGCTCTGATCACTGC
>smRNA|rpm:7.491|locus:chr4A:1224723-1226022|Cluster_6901
TTGCGTGGAACTGTTTAATTTC
>smRNA|rpm:5.262|locus:chr1A:4734359-4734835|Cluster_1628
AACGCTGTCAGCTCTAGCTAC
>smRNA|rpm:6.026|locus:chr2A:5554008-5555068|Cluster_4238
ATGATTTGGACGGATACGGC
>smRNA|rpm:5.799|locus:chr2A:5535520-5536965|Cluster_4233
TAGAGGATCTGAGGTGATGC
>smRNA|rpm:11.453|locus:chr2A:5544974-5546110|Cluster_4234
AAGGACGATCAGTTTGACGAGC
>smRNA|rpm:6.645|locus:chr3A:1908754-1910918|Cluster_5015
TAAACGACTGTAAATAAGACTTC
>smRNA|rpm:11.453|locus:chr16A:1139758-1142296|Cluster_25672
TGGAAACGGACCCAAACAGACA
>smRNA|rpm:22.328|locus:chr3A:1911017-1914391|Cluster_5016
TTCTGTTTGAACTTTGGCAAGC
>smRNA|rpm:11.804|locus:chr9B:1373888-1374124|Cluster_44213
AGTGGAATGGGATCAAGTGGC
>smRNA|rpm:12.794|locus:chr9B:1372209-1372668|Cluster_44212
TTCCGGACTGTTGTAATGCGGC
>smRNA|rpm:6.273|locus:chr9B:1370601-1371165|Cluster_44211
AAGGCAGATATTGAGAATTCGG
>smRNA|rpm:14.115|locus:chr3A:1902303-1906056|Cluster_5012
ATTGCATCTCGATCTTAGAAAC
>smRNA|rpm:24.66|locus:chr16A:1161760-1163641|Cluster_25678
TCTTCTGATTCTGATTTGAGC
>smRNA|rpm:14.3|locus:chr3A:1916697-1919374|Cluster_5018
TATGGTCTGAGTGTGACACC
>smRNA|rpm:15.456|locus:chr9B:1387362-1387914|Cluster_44219
AAATTAAACTCTGGGCTATCCC
>smRNA|rpm:5.118|locus:chr1B:1697950-1698468|Cluster_29163
TGAGACTAAGGCTGATTCAACT
>smRNA|rpm:9.307|locus:chr8B:1475753-1476773|Cluster_43260
TAGGCCTTGTTCGACTCGAATT
>smRNA|rpm:7.676|locus:chr3A:1444504-1444768|Cluster_4869
TTCCGATGGACGAGGTACATGT
>smRNA|rpm:70.801|locus:chr8B:1480548-1484289|Cluster_43264
TACTGTTTTGCTATGGACGT
>smRNA|rpm:85.328|locus:chr11B:3640813-3647318|Cluster_48075
TAACCGGCTGAGGATGGACCT
>smRNA|rpm:16.261|locus:chr15B:1623273-1624674|Cluster_52877
TCGACTGTGACAATCATGGC
>smRNA|rpm:6.686|locus:chr7A:31504-31768|Cluster_12126
TGTGCATCTCCGATTGGTACT
>smRNA|rpm:18.696|locus:chr7A:25483-27378|Cluster_12122
ACTGGGACTTGTAAAACATGCA
>smRNA|rpm:20.801|locus:chr7A:27900-29217|Cluster_12123
ATCAACGGAATTCGGCTCAAGG
>smRNA|rpm:11.7|locus:chr14B:419833-422835|Cluster_51265
TGTGCTGTGACGACTTTTGC
>smRNA|rpm:65.332|locus:chr1A:1260277-1261394|Cluster_445
TCCCAGTCAGGGCAGTACTTGG
>smRNA|rpm:11.762|locus:chr11A:1696940-1698058|Cluster_19323
TCGGATGAGGGTGTGACTTCT
>smRNA|rpm:9.719|locus:chr11A:1709962-1710801|Cluster_19327
TCCGGACTAGAACATCGCGCC
>smRNA|rpm:23.133|locus:chr11A:1707623-1709745|Cluster_19326
CCGAACTCTCTAGCAATGGC
>smRNA|rpm:28.539|locus:chr11A:1714124-1715925|Cluster_19329
TTGACTCTGAATAGCATGATG
>smRNA|rpm:5.118|locus:chr4A:2849485-2850496|Cluster_7506
TTCGTGTAGGACTCGTTCGCT
>smRNA|rpm:47.751|locus:chr12B:1107925-1110207|Cluster_48992
TTCTCGTGATTGGCACACATG
>smRNA|rpm:5.097|locus:chr9B:2678001-2678678|Cluster_44588
TTGTGTGATGCTCATCTGGC
>smRNA|rpm:20.986|locus:chr9B:4532804-4538170|Cluster_45166
ATATGTAGTGCTCTCTTGGCCT
>smRNA|rpm:8.894|locus:chr17A:689989-694168|Cluster_26635
TGGAAGACGTTGTTAGCACT
>smRNA|rpm:8.069|locus:chr17A:694266-696312|Cluster_26636
CGTTCAGATCCGGATATCCGCT
>smRNA|rpm:15.167|locus:chr4B:5237772-5239722|Cluster_36416
TTCCGATGCGTTGTAGTCTGCG
>smRNA|rpm:23.483|locus:chr12B:1972176-1974272|Cluster_49303
TTTCGCGGATCTCCAGTTGG
>smRNA|rpm:8.626|locus:chr3B:2610050-2610318|Cluster_33934
TTTATCCAGGATGAAGAGGCGT
>smRNA|rpm:19.397|locus:chr3B:1131401-1133852|Cluster_33420
TTCGACTGTTCCTAAAGGTAC
>smRNA|rpm:13.805|locus:chr15B:2329981-2330819|Cluster_53055
TTTGAAATAACTCATGGGCGT
>smRNA|rpm:74.185|locus:chr15B:2334325-2335370|Cluster_53057
TACCTTTAGACTGTGTGTTGT
>smRNA|rpm:67.148|locus:chr15B:2332008-2334020|Cluster_53056
TACGATTTGAGTGCTATGC
>smRNA|rpm:9.657|locus:chr12B:1421707-1423699|Cluster_49120
AATAGATCTCAGACGGAAGA
>smRNA|rpm:6.83|locus:chr15B:2327351-2328658|Cluster_53053
TCTGTGCCTGATATACTGCT
>smRNA|rpm:5.489|locus:chr9B:4962877-4964363|Cluster_45305
TTCTGACTCAGTCACACCGAGC
>smRNA|rpm:23.772|locus:chr15B:2337352-2338114|Cluster_53059
TTCCAATTGACTGTAGAGAGG
>smRNA|rpm:96.513|locus:chr15B:2335554-2337269|Cluster_53058
TCCAGCTGTATGGATAACGTGC
>smRNA|rpm:11.205|locus:chr13B:2109720-2111626|Cluster_50645
TTGACTTGAAGTAAAAACTCCA
>smRNA|rpm:14.507|locus:chr7A:3905000-3905314|Cluster_13410
TTTAGTTCGGCTGCTGTAGC
>smRNA|rpm:37.103|locus:chr7A:3906962-3908004|Cluster_13413
TTTCTGCGATACTTTGATTCC
>smRNA|rpm:6.315|locus:chr8A:1855207-1855519|Cluster_14374
TTGAGTTCTGTGGCGATGGTT
>smRNA|rpm:7.161|locus:chr7A:3908987-3909528|Cluster_13416
CCGGGAGTGAAGTGAACAAGC
>smRNA|rpm:125.877|locus:chr13B:2117741-2121201|Cluster_50649
TCTAGTGTTGTGACCTGACT
>smRNA|rpm:27.466|locus:chr13B:2114559-2117569|Cluster_50648
TTTTTGTGACTGAATTTCTATC
>smRNA|rpm:5.53|locus:chr18B:3055751-3057166|Cluster_57618
TAATGTTTGAACCAAGGACA
>smRNA|rpm:7.532|locus:tig00001289:25887-27182|Cluster_58434
AACGGCTCAAGAAAATCTTGC
>smRNA|rpm:30.334|locus:tig00001289:22387-22909|Cluster_58432
TATATATGTGTACAACCTGT
>smRNA|rpm:5.345|locus:chr10A:3983111-3983690|Cluster_18498
TGGATGTGCAACATGGAATGC
>smRNA|rpm:8.048|locus:chr3B:1897669-1898884|Cluster_33640
TCGGCGATTTCGGTCTGGCAGC
>smRNA|rpm:32.852|locus:chr16B:3365498-3369912|Cluster_54707
TGATTTCGTAAACTTTGGAGA
>smRNA|rpm:459.329|locus:chr10A:3949228-3950171|Cluster_18492
TACAAAGGTATGGTATCGGATC
>smRNA|rpm:9.348|locus:chr3B:1924000-1924519|Cluster_33649
AACGGCTGTGAACTACATGTGT
>smRNA|rpm:6.108|locus:chr10A:3966565-3967142|Cluster_18495
TGTAAGATTGACTGGAATGGC
>smRNA|rpm:5.737|locus:chr10A:3982063-3982683|Cluster_18496
TGTATCTGTGGGCATCAAGC
>smRNA|rpm:14.239|locus:chr11A:3347505-3347770|Cluster_19854
AAGGATGGTTGTGGCCCGAGGA
>smRNA|rpm:13.888|locus:chr6B:5157465-5159585|Cluster_40875
TTCTGATTTTCTCGAGCTTGA
>smRNA|rpm:7.119|locus:chr2A:1075772-1076439|Cluster_2591
ATTGGTCTTTGCGTACAAGCTC
>smRNA|rpm:42.654|locus:chr2A:1076525-1079502|Cluster_2592
ATTGAAGACTCTGAAGGCAAC
>smRNA|rpm:9.699|locus:chr2A:1082053-1084014|Cluster_2595
ATATCCGCGTAGGACCCAGGCT
>smRNA|rpm:22.493|locus:chr14A:3208171-3209741|Cluster_23911
TTCCGTTCTCCAAGATTCTGT
>smRNA|rpm:18.345|locus:chr2A:1084109-1086111|Cluster_2596
ATCGTATGATGATCTTTGGAGA
>smRNA|rpm:7.099|locus:chr2A:4773689-4773794|Cluster_3974
CATTTCCCGATGAGGCCCCCA
>smRNA|rpm:6.562|locus:chr15A:704748-707656|Cluster_24249
ATTTTCATTGGTCGTGGCATGA
>smRNA|rpm:10.607|locus:chr18B:3051307-3051770|Cluster_57616
AATGAAGATCGTGAACACCTCA
>smRNA|rpm:45.79|locus:chr9B:1827256-1829441|Cluster_44326
TGAAGGAGATCTCTGAATCGG
>smRNA|rpm:16.921|locus:chr15A:693751-699064|Cluster_24245
TTCAGCCGGATCTGGTCTTTCC
>smRNA|rpm:12.897|locus:chr7A:2810618-2814132|Cluster_13060
TATCGACGACTATCTCTTGGT
>smRNA|rpm:13.248|locus:chr7A:2828560-2830083|Cluster_13065
TCTCAACATCGATCGGATTTG
>smRNA|rpm:9.307|locus:chr4B:2210879-2212553|Cluster_35496
TCGACAGTAGGATGGCTGGA
>smRNA|rpm:6.067|locus:chr7B:4321655-4321957|Cluster_42303
TGGAATATTCTGAGGCGGT
>smRNA|rpm:20.161|locus:chr1B:4123540-4127787|Cluster_29988
CATCCGACTTTTATGACAACG
>smRNA|rpm:5.324|locus:tig00001113:103564-104858|Cluster_57968
TCCACAGACTGCACAGGAGT
>smRNA|rpm:7.099|locus:chr12B:822670-823706|Cluster_48894
TAAAGGTCTAGCGTTTCTCT
>smRNA|rpm:10.875|locus:chr12B:820743-822015|Cluster_48893
TATTCGACTGGGAGAAGGCGT
>smRNA|rpm:5.014|locus:chr5B:5273437-5274499|Cluster_38563
AGACTGTGAATCCTTGATGGGA
>smRNA|rpm:48.019|locus:chr13B:2840231-2843276|Cluster_50930
TTGTCCTACTGCGAGCAATGC
>smRNA|rpm:5.056|locus:chr14B:2765390-2767550|Cluster_52014
AGGTAGTTTGATTTTGGAGC
>smRNA|rpm:5.695|locus:chr14B:465967-467023|Cluster_51281
CATCTTCTGATTCAACCCTGG
>smRNA|rpm:6.851|locus:chr14B:479203-479608|Cluster_51286
ATCACAACGATCGAGGACAAACT
>smRNA|rpm:5.861|locus:chr14B:479810-480317|Cluster_51287
TGGGATTGATATTCTTGGAGT
>smRNA|rpm:8.729|locus:chr14B:469931-474547|Cluster_51284
TCTTCAAGCTGAGAGACTGA
>smRNA|rpm:8.275|locus:chr9A:1981699-1983793|Cluster_16132
TTGCTGGAAAACTGAACTCC
>smRNA|rpm:16.632|locus:chr9A:2847358-2851028|Cluster_16429
TTCTGGGAACTGCTGTACAACC
>smRNA|rpm:7.119|locus:chr2B:1399964-1400988|Cluster_31392
TCCGATGATTGGGAGTGTTCTT
>smRNA|rpm:5.097|locus:chr2B:1396273-1398460|Cluster_31391
TGCGACTGCTTCAATTATTGG
>smRNA|rpm:5.84|locus:chr7A:740510-741162|Cluster_12339
TACGTGTAACTCTGCTTATGC
>smRNA|rpm:6.253|locus:chr7A:735711-739734|Cluster_12338
TTCGACTGTTAATCGTGATGAA
>smRNA|rpm:7.037|locus:chr1A:88431-90672|Cluster_34
TCGAACTGTCTGATGATGGC
>smRNA|rpm:539.416|locus:chr9A:3043700-3052216|Cluster_16522
TTGTGCTGCTTCATCATCTGA
>smRNA|rpm:9.513|locus:chr4A:5262554-5268554|Cluster_8261
TATGTTGCACTGTCGAGAGT
>smRNA|rpm:12.567|locus:chr5B:1661470-1665668|Cluster_37420
TACCGTCTGGGCGATACTCC
>smRNA|rpm:10.215|locus:chr16B:3361613-3362002|Cluster_54706
AACTTGCTTGATGGTCTTGTAGA
>smRNA|rpm:15.477|locus:chr18A:1977172-1978811|Cluster_28179
TTCCGATGGACGAGGTACATGT
>smRNA|rpm:7.903|locus:chr3B:4050602-4051817|Cluster_34455
TGGCGTTCTGTCCGATCTGA
>smRNA|rpm:7.099|locus:chr18A:1957066-1960277|Cluster_28170
TACTGGGACTTTGTTAAGCC
>smRNA|rpm:9.802|locus:chr3B:4035705-4037642|Cluster_34450
AAGGTAAAAGATCTGATCCAGC
>smRNA|rpm:5.654|locus:chr16B:1107958-1110720|Cluster_53914
TGACGATTTGAGTATTTCTCTC
>smRNA|rpm:13.413|locus:chr12A:225054-225361|Cluster_20367
TTTGTTAGATGAAGCTGAGC
>smRNA|rpm:6.129|locus:chr10A:1896000-1897250|Cluster_17832
TTCTTGATCTTGATTCTGTTT
>smRNA|rpm:80.892|locus:chr4A:5089650-5089898|Cluster_8198
AGGGTAGCGCTAGTCATGTG
>smRNA|rpm:108.337|locus:chr8B:743031-746024|Cluster_43018
TGACTGGAGAAAAATTCTGCC
>smRNA|rpm:5.654|locus:chr8B:729338-729569|Cluster_43014
TATAACAGACTGTATTTCAAGC
>smRNA|rpm:5.799|locus:chr3B:1922105-1922411|Cluster_33648
AATGTAAGAATTCAATGGTCTC
>smRNA|rpm:6.294|locus:chr16B:1104206-1105788|Cluster_53911
TGACTCGTTTGCACTTGTGC
>smRNA|rpm:7.202|locus:chr14B:3503855-3504119|Cluster_52271
TACGATACTGGAATTATGCTC
>smRNA|rpm:5.303|locus:chr5B:1613363-1614283|Cluster_37399
CGAGTGAGTGTGGAAAGGAGT
>smRNA|rpm:46.368|locus:chr11B:2610325-2612538|Cluster_47770
TCCGAACTCAATCAAGCTGA
>smRNA|rpm:8.172|locus:chr6B:3342166-3343416|Cluster_40276
TGAGAACGATCTTGACAAGT
>smRNA|rpm:711.764|locus:chr6B:1277872-1304192|Cluster_39727
ATCTCCATCAGAGGACTGGTGA
>smRNA|rpm:485.412|locus:chr6B:1258351-1277763|Cluster_39726
TGACGATCTGAAGAAGCTCC
>smRNA|rpm:25.898|locus:chr6B:1256654-1258211|Cluster_39725
TATTGAGCTCTGCTTTGCAGC
>smRNA|rpm:6.026|locus:chr6B:1255167-1256553|Cluster_39724
TACTCTGATCAACACTTGCTC
>smRNA|rpm:192.324|locus:chr6B:1304450-1309969|Cluster_39728
TGTGATCTGGCATCTGTACC
>smRNA|rpm:5.695|locus:chr6A:1569556-1572145|Cluster_10869
TGTTGATTGTTCGTAAAGACCT
>smRNA|rpm:5.902|locus:chr6A:1568411-1569470|Cluster_10868
AATGGACCAGAATTTAAGAGT
>smRNA|rpm:20.099|locus:chr1A:2602374-2605467|Cluster_877
TTCTAGAGCTCTATGAGGACT
>smRNA|rpm:26.579|locus:chr16B:966952-970119|Cluster_53862
TGGCTTGAAGGACATCGTG
>smRNA|rpm:6.975|locus:chr6A:1558365-1559942|Cluster_10864
AACTGGAAAGCTCTAAGGTCT
>smRNA|rpm:17.685|locus:chr6A:1562407-1567145|Cluster_10867
TCAGGAGATGAAACTCGTCA
>smRNA|rpm:28.663|locus:chr6B:2795092-2802252|Cluster_40096
AGCACTGTTTGGAATTGGTCC
>smRNA|rpm:41.663|locus:chr6B:2787074-2791813|Cluster_40091
TAAAGCTCTGATAATCTTCTGC
>smRNA|rpm:6.149|locus:chr6B:2791900-2793505|Cluster_40092
AACTTCCGGTACTATCTTGA
>smRNA|rpm:5.551|locus:chr16B:4566661-4567115|Cluster_55138
AACCATTTGGGACGTTGGAACC
>smRNA|rpm:5.056|locus:chr3A:3311453-3312164|Cluster_5463
TCGCTGACTGGAAGGGCTTCC
>smRNA|rpm:6.541|locus:chr1B:5432870-5434444|Cluster_30512
ACAGTTGTGCTCTAGGATACGT
>smRNA|rpm:8.873|locus:chr1A:3042765-3044200|Cluster_1019
AGGCCGATGGTAGAGATTCT
>smRNA|rpm:5.53|locus:chr12A:3003801-3004119|Cluster_21368
TTGTAGCAACTAGAGAGACT
>smRNA|rpm:6.129|locus:chr3A:4876088-4878392|Cluster_6048
TAGGTTCTGGGATTTTGTACC
>smRNA|rpm:5.757|locus:chr18A:913868-915487|Cluster_27809
AATCGACTCACATGACTCAAGG
>smRNA|rpm:6.954|locus:chr12A:2995159-2995964|Cluster_21362
TCTTCATCTGTTGTATCTTGC
>smRNA|rpm:111.763|locus:chr12A:2996109-2998271|Cluster_21363
AAGAGCAAGGATTAGTTAGGCGT
>smRNA|rpm:12.113|locus:chr12A:2991051-2991765|Cluster_21360
AGCTGGAATTGTTTGAACAACC
>smRNA|rpm:9.513|locus:chr1A:3010663-3012673|Cluster_1012
TCGTGGGCTGGTAGTTCCAACACCT
>smRNA|rpm:6.108|locus:chr1A:3031890-3032671|Cluster_1015
ATCAAGAAAATCGACAACTGGC
>smRNA|rpm:7.986|locus:chr18A:898538-899786|Cluster_27800
TTAATCGATCTGTAGTATGTTC
>smRNA|rpm:13.558|locus:chr12A:2998426-2999955|Cluster_21364
TATTGTCAGGGCGTATGACA
>smRNA|rpm:6.81|locus:chr8A:321550-322758|Cluster_13886
AGAGATGCTAGAACTACAAGC
>smRNA|rpm:5.345|locus:chr8A:320003-321468|Cluster_13885
TTTGTCCGGTCTTTACTGAGA
>smRNA|rpm:25.134|locus:chr8A:313619-317603|Cluster_13883
TCATCCGATCTCGACCTGGG
>smRNA|rpm:14.837|locus:chr17A:2443000-2443519|Cluster_27201
TTGTCCACTGAACTCGATGTTC
>smRNA|rpm:7.718|locus:chr17A:2450020-2450272|Cluster_27209
AATGTAGGATTCTGTTGGCAAC
>smRNA|rpm:47.132|locus:chr16A:839605-841154|Cluster_25539
TGTTCCGACTCTTCTGATGT
>smRNA|rpm:74.33|locus:chr16A:835372-839461|Cluster_25538
TATAGGATATGGCGTGACCT
>smRNA|rpm:26.207|locus:chr16A:828547-830929|Cluster_25533
ATTACACTGGTCTGCTTGAATC
>smRNA|rpm:6.975|locus:chr16A:826896-828063|Cluster_25531
ATCACATTGGGGACTCCA
>smRNA|rpm:7.862|locus:chr5A:961000-963492|Cluster_8853
AAGACGTTTAGTGGAATCTAGG
>smRNA|rpm:17.334|locus:chr1A:1053469-1054708|Cluster_383
TATGGACGTAGATGAGAAGG
>smRNA|rpm:5.303|locus:chr9A:845518-846657|Cluster_15760
TGGAGAATCGGTGAACCACT
>smRNA|rpm:5.592|locus:chr12A:2595474-2596705|Cluster_21186
TTTGCCGATAGGAATTTCTACC
>smRNA|rpm:29.653|locus:chr11B:4853029-4854665|Cluster_48535
TTCTTCGGAATGGCTGACCCGA
>smRNA|rpm:35.369|locus:chr12A:2598972-2600381|Cluster_21189
AGGGTAGCGCTAGTCATGTG
>smRNA|rpm:21.667|locus:chr8B:274995-281143|Cluster_42822
AAGACATGTGATCTGAGCTCC
>smRNA|rpm:8.977|locus:chr8B:269589-273508|Cluster_42820
TTTGAGACTGGTGAACGTCATC
>smRNA|rpm:8.13|locus:chr7B:4956354-4959627|Cluster_42538
TATCTGATCGCCAAAAGCTC
>smRNA|rpm:11.267|locus:chr7B:4959858-4961216|Cluster_42539
TCGTGTTGGCCTTAACTTGC
>smRNA|rpm:16.075|locus:chr12B:1399805-1401168|Cluster_49111
TGCGGGCACAGATCAAGAAGC
>smRNA|rpm:5.799|locus:chr7A:2448700-2450822|Cluster_12935
TATACGGGCTGGATTACATCC
>smRNA|rpm:13.289|locus:chr7B:1139622-1143153|Cluster_41325
TTGAACATCTGATTAATCTC
>smRNA|rpm:6.149|locus:chr1A:367010-367747|Cluster_129
CATTCTCCAAGCGCATGTAGA
>smRNA|rpm:10.4|locus:chr7A:2442278-2446095|Cluster_12931
AAAACGACTGCTCTGTTAATAGG
>smRNA|rpm:5.737|locus:chr9B:3338047-3341602|Cluster_44790
ATCAAAGAATATCAGGACTGCC
>smRNA|rpm:5.386|locus:chr1A:1944050-1944668|Cluster_651
ACCGGATTGCGCTCGAGTGC
>smRNA|rpm:27.817|locus:chr1A:6070300-6070870|Cluster_2161
TCGATCCACAGAATAACTGA
>smRNA|rpm:5.695|locus:chr1A:1958418-1960266|Cluster_653
AGGGACCAATCAAAAACGTAGT
>smRNA|rpm:13.042|locus:chr1A:6071554-6072408|Cluster_2163
TAGGATACTGGTATTATACT
>smRNA|rpm:12.567|locus:chr1A:6073710-6075235|Cluster_2165
TACGACGATTTATCTGGGAAT
>smRNA|rpm:11.164|locus:chr1A:6075562-6076807|Cluster_2166
TACCTTCTGAACTATGATCTGA
>smRNA|rpm:11.164|locus:chr1A:6077277-6079101|Cluster_2167
TCTAAAGAACCACTGCATGTTT
>smRNA|rpm:9.018|locus:chr3B:167885-169955|Cluster_33095
TACTTGGAAAATTTTGGATACA
>smRNA|rpm:9.389|locus:chr16B:2876631-2877716|Cluster_54550
TTTCTTCGTCGTTGGCACTAG
>smRNA|rpm:5.303|locus:chr16B:2880879-2884052|Cluster_54552
AATGGATATATCTGACTTAGA
>smRNA|rpm:5.51|locus:chr14B:3463348-3464681|Cluster_52249
TCCGGTCAACGTTCAACCTGC
>smRNA|rpm:9.884|locus:chr14A:525842-526657|Cluster_23056
TCCAAGATTTCGAGGAAACTCT
>smRNA|rpm:14.28|locus:chr14A:527052-527760|Cluster_23057
ACCAATTAGTGACTGCGCTGC
>smRNA|rpm:10.173|locus:chr14A:525279-525755|Cluster_23055
TCCGGATGAATGATTGCAGC
>smRNA|rpm:7.388|locus:chr14A:524186-525050|Cluster_23053
AAGATTTACTTTGAACACTGGT
>smRNA|rpm:8.254|locus:chr7A:1760316-1762602|Cluster_12684
AAAGTCTTCTTGTTGAACGTGA
>smRNA|rpm:8.027|locus:chr5A:5169676-5171237|Cluster_10277
TTGCGGACGATCTCAAGGATA
>smRNA|rpm:20.326|locus:chr3B:2463453-2464433|Cluster_33890
TTTGAGGCTGATGTGAAATGGC
>smRNA|rpm:27.879|locus:chr10A:2675808-2677187|Cluster_18069
ATCTGCTGACAGACTTTGTCC
>smRNA|rpm:9.926|locus:chr10A:1658625-1659557|Cluster_17770
AAGATTGACTGATTGGGATGTG
>smRNA|rpm:12.381|locus:chr2B:1695200-1695569|Cluster_31508
ATGATTTGGACGGATACGGC
>smRNA|rpm:25.01|locus:chr2A:1627522-1628526|Cluster_2781
TAGATCATGTGGGCCTCGTCA
>smRNA|rpm:5.035|locus:chr5B:6818735-6819263|Cluster_39125
TAAACAGAGACTTGTGAGACTG
>smRNA|rpm:17.355|locus:chr4B:5738728-5741067|Cluster_36606
TATAATCTCGTTCGACCTCG
>smRNA|rpm:13.393|locus:chr1B:1005905-1007941|Cluster_28917
ACTGATCCGAGCTCATGACT
>smRNA|rpm:6.067|locus:chr1B:1009653-1009919|Cluster_28918
TTCTGGGTGTTGTGAATTCC
>smRNA|rpm:8.357|locus:chr1B:1011551-1012063|Cluster_28919
ACGAAAACGGTGAAACTCTATC
>smRNA|rpm:7.429|locus:chr5B:6820040-6821216|Cluster_39128
TCCGGATCATCTTCAGACATGA
>smRNA|rpm:28.745|locus:chr10B:286001-286169|Cluster_45445
TTTGTTCTGTGTAAGTGAAGC
>smRNA|rpm:7.408|locus:chr10B:303119-304692|Cluster_45447
TGATGATCTCTTTTCTCTGG
>smRNA|rpm:5.819|locus:chr2B:3851582-3853571|Cluster_32271
TTCCGGTATAAACTTTGTTTG
>smRNA|rpm:87.454|locus:chr2B:3854638-3858353|Cluster_32273
TTCCGATGGACGAGGTACATGT
>smRNA|rpm:6.088|locus:chr2B:3858441-3859116|Cluster_32274
TGGATCTTTTGGAATGTCTCTA
>smRNA|rpm:5.861|locus:chr8B:197625-197932|Cluster_42799
TATAGTTGGTCGCGTCGGCTCT
>smRNA|rpm:33.161|locus:chr2B:3859710-3863656|Cluster_32276
ATGTTTACATCGGCTGAGA
>smRNA|rpm:194.842|locus:chr13B:304229-309098|Cluster_50074
TTTTCGGTCATCTTTGAGGA
>smRNA|rpm:41.622|locus:chr13B:290989-292155|Cluster_50072
TATATAGACCGGCTGCGACTGC
>smRNA|rpm:21.709|locus:chr3B:4581751-4581943|Cluster_34607
ATTGCCGACTTTGGTCTCCCAA
>smRNA|rpm:6.253|locus:chr10A:4582500-4584649|Cluster_18689
ATTGAACTGTGTACAAAAAAGC
>smRNA|rpm:13.042|locus:chr10A:4579851-4580527|Cluster_18687
TACGTTGGTCTGTTCAAGCC
>smRNA|rpm:6.294|locus:chr10A:4575466-4576106|Cluster_18682
TCTCAGAGTTGGACAACTTG
>smRNA|rpm:29.633|locus:chr13A:19001-23191|Cluster_21703
TGCGTAACTTCTGATCCAGT
>smRNA|rpm:7.429|locus:chr15A:1624600-1625184|Cluster_24587
TACTAGTAACCCTGAGTGTGC
>smRNA|rpm:8.089|locus:chr2A:4268010-4268415|Cluster_3780
TCGATCAGTAGCAGAAGACT
>smRNA|rpm:8.894|locus:chr1A:3963600-3965434|Cluster_1345
TAACTTGATCTATTGGACCAT
>smRNA|rpm:11.432|locus:chr18B:2455200-2457067|Cluster_57397
AACTTGTGAGACATGGACGGT
>smRNA|rpm:51.919|locus:chr18B:2452200-2452517|Cluster_57394
TAGGAGCTGGGATATTCTGCT
>smRNA|rpm:6.438|locus:chr6A:4966037-4966811|Cluster_11909
TGCTCTCGACTGGGGTACTCC
>smRNA|rpm:16.797|locus:chr18B:2448201-2449513|Cluster_57391
AATGGAATGATCTTTATGAAGA
>smRNA|rpm:23.525|locus:chr6A:4955154-4957061|Cluster_11903
TTCTAGTTGGATCTTGAGCTCC
>smRNA|rpm:7.821|locus:chr4B:2204852-2208719|Cluster_35494
AAGGGAAGATCTCTGCAGAGCC
>smRNA|rpm:8.708|locus:chr6A:4259494-4260949|Cluster_11655
TAGACGTAGGTTGATTGATCT
>smRNA|rpm:23.999|locus:chr17B:1157709-1160841|Cluster_56043
TTCTGGATCTTCGAGAGTAGT
>smRNA|rpm:13.351|locus:chr6A:4261026-4264969|Cluster_11656
TTCGGATCTCTTTCATCAAATC
>smRNA|rpm:16.24|locus:chr17B:1160960-1163627|Cluster_56044
TGCTGATCTTCTCTGACCATGG
>smRNA|rpm:28.539|locus:chr1B:2920184-2922651|Cluster_29538
TGAACGGCTAGTATACCTCATT
>smRNA|rpm:11.04|locus:chr16B:529902-531882|Cluster_53670
TATCTTCAAGACGAACTTCGA
>smRNA|rpm:27.734|locus:chr15A:2036616-2040118|Cluster_24727
TGGAGTGTGATCTTATAATTGC
>smRNA|rpm:5.861|locus:chr1B:2907413-2908274|Cluster_29533
TTGATGACTCCAACTCAGGG
>smRNA|rpm:21.461|locus:chr10A:953073-955382|Cluster_17434
TGTTTGGATTAGAGACGGT
>smRNA|rpm:13.62|locus:chr5B:4264501-4265353|Cluster_38294
TTTGTGCTCTGGTCAAATCC
>smRNA|rpm:6.83|locus:chr5B:4265602-4265950|Cluster_38295
TGGATGTGACTTATGCAAGG
>smRNA|rpm:5.386|locus:chr5B:4257251-4257517|Cluster_38290
TTTCGTCTGTAACAATTGTCGC
>smRNA|rpm:5.014|locus:chr5B:4258050-4258574|Cluster_38291
TCGATGTAGTGCAGAATGGTGC
>smRNA|rpm:24.598|locus:chr5B:4259051-4260939|Cluster_38292
TCGAATATTGGAGTAGATGG
>smRNA|rpm:39.455|locus:chr5B:4261072-4264352|Cluster_38293
ATTCCGACAACTCTGACTGGGT
>smRNA|rpm:63.351|locus:chr2B:5637851-5638765|Cluster_32858
TGAGCTTGTGTATGTAGTACC
>smRNA|rpm:11.288|locus:chr2A:4955375-4958815|Cluster_4038
TCAGATCTGAAACTAGGTTC
>smRNA|rpm:5.407|locus:chr3A:2570078-2571524|Cluster_5255
TTCCGCTTGGACGAGGTACATG
>smRNA|rpm:10.483|locus:chr12A:1413018-1414309|Cluster_20775
TTCCGGTCGACGAGGTACAAGT
>smRNA|rpm:13.269|locus:chr3A:2567861-2568220|Cluster_5253
ATGGCATTCTGATCTGATCC
>smRNA|rpm:15.828|locus:chr12A:1468145-1469945|Cluster_20805
CGGTAACTCAACAATCTGATCT
>smRNA|rpm:9.616|locus:chr12A:1470385-1471362|Cluster_20807
TTCTGATACGATGAGACTGT
>smRNA|rpm:9.43|locus:chr1B:6028595-6031128|Cluster_30722
TTCCGAGCTCTGCAAATTGC
>smRNA|rpm:5.757|locus:chr8B:2022404-2024564|Cluster_43466
TACGGTCTTGTATGTACTTATC
>smRNA|rpm:6.005|locus:chr5A:2811550-2811857|Cluster_9528
TGTCTCTACGATGATCTCTTC
>smRNA|rpm:7.676|locus:chr10B:3678550-3680020|Cluster_46497
GACTGATGTTCGAAGACTTGG
>smRNA|rpm:12.794|locus:chr11B:1917285-1920843|Cluster_47547
TGTGGAAATGTTTTACAGACGG
>smRNA|rpm:6.232|locus:chr11B:1907401-1908470|Cluster_47544
TTTTCTTCGACACTAAAGACGT
>smRNA|rpm:6.624|locus:chr2A:5606480-5606717|Cluster_4253
AGTGACTTAGGAGTGAATCGTT
>smRNA|rpm:14.94|locus:chr2A:5616222-5619356|Cluster_4257
TATTGATTTGTGCTTTGGTAAC
>smRNA|rpm:7.656|locus:chr2A:5619435-5621090|Cluster_4258
AACGATCTTCGATTTGCTCTA
>smRNA|rpm:5.118|locus:chr2A:5622561-5624966|Cluster_4259
TTGATCTCTCTGACGACGATG
>smRNA|rpm:5.056|locus:chr3A:2100609-2101404|Cluster_5077
TTCAAGTTCTGAGTCGTGATC
>smRNA|rpm:8.172|locus:chr3A:2102455-2103069|Cluster_5079
ATTTGGATCAGAAGACACTGGC
>smRNA|rpm:9.596|locus:chr8A:4245609-4249428|Cluster_15157
AACGGAAGCTGAATGGATCATC
>smRNA|rpm:7.594|locus:chr5B:5449200-5452492|Cluster_38604
ATGGACCAAGTCACTCAACCGC
>smRNA|rpm:19.624|locus:chr5B:5422041-5423479|Cluster_38600
ATCGGCACCGTATCGTGAGC
>smRNA|rpm:183.183|locus:chr11A:2692051-2697437|Cluster_19659
TGGACACCGCTTCTTAACCGG
>smRNA|rpm:5.572|locus:chr9A:128475-129440|Cluster_15489
TCCACAGACTGCACAGGAGC
>smRNA|rpm:12.278|locus:chr1A:1302003-1302396|Cluster_461
TACAAGGCCTGAAGATAGTG
>smRNA|rpm:6.088|locus:chr11A:1668358-1669063|Cluster_19305
TAGCGGTTTGCTTCGTTTGAGC
>smRNA|rpm:5.056|locus:chr9A:113581-115310|Cluster_15483
TCCGTGAACCTGTCTGATTGAC
>smRNA|rpm:12.856|locus:chr4A:851022-852416|Cluster_6783
TTAAATTGATCTTCACGTCTGA
>smRNA|rpm:5.572|locus:chr4A:852500-853361|Cluster_6784
TGAAGGTCAGGATGCGAACC
>smRNA|rpm:8.13|locus:chr14B:111743-115918|Cluster_51135
TCGTGCTCTAACATTCTGGTT
>smRNA|rpm:13.496|locus:chr4A:854871-856817|Cluster_6786
TTCTACAGATCTTTGGCGAGA
>smRNA|rpm:112.134|locus:chr4A:864203-869301|Cluster_6789
TTGATCGGCTCATTCTGAGC
>smRNA|rpm:10.483|locus:chr5B:3425844-3429415|Cluster_37986
TCTTCGATCTGGCGAGTAATGC
>smRNA|rpm:7.862|locus:chr5A:4874958-4878038|Cluster_10158
ATTTACTGCCACGGACAACAGT
>smRNA|rpm:7.057|locus:chr3A:4233462-4234225|Cluster_5785
TCGGAAACGAGCTGATCGAGA
>smRNA|rpm:10.318|locus:chr3A:4219955-4220218|Cluster_5781
TTTCGTCTGTAACAATTGTCGC
>smRNA|rpm:9.162|locus:chr4A:91766-92235|Cluster_6520
TTGACTGGAGCTCAAGGGCC
>smRNA|rpm:12.629|locus:chr5A:4869623-4870994|Cluster_10153
TGACTGGAGAAACTTTCTTTCC
>smRNA|rpm:7.099|locus:chr12B:2051336-2054510|Cluster_49328
TGGGACTGAATTGAAATTTTC
>smRNA|rpm:6.5|locus:tig00000489:34246-36316|Cluster_57808
TTCTCGAACTGGATATCTTCC
>smRNA|rpm:15.064|locus:chr4A:3571165-3571418|Cluster_7781
TGTGGATTGACTGATGTTGC
>smRNA|rpm:5.159|locus:chr4A:3579055-3580893|Cluster_7786
TTTGGCGGTCTCGTTATCTCG
>smRNA|rpm:5.757|locus:chr9B:1030023-1031596|Cluster_44096
TTCTGGCTGATCTCATCGTAGC
>smRNA|rpm:6.211|locus:chr15B:2373095-2376359|Cluster_53070
TGGAACAGAGCCTGTCACGTGT
>smRNA|rpm:11.102|locus:chr8A:1810100-1810707|Cluster_14359
TGTGTCTTCTTCTGTTGGCTGA
>smRNA|rpm:11.308|locus:chr8A:1807160-1809977|Cluster_14358
TTATGACTGCGATGACGGC
>smRNA|rpm:26.145|locus:chr8A:2053023-2055511|Cluster_14425
TCTGCTTGGAACTAACCGATC
>smRNA|rpm:5.303|locus:chr7A:3976256-3977890|Cluster_13436
TTCCGATTGGGTGCTGTTCC
>smRNA|rpm:7.573|locus:chr7A:3974500-3974815|Cluster_13434
AAATCCGATCTCTGACTCCATC
>smRNA|rpm:247.813|locus:chr4B:724750-725016|Cluster_34980
TTGATTTCGGTCGCCATTCTG
>smRNA|rpm:20.347|locus:chr7A:3969607-3971963|Cluster_13430
TGGCTCGGACTGAATTCCCCG
>smRNA|rpm:125.795|locus:chr13B:2163025-2170512|Cluster_50663
ATTGTTGGTCTGACTGCATGATC
>smRNA|rpm:80.665|locus:chr13B:2159909-2162649|Cluster_50661
TATAATCATTGGATGTGTGC
>smRNA|rpm:437.909|locus:chr13B:2140905-2159818|Cluster_50660
ATCATGGCTGTATCTTATGCACC
>smRNA|rpm:6.067|locus:chr13B:2176965-2177871|Cluster_50667
ACTGTGTTGGACTTCTGCCCC
>smRNA|rpm:67.21|locus:chr13B:2171915-2176025|Cluster_50665
AGCAGAAGAACCATGAAGACGT
>smRNA|rpm:12.092|locus:chr6B:607633-607952|Cluster_39487
ACAACGACTCGATTACTTCT
>smRNA|rpm:5.345|locus:chr13B:2177954-2178520|Cluster_50668
ATCATTGTCTGGCCTTGAGACC
>smRNA|rpm:92.551|locus:chr17B:711845-714367|Cluster_55892
TCTTTGATCGTCTGACAGGC
>smRNA|rpm:5.737|locus:chr15B:3267342-3269231|Cluster_53386
AATAGTGATGTTGTGCTCAGAGT
>smRNA|rpm:13.042|locus:chr13A:2557052-2558699|Cluster_22518
TAGACGACACGATCTGAAGAAT
>smRNA|rpm:14.548|locus:chr13A:2548608-2549104|Cluster_22511
TCGGTTTGTGCAGTTTCGTGC
>smRNA|rpm:11.989|locus:chr13A:2549501-2549761|Cluster_22512
TATGGCTGTCCGATCTCCCGC
>smRNA|rpm:9.038|locus:chr13A:2549863-2550286|Cluster_22513
ACGAATGTGGCACTATGATAGT
>smRNA|rpm:29.261|locus:chr7B:4851272-4853224|Cluster_42493
CGGAAAAGACTGTCTAGCTCC
>smRNA|rpm:67.19|locus:chr7B:4846076-4851180|Cluster_42492
AACGCGCGATCTTCAACCTCT
>smRNA|rpm:60.462|locus:chr18A:160118-162614|Cluster_27561
CAGACGACGATTTCCGGAGC
>smRNA|rpm:31.387|locus:chr3B:1113424-1115024|Cluster_33409
TTGACGTTCAGGCACTACTCC
>smRNA|rpm:8.977|locus:chr3B:1108600-1109316|Cluster_33407
ATCGGATTTGCGTTTTGGCGC
>smRNA|rpm:6.397|locus:chr3B:1099109-1099614|Cluster_33403
AGTGACTGCTGTAATTGAATGC
>smRNA|rpm:5.757|locus:chr10B:4226841-4226982|Cluster_46674
TTTCGATCTTTTGGTAGCTCTA
>smRNA|rpm:6.026|locus:chr15B:253131-254564|Cluster_52387
TATAGACGAACTGAGACGCCTC
>smRNA|rpm:14.362|locus:chr17B:2770361-2771319|Cluster_56547
TCTCAGAGTTGGACAACTTG
>smRNA|rpm:5.283|locus:chr7A:1895443-1896313|Cluster_12740
TCCTCGTAATTCTGGACGGT
>smRNA|rpm:5.572|locus:chr7A:1896701-1897654|Cluster_12741
TAAGCTAGTAGAGCATGACT
>smRNA|rpm:10.359|locus:chr8B:1538763-1540147|Cluster_43287
TTTTCCTGGATGTGAACCGCC
>smRNA|rpm:5.84|locus:chr3B:1954300-1954618|Cluster_33662
TCCATGGGCGGTATAATGTG
>smRNA|rpm:17.809|locus:chr3B:1957492-1959369|Cluster_33664
TGTGCAAACTCTGATATGGC
>smRNA|rpm:17.582|locus:chr3B:1959774-1961578|Cluster_33665
AAAAGTGTGGCCTTCTGTTGAC
>smRNA|rpm:8.007|locus:chr4B:4842666-4843381|Cluster_36294
TAGGTCTAGTAGCTTCTTGCT
>smRNA|rpm:34.544|locus:chr3B:1963151-1964228|Cluster_33667
TCTTCAGGATTGAACGCTGG
>smRNA|rpm:8.811|locus:chr2B:3439376-3441245|Cluster_32130
TGTGACTTATCTGGAGATTCC
>smRNA|rpm:8.729|locus:chr14A:2276877-2279182|Cluster_23649
TGGCTCTTCAGAATTTTGGACT
>smRNA|rpm:22.245|locus:chr14A:2261979-2262507|Cluster_23643
AGGAACATGATCTGTGAGACAC
>smRNA|rpm:14.548|locus:chr14A:2272252-2273960|Cluster_23646
TTCTGTTGGATTGACAAGCTGC
>smRNA|rpm:184.379|locus:chr14A:2264223-2272148|Cluster_23645
ATAAGACTGAAGTTAGAACTATC
>smRNA|rpm:39.373|locus:chr14A:2262658-2264138|Cluster_23644
ATTTATATTTGTGATTGTTACT
>smRNA|rpm:20.512|locus:chr9A:1950910-1956714|Cluster_16116
ACAGGACTGGTATTAATCACCT
>smRNA|rpm:7.078|locus:chr7B:4585050-4585361|Cluster_42405
AAGAGGCAGCGAAGAAACTAGC
>smRNA|rpm:6.376|locus:chr18B:2395761-2398945|Cluster_57382
TCTGCGAACCTAGACTGAAGC
>smRNA|rpm:28.374|locus:tig00000168:64205-65201|Cluster_57732
TGGTGAGAATGTTTGACTTTG
>smRNA|rpm:8.275|locus:chr9A:1940353-1944540|Cluster_16111
TTTGGATCACTGTAGTCGGT
>smRNA|rpm:17.169|locus:chr3B:3622847-3625457|Cluster_34291
AGGATCTGCTCTGAACGGGC
>smRNA|rpm:5.902|locus:chr1A:45583-46476|Cluster_13
AACAAATCGGAGTAAGACGTGT
>smRNA|rpm:438.755|locus:chr4A:5124140-5126703|Cluster_8209
CAAGACTGTCGACGATGGCC
>smRNA|rpm:24.515|locus:chr2A:2347483-2350811|Cluster_3043
TAGACTGATTTCCATGAATAGG
>smRNA|rpm:11.577|locus:chr5A:1422781-1423086|Cluster_9003
AAATGAGGATTTATAACTGGC
>smRNA|rpm:6.046|locus:chr5A:2875391-2876257|Cluster_9552
TTCAAATTCCGAACTCTGTGT
>smRNA|rpm:6.046|locus:chr2B:583773-585973|Cluster_31114
TCCTATCGACAGGATACCCTGA
>smRNA|rpm:154.994|locus:chr13B:2663087-2666585|Cluster_50864
TAACGATCTCGTCTTCTTTAGG
>smRNA|rpm:6.81|locus:chr18A:1830854-1831552|Cluster_28119
AACTACAAGAATTCTGGTCTGT
>smRNA|rpm:6.232|locus:chr3B:4077260-4078758|Cluster_34470
TCTCCGAGCTCAATAGACTGA
>smRNA|rpm:10.792|locus:chr3B:4078874-4080562|Cluster_34471
CGTGTCCTGCAGTTTCTGTTT
>smRNA|rpm:8.027|locus:chr9B:1401705-1402036|Cluster_44225
TTCTGGGTGTTGTGAATTCC
>smRNA|rpm:6.067|locus:chr13B:2670799-2671523|Cluster_50869
TCTGGATATCGTAGTTATCT
>smRNA|rpm:8.77|locus:chr13B:2669548-2670721|Cluster_50868
TCTCGAACGTGTAGCGGTCT
>smRNA|rpm:5.138|locus:chr6B:4132437-4133117|Cluster_40527
TTGTCCAACTGGTTGAAACCC
>smRNA|rpm:5.056|locus:chr6B:4124412-4124945|Cluster_40521
ATCTTGTGCTAGCTCTGGGCATC
>smRNA|rpm:5.881|locus:chr11B:3278195-3278618|Cluster_47971
TCTGATTACTGTTCTGTAGC
>smRNA|rpm:7.161|locus:chr6B:4134824-4135620|Cluster_40528
AACTGCGGATGAATATGAGG
>smRNA|rpm:56.17|locus:chr11B:2558370-2558620|Cluster_47755
TTCTTTGTGACCTATTCTGT
>smRNA|rpm:8.234|locus:chr9B:3760249-3761016|Cluster_44950
TGCTGATCTGGATTAGTACC
>smRNA|rpm:16.797|locus:chr9B:3761160-3762223|Cluster_44951
ACCAGATCGAGACTACCTCT
>smRNA|rpm:17.602|locus:chr9B:3762303-3763840|Cluster_44952
AGCTGTCTACAACTCTGGTTGC
>smRNA|rpm:38.424|locus:chr16B:837746-839045|Cluster_53803
TGTTCCGACTCTTCTGATGT
>smRNA|rpm:25.836|locus:chr16B:835171-836028|Cluster_53800
ATATCCGCGTAGGACCCAGGCC
>smRNA|rpm:7.697|locus:chr16B:836177-836865|Cluster_53801
ATCTCTTGGACTCAAACCTTT
>smRNA|rpm:68.902|locus:chr16B:840399-847977|Cluster_53806
TTTAGATCTCTGGATCAAGCAG
>smRNA|rpm:139.868|locus:chr6A:1522400-1530020|Cluster_10842
TAAGGTCTTGGTTAACTCCT
>smRNA|rpm:170.946|locus:chr6A:1516631-1522310|Cluster_10841
TTGTGGCTCAAGAATGTTTG
>smRNA|rpm:67.045|locus:chr6A:1513134-1516448|Cluster_10840
TTGAGGCTAGTTTGAATCACT
>smRNA|rpm:6.624|locus:chr1A:5112134-5112714|Cluster_1782
AAAGATGTGGAGGACAACAACC
>smRNA|rpm:6.149|locus:chr11A:3260874-3262099|Cluster_19828
TTTGACAATAGCGAACCACA
>smRNA|rpm:12.196|locus:chr1A:5120303-5121444|Cluster_1786
TACCTGAACTGAACTGACCTTC
>smRNA|rpm:10.091|locus:chr8A:1224729-1225858|Cluster_14168
TTGATCTGTTACTCTTCTTTC
>smRNA|rpm:6.995|locus:chr10A:1167100-1167362|Cluster_17505
TGGCTGTCAAATGAAGAATAC
>smRNA|rpm:5.84|locus:chr3A:3260965-3263156|Cluster_5443
TGGACTGGTGCTACTACTACT
>smRNA|rpm:7.408|locus:chr15A:3083266-3083670|Cluster_25087
CAATGTCATACTGAAGCTGG
>smRNA|rpm:5.737|locus:chr3A:3266178-3268387|Cluster_5444
AAAGTCTTCTTGTTGAACGTGA
>smRNA|rpm:58.935|locus:chr1B:5571322-5571865|Cluster_30572
AGGGTACATATGAAAACTGGC
>smRNA|rpm:18.366|locus:chr11A:3156336-3158356|Cluster_19795
AACAGCAGAAGATCTCGAGC
>smRNA|rpm:6.541|locus:chr11A:3153972-3155291|Cluster_19793
TTGACTCGTATTCTCTGAACC
>smRNA|rpm:21.956|locus:chr12A:2949111-2951234|Cluster_21340
TCATCCGTCTACAGAACTTGC
>smRNA|rpm:12.175|locus:chr12A:2951623-2952911|Cluster_21341
TTACTGACTGAACTTGGCATTC
>smRNA|rpm:38.754|locus:chr12A:2953050-2955970|Cluster_21342
TCTTGCCAAACGTAGCTCTTC
>smRNA|rpm:13.331|locus:chr12A:2956163-2957909|Cluster_21343
AAAGACTGCAAGAATTTCATGC
>smRNA|rpm:51.651|locus:chr12A:2958132-2960914|Cluster_21344
ATGAAGACAAATTGATGAGC
>smRNA|rpm:7.408|locus:chr1A:4570950-4572682|Cluster_1560
TACGACCGATCTCTGGACATCC
>smRNA|rpm:5.592|locus:chr18A:974741-976109|Cluster_27826
TTTATCTCGTCGTGCAGTTCT
>smRNA|rpm:8.481|locus:chr12A:3209458-3212185|Cluster_21439
TAGCTTGGCAAACTGTGA
>smRNA|rpm:5.881|locus:chr18A:820535-821759|Cluster_27773
AAGGGAGAAAACTTAGAGAACC
>smRNA|rpm:6.645|locus:chr4A:2374121-2375054|Cluster_7330
TCGAATCGTAGTCCTATGGCT
>smRNA|rpm:6.789|locus:chr18A:821847-824000|Cluster_27774
ATGGGCACCGTATCAACCGAGT
>smRNA|rpm:14.074|locus:chr16A:864294-867349|Cluster_25551
TAGGATCTCTGAAGAAATTCTC
>smRNA|rpm:56.789|locus:chr12A:2088020-2092572|Cluster_21021
TTGATCTTGGTAGAACACCTA
>smRNA|rpm:14.631|locus:chr7B:585221-589261|Cluster_41123
TGACCGTCTTGTTCTTCTGACT
>smRNA|rpm:7.553|locus:chr9B:2106028-2107094|Cluster_44400
TCTGTGGACTCCTGCTGAGTGC
>smRNA|rpm:72.122|locus:chr16A:886901-889959|Cluster_25556
TGTGTCGCAACTCGAGCCGTG
>smRNA|rpm:12.773|locus:chr9B:2116536-2117774|Cluster_44408
AAGATCCCTGTAGGACCCAA
>smRNA|rpm:10.999|locus:chr7B:609824-611729|Cluster_41129
TAGGACTACTGCTGTGAGCGT
>smRNA|rpm:14.094|locus:chr9A:800556-801906|Cluster_15743
TATGTACTTGTACACTCTACA
>smRNA|rpm:6.459|locus:chr9A:798911-800481|Cluster_15742
TTCACTTGTAGGAACATCTCC
>smRNA|rpm:72.369|locus:chr4B:3503926-3507062|Cluster_35912
ATGGATTTCTTGAGCGTGAAGG
>smRNA|rpm:8.069|locus:chr4B:3509850-3510082|Cluster_35913
TGTGAAATGTGCTCTGTGGC
>smRNA|rpm:17.355|locus:chr11B:4830547-4831833|Cluster_48519
CGTTTGTGGCATTTTGTAGC
>smRNA|rpm:27.734|locus:chr12B:1485123-1485420|Cluster_49171
TTGACTAGCTCTCGATTAATGC
>smRNA|rpm:16.447|locus:chr12B:1484450-1484816|Cluster_49170
TTTTCTCAGGCTCAAGACGG
>smRNA|rpm:164.012|locus:chr12B:1486500-1487572|Cluster_49173
AATTCTTTGACTTGTTGAACAGA
>smRNA|rpm:15.374|locus:chr12B:1485601-1485914|Cluster_49172
TTCTGTATACTTTGGTGATC
>smRNA|rpm:615.272|locus:chr12B:1489250-1493168|Cluster_49175
TTGGATCTGTTACATTGTTGC
>smRNA|rpm:57.924|locus:chr12B:1487770-1488485|Cluster_49174
TGAAAGAGACTGATGATTGAATC
>smRNA|rpm:6.108|locus:chr18B:806411-808602|Cluster_56860
CTTTCGTTCTCTCTGAGTTGG
>smRNA|rpm:8.069|locus:chr1A:6033773-6034370|Cluster_2142
TATTGAACGATGATCTTAGTGA
>smRNA|rpm:8.626|locus:chr1A:6034971-6035427|Cluster_2143
TATGGCACAGAACCTGGGATT
>smRNA|rpm:9.554|locus:chr7B:1187688-1189626|Cluster_41344
TTGATGACTGGAAGGAATCCC
>smRNA|rpm:6.954|locus:chr7B:1193600-1194215|Cluster_41349
ATAGGACGATTTGCCGGACCAGC
>smRNA|rpm:8.894|locus:chr1A:293158-294505|Cluster_101
CGGATATGCAGATTGTGAGC
>smRNA|rpm:82.604|locus:chr16B:2932624-2936319|Cluster_54571
TGACTGGACGATTTGTAAGC
>smRNA|rpm:77.074|locus:chr16B:2965931-2969050|Cluster_54579
ATTCGGCTTCAAGAACCTTGA
>smRNA|rpm:5.448|locus:chr14A:585993-586838|Cluster_23073
TTTGGCACGATTTGGACATCC
>smRNA|rpm:12.546|locus:chr3B:2410342-2413681|Cluster_33870
TGGATGTGAACCAGTTAGAGT
>smRNA|rpm:14.424|locus:chr5A:5021226-5025794|Cluster_10214
ATTACAAGACGTCGATCACAGC
>smRNA|rpm:11.081|locus:chr10A:2616852-2617368|Cluster_18043
TCTAGAGCTGGTGGACAAGTCC
>smRNA|rpm:6.872|locus:chr10A:2616167-2616603|Cluster_18042
TTGAGAAACGTCTGGACTCTCC
>smRNA|rpm:7.862|locus:chr8B:215971-216345|Cluster_42804
AAGACGTCGTAGAATAGGCT
>smRNA|rpm:16.859|locus:chr8B:216954-217182|Cluster_42806
TTTCATTCGATCTGGTTGAACC
>smRNA|rpm:16.158|locus:chr8B:198148-201045|Cluster_42800
TGTGTCCGATCGAACGAATTTC
>smRNA|rpm:46.492|locus:chr17A:3228843-3229665|Cluster_27486
TTGGCTGCTCAGGTTCTGTGC
>smRNA|rpm:6.48|locus:chr1B:1050950-1051291|Cluster_28938
AACGACGTTGGAAAGCCCGAGC
>smRNA|rpm:10.71|locus:chr1B:1051594-1053126|Cluster_28939
TGTAAGAATCAAGAGACTGGC
>smRNA|rpm:10.462|locus:chr1B:1049919-1050807|Cluster_28937
TGATGTCGATAGGGATGAACT
>smRNA|rpm:38.939|locus:chr4B:5784802-5789855|Cluster_36627
AGTGTATCCGTCTTAGGCTCA
>smRNA|rpm:5.881|locus:chr5B:6706884-6707327|Cluster_39105
TATCTGAGGAATCATCTGACTC
>smRNA|rpm:5.819|locus:chr4B:5774496-5775736|Cluster_36624
AGTAGATCTCTCTTGAACATAG
>smRNA|rpm:26.352|locus:chr10B:368652-368920|Cluster_45462
TTGAAGACTTTTTGGAACGATT
>smRNA|rpm:9.41|locus:chr10B:360178-363223|Cluster_45461
TAGTAAGGTGTCGTGACTCT
>smRNA|rpm:5.984|locus:chr2A:2875293-2875721|Cluster_3237
CACTGTCTGGGAACTCCCTC
>smRNA|rpm:10.111|locus:chr16A:1965150-1967474|Cluster_25923
TCGGATCTGTCATTATGGT
>smRNA|rpm:6.315|locus:chr15B:2868612-2872206|Cluster_53243
TGCATTAGTGGAAAGTCTAGC
>smRNA|rpm:6.149|locus:chr15B:2876809-2878364|Cluster_53249
TCTTGCTGAGGTCGGTGACTC
>smRNA|rpm:7.264|locus:chr13B:247317-247751|Cluster_50055
AAGCGAGTGTAGACGATCGACC
>smRNA|rpm:8.997|locus:chr13B:248309-249434|Cluster_50056
TTGGTCTGTGCTTGGGCAC
>smRNA|rpm:7.161|locus:chr13B:245356-246043|Cluster_50053
TGAGTGATCTGCTGAAACGTGC
>smRNA|rpm:7.573|locus:chr13B:250269-252771|Cluster_50059
ATTTTCAGGCTGTATTTGAC
>smRNA|rpm:7.924|locus:chr17B:171450-175042|Cluster_55719
ATGGATATTGAGAAGAAGTTGT
>smRNA|rpm:17.87|locus:chr17B:155557-157252|Cluster_55715
TCATCTGTTGCTTTGTCCGGC
>smRNA|rpm:11.577|locus:chr17B:165445-169967|Cluster_55717
TCCGGCTGTCATACAAACTGC
>smRNA|rpm:5.634|locus:chr17B:145716-146466|Cluster_55710
AACCTGACGAACTAGAAGAATT
>smRNA|rpm:7.181|locus:chr1B:3854821-3857539|Cluster_29889
TTGGATCAAGGATGTATGACC
>smRNA|rpm:25.629|locus:chr1B:3840390-3842436|Cluster_29881
AACTGGTGGACATCTTGAACC
>smRNA|rpm:6.046|locus:chr7A:5042222-5043117|Cluster_13747
TTTCGTCTTGGATAGCACTCTA
>smRNA|rpm:6.583|locus:chr7A:5028701-5029881|Cluster_13741
CCGGAAAACAAGCGAAAGAGC
>smRNA|rpm:6.335|locus:chr7A:5027930-5028570|Cluster_13740
CTCTTTAGTCAGGTAGTACT
>smRNA|rpm:46.141|locus:chr9A:2515442-2520771|Cluster_16324
AGTTCCGGTGCTTGACTCAGA
>smRNA|rpm:5.551|locus:chr2A:4441057-4443596|Cluster_3857
ATTGGATTCATCAATGGACGAGT
>smRNA|rpm:5.118|locus:chr16B:492223-493200|Cluster_53657
GTTCTAGGATTCTTCTTC
>smRNA|rpm:11.226|locus:chr10A:2484922-2485784|Cluster_17986
TTGGATTGATCTCGAGAATCG
>smRNA|rpm:6.418|locus:chr16B:499633-500947|Cluster_53659
AAACAGAGTGACTTAGGAGT
>smRNA|rpm:35.142|locus:chr9B:4399788-4402122|Cluster_45122
AATGATCTTTTGTTGAACCGA
>smRNA|rpm:5.365|locus:chr7B:3749860-3751354|Cluster_42119
ATTGATTTGGAATGACTGTGC
>smRNA|rpm:13.351|locus:chr7B:3740098-3742037|Cluster_42114
TTCCAGTCGACGAGGTACATGA
>smRNA|rpm:14.404|locus:chr7A:3602180-3606012|Cluster_13298
TTGTGTTGATCGGGTTTGCC
>smRNA|rpm:5.014|locus:chr2A:4892851-4893664|Cluster_4016
TACGGACTGAGCTCTTGGATC
>smRNA|rpm:148.164|locus:chr2B:628901-632744|Cluster_31130
TCAGATCATCGCGTAGACCTTG
>smRNA|rpm:7.119|locus:chr4B:1485935-1487391|Cluster_35205
TGCTGTCGAGTCCGTTTCTGC
>smRNA|rpm:12.691|locus:chr3B:4721100-4724411|Cluster_34660
TTCCGAACTGAAAGAAGATGC
>smRNA|rpm:5.365|locus:chr2A:4894571-4895746|Cluster_4018
TATAGACTCGATCGATGACTCG
>smRNA|rpm:5.964|locus:chr1B:6066872-6067465|Cluster_30740
AAGACTGCAGTAGACGCTGC
>smRNA|rpm:6.954|locus:chr17A:845429-847164|Cluster_26690
TTTGTGGATCGATCTTAGCAA
>smRNA|rpm:11.453|locus:chr5A:63552-64870|Cluster_8547
AAGGACTACGTGGAAGCCTCGT
>smRNA|rpm:5.861|locus:chr8B:1970490-1972745|Cluster_43442
AAGGACTATTTCAAGCAAGATT
>smRNA|rpm:6.48|locus:chr14B:2320887-2322261|Cluster_51879
TAGGCCGACTGGGATATTTTC
>smRNA|rpm:7.924|locus:chr11B:141751-143716|Cluster_46966
TTGTGCTTTGACGACTCTTC
>smRNA|rpm:13.0|locus:chr6B:1649614-1652454|Cluster_39847
TGATCTGTAGGACTTGTCGC
>smRNA|rpm:5.427|locus:chr14B:2318450-2318942|Cluster_51875
AAGAATGTGACCGAACTACAGA
>smRNA|rpm:26.537|locus:chr5B:5931670-5935936|Cluster_38767
TATCGGCTTGACTAGAATGCA
>smRNA|rpm:28.787|locus:chr11B:1964895-1968112|Cluster_47569
TGCTTTCCGACTGTCGGTCC
>smRNA|rpm:10.669|locus:chr2A:5676020-5677818|Cluster_4272
TTGCGGGGGTGTAAACGTGC
>smRNA|rpm:5.076|locus:chr17A:901547-903695|Cluster_26699
ATGAGAGGACTGGAATGGGTTT
>smRNA|rpm:5.448|locus:chr4A:1269905-1271447|Cluster_6918
TGCAGACTCCTTCGAACGGG
>smRNA|rpm:5.572|locus:chr17B:1218191-1220033|Cluster_56067
TTGTTTCCGGCTGATGATCC
>smRNA|rpm:20.347|locus:chr9B:722905-723991|Cluster_43999
TATGGATCTCGAGACAAAGG
>smRNA|rpm:6.046|locus:chr8B:1400950-1401667|Cluster_43229
AAGACGATTCTGAGTACAAATC
>smRNA|rpm:8.461|locus:chr11A:2184874-2186159|Cluster_19497
TCAACCTTGGGAATGTCGAGC
>smRNA|rpm:29.117|locus:chr10B:4049254-4051422|Cluster_46614
TGCGATTGGATCTGTCTTTGC
>smRNA|rpm:16.282|locus:chr8B:1390491-1395326|Cluster_43222
ATCTTGTGACTGCTCTGACAAGC
>smRNA|rpm:15.848|locus:chr9B:720958-722260|Cluster_43997
AACGGACTACGACAAGGCGT
>smRNA|rpm:6.129|locus:chr6A:1933930-1934544|Cluster_10983
AGGACTGATGGAGCCCTGTGGT
>smRNA|rpm:48.184|locus:chr13A:2755713-2758782|Cluster_22593
TAGTAGATCTTCCCAAGTGGC
>smRNA|rpm:7.491|locus:chr6A:1937305-1939493|Cluster_10987
TTCCGACTGTACATGGCTCA
>smRNA|rpm:52.435|locus:chr12A:222148-224969|Cluster_20366
CTTCGACCGAGCCTGATAGC
>smRNA|rpm:47.235|locus:chr15B:616959-619000|Cluster_52522
ATTCGATGTCTGTATATGTAC
>smRNA|rpm:39.393|locus:chr3B:3060810-3063479|Cluster_34088
TATCGTGCTTGCTCGACTGACA
>smRNA|rpm:8.11|locus:chr3B:3059911-3060721|Cluster_34087
TACAGAATCGACGAACGACT
>smRNA|rpm:21.213|locus:chr13A:2762972-2765667|Cluster_22597
TGGACTGGAAGACAAGAGAGC
>smRNA|rpm:38.197|locus:chr2B:1783205-1783967|Cluster_31561
AGGGTAGCGCTAGTCATGTG
>smRNA|rpm:13.145|locus:chr2B:1787347-1789123|Cluster_31562
TGGACGTGCTGCATGCTCGT
>smRNA|rpm:12.464|locus:chr7A:148418-153566|Cluster_12163
TTGTTCGACTGGGAAAAAGC
>smRNA|rpm:8.192|locus:chr6A:4108450-4108751|Cluster_11581
AACTAGACTAGGGACAAAGAGT
>smRNA|rpm:37.598|locus:chr6A:4105900-4106309|Cluster_11580
ATCGTACATTGTTTGGACATGT
>smRNA|rpm:7.842|locus:chr3A:2619548-2619985|Cluster_5271
TCGAGACGATAGACGCAATTCT
>smRNA|rpm:5.592|locus:chr3A:2619124-2619435|Cluster_5270
TGGTATCTACGAATCTGGAGA
>smRNA|rpm:6.149|locus:chr3A:2620457-2620957|Cluster_5273
TAGATAATTCGTCCGAACTCC
>smRNA|rpm:5.138|locus:chr3A:2620099-2620369|Cluster_5272
TTGAAGAAACTGAAGTGGGAGA
>smRNA|rpm:5.943|locus:chr1A:3525949-3527662|Cluster_1198
ATTGACTGCAAGAGAGAGCATC
>smRNA|rpm:6.418|locus:chr12A:2317635-2318676|Cluster_21089
TTCCGACGAGCTGGTACACAATC
>smRNA|rpm:377.075|locus:chr11A:2734835-2743137|Cluster_19673
TTGGTCTTTTATTTCTGTACT
>smRNA|rpm:8.296|locus:chr1A:3516542-3517933|Cluster_1197
TTAACGGCTTCCAGAACGGA
>smRNA|rpm:22.286|locus:chr1A:3500196-3503411|Cluster_1191
TTGAGGCTGATTTAAACCATC
>smRNA|rpm:40.755|locus:chr9A:4218178-4218407|Cluster_16916
TTGCTCTATCGGTAGTATCACT
>smRNA|rpm:9339.647|locus:chr5B:1128633-1129930|Cluster_37211
CTCCTTGAGTGATGTGAGCTCT
>smRNA|rpm:12.98|locus:chr3A:1641046-1644550|Cluster_4909
TAGAACCGCTTGACGTGAGC
>smRNA|rpm:5.097|locus:chr12B:1883735-1884751|Cluster_49271
CTTCCAAGATCATCGAGCTGA
>smRNA|rpm:16.591|locus:chr5B:1138699-1140015|Cluster_37219
TAGAGTCGCTGACAATGGGC
>smRNA|rpm:9.657|locus:chr9A:4223127-4224975|Cluster_16919
TTCTTAGAGCTCAATTGTTTTG
>smRNA|rpm:75.692|locus:chr3A:1605238-1605843|Cluster_4903
AGGACAAGTCGGTGTCTGGGT
>smRNA|rpm:8.811|locus:chr1B:417907-418706|Cluster_28705
ATGCCGACAACTCTGACTGGGT
>smRNA|rpm:6.727|locus:chr1B:417321-417668|Cluster_28704
TAAGATTTCGGTCCAATGT
>smRNA|rpm:5.964|locus:chr1B:416018-417015|Cluster_28703
ATTATGCAACGACTGTGTCGAC
>smRNA|rpm:40.198|locus:chr1B:410256-411622|Cluster_28702
TTTCGGCTTCTAGTTCATTTGA
>smRNA|rpm:7.099|locus:chr6B:1178156-1178721|Cluster_39684
TAGTATGATGTAACTGGAGA
>smRNA|rpm:9.203|locus:chr6B:1180963-1181873|Cluster_39687
AACTTTCGAGTAGACCTTGTGC
>smRNA|rpm:13.393|locus:chr11A:4074545-4077988|Cluster_20131
TTCGAGACAGTGCTACTATGCC
>smRNA|rpm:10.132|locus:chr3A:2041576-2043781|Cluster_5055
AATGTGCGAGGTTCTGAAAAGC
>smRNA|rpm:7.078|locus:chr6B:1183450-1185627|Cluster_39689
AAGGATTTGAAGACAGACGA
>smRNA|rpm:6.5|locus:chr12A:3910253-3912420|Cluster_21669
TAGACTGATGAACTCGTGATCT
>smRNA|rpm:5.861|locus:chr1A:3638950-3639310|Cluster_1229
AAAAGAAGGTCTTCAGGATTGA
>smRNA|rpm:5.675|locus:chr16A:3264375-3265546|Cluster_26363
TAGGATGGAAGATCGACTCC
>smRNA|rpm:12.113|locus:chr5B:6174326-6177590|Cluster_38889
AAGTGTCGTGACTAATAGTATT
>smRNA|rpm:6.232|locus:chr9B:4399118-4399499|Cluster_45121
TTGATCATCGTCATCGGAGT
>smRNA|rpm:6.789|locus:chr11B:3839019-3840084|Cluster_48161
AACAACGTAAGAATGACTGTGC
>smRNA|rpm:5.345|locus:chr4A:48922-51097|Cluster_6507
AGGATTGGCACGACTAAAGGGC
>smRNA|rpm:28.972|locus:chr6B:4835096-4839701|Cluster_40756
CGTGTTGAACTTCTGAGATGA
>smRNA|rpm:19.047|locus:chr8A:619193-622277|Cluster_13981
CAGGCTTTGGTACTCCCGGA
>smRNA|rpm:6.624|locus:chr7B:1956393-1957347|Cluster_41594
TTTGACGGTGTGTAGTGACT
>smRNA|rpm:10.937|locus:chr7B:1954603-1955922|Cluster_41593
AGACTGACTGAATTGATTTCAGC
>smRNA|rpm:5.716|locus:chr7B:1953329-1954317|Cluster_41592
AGCTGGAAAGGCTTTGGACCGG
>smRNA|rpm:19.501|locus:chr7B:1948175-1953212|Cluster_41591
ATTTCATTTTGTAAGAGCTGGT
>smRNA|rpm:8.399|locus:chr7B:1961292-1961359|Cluster_41598
TCAATGGATGTGTGTTCTCA
>smRNA|rpm:21.606|locus:chr10B:1981775-1982043|Cluster_45877
ATGATTTGGACGGATACGGC
>smRNA|rpm:11.226|locus:chr16B:2282700-2283754|Cluster_54294
TGCTAGATTTTCTGTAAGGA
>smRNA|rpm:16.983|locus:chr13B:1999215-2000690|Cluster_50608
AGTGTGCGGACGTGAATGCCT
>smRNA|rpm:6.789|locus:tig00001301:19403-19720|Cluster_58479
TTCAAGACTCGCTACTCAGTG
>smRNA|rpm:18.469|locus:chr16A:2005294-2006718|Cluster_25946
AAGACCTTAGATTCTGACTCTA
>smRNA|rpm:13.351|locus:chr16B:2219982-2222060|Cluster_54275
TGACGAGTCTCGAATAAATTG
>smRNA|rpm:29.984|locus:chr8B:1502372-1505994|Cluster_43271
AAGGTCTGTTATCAAATCATAGC
>smRNA|rpm:7.305|locus:chr10A:3003724-3006541|Cluster_18183
AACGCGGACGACTATGAGAACGT
>smRNA|rpm:20.388|locus:chr10A:3013160-3015236|Cluster_18187
TGATCCTGTAGTTTGACGAT
>smRNA|rpm:7.8|locus:chr10A:3017677-3019300|Cluster_18189
TAGATCGGATCTGTTTCGTTGC
>smRNA|rpm:10.462|locus:chr13A:1174202-1175317|Cluster_22064
TTTTGCTCAATGGACTCTTCC
>smRNA|rpm:6.149|locus:chr13A:1187622-1187920|Cluster_22065
AGAGTGTATGTAGTTGTCCTGC
>smRNA|rpm:7.057|locus:chr17A:1904863-1906809|Cluster_27015
AGGAATAAGAAGAAATCG
>smRNA|rpm:5.902|locus:chr7B:4801974-4803018|Cluster_42470
AATCAAAATTGGCGTGCGGACC
>smRNA|rpm:17.416|locus:chr7B:4803861-4806901|Cluster_42472
TTCCGCTTGGACGAGGTACATG
>smRNA|rpm:36.484|locus:chr7B:4821255-4822370|Cluster_42479
TGATTTGGACCTCTGTGCC
>smRNA|rpm:5.468|locus:chr7B:4820721-4821115|Cluster_42478
ATGGAAATCTGTTGATCAACAGC
>smRNA|rpm:15.786|locus:chr9B:2797903-2799434|Cluster_44619
AATCGTTTTCGTCTGGATTCCC
>smRNA|rpm:41.849|locus:chr9B:2781923-2783966|Cluster_44613
CGATCACCGTCGTTTGGACC
>smRNA|rpm:17.953|locus:chr9B:2778730-2781265|Cluster_44611
TCGATTGGAGTTCTTGTTTGA
>smRNA|rpm:11.081|locus:chr10B:3107138-3110292|Cluster_46296
TTTAGTAGATCTGTTATCCCGC
>smRNA|rpm:6.768|locus:chr2A:4721157-4722951|Cluster_3961
AAGGTCTTCGAGCAACTCTCG
>smRNA|rpm:16.075|locus:chr1A:5898371-5898460|Cluster_2088
TCGACTCACTGTTGAGGCACA
>smRNA|rpm:7.181|locus:chr3B:1277552-1278115|Cluster_33467
AAGCTGTGGAATTGTTTGTCCC
>smRNA|rpm:7.243|locus:chr2B:3988569-3990689|Cluster_32335
TGCATTAGTGGAAAGTCTAGC
>smRNA|rpm:7.264|locus:chr4B:2061101-2062684|Cluster_35456
ATCTTCTGTAGTTATTCGGT
>smRNA|rpm:10.792|locus:chr4B:1119338-1122935|Cluster_35100
AGGAATATTCGTGTAGACAGA
>smRNA|rpm:49.732|locus:chr2B:4479324-4481798|Cluster_32482
TAGCTGCACAAGTAACCTGGC
>smRNA|rpm:20.821|locus:chr7B:5177110-5177518|Cluster_42617
AAGGGGGGATGTATAACTGGC
>smRNA|rpm:5.778|locus:chr7B:5180266-5181967|Cluster_42619
ATATTCGAACTGTTTTCCAAAC
>smRNA|rpm:7.491|locus:chr7B:5178305-5180167|Cluster_42618
TATACTCCTGAACAAAATGG
>smRNA|rpm:13.021|locus:chr17B:1765456-1766998|Cluster_56244
TTTCCTGACTGGTTGAATCC
>smRNA|rpm:5.757|locus:chr2B:2510157-2511097|Cluster_31823
TGTCTTTGGGAATATTCTTGA
>smRNA|rpm:26.661|locus:chr2B:2511782-2513157|Cluster_31825
ATCTGCTGACAGACTTTGTCC
>smRNA|rpm:36.236|locus:chr2A:398854-401067|Cluster_2330
TACGTGCCGAACTCTGCGAGG
>smRNA|rpm:7.511|locus:chr2A:1898375-1900212|Cluster_2880
TTTGGTTCTGTCTTGGTTGC
>smRNA|rpm:8.502|locus:chr7A:1946926-1948652|Cluster_12768
AGGACTACTGGATATTCTCCGT
>smRNA|rpm:8.853|locus:chr7A:1948754-1950343|Cluster_12769
AGGAAGTCTGGTTAGTTGAAATC
>smRNA|rpm:5.076|locus:chr3B:1997632-1998151|Cluster_33681
TTCAGATCACGACTCAGAACTTG
>smRNA|rpm:21.028|locus:chr14B:1200178-1203305|Cluster_51516
TGGGACTAGTATTAATGCATT
>smRNA|rpm:7.016|locus:chr16B:1376271-1376701|Cluster_54035
ACTCGATCAAGCGTTAGAACGC
>smRNA|rpm:5.18|locus:chr18B:1957098-1958966|Cluster_57219
TTCCAGATCTTGATATAACTTT
>smRNA|rpm:11.412|locus:chr16B:2564142-2566888|Cluster_54455
TTTGCTCTGATGAAATACGATC
>smRNA|rpm:13.289|locus:chr15B:1323259-1325542|Cluster_52777
ACGACTAGGGATATCCGACC
>smRNA|rpm:31.036|locus:chr3A:81251-82266|Cluster_4485
[truncated: 192,713 more chars]
