# Supplementary material for: The stem rust fungus Puccinia graminis f. sp. tritici induces centromeric small RNAs during late infection that are associated with genome-wide DNA methylation
Source: BMC Biol. 2021 Sep 15;19:203. doi: 10.1186/s12915-021-01123-z (PMC8444563; doi:10.1186/s12915-021-01123-z)
Supplement: Supplementary file 6 — Additional file 6: Data S6. FASTA file of predicted Pgt miRNAs. [file 12915_2021_1123_MOESM6_ESM.fasta]

>smRNA|rpm:724.765|locus:chr4A:1649932-1650660|Cluster_7085
TGGTGGGGCTGGTGGGATGACT
>smRNA|rpm:91.787|locus:chr2B:2727967-2728170|Cluster_31900
AGGGTAGCGTTAGTCATGTGGT
>smRNA|rpm:6.376|locus:chr14A:1262188-1262315|Cluster_23287
TGTTGATGAAGAGAAGGACAAA
>smRNA|rpm:62.402|locus:chr9A:3012815-3013719|Cluster_16498
AGGGTAGCGTTAGTCATGTGGT
>smRNA|rpm:184.4|locus:chr15A:1075522-1075766|Cluster_24353
AGGGTAGCGTTAGTCATGTGGT
>smRNA|rpm:173.009|locus:chr15A:2165011-2165683|Cluster_24751
TAGGTCTAGTAGCTTCTTGCT
>smRNA|rpm:35.204|locus:chr4A:1286625-1287009|Cluster_6923
TTGTCGTGCTCAAACTGAATG
>smRNA|rpm:369.44|locus:chr16B:1746170-1746877|Cluster_54133
TAGGTCTAGTAGCTTCTTGCT
>smRNA|rpm:310.236|locus:chr5A:1855249-1855591|Cluster_9164
AGGGTAGCGTTAGTCATGTGGT
>smRNA|rpm:132.171|locus:chr16B:2106642-2107544|Cluster_54234
TAGGTCTAGTAGCTTCTTGCT
>smRNA|rpm:6.273|locus:chr10A:524124-524646|Cluster_17300
TATAGTCACAAGGAAGGTTAGT
>smRNA|rpm:209.844|locus:chr1B:3407022-3407769|Cluster_29714
AGGGTAGCGTTAGTCATGTGGT
>smRNA|rpm:43.582|locus:chr16A:440346-440635|Cluster_25384
TGTTGATGAAAAGAAGGACATA
>smRNA|rpm:774.435|locus:chr6B:2042160-2042913|Cluster_39923
TTTCTGCAAGGGCTGAGTCTC
>smRNA|rpm:125.444|locus:chr5B:1586658-1586980|Cluster_37391
AGGGTAGCGTTAGTCATGTGGT
>smRNA|rpm:7.243|locus:chr14B:1495692-1496040|Cluster_51602
TGTTGATGAAGAGAAGGACAAA
>smRNA|rpm:53.384|locus:chr4A:4654271-4654636|Cluster_8065
AGGGTAGCGCTAGTCATGTTGT
>smRNA|rpm:696.184|locus:chr3A:3321190-3321794|Cluster_5472
AGGGTAGCGTTAGTCATGTGGT
>smRNA|rpm:5.592|locus:chr2B:4741203-4741505|Cluster_32548
TTCCGGTCGACGAGGTACTTGT
>smRNA|rpm:160.174|locus:chr16B:371013-371800|Cluster_53609
TGTTGATGAAAAGAAGGACATA
