# Supplementary material for: The stem rust fungus Puccinia graminis f. sp. tritici induces centromeric small RNAs during late infection that are associated with genome-wide DNA methylation
Source: BMC Biol. 2021 Sep 15;19:203. doi: 10.1186/s12915-021-01123-z (PMC8444563; doi:10.1186/s12915-021-01123-z)
Supplement: Supplementary file 7 — Additional file 7: Data S7. FASTA file of predicted wheat siRNAs. [file 12915_2021_1123_MOESM7_ESM.fasta]

>smRNA|rpm:12.877|locus:chr6A_part1:406363908-406364169|Cluster_12973
GTGGACTGCGAAGAAAGACTG
>smRNA|rpm:5.613|locus:chr6A_part1:407123409-407123582|Cluster_12974
AACGTGTACTCAGTTCTCATTGGT
>smRNA|rpm:10.338|locus:chr3A_part2:263554135-263554697|Cluster_5811
TCAAGTTCTAAGATCTGTGTGGTT
>smRNA|rpm:7.965|locus:chr3A_part2:263553573-263554023|Cluster_5810
CAGTCGCTGATCTCACTCCTC
>smRNA|rpm:7.511|locus:chr1D_part1:368340428-368340611|Cluster_2005
AAATACTCGTAGGCCTGGTTCATG
>smRNA|rpm:46.368|locus:chr4B_part2:207510551-207510627|Cluster_8967
CTCGCCGGAGCAGCGTGCAAC
>smRNA|rpm:9.038|locus:chr5A_part2:31600072-31600237|Cluster_10152
ATTCCATCCTTGAACTGAGCATCA
>smRNA|rpm:15.208|locus:chr6A_part2:116064327-116064589|Cluster_13136
TGTTAAAGGAATTTGTGAGGGC
>smRNA|rpm:5.159|locus:chr6A_part2:116065400-116065471|Cluster_13137
TATGTCTGACTTGAATGTGAGT
>smRNA|rpm:22.74|locus:chr7A_part1:80067457-80067594|Cluster_15023
TGGGCCACTGAGAATTTCTGGA
>smRNA|rpm:7.264|locus:chr4A_part2:157935698-157935880|Cluster_8132
AACAAAGAAATTGTAAAAGGACGT
>smRNA|rpm:5.881|locus:chr6A_part1:107501505-107501831|Cluster_12804
GACGACGGGTTCTCTATCTTGAAC
>smRNA|rpm:8.275|locus:chr4B_part1:180199354-180199624|Cluster_8521
AGTGGAACGTGTAAATTAGGACGT
>smRNA|rpm:54.23|locus:chr2B_part1:92788413-92788499|Cluster_3324
ATTGTATTCTTTAATTATTTCTCT
>smRNA|rpm:8.461|locus:chr4B_part1:181683567-181684270|Cluster_8524
ACCGTTTAGTTACCTGAGATT
>smRNA|rpm:26.187|locus:chr4B_part1:181684744-181685386|Cluster_8525
CATCCGGTGCTGCGACGTTGC
>smRNA|rpm:12.423|locus:chr7B_part1:201518051-201518321|Cluster_16052
TTGGTGACTGAAGCTAACTTC
>smRNA|rpm:7.449|locus:chr7B_part1:201518482-201518709|Cluster_16053
ATTCTCTAAGACTGTGATCAAC
>smRNA|rpm:14.094|locus:chr2A_part1:337716817-337717322|Cluster_2647
TCGACTCTGCAAAAAAGTGGC
>smRNA|rpm:9.802|locus:chr2A_part1:337716375-337716669|Cluster_2646
CGTGCTCTTGAAGATCTGTGTT
>smRNA|rpm:5.468|locus:chr3A_part1:155833641-155833894|Cluster_5283
CGAGAAATGAATGTATCTAGACGT
>smRNA|rpm:5.716|locus:chr2A_part1:337718479-337719214|Cluster_2648
CGTGCATCCTGGGACCTGGGGC
>smRNA|rpm:22.183|locus:chr6B_part1:130297078-130297104|Cluster_13470
ATTGTATCCTTAACCATTTCTTC
>smRNA|rpm:9.203|locus:chr2A_part1:149235042-149235126|Cluster_2524
CGTCTGTTCGGAGTTGGTGTC
>smRNA|rpm:35.803|locus:chr5D_part1:4047411-4049725|Cluster_11497
TAGAACTCCTTTTTTGAAACGG
>smRNA|rpm:77.817|locus:chr5D_part1:4052934-4053149|Cluster_11499
ATCTCTGTGCATACTCGTACTT
>smRNA|rpm:143.376|locus:chr5D_part1:4051298-4052497|Cluster_11498
ATTTGATCTGTCATACTAAAC
>smRNA|rpm:27.301|locus:chrUn:91214476-91215089|Cluster_17506
TTGCTCCGGCTCGAAACATGCG
>smRNA|rpm:5.984|locus:chr3B_part2:357491359-357491519|Cluster_6671
TCGAGACCTGTATGGGCCACCA
>smRNA|rpm:13.62|locus:chr5D_part1:14391324-14392790|Cluster_11576
ATATGGTACTTGATCTCATCA
>smRNA|rpm:6.459|locus:chr7A_part1:122346909-122347206|Cluster_15099
GTGTCATGTAGGTCCTCAAACTAT
>smRNA|rpm:5.964|locus:chr7A_part1:176432716-176433219|Cluster_15159
CGTGGAGCTCAGCGATCTCGC
>smRNA|rpm:5.014|locus:chr1B_part1:319965902-319966208|Cluster_941
TCAGGACTCTCCGATCAGATCAAC
>smRNA|rpm:26.331|locus:chr5D_part1:370725971-370726622|Cluster_12069
TCAATAGGGTTCTGAGCCAAAATC
>smRNA|rpm:8.316|locus:chr5D_part1:370724634-370725896|Cluster_12068
TGTGGCTATCCATAGGAACTTACT
>smRNA|rpm:10.442|locus:chr7B_part2:100533323-100533431|Cluster_16287
AGTTACTAATTCATGATCTGA
>smRNA|rpm:55.2|locus:chr5D_part1:370721017-370722363|Cluster_12064
TTTGTCAGACTTGAAAGATTCTCA
>smRNA|rpm:16.178|locus:chr3B_part2:317402267-317402573|Cluster_6600
AACTGGTCTTGCTTAATTTTG
>smRNA|rpm:9.637|locus:chr3A_part2:263624465-263624974|Cluster_5813
CAGTCGCTGATCTCACTCCTT
>smRNA|rpm:9.905|locus:chr6D_part1:24030186-24030548|Cluster_14177
AAGGTCTGCCACACAAACTAACGC
>smRNA|rpm:66.447|locus:chr2B_part2:139365913-139366623|Cluster_3856
TGCGATGATGAATTATGAATT
>smRNA|rpm:51.548|locus:chr3D_part2:134361518-134361627|Cluster_7550
GAAATGGATGTATCTAGACGT
>smRNA|rpm:8.13|locus:chr4A_part1:1887511-1887677|Cluster_7554
ATGCTTATGGCATTTGGACGTTGT
>smRNA|rpm:50.826|locus:chr2A_part2:109680604-109680694|Cluster_2854
TGTTGTCTCAAGCTTGCTGCC
>smRNA|rpm:52.848|locus:chr6D_part1:423795486-423795764|Cluster_14672
ATAACTGACTTTGGTATCTCAA
>smRNA|rpm:47.606|locus:chr2A_part2:109677388-109677441|Cluster_2853
CGGCAAGCTAGAGACAGCAAC
>smRNA|rpm:92.633|locus:chr6D_part2:18326-18355|Cluster_14772
TTCCACAGCTTTCTTGAACTT
>smRNA|rpm:6.108|locus:chr1A_part1:326329204-326329300|Cluster_269
TCGGACCAGGCTTCATTCCCCT
>smRNA|rpm:17.994|locus:chr5D_part2:42313809-42313897|Cluster_12377
TGGACGAGGATGTGCAACTGC
>smRNA|rpm:11.37|locus:chr4D_part1:297368809-297369487|Cluster_9392
TGATCTTGAGGACTTTGTGTCAGA
>smRNA|rpm:6.913|locus:chr4D_part1:297367558-297368713|Cluster_9391
TTCTCGATCTTCTTTTGCTTGT
>smRNA|rpm:81.139|locus:chr2A_part2:283018129-283018205|Cluster_3105
TTCGTCGGACGAGCGTGCCT
>smRNA|rpm:12.98|locus:chr4D_part1:297370665-297371746|Cluster_9394
GACACTCAAGATCTGGAACGC
>smRNA|rpm:6.335|locus:chr1D_part1:11496181-11497089|Cluster_1470
ATCTCGCGATCTTCTGGATAT
>smRNA|rpm:5.84|locus:chr1D_part1:12534448-12536033|Cluster_1479
TTGATCTGATCCAGGCTCTTC
>smRNA|rpm:5.737|locus:chr3A_part2:247911909-247911930|Cluster_5782
TGTACCTCTGAAACTCTTTT
>smRNA|rpm:7.8|locus:chr5A_part1:419366109-419366133|Cluster_10050
ATTTGTAGTGTTCGGATTGAGTTT
>smRNA|rpm:23.05|locus:chr7D_part2:122279977-122281507|Cluster_17274
CCTGGTTGGACTCTATGCGGG
>smRNA|rpm:6.067|locus:chr7D_part1:174444543-174445158|Cluster_16849
AGGCCAAAACTAACTGATGAT
>smRNA|rpm:10.937|locus:chr1A_part1:97805098-97805324|Cluster_131
TTTCAGACTTGGTAGTTTTTTGCC
>smRNA|rpm:10.338|locus:chr7B_part1:164100279-164100361|Cluster_16018
TGCCTGGCTCCCTGAATGCCA
>smRNA|rpm:5.572|locus:chr7B_part1:380709039-380709258|Cluster_16154
AAATGGATGTATCTAGACGTG
>smRNA|rpm:9.018|locus:chr6B_part1:68001173-68001283|Cluster_13387
ATCGTTCTGGGTGAATAGGCC
>smRNA|rpm:17.705|locus:chr1A_part2:48115630-48115661|Cluster_521
TAATTCATGATCTGGCATGTAT
>smRNA|rpm:6.026|locus:chr1A_part2:53878186-53878354|Cluster_529
GTAATATTTGTCGAGACGTGCGTG
>smRNA|rpm:22.575|locus:chr2D_part1:235487227-235487352|Cluster_4513
ACAAGATATTGGGTATTTCTGTC
>smRNA|rpm:9.327|locus:chr7B_part1:32023747-32024714|Cluster_15838
AATCGACTCTGCAAAAAAGTGG
>smRNA|rpm:143.459|locus:chr5A_part1:244437439-244437555|Cluster_9896
CATCGAGTAGACCCTGTTATT
>smRNA|rpm:7.924|locus:chr5A_part2:235499511-235499724|Cluster_10560
TTGGACTTATGTGCAGCTCTC
>smRNA|rpm:6.438|locus:chr5B_part2:26748230-26748251|Cluster_11124
TGATGTTGATGACAATGAGT
>smRNA|rpm:8.626|locus:chr2A_part1:56880678-56882280|Cluster_2383
TGTGCTTCTACTCGGATATGGT
>smRNA|rpm:6.892|locus:chr7D_part1:83553668-83554125|Cluster_16700
AAAAATGTTGACGGCAAAGACTAT
>smRNA|rpm:6.438|locus:chr2A_part1:56883983-56885232|Cluster_2387
TGGACTGGATGATGATTTGCC
>smRNA|rpm:103.116|locus:chr7B_part2:276101806-276101829|Cluster_16499
TGTTGTCATGGAGGACCATA
>smRNA|rpm:5.695|locus:chr7B_part1:424554896-424555060|Cluster_16184
TAGATTTTGTAGATGGACGGATA
>smRNA|rpm:110.875|locus:chr4D_part1:446438193-446440512|Cluster_9561
AGTAGAAGTGCTGATAACGTG
>smRNA|rpm:28.622|locus:chr7D_part2:31725695-31725891|Cluster_17124
TTAGACCTAGACATGCAAGT
>smRNA|rpm:8.708|locus:chr6D_part1:404223121-404223225|Cluster_14636
TAAAAAATCTGTAGGCACTAC
>smRNA|rpm:14.466|locus:chr7D_part1:287332299-287332320|Cluster_16989
TTAACAAAAGTGCTCTTGATG
>smRNA|rpm:10.462|locus:chr2B_part2:245963301-245963502|Cluster_3958
GATGACGTGGCAATCTGTTTACAT
>smRNA|rpm:10.153|locus:chr7B_part1:106126436-106127727|Cluster_15942
ACGGACTAGTCCTGAAAACAGATT
>smRNA|rpm:118.118|locus:chr4D_part1:91076546-91076770|Cluster_9217
ATCAAGGAATTTGCGAGGGTT
>smRNA|rpm:21.461|locus:chr7A_part2:184986094-184986296|Cluster_15603
TGTTATATAAGATCTGAGCCAT
>smRNA|rpm:5.365|locus:chr7D_part1:447051700-447051910|Cluster_17084
TCGCATCACTATTTATGGACTGGT
>smRNA|rpm:14.156|locus:chr6B_part1:388014790-388014897|Cluster_13647
ATCAATGAATTCCCGAGCAATT
>smRNA|rpm:189.084|locus:chr4D_part1:91077134-91077364|Cluster_9219
TCTTGAGAGACCAAAATCTGC
>smRNA|rpm:8.213|locus:chr1D_part1:51039506-51039551|Cluster_1532
TCTGAAGACTAGTTTATTACA
>smRNA|rpm:33.471|locus:chr1D_part1:51037862-51037988|Cluster_1531
TGTTATGATCTGCTTCTCATC
>smRNA|rpm:78.23|locus:chr7D_part2:62410967-62411369|Cluster_17158
AGTTACTAATTCATGATCTGGA
>smRNA|rpm:172.452|locus:chr1D_part2:33324352-33324496|Cluster_2253
CATCGAGTAGACCCTGTTATT
>smRNA|rpm:15.332|locus:chr3B_part2:337397342-337398665|Cluster_6637
ACCACACAGATCTAAGAACTT
>smRNA|rpm:123.257|locus:chr3D_part2:98584016-98584599|Cluster_7461
ACTGGTTGGATCATGCTTCTG
>smRNA|rpm:10.648|locus:chr3D_part2:99316832-99316894|Cluster_7466
TTAATTTTGTAATCTTCTGG
>smRNA|rpm:5.51|locus:chr3D_part2:99317124-99317236|Cluster_7467
TAGAAGATTAGAAGATTAAGC
>smRNA|rpm:7.388|locus:chr3D_part2:99297765-99297847|Cluster_7464
TTGGATCATGCTTCTGTTTA
>smRNA|rpm:6.665|locus:chr7D_part1:44608801-44608848|Cluster_16632
CTCGTCGGTCGCGCGTCCTCCCTT
>smRNA|rpm:22.761|locus:chr6B_part2:201231626-201231691|Cluster_13965
CTCGCCGGTCGCGCGTCCTCCCTG
>smRNA|rpm:6.253|locus:chr1A_part1:355323391-355324958|Cluster_298
CAGTCTGTAGGTGTGAGCCGC
>smRNA|rpm:11.081|locus:chr5D_part2:74552512-74555115|Cluster_12522
ACTGGATCATCCTTAATGAGC
>smRNA|rpm:11.989|locus:chr5D_part2:74560272-74562561|Cluster_12527
TCGGCACTATCATTCATGAGAT
>smRNA|rpm:5.716|locus:chr7A_part2:250432161-250432215|Cluster_15732
CTCGCCGGAGCAGCGTGCAAT
>smRNA|rpm:285.927|locus:chr7B_part2:59478938-59479542|Cluster_16250
TTAGACCTAGACATGCAAGT
>smRNA|rpm:424.165|locus:chr3B_part2:317237890-317238604|Cluster_6599
ACAAAACCTTCAGCTATCCATC
>smRNA|rpm:5.221|locus:chr2A_part2:293056683-293056882|Cluster_3135
GTGGCACAGATCTTAAAGCAATAT
>smRNA|rpm:5.076|locus:chr2B_part2:319188095-319188567|Cluster_4096
CTTTGCCGTCTGTAATTAAAACAC
>smRNA|rpm:8.626|locus:chr4A_part1:343932938-343933117|Cluster_7882
TCCAGATCTGTCACACAAACTAAC
>smRNA|rpm:74.742|locus:chr2B_part2:318843348-318843451|Cluster_4095
TCCACAGGCTTTCTTGAACTG
>smRNA|rpm:7.8|locus:chr3B_part1:285650844-285650865|Cluster_6168
TTTCAACCGTCATCTCTGAG
>smRNA|rpm:8.997|locus:chr6D_part1:129482811-129483087|Cluster_14395
ACAGTGACATCTCTGATCCATCAG
>smRNA|rpm:13.516|locus:chr1A_part1:6154814-6155563|Cluster_15
TTGATATGGAAATGGATAGGC
>smRNA|rpm:11.267|locus:chr2B_part2:279376553-279376644|Cluster_4021
CTTGTTTGTCATTAAGCTTCTG
>smRNA|rpm:23.029|locus:chr6D_part1:276394522-276394542|Cluster_14494
TATCGAGTCTGTATATATAC
>smRNA|rpm:5.365|locus:chr4D_part1:440251636-440251779|Cluster_9555
CTCTTTTCGTCGGAATGGGACGTG
>smRNA|rpm:8.089|locus:chr7A_part1:72699175-72699319|Cluster_15013
TGTAGATACTCCCTAAGGCTT
>smRNA|rpm:28.56|locus:chr7A_part1:71680049-71680071|Cluster_15011
TGTAGATACTCCCTAAGGCTT
>smRNA|rpm:12.031|locus:chr4D_part1:7875752-7875773|Cluster_9009
TGGTAATCTTGATTTGCTGGC
>smRNA|rpm:5.365|locus:chr3D_part1:378216352-378216467|Cluster_7162
TTAGGTATTATAGATGTGTGGAAT
>smRNA|rpm:21.399|locus:chr7D_part2:31725313-31725511|Cluster_17123
TTTGCAGGTTTTAGGTCTAAGT
>smRNA|rpm:10.194|locus:chr6A_part2:143941505-143941967|Cluster_13218
AGTGGACTGCCCTACAACAGC
>smRNA|rpm:5.489|locus:chr4B_part2:220704777-220704929|Cluster_8985
CCGTGGTGACGCCGTAGATGT
>smRNA|rpm:17.437|locus:chr6A_part2:143940970-143941402|Cluster_13217
TCGACAAGCTAGCTAGGACCC
>smRNA|rpm:6.356|locus:chr6A_part2:143940573-143940854|Cluster_13216
ACAAAGCTGTTAGACACGAAC
>smRNA|rpm:5.943|locus:chr6D_part2:15278347-15278374|Cluster_14843
TGGCCGACTTCTCTCTTGTCC
>smRNA|rpm:6.273|locus:chr7D_part1:393021821-393021876|Cluster_17045
CCGTGAGCGCGTCGCCGTCGAAC
>smRNA|rpm:15.621|locus:chr6D_part2:18924345-18924504|Cluster_14849
TCCACAGGCTTTCTTGAACTG
>smRNA|rpm:38.712|locus:chr5D_part1:4053989-4054244|Cluster_11501
TGATTTCGGCCTCTCGAGGTG
>smRNA|rpm:100.124|locus:chr5D_part1:4053664-4053918|Cluster_11500
ATATATGTCTAGCTTGAACGTG
>smRNA|rpm:33.347|locus:chr7B_part2:138793897-138794297|Cluster_16329
ATTGTATCCTTAACCATTTCTTC
>smRNA|rpm:6.294|locus:chr2D_part1:385151928-385151977|Cluster_4636
CCGTGAGCGCGTCGCCGTCGAAC
>smRNA|rpm:6.418|locus:chr5D_part1:370730499-370730549|Cluster_12070
CCACGACTGTCATTAAGCACC
>smRNA|rpm:261.041|locus:chr3D_part1:135160895-135161983|Cluster_6942
GCAGACAATGAACAAGAAGACTAT
>smRNA|rpm:205.077|locus:chr3D_part1:135130425-135131589|Cluster_6941
CTTGTGATCATGGACGATGTCGCC
>smRNA|rpm:299.237|locus:chr3D_part1:135388978-135389384|Cluster_6944
TTGATGTCGCCTGGAAGGACT
>smRNA|rpm:18.18|locus:chr3D_part1:135389500-135389606|Cluster_6945
GCTCAACTTGTCTGCAACAAC
>smRNA|rpm:15.105|locus:chr4D_part1:316537326-316537844|Cluster_9410
GAATAAGAAGATGAAGAACGT
>smRNA|rpm:12.732|locus:chr4D_part1:319243423-319243548|Cluster_9413
ATGCCGTGTTGTTCTGAAAGA
>smRNA|rpm:5.861|locus:chr6B_part2:168879319-168880779|Cluster_13895
GACGTGTCTTTTGTAGTTCAG
>smRNA|rpm:7.099|locus:chr4D_part1:60876462-60876665|Cluster_9172
AGCAGTTTTAAGGGTTGAGAAGTG
>smRNA|rpm:13.0|locus:chr7A_part1:304144775-304144798|Cluster_15265
TTCCGACCTTGCTAGACACTT
>smRNA|rpm:5.634|locus:chr3D_part1:30328332-30328382|Cluster_6797
GTGAGCGCGTCGCCGTCGAAC
>smRNA|rpm:7.594|locus:chr5B_part1:130320958-130321285|Cluster_10789
AGGTGGGAGGTTGTTGGCTGG
>smRNA|rpm:5.448|locus:chr7A_part1:320479421-320479567|Cluster_15268
ACGGTTGAAACAGAATCCTGTC
>smRNA|rpm:12.794|locus:chr7D_part2:125982352-125982373|Cluster_17283
TGGTAATCTTGATTTGCTGGC
>smRNA|rpm:7.553|locus:chr5D_part1:322788342-322788366|Cluster_11955
ATTTGTAGTGTTCGGATTGAGTTT
>smRNA|rpm:718.76|locus:chr3B_part1:191252925-191254121|Cluster_6069
TATGGTGACTGCAGTACGAGT
>smRNA|rpm:6.418|locus:chr2A_part1:44838913-44840168|Cluster_2363
CTATCAATTATTCGGGCGCGG
>smRNA|rpm:17.375|locus:chr2D_part2:179401855-179401979|Cluster_5044
TCTGAATCGTCCAACAGTATC
>smRNA|rpm:6.356|locus:chr1D_part1:58113578-58113739|Cluster_1569
ACTCCTCGAGCTGCTACTTGAATG
>smRNA|rpm:10.896|locus:chr2D_part2:177063975-177063998|Cluster_5041
TTCAGGATCTTCAGCTCACATG
>smRNA|rpm:5.221|locus:chr4A_part2:144274772-144274794|Cluster_8090
TAGGGTGTAGAATAAGCTATT
>smRNA|rpm:5.056|locus:chr5D_part2:31617637-31617770|Cluster_12332
CAAAAATTAATCGACGAAGACTAT
>smRNA|rpm:112.444|locus:chr3B_part1:191212484-191213714|Cluster_6068
GTGGCCTCCGACTCGAATTGT
>smRNA|rpm:166.241|locus:chr2B_part1:216912659-216912683|Cluster_3483
CTTCATCGTCTGGGAGCTCT
>smRNA|rpm:66.571|locus:chr3B_part1:207304092-207304436|Cluster_6121
TGATTGGGTTTAGCGGCTGGC
>smRNA|rpm:8.13|locus:chr3B_part1:207304737-207305008|Cluster_6123
ATTTTTGGACGTACCGTGAGA
>smRNA|rpm:30.231|locus:chr3B_part1:209668170-209668301|Cluster_6124
ACGACGGAAACCTATTGGGT
>smRNA|rpm:6.727|locus:chr7D_part1:53340712-53342448|Cluster_16644
CCTCATCTGAAGACGTGTCTC
>smRNA|rpm:125.712|locus:chr7D_part1:58258254-58259135|Cluster_16649
TCTTTAGAACTGGGTCTCACC
>smRNA|rpm:21.007|locus:chr7A_part2:103946049-103946324|Cluster_15460
TTAGACCTAGACATGCAAGT
>smRNA|rpm:6.129|locus:chr5D_part2:85838125-85838182|Cluster_12555
TTTCGAGATCTAACTTTGACCATT
>smRNA|rpm:48.618|locus:chr2B_part2:37116057-37116091|Cluster_3763
CGGCAAGCTAGAGACAGCAAC
>smRNA|rpm:5.448|locus:chr1B_part2:189334946-189335029|Cluster_1283
ATTTTGAGGACGTGACTGGGACGT
>smRNA|rpm:119.315|locus:chr4B_part1:127846860-127847074|Cluster_8478
TTAGACCTGCAAACATATTTC
>smRNA|rpm:44.387|locus:chr4B_part1:127847453-127847675|Cluster_8479
TCTTGAGAGACCAAAATCTGC
>smRNA|rpm:5.984|locus:chr4B_part2:57418868-57419017|Cluster_8771
CCGGTCTCTGCATAGCTAGGATGC
>smRNA|rpm:14.445|locus:chrUn:15957156-15957204|Cluster_17416
CTCGTCGGTCGCGCGTCCTCCCT
>smRNA|rpm:97.648|locus:chr6B_part2:231937423-231937453|Cluster_14023
TTCCACAGCTTTCTTGAACTT
>smRNA|rpm:6.211|locus:chr6A_part2:159692293-159692320|Cluster_13251
TGGCCGACTTCTCTCTTGTCC
>smRNA|rpm:6.851|locus:chr4B_part1:28164516-28164686|Cluster_8372
GGTCTTTCTGTGTTTAACACTAGC
>smRNA|rpm:5.675|locus:chr7B_part1:272696823-272696921|Cluster_16090
GCTGTGTCCGATTTATGATTTGAT
>smRNA|rpm:10.442|locus:chr5A_part2:95989933-95990110|Cluster_10245
ATCGAACTCCTGAGACGTGACTGG
>smRNA|rpm:6.253|locus:chr7A_part1:85900347-85900879|Cluster_15041
GCTCATAGAGATAGGATGTGTGTG
>smRNA|rpm:8.729|locus:chr5B_part2:231768364-231770003|Cluster_11422
CTTCCGGATACAAACAAAGGT
>smRNA|rpm:6.17|locus:chr5B_part2:231770426-231771002|Cluster_11424
GAGCACGACTCTGTCCTTGAG
>smRNA|rpm:7.842|locus:chr4B_part1:156696882-156696942|Cluster_8503
ATCGACCAAAAAATTCTGGA
>smRNA|rpm:6.686|locus:chr1D_part1:233352998-233353235|Cluster_1749
TCTGTAAACTAATATAAGAGC
>smRNA|rpm:6.768|locus:chr4B_part1:57441818-57441875|Cluster_8410
TTGCGCGCGGCTCCGTCGACT
>smRNA|rpm:8.172|locus:chr5A_part1:194739378-194739620|Cluster_9884
TTAGATCTCAAACATGAAAAT
>smRNA|rpm:15.105|locus:chr1D_part1:225397551-225398699|Cluster_1742
GCCAGGAAGGATGTTGAGCGTG
>smRNA|rpm:12.01|locus:chr6B_part1:33510769-33510792|Cluster_13329
TCCGCTTTGGATATTTCTTCT
>smRNA|rpm:6.253|locus:chr5D_part1:370722696-370723472|Cluster_12066
AACGAGATATGTGCATAGAAA
>smRNA|rpm:32.563|locus:chr6B_part2:187079607-187079895|Cluster_13942
TCTACGGTGGAAAACTCACATT
>smRNA|rpm:31.655|locus:chr3A_part1:240524774-240524796|Cluster_5346
AATGGGTTTTTTTTGTAGTGC
>smRNA|rpm:11.473|locus:chr3B_part2:369026340-369027940|Cluster_6698
ATATCTTGTGGTGTAGTCTCA
>smRNA|rpm:7.903|locus:chr7D_part2:35632988-35633096|Cluster_17131
TCGGCTCAATCTTTTTTTCT
>smRNA|rpm:5.695|locus:chr7B_part1:112632602-112632683|Cluster_15953
AGTCTCTGCCAATTCTTCGTG
>smRNA|rpm:50.227|locus:chr7A_part2:197816665-197816855|Cluster_15632
TGATAGATGATATGTGGCATT
>smRNA|rpm:5.303|locus:chr4D_part1:98531024-98531274|Cluster_9227
ATTGATCTAAACGAATGATGTGGG
>smRNA|rpm:5.159|locus:chr1D_part1:50960017-50960119|Cluster_1529
TGTTATGATCTGCTTCTCATC
>smRNA|rpm:13.021|locus:chr1D_part1:50959667-50959901|Cluster_1528
TGTTATGATCTGCTTCTCATC
>smRNA|rpm:16.694|locus:chr7B_part1:438006261-438009438|Cluster_16194
ATTGGGTCTGTAGTATCGTGC
>smRNA|rpm:18.551|locus:chr3B_part2:331389636-331391202|Cluster_6625
GGGATCGATTAGTAAGGAGGT
>smRNA|rpm:7.408|locus:chr1A_part1:2478180-2478369|Cluster_7
AAGGGACATCTATCACTGAGAT
>smRNA|rpm:26.703|locus:chr1A_part1:2205778-2205813|Cluster_4
CTTCCGGTCTCTGACAAGGTTC
>smRNA|rpm:12.856|locus:chr7D_part2:95733550-95733773|Cluster_17220
TGTTATACAAGATCTGAGCCAT
>smRNA|rpm:16.24|locus:chr2D_part1:450395494-450395892|Cluster_4718
GTATGGGATTGAATACTGGTA
>smRNA|rpm:5.2|locus:chr6D_part2:3300455-3300475|Cluster_14797
CGTGTCTAAAATGTAATCTTT
>smRNA|rpm:5.84|locus:chr7D_part1:150757024-150757086|Cluster_16811
AGTCTCTGCCAATTCTTCGTG
>smRNA|rpm:7.718|locus:chr3B_part1:201515053-201515304|Cluster_6094
AGGGGGACTTCTTACTTAAATT
>smRNA|rpm:6.727|locus:chr1B_part2:235954358-235954775|Cluster_1416
ATAGCTCGTTGACGTGTCTGGAGT
>smRNA|rpm:125.733|locus:chr2B_part1:58353801-58353962|Cluster_3282
ACAAGATATTGGGTATTTCTGTC
>smRNA|rpm:72.596|locus:chr2B_part1:58547723-58548078|Cluster_3283
ACAAGATATTGGGTATTTCTG
>smRNA|rpm:5.757|locus:chr2B_part2:315850103-315850528|Cluster_4085
ACTCTGATGGACTGGGAATATAAC
>smRNA|rpm:7.243|locus:chr3B_part2:133817048-133817860|Cluster_6378
GAGGAGACGGTGAGTGCTGTT
>smRNA|rpm:108.399|locus:chr7B_part1:302376054-302376287|Cluster_16105
TTTTTTTCTTGGAAGTGCTC
>smRNA|rpm:5.427|locus:chr7B_part2:242257773-242257970|Cluster_16454
AACTAGGTCTGTTCCCGAAGCAAC
>smRNA|rpm:10.111|locus:chr3D_part2:105782551-105784018|Cluster_7486
TTCAGCATAAGATCCGTAGGC
>smRNA|rpm:14.796|locus:chr7D_part2:157931994-157932014|Cluster_17357
TTGGAACCTCAAGAGACTTG
>smRNA|rpm:200.867|locus:chr3B_part1:6753659-6753919|Cluster_5871
TTTGGATTGAAGGGAGCTCTG
>smRNA|rpm:9.513|locus:chr3B_part1:13946457-13946513|Cluster_5877
CTTCGCCGGCTGCGCGTTCGCCT
>smRNA|rpm:26.001|locus:chr4B_part2:152987631-152987769|Cluster_8867
TACCGGCTTGATATCTACAGT
>smRNA|rpm:19.397|locus:chr4B_part2:152987306-152987526|Cluster_8866
CGATTTCGGCATATCAAGGTG
>smRNA|rpm:45.068|locus:chr4B_part2:152989298-152990858|Cluster_8869
TGGATCAAGACTATGTATGGT
>smRNA|rpm:35.555|locus:chr4B_part2:152988780-152989206|Cluster_8868
TATTCCTATCTGAGCACATAC
>smRNA|rpm:1189.025|locus:chr6D_part1:423797089-423797693|Cluster_14674
TCTGACTTGAATGTGACCGGT
>smRNA|rpm:17.87|locus:chr4A_part2:223245393-223246142|Cluster_8235
CCATGATGAGGTCGTTCAACC
>smRNA|rpm:21.647|locus:chr7A_part1:62747541-62748168|Cluster_14978
ATCCATGGCGTTGGCTCTTTC
>smRNA|rpm:9.08|locus:chr5B_part1:34720730-34722372|Cluster_10648
CTGCGGATCTTATGCTGAAGC
>smRNA|rpm:6.149|locus:chr7A_part1:70110771-70111008|Cluster_15008
TGGACATTGATTTTAGAAGCA
>smRNA|rpm:68.386|locus:chr2A_part2:312426215-312426312|Cluster_3168
GCAATCCCTCTGGAATTCTCC
>smRNA|rpm:161.577|locus:chr6D_part1:58033938-58034017|Cluster_14278
ATTGTATCCTTAACCATTTCTTT
>smRNA|rpm:132.873|locus:chr6A_part1:112588717-112588940|Cluster_12820
TTGAACATCCCAGAGCCACCG
>smRNA|rpm:5.386|locus:chr6D_part1:54662541-54663151|Cluster_14272
TACAGTGGCACTTGAACTCAGT
>smRNA|rpm:528.375|locus:chr6D_part1:423795872-423796531|Cluster_14673
TTAACTTAGATCTGAAACCAGC
>smRNA|rpm:5.035|locus:chr6D_part1:57116635-57116994|Cluster_14274
TCCGTGTCGGATTCTGAAAGAATC
>smRNA|rpm:5.695|locus:chr1D_part1:254662240-254662337|Cluster_1875
TCGGACCAGGCTTCATTCCCCT
>smRNA|rpm:8.688|locus:chr6D_part1:48469159-48469353|Cluster_14247
CTTTTTAAGGTAGAACAGACGAGT
>smRNA|rpm:18.366|locus:chr2D_part1:189380565-189383070|Cluster_4479
CGTTCTGACCAGGTGAAATGGC
>smRNA|rpm:14.3|locus:chr1A_part1:49996931-49997190|Cluster_74
TGAGAAGGCAGATCATAATAGC
>smRNA|rpm:11.638|locus:chr1A_part1:49997711-49998014|Cluster_75
TCTGAAGACTAGTTTATTACA
>smRNA|rpm:7.986|locus:chr5B_part1:374449053-374449077|Cluster_10981
ATTTGTAGTGTTCGGATTGAGTTT
>smRNA|rpm:1006.627|locus:chr3A_part1:150066526-150067619|Cluster_5275
ACCGGCTGGATACCTCTGGACTTC
>smRNA|rpm:965.191|locus:chr3A_part1:150015799-150016923|Cluster_5274
TGCTCGGCTACATCTCTGAAGTGG
>smRNA|rpm:179.303|locus:chr3A_part1:150728382-150728518|Cluster_5277
GCTCAACTTGTCTGCAACAAC
>smRNA|rpm:442.696|locus:chr3A_part1:150727884-150728275|Cluster_5276
TTGATGTCGCCTGGAAGGACT
>smRNA|rpm:5.592|locus:chr6B_part2:187077776-187078273|Cluster_13939
TGTCACTTCGACTTAAAACCGA
>smRNA|rpm:5.407|locus:chr6B_part2:177963902-177963923|Cluster_13931
TCGGACCAGGCTTCATTCCTT
>smRNA|rpm:6.727|locus:chr1B_part1:357916236-357916332|Cluster_982
TCGGACCAGGCTTCATTCCCCT
>smRNA|rpm:63.682|locus:chr4D_part2:21202871-21203006|Cluster_9608
ATTTATTTCAAGCTATTTCGGAT
>smRNA|rpm:28.952|locus:chr6B_part1:448349663-448349812|Cluster_13706
TGACAGAAGAGAGTGAGCAC
>smRNA|rpm:10.194|locus:chr2B_part1:353969546-353969568|Cluster_3578
AATGTAGAAGTCAGCTTGTCT
>smRNA|rpm:7.037|locus:chr7B_part2:19577318-19577402|Cluster_16224
CGATTGGTGCTCGTCGGTGAC
>smRNA|rpm:47.545|locus:chr2D_part1:418066967-418067003|Cluster_4679
CGGCAAGCTAGAGACAGCAAC
>smRNA|rpm:6.335|locus:chr7D_part1:60696985-60697006|Cluster_16656
TTCTTCGATCATGGCTCCTT
>smRNA|rpm:8.75|locus:chr1B_part2:158599135-158599368|Cluster_1227
CCGACAAGGAATTCCGTTAAT
>smRNA|rpm:25.237|locus:chr7B_part2:184871750-184871979|Cluster_16382
AACCGATCGAGAGGGACTGA
>smRNA|rpm:45.894|locus:chr7A_part2:184983765-184983924|Cluster_15597
AGCTATGAGATCTGAGGGAC
>smRNA|rpm:33.801|locus:chr7A_part1:62754578-62755341|Cluster_14981
CCATGATGAGGTCGTTCAACC
>smRNA|rpm:206.171|locus:chr7A_part2:103945776-103945972|Cluster_15459
TTTGCAGGTTTTAGGTCTAAGT
>smRNA|rpm:6.686|locus:chr4B_part2:109003274-109003327|Cluster_8823
AGGTCATGTGGCAGCTTCATT
>smRNA|rpm:6.583|locus:chr2B_part2:192432775-192432892|Cluster_3889
TGGCTACACCTAGTTCTCTTC
>smRNA|rpm:5.551|locus:chr7D_part2:141272205-141272317|Cluster_17319
TAATGCTGTCAGAGTTGGAAC
>smRNA|rpm:6.108|locus:chr5D_part2:37412228-37412383|Cluster_12368
AGGACGTGCGGCTAATAGAAACGC
>smRNA|rpm:16.797|locus:chr7D_part1:182511264-182511489|Cluster_16862
AGAGTCTGTATTACTTCGGTGGTC
>smRNA|rpm:24.804|locus:chr7B_part2:132752610-132752634|Cluster_16319
TTCATCTCGTCAAGCTCTTTC
>smRNA|rpm:9.08|locus:chr2A_part2:237713001-237713052|Cluster_3016
TTCGTCGGACGAGCGTGCCT
>smRNA|rpm:5.407|locus:chr4B_part1:105344564-105344764|Cluster_8464
TCCTCGAACTATGAAAATCGTCAT
>smRNA|rpm:5.902|locus:chr5A_part1:276120786-276120989|Cluster_9925
GCAGTCCGAATCTGAATCCAGAAC
>smRNA|rpm:38.444|locus:chr6B_part2:232380239-232380751|Cluster_14033
CTGCAGATCTCGACGACACGC
>smRNA|rpm:6.686|locus:chr3A_part2:256968449-256968627|Cluster_5800
TGGATAGTTTGAGGTTTTATT
>smRNA|rpm:25.877|locus:chr6B_part2:232381716-232382173|Cluster_14034
ACAACGTGTGGTCGAGATCTGCAG
>smRNA|rpm:11.783|locus:chr4B_part2:167245889-167245938|Cluster_8899
GCGAGCATCCGTGTGGCCTGG
>smRNA|rpm:5.056|locus:chr6A_part2:108250854-108250875|Cluster_13125
TCGGACCAGGCTTCATTCCTT
>smRNA|rpm:22.472|locus:chr2D_part1:151985102-151985212|Cluster_4436
CGTCTGGTCGGAGTTGGTGTC
>smRNA|rpm:55.923|locus:chr2B_part2:335788759-335788884|Cluster_4129
TCGACAAGGATTGTATTCTT
>smRNA|rpm:8.997|locus:chr7A_part1:83012026-83012225|Cluster_15030
GCTGTGTCTGATTTATGATTTGAT
>smRNA|rpm:6.211|locus:chr4A_part2:156840976-156841065|Cluster_8124
CGTTGAGATGAGATTACCCCA
>smRNA|rpm:10.111|locus:chr2A_part1:337859126-337859607|Cluster_2653
TTTGTTCTGTATTTGTTGTTC
>smRNA|rpm:7.367|locus:chr2A_part1:337719572-337720067|Cluster_2650
TGATGATCTGTAACAAAGTTGG
>smRNA|rpm:44.49|locus:chr2A_part1:337856106-337857066|Cluster_2651
TACTGTACTGGACATTACTCC
>smRNA|rpm:5.097|locus:chr6B_part1:38017025-38017144|Cluster_13335
CTGTTCTATAGGCTCGTACT
>smRNA|rpm:11.391|locus:chr2D_part2:186298247-186298541|Cluster_5065
AGTGTGCCTGTCTCTGATTGGTTG
>smRNA|rpm:10.111|locus:chr7A_part1:2676191-2677670|Cluster_14863
CTAGTTTGTATGATCTCGGGG
>smRNA|rpm:38.052|locus:chr3A_part2:256740751-256740962|Cluster_5795
TTAATTTTGTAATCTTCTGG
>smRNA|rpm:27.631|locus:chr3A_part2:256968066-256968322|Cluster_5799
ACTGGTTGGATCATGCTTCTG
>smRNA|rpm:5.634|locus:chr5A_part1:3374758-3374917|Cluster_9720
GACTCGGACATAATTTCATGGCTC
>smRNA|rpm:5.861|locus:chr5B_part2:132728486-132728535|Cluster_11247
CCGTGAGCGCGTCGCCGTCGAAC
>smRNA|rpm:5.943|locus:chr6A_part1:21074943-21075018|Cluster_12645
ATAGCATCATCCATCCTACCC
>smRNA|rpm:6.149|locus:chr6A_part1:21074765-21074855|Cluster_12644
GGTGCTATGGATAAATTCAAC
>smRNA|rpm:9.286|locus:chr2A_part2:136602752-136603152|Cluster_2889
GTATGGGGTTGAATACTGGTA
>smRNA|rpm:16.364|locus:chr3A_part1:19497475-19498215|Cluster_5094
AGGGGGACTTCTTACTTAAATT
>smRNA|rpm:23.174|locus:chr3D_part1:143960649-143961270|Cluster_6964
TGATTCTGGGCACTGCGATCC
>smRNA|rpm:31.387|locus:chr1B_part1:197169773-197169795|Cluster_876
ATTGTATCCTTAACCATTTCTC
>smRNA|rpm:23.772|locus:chr3D_part1:143960124-143960556|Cluster_6963
TTTCGTATGGTACTTGAGGAT
>smRNA|rpm:56.872|locus:chr7B_part1:14213708-14213732|Cluster_15815
TGCAGTCCTCGATGTCGTAG
>smRNA|rpm:12.402|locus:chr7D_part1:33075206-33075420|Cluster_16611
CTTCCATTTTGTCAGACATTGGCT
>smRNA|rpm:9.451|locus:chr6D_part1:13299160-13299411|Cluster_14140
CAACTCCGGTCTAGTAGAATTAAT
>smRNA|rpm:6.913|locus:chr6D_part1:14011786-14011876|Cluster_14144
GTGCTGTGATGAATCATGAAATCT
>smRNA|rpm:58.502|locus:chr6B_part2:187079994-187080194|Cluster_13943
AAGTACTTTCGTGCCGGATT
>smRNA|rpm:9.926|locus:chr2D_part1:189383770-189385068|Cluster_4480
ATAGTGTCTGAATTTTGTTC
>smRNA|rpm:32.171|locus:chr6B_part2:187078728-187078990|Cluster_13941
TTCACTTAGATCTGAAACCAGC
>smRNA|rpm:78.58|locus:chr6B_part2:187078358-187078636|Cluster_13940
TATAAGACGTGTTGGAAAGCT
>smRNA|rpm:6.335|locus:chr2D_part1:74128442-74128866|Cluster_4316
CTTCCGTTTGGTTCCTAGGGACTT
>smRNA|rpm:29.055|locus:chr4A_part2:50717907-50718113|Cluster_7966
TCTTGAGAGACCAAAATCTGC
>smRNA|rpm:49.526|locus:chr4A_part2:50717360-50717542|Cluster_7964
TTAGACCTGCAAACATATTTC
>smRNA|rpm:14.878|locus:chr2B_part1:446074821-446074929|Cluster_3689
TGTGAGAAATGGAACGTTGAA
>smRNA|rpm:6.748|locus:chr1B_part1:415113720-415113965|Cluster_1017
GTAATATTTGTCAAGACGTGTGTG
>smRNA|rpm:6.108|locus:chr7A_part2:49328470-49328579|Cluster_15393
TTGGACTTCATGATCACATGA
>smRNA|rpm:7.883|locus:chr3A_part2:283695656-283697190|Cluster_5846
AGAGGACATGGAAGATGTGGC
>smRNA|rpm:489.684|locus:chr7D_part2:161034687-161035204|Cluster_17369
ATTGTATCCTTAACCATTTCTTTT
>smRNA|rpm:5.386|locus:chr5D_part2:41925368-41925419|Cluster_12374
CCTCGCCGGCTGTGCGTCCACCTC
>smRNA|rpm:6.356|locus:chr4B_part2:179001757-179001874|Cluster_8911
ATTCTGTGACAGGTAACTCGGTTC
>smRNA|rpm:10.091|locus:chr5A_part1:402025638-402025696|Cluster_10042
CCTCGCCGGCTGCGCGTCCACCTC
>smRNA|rpm:5.386|locus:chr3A_part2:285282128-285282322|Cluster_5849
AGACTCTAGTACACATGCATCTCT
>smRNA|rpm:8.399|locus:chr2D_part1:11047177-11047198|Cluster_4167
TTAAGTTCGGGTCTTCTTCA
>smRNA|rpm:9.327|locus:chr1A_part1:452457355-452457562|Cluster_384
TTCGAAGTCTGCATCTGTACCAGC
>smRNA|rpm:47.813|locus:chr4B_part2:143418198-143418237|Cluster_8858
TTTATTTCAAGCTATTTCGGATC
>smRNA|rpm:6.727|locus:chr1D_part1:283562820-283564303|Cluster_1904
CTGCTGGCAGTGATCTTCCGT
>smRNA|rpm:7.986|locus:chr3D_part1:42368235-42368459|Cluster_6818
CGGCAATGAGGAACGAAACCTGTG
>smRNA|rpm:18.758|locus:chr4A_part2:222200803-222201238|Cluster_8227
CGGAGATGATACTCATGGCGT
>smRNA|rpm:7.429|locus:chr2D_part1:95715256-95715588|Cluster_4363
AGTGAGCTCTTTGTCGTCTGTAAA
>smRNA|rpm:100.619|locus:chr4A_part2:222207018-222207553|Cluster_8229
TTTTGCCGGTTGAACGACCTCA
>smRNA|rpm:8.399|locus:chr5B_part1:64735890-64737014|Cluster_10711
GTTTGAAGACTACACTCGGGT
>smRNA|rpm:6.665|locus:chr5B_part1:64732529-64734586|Cluster_10710
TCTACAGTCTGAGAGCAATGT
>smRNA|rpm:158.296|locus:chr5B_part1:66745765-66745857|Cluster_10716
AGGTCATGCTGGAGTTTCATC
>smRNA|rpm:7.057|locus:chr3D_part1:40718817-40719042|Cluster_6813
TTTGATTGATCTAACGTCTCCGAT
>smRNA|rpm:6.768|locus:chr7B_part1:145784733-145784918|Cluster_16000
TTGGTCGACGATCTGCACTAC
>smRNA|rpm:5.386|locus:chr1B_part1:83209174-83209608|Cluster_792
TTGTTCCGTCTGTATGCATGC
>smRNA|rpm:5.097|locus:chr6D_part1:63838465-63839837|Cluster_14286
TGCTCTTAGCTGTAGGTCTCAC
>smRNA|rpm:8.481|locus:chr5A_part2:124790791-124790890|Cluster_10304
GAATGACGCCGGGTCCGAAAG
>smRNA|rpm:7.553|locus:chr6B_part1:66495870-66497470|Cluster_13376
GTGATGATTTGCTTCGGGAGA
>smRNA|rpm:12.134|locus:chr2D_part1:185384869-185385891|Cluster_4469
TTATCTACGGTGTGAATGAAGT
>smRNA|rpm:5.138|locus:chr7B_part1:34490626-34490755|Cluster_15843
TGGGCCACTGAGAATTTCTGGA
>smRNA|rpm:40.59|locus:chr3A_part1:163801371-163801763|Cluster_5293
TTTGGACGTACCGTGAGATGG
>smRNA|rpm:28.209|locus:chr3A_part1:163801184-163801275|Cluster_5292
TTTCGTATGGTACTTCAGGATC
>smRNA|rpm:32.934|locus:chr3A_part1:163800904-163801105|Cluster_5291
CAGGATTTTTAAATGAGCGGC
>smRNA|rpm:29.034|locus:chr3A_part1:163800589-163800710|Cluster_5290
TCAGGTGGCTCTGACGACAAAT
>smRNA|rpm:5.365|locus:chr3D_part1:350128639-350128889|Cluster_7134
GAAGGAATGTAGACCATTAGATT
>smRNA|rpm:6.046|locus:chr3D_part1:350599756-350599948|Cluster_7135
ACTCTCCGATTTGATAGATACTAT
>smRNA|rpm:8.213|locus:chr1A_part1:58359089-58359329|Cluster_86
AGTGGAACGTGTAAATTAGGACGT
>smRNA|rpm:15.085|locus:chr1B_part1:16927986-16928682|Cluster_724
CTGTTTTTGCTCGGATTAAAC
>smRNA|rpm:11.205|locus:chr6B_part1:195960820-195960873|Cluster_13534
TTCGCCGGTCGCGCGGTCCCCTTG
>smRNA|rpm:5.159|locus:chr1B_part1:16858854-16860200|Cluster_723
ATGGTTCTTGATCTTATCTGC
>smRNA|rpm:10.05|locus:chr6B_part1:24939221-24939500|Cluster_13304
ACTCCAGGTCTATAGAATTAATGT
>smRNA|rpm:236.092|locus:chr5D_part2:47413529-47413680|Cluster_12396
CATCGAGTAGACCCTGTTATTGTG
>smRNA|rpm:19.212|locus:chr4D_part1:375152608-375153288|Cluster_9477
GTGGCCGGTGAGTAGGAGCGG
>smRNA|rpm:25.939|locus:chr4D_part1:375151640-375152157|Cluster_9476
CTTCGCTCGTCGTTGTCGTCCG
>smRNA|rpm:5.262|locus:chr4D_part1:70581553-70581850|Cluster_9190
GAAATGGATGTATCTAGACGT
>smRNA|rpm:6.067|locus:chr5A_part1:18684569-18684922|Cluster_9759
TTTTGACTTGTCTGAGATTTAATC
>smRNA|rpm:41.065|locus:chr5D_part1:329126105-329126433|Cluster_11973
ATTGTATCCTTAACCATTTCTTTC
>smRNA|rpm:7.532|locus:chr6D_part2:11450519-11451593|Cluster_14828
GCACCAAAGCGGGTGTAGACA
>smRNA|rpm:12.464|locus:chr7D_part2:47207599-47207828|Cluster_17144
CCAAGTCTGGGACTAGACGGT
>smRNA|rpm:26.31|locus:chr7A_part1:352192927-352193485|Cluster_15290
AGGGGGACTTCTTACTTAAATT
>smRNA|rpm:8.915|locus:chr6D_part2:11449952-11450434|Cluster_14827
TACTTCATCTGAACACTGTTC
>smRNA|rpm:6.645|locus:chr5D_part1:350379794-350379900|Cluster_12024
GGGTTGTTGTCTGGTTCAAGG
>smRNA|rpm:5.118|locus:chr3D_part2:89359431-89359746|Cluster_7452
TTTGCCGTCTGTAGAGAAAACCGC
>smRNA|rpm:13.908|locus:chr3B_part2:243308060-243308299|Cluster_6512
TGGCTAGCGTGAACACCACC
>smRNA|rpm:34.152|locus:chr7D_part2:141762989-141763025|Cluster_17321
ATTGTATTCTTTAATTATTTCTCT
>smRNA|rpm:8.172|locus:chr6D_part1:8482946-8482998|Cluster_14133
TTTCGCCGGTCGCGCGTTCCCTTA
>smRNA|rpm:29.571|locus:chr1D_part1:2686943-2687319|Cluster_1436
CGACGGATCTTACTTGGCAGT
>smRNA|rpm:85.782|locus:chr5A_part2:20081082-20081719|Cluster_10121
ATTTGTCAGACTTGAAAGATTCCC
>smRNA|rpm:7.615|locus:chr5A_part2:20081848-20082701|Cluster_10122
ATTGTCTCGGCCTGGAAGAACTCC
>smRNA|rpm:5.634|locus:chr7D_part1:196328134-196328420|Cluster_16877
AATAGACCGGCTGTATATACATAC
>smRNA|rpm:7.656|locus:chr5A_part2:20084254-20084861|Cluster_10124
ATTTTGAAGTTGTGCTAGGATACT
>smRNA|rpm:50.413|locus:chr5A_part2:20085219-20086539|Cluster_10125
GAATCTTTTAAGTTTGACAACTCT
>smRNA|rpm:73.236|locus:chr5A_part2:20090515-20090711|Cluster_10127
CCACGACTGTCATTAAGCATC
>smRNA|rpm:19.583|locus:chr2B_part2:54714994-54715014|Cluster_3781
CAATGAGGAATGACACTGGT
>smRNA|rpm:14.074|locus:chr7A_part2:225345293-225345413|Cluster_15682
TATATTGGCTGATTTGACATC
>smRNA|rpm:5.53|locus:chr7A_part2:225345679-225346076|Cluster_15683
AGGAACTGATGGTATTGCATC
>smRNA|rpm:32.15|locus:chr3D_part1:65610097-65610187|Cluster_6859
TGACAGAAGAGAGTGAGCAC
>smRNA|rpm:51.816|locus:chr1D_part1:2485018-2486434|Cluster_1434
TGAGGTCTTTACTGAACACAGT
