# Supplementary material for: The stem rust fungus Puccinia graminis f. sp. tritici induces centromeric small RNAs during late infection that are associated with genome-wide DNA methylation
Source: BMC Biol. 2021 Sep 15;19:203. doi: 10.1186/s12915-021-01123-z (PMC8444563; doi:10.1186/s12915-021-01123-z)
Supplement: Supplementary file 8 — Additional file 8: Data S8. FASTA file of predicted wheat miRNAs. [file 12915_2021_1123_MOESM8_ESM.fasta]

>smRNA|rpm:29.199|locus:chr7A_part1:72700594-72700677|Cluster_15014
TAGATACTCCCTAAGGCTTGG
>smRNA|rpm:18.861|locus:chr6D_part1:122258453-122258563|Cluster_14384
TGAAGCTGCCAGCATGATCTGC
>smRNA|rpm:191.602|locus:chr1B_part1:77543727-77543843|Cluster_784
TGAGAAGGTAGATCATAATAGC
>smRNA|rpm:50.846|locus:chr6D_part1:418216630-418216755|Cluster_14663
TCGGACCAGGCTTCATTCCCT
>smRNA|rpm:7.161|locus:chr4A_part2:167912064-167912165|Cluster_8148
TGGGCAAGTCACCCTGGCTACC
>smRNA|rpm:54.065|locus:chr2D_part2:106012357-106012435|Cluster_4877
TGGACGAGGATGTGCAGCTGC
>smRNA|rpm:207.801|locus:chr6B_part1:214030410-214030584|Cluster_13545
TGAAGCTGCCAGCATGATCTGC
>smRNA|rpm:95.11|locus:chr5B_part2:111611210-111611304|Cluster_11216
TCGGACCAGGCTTCATTCCCC
>smRNA|rpm:14.032|locus:chr3D_part1:444068810-444069517|Cluster_7261
TGACGATCTATGTTCAGTTGAATT
>smRNA|rpm:129.984|locus:chr5B_part1:440019077-440019216|Cluster_11084
TACCACGACTGTCATTAAGCA
>smRNA|rpm:31.717|locus:chr4B_part2:203888053-203888153|Cluster_8960
ATAGCATCATCCATCCTACCC
>smRNA|rpm:229.922|locus:chr5B_part1:398367423-398367579|Cluster_11011
TGACAGAAGAGAGTGAGCAC
>smRNA|rpm:15.353|locus:chr6D_part1:20810837-20810925|Cluster_14171
ATAGCATCATCCATCCTACCC
>smRNA|rpm:15.208|locus:chr1B_part1:341933733-341933813|Cluster_969
TTGCAGTCCTCGATGTCGTAG
>smRNA|rpm:262.403|locus:chr6D_part1:104978685-104978964|Cluster_14365
TGACAGAAGAGAGTGAGCAC
>smRNA|rpm:472.185|locus:chr6B_part1:176770108-176770334|Cluster_13525
GCGGCTCTGTGGTGTTCAAGC
>smRNA|rpm:133.574|locus:chr3D_part1:65610266-65610416|Cluster_6860
TGACAGAAGAGAGTGAGCAC
>smRNA|rpm:67.561|locus:chr6A_part1:437636819-437637107|Cluster_12990
GCTCACTGCTCTTCCTGTCATC
>smRNA|rpm:17.066|locus:chr5B_part1:91006939-91007036|Cluster_10745
TTTGAGACGAACACTGACCAA
>smRNA|rpm:303.633|locus:chr6D_part1:95858476-95858704|Cluster_14342
GCGGCTCTGTGGTGTTCAAGC
>smRNA|rpm:20.801|locus:chr6D_part2:310753-310845|Cluster_14785
CTTCGAGACTCTGAACAGCGG
>smRNA|rpm:49.753|locus:chr3D_part1:6526267-6526447|Cluster_6726
TTTGGATTGAAGGGAGCTCTG
>smRNA|rpm:15.374|locus:chr1D_part1:236440946-236441033|Cluster_1750
TTGCAGTCCTCGATGTCGTAG
>smRNA|rpm:76.517|locus:chr4D_part1:450196303-450196401|Cluster_9569
TCGGACCAGGCTTCATTCCCC
>smRNA|rpm:130.727|locus:chr4D_part1:447643812-447643938|Cluster_9564
TGAAGCTGCCAGCATGATCTGA
>smRNA|rpm:50.021|locus:chr6D_part1:287888778-287889032|Cluster_14500
TGACAGAAGAGAGTGAGCAC
>smRNA|rpm:65.064|locus:chr5D_part1:339371559-339371696|Cluster_12003
TGACAGAAGAGAGTGAGCAC
>smRNA|rpm:147.792|locus:chr3A_part2:256727001-256727759|Cluster_5794
TGGATAGTTTGAGGTTTTGTTT
>smRNA|rpm:135.968|locus:chr4A_part1:19582942-19583091|Cluster_7592
TGAAGCTGCCAGCATGATCTGA
>smRNA|rpm:1489.769|locus:chr2D_part2:166969239-166969386|Cluster_5020
TCCACAGGCTTTCTTGAACTG
>smRNA|rpm:8.873|locus:chr4D_part2:56471575-56471808|Cluster_9707
GTAGGATGGCTGGTGCTATGG
>smRNA|rpm:6.253|locus:chr7B_part2:218834069-218834401|Cluster_16423
TCATCTGGCATTGCTTTCTCT
>smRNA|rpm:15.435|locus:chr1A_part1:309399488-309399571|Cluster_262
TTGCAGTCCTCGATGTCGTAG
>smRNA|rpm:44.883|locus:chr5A_part2:238567894-238568154|Cluster_10573
ATAGCATCATCCATCCTACCA
>smRNA|rpm:23.814|locus:chr3A_part1:163805977-163806092|Cluster_5294
TACGGCCTGATGACATCCACG
>smRNA|rpm:9.616|locus:chr5B_part2:242941539-242941609|Cluster_11448
TGAAGTAGAGCAGAGACCTCA
>smRNA|rpm:16.509|locus:chr3D_part2:63223620-63223735|Cluster_7393
TTCGGCGGTGACGCGTTTCCCTT
>smRNA|rpm:48.081|locus:chr4B_part2:203079957-203080054|Cluster_8957
GTAGGATGGCTGGTGCTATGG
>smRNA|rpm:899.611|locus:chr5D_part1:370732128-370732277|Cluster_12071
TACCACGACTGTCATTAAGCA
>smRNA|rpm:68.985|locus:chr7A_part2:111105171-111105353|Cluster_15476
TCGGACCAGGCTTCATTCCCC
>smRNA|rpm:51.981|locus:chr3A_part1:13738990-13739159|Cluster_5091
TTTGGATTGAAGGGAGCTCTG
>smRNA|rpm:34.255|locus:chr5A_part1:440504306-440504421|Cluster_10081
TGACAGAAGAGAGTGAGCAC
>smRNA|rpm:10.442|locus:chr4B_part2:203081112-203081343|Cluster_8959
ATAGCATCATCCATCCTACCC
>smRNA|rpm:62.072|locus:chr2B_part2:84616595-84616762|Cluster_3808
TGACAGAAGAGAGTGAGCAC
>smRNA|rpm:235.721|locus:chr3D_part1:143964578-143964768|Cluster_6965
TACGGCCTGATGACATCCACA
>smRNA|rpm:50.537|locus:chr2A_part2:221343908-221344034|Cluster_3002
CGGCAAGTTGTCTTTGGCTAC
>smRNA|rpm:6.253|locus:chr3D_part2:47211086-47211167|Cluster_7364
AGGGTCGAACTGAGAACACAT
>smRNA|rpm:95.894|locus:chr6A_part2:143547710-143547870|Cluster_13202
TTCCACAGCTTTCTTGAACTT
>smRNA|rpm:389.869|locus:chr6D_part1:43191739-43191822|Cluster_14222
TCGCTTGGTGCAGATCGGGAC
>smRNA|rpm:63.578|locus:chr1A_part1:49996677-49996792|Cluster_73
TGTTATGATCTGCTTCTCATC
>smRNA|rpm:481.533|locus:chr5D_part1:83923044-83923145|Cluster_11717
TGGTCTGTGTTTGTTTCAAAC
>smRNA|rpm:56.232|locus:chr3D_part2:68212124-68212231|Cluster_7404
TACTGTGGGCACTTATTTGACA
