# Supplementary material for: The stem rust fungus Puccinia graminis f. sp. tritici induces centromeric small RNAs during late infection that are associated with genome-wide DNA methylation
Source: BMC Biol. 2021 Sep 15;19:203. doi: 10.1186/s12915-021-01123-z (PMC8444563; doi:10.1186/s12915-021-01123-z)
Supplement: Supplementary file 9 — Additional file 9: Table S9.Pgt sRNAs differential expression results and counts per million. [file 12915_2021_1123_MOESM9_ESM.csv]

#sRNA locus	CPM (GS)	CPM (3dpi)	CPM (5dpi)	CPM (7dpi)	logFC (GS vs 7dpi)	logFC (GS vs 3dpi)	logFC (GS vs 5dpi)	logFC (3dpi vs 5dpi)	logFC (3dpi vs 7dpi)	logFC (5dpi vs 7dpi)
chr1A:39141-40835	117.992007847	0.0	91.2247753181	684.894973283	-2.53267888276	NS	NS	NS	-11.6766767414	-3.29372707508
chr1A:45583-46476	25.4826701646	35.4727060302	0.0	130.193327071	-2.34973547299	NS	NS	NS	NS	-9.29107201441
chr1A:59477-62095	54.7524668544	0.0	22.8061938295	418.46602476	-2.93224685492	NS	NS	NS	-10.9725254721	-4.62465006318
chr1A:88431-90672	44.0276490771	35.4727060302	55.1498034546	13.9066854286	NS	NS	NS	NS	NS	NS
chr1A:117460-119272	53.774323596	0.0	37.8003575676	93.2478661003	NS	NS	NS	NS	NS	NS
chr1A:131768-132704	38.6566582602	0.0	12.6001191892	3.94441891682	3.10038329707	NS	NS	NS	NS	NS
chr1A:133178-133988	52.1966243928	48.074049862	12.6001191892	1.35468281982	4.96416803154	NS	NS	NS	NS	NS
chr1A:134571-135621	96.2686081517	0.0	25.2002383784	6.53415501382	3.70330375147	NS	NS	NS	NS	NS
chr1A:135743-136248	76.0520646685	0.0	12.6001191892	1.35468281982	5.50449131608	NS	NS	NS	NS	NS
chr1A:181660-182964	25.8775965145	0.0	0.0	186.695264833	-2.85034281665	NS	NS	NS	-9.81404769432	-9.81404769432
chr1A:217964-220876	453.339307819	123.970427003	268.605646026	98.3895490461	2.18566986745	NS	NS	NS	NS	1.56922749566
chr1A:293158-294505	67.0739692719	0.0	0.0	1.23505327718	5.34154618396	NS	NS	NS	NS	NS
chr1A:313983-318108	245.861347517	111.369083171	65.355878095	33.2862893906	3.01037747236	NS	NS	NS	NS	NS
chr1A:351242-353585	19.2008462102	0.0	22.8061938295	100.811730144	-2.39648196059	NS	NS	NS	NS	NS
chr1A:367010-367747	44.1836965895	0.0	0.0	8.72721323464	2.29417411347	NS	NS	NS	NS	NS
chr1A:368294-369820	36.4087922837	0.0	0.0	4.66316477518	2.95947924157	NS	NS	NS	NS	NS
chr1A:391336-393169	91.8927057795	0.0	29.9495650762	9.445959093	3.31406018143	NS	NS	NS	NS	NS
chr1A:466746-467209	18.7478978272	0.0	68.4185814886	170.410449352	-3.16820867597	NS	NS	NS	-9.67235098659	NS
chr1A:468491-468679	20.4752466811	0.0	29.9495650762	102.072349033	-2.29290678487	NS	NS	NS	NS	NS
chr1A:481616-482393	55.6089561076	0.0	0.0	1.23505327718	5.07362925578	NS	NS	NS	NS	NS
chr1A:497294-499515	19.4626513164	0.0	0.0	134.054937091	-2.77837432558	NS	NS	NS	-9.33636850804	-9.33636850804
chr1A:500470-504001	31.3781353525	88.4977209724	0.0	172.678117467	-2.45314444369	NS	NS	NS	NS	-9.6946578849
chr1A:510471-513033	85.4782202332	0.0	29.9495650762	1.23505327718	5.68528504667	NS	NS	NS	NS	NS
chr1A:539001-539263	33.7996260231	35.4727060302	12.6001191892	52.6044756982	NS	NS	NS	NS	NS	NS
chr1A:539551-540136	52.1136024767	0.0	47.2990109633	213.881866334	-2.03498519064	NS	NS	NS	-10.0042933973	-2.10630886439
chr1A:540453-540768	21.2004309065	75.8963771405	0.0	95.1260867393	-2.15656653934	NS	NS	NS	NS	-8.83594694828
chr1A:541050-541566	43.2810564385	0.0	52.7557589058	202.997446922	-2.22935622526	NS	NS	NS	-9.93204350458	-2.02034270547
chr1A:541701-542139	23.5948364169	0.0	22.8061938295	123.741012352	-2.37775951908	NS	NS	NS	-9.21317527042	-2.85466312654
chr1A:542250-543065	54.906651214	40.4236711104	25.2002383784	229.339411224	-2.06323685397	NS	NS	NS	NS	-2.81784004625
chr1A:543950-544497	37.7681276042	0.0	22.8061938295	293.419223647	-2.95422988885	NS	NS	NS	-10.4615765476	-4.11265171287
chr1A:551832-552911	74.2823703025	40.4236711104	59.8991301525	444.31531005	-2.57634276448	NS	NS	NS	-3.44183786772	-2.75577447124
chr1A:554003-554738	41.3593562535	0.0	0.0	207.782178444	-2.32734053719	NS	NS	NS	-9.96434970311	-9.96434970311
chr1A:558070-560589	44.1899208873	0.0	29.9495650762	245.963661295	-2.47381954841	NS	NS	NS	-10.2049283323	-2.89462855778
chr1A:560709-562569	37.150218218	0.0	40.1556397166	329.780029103	-3.14343237004	NS	NS	NS	-10.6246596517	-3.28016780664
chr1A:586020-588817	36.5761545619	0.0	52.7557589058	257.198770332	-2.8107606182	NS	NS	NS	-10.2705428918	-2.35896759026
chr1A:612039-616746	142.309108353	40.4236711104	55.1498034546	350.205440142	-1.3024076488	NS	NS	NS	-3.10319770177	-2.43474125315
chr1A:620704-623457	55.2530159627	0.0	22.8061938295	390.855092342	-2.82129056826	NS	NS	NS	-10.873354091	-4.52532286042
chr1A:653476-655423	50.6973402247	0.0	17.3494458871	0.0	7.92822799149	NS	NS	NS	NS	NS
chr1A:660373-665323	674.812780556	35.4727060302	42.5496842654	61.6915461633	3.44379066812	NS	3.77634805019	NS	NS	NS
chr1A:693581-699279	230.756164141	232.640096502	400.102348261	759.029029209	-1.72154180706	NS	NS	NS	NS	NS
chr1A:740800-741069	16.8285028097	0.0	0.0	163.629804852	-3.26983431637	NS	NS	NS	-9.61908606566	-9.61908606566
chr1A:742500-742771	33.1391102723	0.0	0.0	212.938990835	-2.69464803631	NS	NS	NS	-10.0135389401	-10.0135389401
chr1A:746445-749068	168.094125192	0.0	72.4992493417	250.948894053	NS	NS	NS	NS	-10.2322312595	-1.62458224835
chr1A:783677-786102	39.884937133	0.0	0.0	1.35468281982	4.57812889271	NS	NS	NS	NS	NS
chr1A:796852-797422	254.686791526	70.9454120603	119.798260305	32.8814125115	2.99084941829	NS	NS	NS	NS	2.02100056981
chr1A:820300-820719	18.7376400447	0.0	0.0	210.611173627	-3.47839790917	NS	NS	NS	-9.98386373683	-9.98386373683
chr1A:855116-859204	39.9174879684	0.0	22.8061938295	256.822515096	-2.69050853584	NS	NS	NS	-10.2755132851	-3.92623755837
chr1A:882045-886215	347.855587366	0.0	0.0	7.64957874836	5.29666417909	10.70180971	10.70180971	NS	NS	NS
chr1A:927574-929460	59.1500009843	0.0	29.9495650762	23.8689519405	NS	NS	NS	NS	NS	NS
chr1A:957665-960479	31.2090828752	0.0	22.8061938295	252.519207551	-3.01800316117	NS	NS	NS	-10.2512424237	-3.90187997249
chr1A:996486-997746	31.1280671559	0.0	0.0	2.589736097	3.34030832004	NS	NS	NS	NS	NS
chr1A:1005203-1007199	38.3264678025	40.4236711104	12.6001191892	8.607583692	2.09950275621	NS	NS	NS	NS	NS
chr1A:1030288-1033116	190.226266515	0.0	25.2002383784	2.47010655436	5.92750188379	NS	NS	NS	NS	NS
chr1A:1049366-1051203	55.1644990718	0.0	12.6001191892	355.466752631	-2.68671824998	NS	NS	NS	-10.7370641923	-4.42343745422
chr1A:1053469-1054708	79.3807213804	0.0	12.6001191892	352.510897506	-2.15368982963	NS	NS	NS	-10.7268766242	-4.4131344941
chr1A:1096054-1096477	34.2864789617	48.074049862	22.8061938295	153.194313365	-2.15031592777	NS	NS	NS	NS	-3.167165255
chr1A:1097202-1098019	21.6282246997	0.0	0.0	167.58145417	-2.93426165265	NS	NS	NS	-9.64789696017	-9.64789696017
chr1A:1099451-1099768	30.4449036262	0.0	35.4063130187	163.98146308	-2.43046615396	NS	NS	NS	-9.62883743953	-2.30425810903
chr1A:1103700-1104321	60.5433750859	0.0	0.0	223.358384275	-1.88681122052	NS	NS	NS	-10.0712504396	-10.0712504396
chr1A:1179629-1181669	78.2284433851	35.4727060302	0.0	7.37253041482	3.36436283804	NS	NS	NS	NS	NS
chr1A:1260277-1261394	406.726783522	0.0	25.2002383784	37.5373468864	3.38586990519	10.9273212597	3.6356865246	NS	NS	NS
chr1A:1298219-1299137	27.3286180521	0.0	22.8061938295	289.068959249	-3.39873144925	NS	NS	NS	-10.4421023106	-4.09301259204
chr1A:1302003-1302396	54.1623344433	40.4236711104	0.0	258.379636356	-2.25849047243	NS	NS	NS	-2.67013226135	-10.2830379873
chr1A:1319028-1319930	67.9153418275	0.0	0.0	7.25290087218	3.17183361131	NS	NS	NS	NS	NS
chr1A:1362495-1366785	183.225445125	0.0	29.9495650762	12.03569519	3.92168164513	NS	NS	NS	NS	NS
chr1A:1386089-1386770	40.9030744092	0.0	0.0	1.35468281982	4.61416511696	NS	NS	NS	NS	NS
chr1A:1386921-1387911	127.823854132	0.0	0.0	14.3033633048	3.01259611757	NS	NS	NS	NS	NS
chr1A:1387988-1388456	38.6738315454	0.0	0.0	0.0	7.53709997966	NS	NS	NS	NS	NS
chr1A:1388564-1389118	45.6095629272	0.0	0.0	2.589736097	3.88551354044	NS	NS	NS	NS	NS
chr1A:1390249-1391103	42.8578817989	0.0	42.5496842654	2.589736097	3.79632816842	NS	NS	NS	NS	3.95503608494
chr1A:1397607-1397866	28.6871654503	0.0	17.3494458871	271.502133637	-3.23585010627	NS	NS	NS	-10.349501637	-4.01468538673
chr1A:1398606-1398863	21.5221886162	0.0	0.0	125.733569338	-2.5350475289	NS	NS	NS	-9.23697946386	-9.23697946386
chr1A:1444627-1448782	50.3476713144	0.0	48.0064322079	279.264111528	-2.4748226787	NS	NS	NS	-10.3934358688	-2.50158739893
chr1A:1449509-1451962	30.3202825481	0.0	12.6001191892	185.334320215	-2.61627647583	NS	NS	NS	-9.80870152337	-3.49640160848
chr1A:1464118-1464598	67.0760258595	0.0	102.448814418	61.9758248972	NS	NS	NS	NS	NS	NS
chr1A:1524711-1524936	123.01306951	0.0	0.0	11.3169493316	3.37038936745	NS	9.20333696467	NS	NS	NS
chr1A:1579718-1582559	559.297742028	159.443133033	222.954495967	41.2793273636	3.67695665978	NS	NS	NS	NS	2.45547032281
chr1A:1713668-1716343	53.1414118665	40.4236711104	110.968265754	343.289068053	-2.68441314966	NS	NS	NS	-3.06976714694	-1.7549524011
chr1A:1755191-1756062	18.9228668129	0.0	0.0	146.293070721	-2.93967677927	NS	NS	NS	-9.45846114069	-9.45846114069
chr1A:1756136-1758824	57.2238634179	0.0	55.1498034546	480.518396756	-3.06808101382	NS	NS	NS	-11.1707887656	-2.88937315621
chr1A:1759495-1760353	36.7641379411	0.0	40.1556397166	264.689961687	-2.84396641705	NS	NS	NS	-10.3119273757	-2.96667932388
chr1A:1770154-1771284	29.7375838908	0.0	63.0005959459	39.6107755645	NS	NS	NS	NS	NS	NS
chr1A:1820726-1821405	85.1833665215	0.0	17.3494458871	41.5636060975	1.01346126812	NS	NS	NS	NS	NS
chr1A:1822619-1823419	18.2376766053	0.0	58.2125068482	283.986756752	-3.94451837981	NS	NS	NS	-10.4100327775	-2.48485391138
chr1A:1920384-1923226	42.8815197534	35.4727060302	48.0064322079	28.3756665273	NS	NS	NS	NS	NS	NS
chr1A:1925387-1927761	87.0443636889	0.0	0.0	7.37253041482	3.51831956734	NS	NS	NS	NS	NS
chr1A:1944050-1944668	21.325878025	40.4236711104	45.6123876591	133.060111502	-2.63596108177	NS	NS	NS	NS	NS
chr1A:1958418-1960266	22.0983844861	0.0	0.0	136.322605206	-2.62765288767	NS	NS	NS	-9.36483763943	-9.36483763943
chr1A:2016954-2017743	43.6631794669	40.4236711104	107.90556236	33.8772067034	NS	NS	NS	NS	NS	NS
chr1A:2166398-2166765	36.9806856077	0.0	0.0	8.09127627318	2.24047351211	NS	NS	NS	NS	NS
chr1A:2175563-2176464	280.12794352	0.0	12.6001191892	1.23505327718	7.38473647253	NS	NS	NS	NS	NS
chr1A:2176567-2176892	119.104883467	40.4236711104	0.0	0.0	9.15480861109	NS	NS	NS	NS	NS
chr1A:2176983-2177213	72.3040005846	0.0	0.0	0.0	8.43645256296	NS	NS	NS	NS	NS
chr1A:2194845-2197108	18.4352933699	0.0	105.511517812	145.805384945	-2.98711762171	NS	-2.44093333419	NS	-9.46416316708	NS
chr1A:2197752-2199091	20.5672406874	0.0	45.6123876591	170.613856394	-3.03144078066	NS	NS	NS	-9.67106203321	-2.30808078326
chr1A:2207813-2208898	17.6200075905	0.0	17.3494458871	182.557575082	-3.35717383877	NS	NS	NS	-9.77727948986	-3.44199246803
chr1A:2239854-2240093	176.014848527	144.222149586	119.798260305	85.9571759799	NS	NS	NS	NS	NS	NS
chr1A:2266554-2268744	65.8545569534	83.5467558922	29.9495650762	358.400916555	-2.44762693149	NS	NS	NS	-2.14166274879	-3.44163973652
chr1A:2269311-2271306	54.5579812977	48.074049862	22.8061938295	346.260052623	-2.66343282474	NS	NS	NS	-3.0772390826	-4.35136623703
chr1A:2294408-2294593	38.663843434	0.0	17.3494458871	69.3023670608	NS	NS	NS	NS	NS	NS
chr1A:2307970-2308756	27.0132282943	0.0	85.7680273756	339.633770883	-3.6380088869	NS	NS	NS	-10.6648266263	-2.29075831622
chr1A:2312709-2318651	114.490919479	119.019461922	40.1556397166	962.521542042	-3.06843408256	NS	NS	NS	-2.98158541014	-4.82685306629
chr1A:2318872-2325368	344.563987508	80.8473422208	203.172243132	2250.00789154	-2.70685283669	NS	NS	NS	-4.78548658898	-3.5699824761
chr1A:2331175-2334164	92.6381270803	0.0	88.1620719245	593.42917695	-2.67759838897	NS	NS	NS	-11.4732912251	-2.82459533371
chr1A:2334302-2346039	1018.09139207	263.161837452	519.435015751	6217.920456	-2.61035059913	NS	NS	NS	-4.47375415027	-3.65131670728
chr1A:2346138-2363817	1379.91856299	569.446759685	754.912106108	8633.41908891	-2.64526967703	NS	NS	NS	-3.86255915474	-3.57409360589
chr1A:2364056-2388167	3805.34810922	657.944480658	1498.94947873	22893.2927103	-2.58879369628	2.4924113541	NS	NS	-5.08120505038	-3.95751081245
chr1A:2396401-2399859	185.67038316	83.5467558922	17.3494458871	1137.20026576	-2.61511866821	NS	3.4627618766	NS	-3.80123342069	-6.0778805448
chr1A:2427761-2429255	21.9505680784	0.0	22.8061938295	125.336891462	-2.50196555179	NS	NS	NS	-9.2304054841	-2.87162564252
chr1A:2429351-2430422	68.0760582741	0.0	0.0	35.7481969421	NS	NS	NS	NS	NS	NS
chr1A:2446934-2449567	24.5770424597	0.0	0.0	158.209136368	-2.67882626982	NS	NS	NS	-9.57093809144	-9.57093809144
chr1A:2450447-2452752	24.1920954026	0.0	0.0	227.422432734	-3.22795775916	NS	NS	NS	-10.0973407137	-10.0973407137
chr1A:2487873-2489570	22.128773808	0.0	0.0	168.411630568	-2.92051356235	NS	NS	NS	-9.66050702729	-9.66050702729
chr1A:2533842-2534130	34.0101516453	0.0	12.6001191892	1.23505327718	4.36991144297	NS	NS	NS	NS	NS
chr1A:2602374-2605467	148.330901845	83.5467558922	60.6065513971	16.4964215256	3.07679862486	NS	NS	NS	NS	NS
chr1A:2617441-2617708	42.281062142	0.0	62.9618335461	143.665545376	-1.76334501101	NS	NS	NS	-9.42998424391	NS
chr1A:2657213-2659044	134.479274494	48.074049862	102.448814418	30.2466567659	2.12430852656	NS	NS	NS	NS	1.87602353826
chr1A:2746900-2748106	65.1821108581	0.0	22.8061938295	3.30848195536	4.33926097637	NS	NS	NS	NS	NS
chr1A:2748200-2748673	64.2895262363	0.0	0.0	1.23505327718	5.28092599424	NS	NS	NS	NS	NS
chr1A:2748987-2749258	78.0023291409	0.0	12.6001191892	3.428111498	4.58661671849	NS	NS	NS	NS	NS
chr1A:2749637-2750447	82.653821298	0.0	0.0	9.20670000772	3.17194826138	NS	NS	NS	NS	NS
chr1A:2751583-2752326	52.9319608648	0.0	0.0	5.29910173664	3.15877872463	NS	NS	NS	NS	NS
chr1A:2761636-2763782	79.0602786626	0.0	25.2002383784	18.2937704728	2.12396646033	NS	NS	NS	NS	NS
chr1A:2791802-2794498	22.8828682283	0.0	0.0	172.281439591	-2.8994624298	NS	NS	NS	-9.68973631118	-9.68973631118
chr1A:2806486-2809270	197.248424757	88.4977209724	260.754853535	98.2412978606	1.01479100095	NS	NS	NS	NS	1.53543350635
chr1A:2810438-2813020	34.7415308689	35.4727060302	0.0	237.743587874	-2.77232915091	NS	NS	NS	-2.55660952313	-10.1608731581
chr1A:2813954-2814718	21.6591996906	0.0	0.0	156.892242797	-2.85140378492	NS	NS	NS	-9.56068029686	-9.56068029686
chr1A:2816650-2817209	48.121905566	35.4727060302	0.0	301.620961858	-2.64810097776	NS	NS	NS	-2.89886157648	-10.503395138
chr1A:2818600-2819028	37.0230522108	0.0	25.2002383784	243.670427569	-2.72038444001	NS	NS	NS	-10.2009756494	-2.91146895249
chr1A:2838005-2840953	71.419532713	0.0	63.0005959459	14.5058017444	2.26658929867	NS	NS	NS	NS	NS
chr1A:2874063-2876815	80.6115247011	83.5467558922	0.0	7.64957874836	3.21869880319	NS	NS	NS	NS	NS
chr1A:2890004-2891239	34.4164396978	0.0	45.6123876591	59.2582602546	NS	NS	NS	NS	NS	NS
chr1A:2997392-2998339	26.1385755803	48.074049862	12.6001191892	97.1617261692	-1.88389867066	NS	NS	NS	NS	-2.56133264813
chr1A:3010663-3012673	59.8713041976	35.4727060302	37.8003575676	29.6935287013	NS	NS	NS	NS	NS	NS
chr1A:3030391-3031269	28.1011245131	0.0	0.0	180.245855921	-2.67890904732	NS	NS	NS	-9.75970517078	-9.75970517078
chr1A:3031890-3032671	24.522353278	0.0	0.0	146.211230426	-2.57105954637	NS	NS	NS	-9.46028544205	-9.46028544205
chr1A:3042765-3044200	69.1880902175	40.4236711104	25.2002383784	2.07342867818	5.30895266378	NS	NS	NS	NS	NS
chr1A:3052578-3054950	56.2873363485	0.0	48.0064322079	7.8520171879	2.86516040421	NS	NS	NS	NS	NS
chr1A:3107673-3109326	110.443121068	40.4236711104	0.0	0.0	9.04837567606	NS	9.04837567606	NS	7.61314836681	NS
chr1A:3193384-3195411	97.8803168363	40.4236711104	0.0	2.589736097	4.97375322724	NS	NS	NS	NS	NS
chr1A:3195745-3196736	158.343982986	35.4727060302	55.1498034546	18.5698502038	3.042663538	NS	NS	NS	NS	NS
chr1A:3221761-3223487	34.2342004835	0.0	35.4063130187	6.017847595	2.48281932852	NS	NS	NS	NS	NS
chr1A:3228783-3229901	44.1229472452	0.0	12.6001191892	5.77858850972	2.87137788437	NS	NS	NS	NS	NS
chr1A:3241831-3243487	32.7846961912	172.044476865	75.5619527353	58.0682266261	NS	NS	NS	NS	NS	NS
chr1A:3246182-3247886	67.9943894681	35.4727060302	25.2002383784	42.7986593747	NS	NS	NS	NS	NS	NS
chr1A:3251000-3252548	25.5047322745	0.0	0.0	23.5100633125	NS	NS	NS	NS	NS	NS
chr1A:3255351-3258884	102.761382106	0.0	37.8003575676	25.4638624481	1.97028643054	NS	NS	NS	NS	NS
chr1A:3262246-3263587	44.7508740424	40.4236711104	17.3494458871	2.07342867818	4.67643613027	NS	NS	NS	NS	NS
chr1A:3264314-3266168	54.9518412358	48.074049862	0.0	2.589736097	4.15614462038	NS	NS	NS	NS	NS
chr1A:3270251-3273173	45.8770740801	0.0	0.0	1.23505327718	4.79859161401	NS	NS	NS	NS	NS
chr1A:3295593-3299881	149.056144669	116.320048251	123.607147343	41.0472986787	1.84778502004	NS	NS	NS	NS	NS
chr1A:3313072-3315398	92.8579578175	0.0	29.9495650762	5.179472194	3.96282929151	NS	NS	NS	NS	NS
chr1A:3356450-3356703	26.1034703873	0.0	35.4063130187	143.500896184	-2.45823262946	NS	NS	NS	-9.43398530035	-2.10905413392
chr1A:3359054-3360467	40.3088029774	0.0	12.6001191892	172.834567655	-2.09869046348	NS	NS	NS	-9.69821689863	-3.3859816996
chr1A:3361427-3362357	37.2267965559	0.0	0.0	160.155705103	-2.11029255075	NS	NS	NS	-9.59469408599	-9.59469408599
chr1A:3391179-3392293	58.262726721	0.0	0.0	0.0	8.12636594029	NS	NS	NS	NS	NS
chr1A:3402937-3404354	28.9487976028	0.0	0.0	153.741179632	-2.40944177554	NS	NS	NS	-9.5346324141	-9.5346324141
chr1A:3444474-3447498	325.399859234	0.0	95.3054431712	39.9696641924	2.99356663961	10.6055123511	NS	NS	NS	NS
chr1A:3467368-3468673	58.066348712	0.0	0.0	1.23505327718	5.13507044811	NS	NS	NS	NS	NS
chr1A:3474330-3474596	99.2399218279	0.0	52.0483376612	19.1689665195	2.35702529123	NS	NS	NS	NS	NS
chr1A:3489382-3491463	59.2300177095	0.0	45.6123876591	423.36509263	-2.83797240768	NS	NS	NS	-10.990031132	-3.63325384418
chr1A:3492753-3493464	53.0817664423	0.0	40.1556397166	247.5576032	-2.21907022619	NS	NS	NS	-10.2142224208	-2.86899515165
chr1A:3500196-3503411	93.4085687453	0.0	62.9618335461	495.742944359	-2.40760928614	NS	NS	NS	-11.2154878217	-3.27334374006
chr1A:3516542-3517933	47.557859321	0.0	25.2002383784	4.06404845946	3.38716287104	NS	NS	NS	NS	NS
chr1A:3525949-3527662	16.7555071232	0.0	45.6123876591	214.046515525	-3.65406346948	NS	NS	NS	-10.0022490721	-2.64220583923
chr1A:3593114-3596048	104.780964116	0.0	140.95659323	116.728339168	NS	NS	NS	NS	-9.12788304331	NS
chr1A:3638950-3639310	18.281762097	0.0	0.0	163.935474829	-3.16930985087	NS	NS	NS	-9.63280719651	-9.63280719651
chr1A:3640450-3641017	27.5265807241	0.0	0.0	162.789492246	-2.55926729603	NS	NS	NS	-9.61413083871	-9.61413083871
chr1A:3786497-3788506	48.2141481523	40.4236711104	0.0	1.35468281982	4.850208774	NS	NS	NS	NS	NS
chr1A:3788621-3789910	79.7643030548	0.0	22.8061938295	8.72721323464	3.14158745161	NS	NS	NS	NS	NS
chr1A:3790052-3790691	38.8575117687	48.074049862	12.6001191892	1.23505327718	4.55689151042	NS	NS	NS	NS	NS
chr1A:3790771-3792848	94.1968538092	83.5467558922	0.0	13.2707484672	2.80270633165	NS	NS	NS	NS	NS
chr1A:3792943-3794817	62.2240343098	0.0	0.0	7.64957874836	2.85937230835	NS	NS	NS	NS	NS
chr1A:3849228-3853441	25.0668536525	35.4727060302	48.0064322079	227.752699719	-3.1742224822	NS	NS	NS	-2.48933914211	-2.20201137529
chr1A:3862455-3863278	265.440489589	116.320048251	600.250650399	363.408509157	NS	NS	NS	NS	NS	NS
chr1A:3874452-3875147	17.9401132194	0.0	12.6001191892	128.913254146	-2.83858551358	NS	NS	NS	-9.28144157475	-2.97578039586
chr1A:3885922-3888684	46.577891028	0.0	0.0	3.428111498	3.84080242022	NS	NS	NS	NS	NS
chr1A:3911714-3912510	19.8414033753	48.074049862	22.8061938295	119.743374784	-2.59372573788	NS	NS	NS	NS	-2.82163320041
chr1A:3932751-3933708	24.8277637429	48.074049862	12.6001191892	200.087580047	-3.00508459156	NS	NS	NS	NS	-3.59970037887
chr1A:3963600-3965434	53.9391784533	80.8473422208	17.3494458871	6.41452547118	2.90063099085	NS	NS	NS	NS	NS
chr1A:4051535-4051872	48.7938123191	35.4727060302	0.0	231.210401463	-2.24589097218	NS	NS	NS	-2.51578399504	-10.1200651834
chr1A:4052100-4052392	26.6542331777	0.0	22.8061938295	165.07452697	-2.61521092963	NS	NS	NS	-9.62294370863	-3.27169116428
chr1A:4086596-4088548	84.5037938517	0.0	0.0	3.82478937418	4.23056652366	NS	NS	NS	NS	NS
chr1A:4121233-4122817	19.7066300507	0.0	0.0	137.197801253	-2.80005641005	NS	NS	NS	-9.37498226082	-9.37498226082
chr1A:4122897-4125540	35.7296534202	40.4236711104	25.2002383784	243.71641582	-2.77116344972	NS	NS	NS	NS	-2.90909529045
chr1A:4147354-4157580	284.139316992	80.8473422208	240.972600699	1646.37637062	-2.53515609717	NS	NS	NS	-4.33587541417	-2.8062101028
chr1A:4243015-4245246	30.5214819641	0.0	17.3494458871	179.049560494	-2.54908670337	NS	NS	NS	-9.75131161619	-3.41619130223
chr1A:4269712-4270252	32.9692317546	0.0	17.3494458871	2.07342867818	4.23850642005	NS	NS	NS	NS	NS
chr1A:4279334-4282765	157.061592392	80.8473422208	120.50568155	62.3274831247	1.32057663596	NS	NS	NS	NS	NS
chr1A:4307645-4310303	187.955660107	111.369083171	94.5980219266	208.389493763	NS	NS	NS	NS	NS	NS
chr1A:4337524-4339565	41.978782885	0.0	0.0	8.81002213154	2.3726609971	NS	NS	NS	NS	NS
chr1A:4401578-4403514	32.1063159503	0.0	17.3494458871	4.54353523254	2.79311039454	NS	NS	NS	NS	NS
chr1A:4412717-4414870	104.305616534	75.8963771405	145.705919928	78.3444178773	NS	NS	NS	NS	NS	NS
chr1A:4439420-4441170	75.1053009076	83.5467558922	0.0	0.0	8.49271202596	NS	NS	NS	8.6141763134	NS
chr1A:4551522-4554098	245.980018033	70.9454120603	72.4992493417	21.9529420532	3.34922642185	NS	NS	NS	NS	NS
chr1A:4569945-4570875	28.1434236985	0.0	0.0	91.0170186313	-1.69500889518	NS	NS	NS	NS	-8.77905289996
chr1A:4570950-4572682	28.9504496836	0.0	22.8061938295	169.11397842	-2.55221142316	NS	NS	NS	-9.67898474793	-3.32820903839
chr1A:4610341-4612008	26.5827166183	0.0	70.1052047928	194.279401292	-2.85687604342	NS	NS	NS	-9.86312077986	-1.53303788951
chr1A:4612095-4614638	41.7464355244	0.0	0.0	258.185396919	-2.62964456276	NS	NS	NS	-10.279827282	-10.279827282
chr1A:4665088-4667358	84.7821865741	83.5467558922	17.3494458871	7.64957874836	3.28680249128	NS	NS	NS	NS	NS
chr1A:4694267-4696447	27.6588085097	0.0	0.0	1.23505327718	4.07198330521	NS	NS	NS	NS	NS
chr1A:4699100-4700529	372.819919558	0.0	85.0993685309	96.3611400165	1.94398560551	10.8016046947	NS	NS	NS	NS
chr1A:4703000-4707094	69.4170483616	255.591232757	25.2002383784	449.274008594	-2.6934983774	NS	NS	NS	NS	-3.78216921543
chr1A:4714292-4716607	29.4419129573	70.9454120603	128.317711641	169.092587178	-2.51179019919	NS	NS	NS	NS	NS
chr1A:4722528-4722629	74.3102522036	0.0	12.6001191892	3.94441891682	4.03741916232	NS	NS	NS	NS	NS
chr1A:4734359-4734835	21.0751567418	0.0	0.0	83.2478103403	-1.97646161022	NS	NS	NS	NS	-8.64766296944
chr1A:4779163-4781533	31.3394188185	0.0	0.0	234.354234227	-2.9010477219	NS	NS	NS	-10.14160791	-10.14160791
chr1A:4796469-4797353	1151.59332887	194.915839063	587.09860358	119.437704807	3.26629117965	NS	NS	NS	NS	2.35978677814
chr1A:4808957-4810901	31.3991984683	0.0	0.0	7.13327132954	2.07761215239	NS	NS	NS	NS	NS
chr1A:4818241-4818497	27.2709031983	75.8963771405	85.0993685309	116.847000108	-2.09348672402	NS	NS	NS	NS	NS
chr1A:4837410-4838198	118.719207087	0.0	0.0	3.30848195536	5.21511071655	NS	NS	NS	NS	NS
chr1A:4838313-4838708	40.7814115854	40.4236711104	0.0	3.428111498	3.64812065311	NS	NS	NS	NS	NS
chr1A:4849870-4851516	185.639455716	83.5467558922	42.5496842654	10.9580607037	3.9749945824	NS	NS	NS	NS	NS
chr1A:4860445-4861446	36.6679469249	0.0	0.0	0.0	7.46407382676	NS	NS	NS	NS	NS
chr1A:4879288-4883042	48.5738262652	0.0	12.6001191892	286.763501886	-2.55964170725	NS	NS	NS	-10.4286134327	-4.11545288199
chr1A:4884074-4886143	598.19734252	0.0	52.0483376612	5.179472194	6.63209967348	11.483493375	3.56675961166	NS	NS	NS
chr1A:4891274-4893586	74.3914027585	35.4727060302	72.4992493417	26.1448190582	1.52714526873	NS	NS	NS	NS	NS
chr1A:4924989-4927726	45.2724862665	0.0	12.6001191892	4.54353523254	3.28608585037	NS	NS	NS	NS	NS
chr1A:4927814-4929022	142.180652589	0.0	25.2002383784	2.47010655436	5.50983172602	NS	NS	NS	NS	NS
chr1A:4933495-4935668	64.1796595314	0.0	17.3494458871	7.25290087218	3.09241338723	NS	NS	NS	NS	NS
chr1A:4941209-4944386	246.99900061	88.4977209724	22.8061938295	21.9151528049	3.40866285086	NS	3.85911947444	NS	NS	NS
chr1A:4953650-4955819	106.26337397	0.0	80.3112794332	911.682587882	-3.09856015596	NS	NS	NS	-12.0921829216	-3.73428073934
chr1A:5016242-5018541	61.8569429242	0.0	132.398379494	34.8352116471	NS	NS	NS	NS	NS	2.07750997185
chr1A:5061752-5065158	50.2590195879	40.4236711104	115.048933607	29.9245887837	NS	NS	NS	NS	NS	2.01818369206
chr1A:5089022-5091171	26.6659700874	40.4236711104	29.9495650762	76.841483872	-1.50865198635	NS	NS	NS	NS	NS
chr1A:5112134-5112714	20.5796306838	0.0	0.0	222.774697362	-3.42203684137	NS	NS	NS	-10.05973179	-10.05973179
chr1A:5120303-5121444	36.8263957122	0.0	17.3494458871	400.572806574	-3.43867316807	NS	NS	NS	-10.9100075011	-4.57553553283
chr1A:5148917-5150922	52.7426624937	35.4727060302	67.7499226438	15.7408550215	1.70904065859	NS	NS	NS	NS	NS
chr1A:5178171-5179887	32.2286992786	0.0	25.2002383784	3.428111498	3.31269328126	NS	NS	NS	NS	NS
chr1A:5329358-5329970	22.5776307171	48.074049862	22.8061938295	125.935039175	-2.46390122357	NS	NS	NS	NS	-2.8798460928
chr1A:5337171-5337650	120.987639019	0.0	12.6001191892	221.852544462	-0.876568750182	NS	NS	NS	-10.0565744108	-3.7432879901
chr1A:5344527-5347549	102.156929128	0.0	0.0	4.54353523254	4.45959753285	NS	NS	NS	NS	NS
chr1A:5354007-5356269	51.2941190774	0.0	0.0	11.9160656474	2.09223327244	NS	NS	NS	NS	NS
chr1A:5358058-5358334	25.4039596128	35.4727060302	0.0	132.29440879	-2.38844250328	NS	NS	NS	NS	-9.32579155487
chr1A:5437626-5438996	41.5523333834	0.0	0.0	3.428111498	3.67511060686	NS	NS	NS	NS	NS
chr1A:5457350-5458120	26.7796802962	0.0	12.6001191892	94.6761902116	-1.83162953911	NS	NS	NS	NS	NS
chr1A:5530661-5531932	21.1437824647	0.0	12.6001191892	150.866196199	-2.83244346985	NS	NS	NS	-9.51256995046	-3.20231198053
chr1A:5542840-5544678	141.548288411	0.0	25.2002383784	18.9297074343	2.87492720136	NS	NS	NS	NS	NS
chr1A:5567240-5571050	53.4212443779	35.4727060302	52.7557589058	284.360774825	-2.41948384133	NS	NS	NS	-2.81623609944	-2.5094848079
chr1A:5600935-5606321	55.8218836147	70.9454120603	77.9559972841	396.986307682	-2.82973951756	NS	NS	NS	-2.30272984566	-2.27723850235
chr1A:5606500-5610565	125.430468707	75.8963771405	333.254102877	116.212031749	NS	NS	NS	NS	NS	1.62892693359
chr1A:5680823-5683125	20.5781515567	80.8473422208	29.9495650762	160.633254671	-2.96148638779	NS	NS	NS	NS	-2.28933218033
chr1A:5685500-5687170	24.6725803892	0.0	29.9495650762	213.904226179	-3.11946657898	NS	NS	NS	-10.0147131756	-2.70449734742
chr1A:5753018-5757711	252.874238152	0.0	17.3494458871	5.89821805236	5.37125541278	10.2420438652	3.90721838101	NS	NS	NS
chr1A:5768550-5769619	30.3839520285	0.0	0.0	316.781185998	-3.38668312493	NS	NS	NS	-10.5797334199	-10.5797334199
chr1A:5782700-5783097	54.1737928633	0.0	22.8061938295	440.412705016	-3.02293672002	NS	NS	NS	-11.0479009171	-4.70014439841
chr1A:5792508-5794128	31.8282310171	0.0	0.0	3.428111498	3.29471649835	NS	NS	NS	NS	NS
chr1A:5853187-5854808	32.1741830506	0.0	0.0	230.821922589	-2.83529937522	NS	NS	NS	-10.1126140251	-10.1126140251
chr1A:5855706-5856208	23.5559469292	0.0	0.0	178.762375953	-2.92081225874	NS	NS	NS	-9.75421612387	-9.75421612387
chr1A:5857005-5857521	58.3407372494	0.0	75.5619527353	350.048989954	-2.58355549291	NS	NS	NS	-10.7146695927	-2.37276724654
chr1A:5859321-5860063	79.5167627603	0.0	35.4063130187	470.93834732	-2.56746931467	NS	NS	NS	-11.1441812847	-3.82031029696
chr1A:5860351-5860866	90.5572194853	0.0	0.0	595.838834453	-2.7176969028	NS	NS	NS	-11.4811181827	-11.4811181827
chr1A:5861951-5862222	50.8457429114	48.074049862	17.3494458871	357.808062037	-2.81347920988	NS	NS	NS	-3.12637905105	-4.4142287703
chr1A:5862710-5863206	22.4951358706	0.0	0.0	140.110573935	-2.63528211211	NS	NS	NS	-9.4022957725	-9.4022957725
chr1A:5863501-5863770	87.0375748133	0.0	17.3494458871	453.259122566	-2.38024415542	NS	NS	NS	-11.0870347295	-4.75269365833
chr1A:5865200-5866316	19.2204301989	0.0	0.0	173.83133045	-3.16650920494	NS	NS	NS	-9.70633353133	-9.70633353133
chr1A:5868009-5869617	17.5817711896	35.4727060302	22.8061938295	161.196518944	-3.18586899898	NS	NS	NS	NS	-3.24794885604
chr1A:5898371-5898460	103.53376316	0.0	12.6001191892	32.5225238836	1.69648482535	NS	NS	NS	NS	NS
chr1A:5907462-5908625	137.114899284	0.0	12.6001191892	1.23505327718	6.35597808628	NS	NS	NS	NS	NS
chr1A:5908734-5909051	60.0203300614	0.0	0.0	0.0	8.16851947176	NS	NS	NS	NS	NS
chr1A:5909133-5913175	264.931251634	70.9454120603	59.8991301525	10.3221237423	4.65357894438	NS	NS	NS	NS	NS
chr1A:5947312-5950016	101.065160716	35.4727060302	25.2002383784	33.8321870548	1.53881753154	NS	NS	NS	NS	NS
chr1A:5951228-5952822	52.2613602852	0.0	12.6001191892	15.9432934611	NS	NS	NS	NS	NS	NS
chr1A:6033773-6034370	35.8825316063	0.0	58.2125068482	113.374837564	-1.66091162935	NS	NS	NS	-9.09502099071	NS
chr1A:6034971-6035427	39.39291749	0.0	17.3494458871	120.933408412	-1.63727730605	NS	NS	NS	NS	-2.86913277679
chr1A:6058015-6058860	52.1978549399	0.0	25.2002383784	383.826021152	-2.87887991821	NS	NS	NS	-10.8504223907	-3.55914994731
chr1A:6070300-6070870	114.673322219	0.0	82.705323982	507.970941781	-2.14848130644	NS	NS	NS	-11.2512354014	-2.61435551494
chr1A:6071072-6071419	89.6833928118	0.0	52.7557589058	552.089400535	-2.62139479646	NS	NS	NS	-11.3707273103	-3.45994863495
chr1A:6071554-6072408	46.5688051933	40.4236711104	40.1556397166	369.181135828	-2.98275655855	NS	NS	NS	-3.17752647844	-3.44642145113
chr1A:6073710-6075235	45.0820927939	40.4236711104	48.0064322079	316.411042336	-2.8076809351	NS	NS	NS	-2.9575169561	-2.67841110253
chr1A:6075562-6076807	43.7909317529	0.0	35.4063130187	241.105288481	-2.45640652854	NS	NS	NS	-10.1743885469	-2.85012926299
chr1A:6077277-6079101	50.7138604232	0.0	0.0	234.120268337	-2.20774949236	NS	NS	NS	-10.1371967458	-10.1371967458
chr2A:10435-14743	85.396264729	40.4236711104	68.4185814886	528.961554298	-2.63190222261	NS	NS	NS	-3.69800786061	-3.35611400293
chr2A:14831-19545	38.4191441952	0.0	34.6988917741	374.090790089	-3.2762689869	NS	NS	NS	-10.8076000681	-3.47688551373
chr2A:40385-42949	15.6370486286	0.0	22.8061938295	184.136087584	-3.55021874559	NS	NS	NS	-9.80078498855	-3.44995068834
chr2A:43338-45965	22.6566484481	0.0	12.6001191892	242.167493564	-3.41499038601	NS	NS	NS	-10.1871011318	-3.87438189587
chr2A:51086-51319	44.600962929	0.0	0.0	6.29489592854	NS	NS	NS	NS	NS	NS
chr2A:51451-51771	218.157837937	0.0	29.9495650762	28.1732280877	2.90164698652	NS	NS	NS	NS	NS
chr2A:52650-52968	529.817292156	0.0	25.2002383784	5.50154017618	6.80131517203	NS	NS	NS	NS	NS
chr2A:53401-53665	117.471180091	0.0	0.0	0.0	NS	NS	NS	NS	NS	NS
chr2A:71084-72515	41.0503344476	0.0	25.2002383784	292.53292279	-2.83339084418	NS	NS	NS	-10.4600438298	-3.16984442003
chr2A:72601-74360	117.857340058	35.4727060302	57.5050856036	1042.04362018	-3.14382469792	NS	NS	NS	-4.68059422716	-4.35738932863
chr2A:123549-128242	387.6357073	257.842784166	536.503870808	333.880898208	NS	NS	NS	NS	NS	NS
chr2A:136913-138946	38.7845072636	0.0	12.6001191892	116.323462288	-1.5870067753	NS	NS	NS	-9.13181150878	-2.82312443813
chr2A:226268-227592	36.6661218904	35.4727060302	59.8991301525	9.445959093	1.98236060505	NS	NS	NS	NS	2.79126525967
chr2A:228392-229582	52.7925390869	0.0	22.8061938295	2.47010655436	4.11193574732	NS	NS	NS	NS	NS
chr2A:229769-230419	45.2361130183	0.0	17.3494458871	2.07342867818	4.69065993941	NS	NS	NS	NS	NS
chr2A:230518-232016	143.620868794	35.4727060302	0.0	13.4281672581	3.30116809277	NS	NS	NS	NS	NS
chr2A:239450-241354	36.9881574797	48.074049862	0.0	7.97164673054	2.24914197846	NS	NS	NS	NS	NS
chr2A:257733-258432	41.0906444631	0.0	0.0	0.0	7.62344388824	NS	NS	NS	NS	NS
chr2A:259773-260395	142.597851511	35.4727060302	22.8061938295	1.23505327718	6.4115817212	NS	NS	NS	NS	NS
chr2A:260479-261308	68.4518602873	0.0	0.0	4.66316477518	3.8667197218	NS	NS	NS	NS	NS
chr2A:370603-370832	412.201357537	48.074049862	29.9495650762	56.548894615	2.84935505425	3.32408272185	3.63517273346	NS	NS	NS
chr2A:371944-375107	36.9635797403	0.0	17.3494458871	187.884329859	-2.35134456179	NS	NS	NS	-9.82788624093	-3.49298385994
chr2A:375186-377317	29.9668293431	151.792754281	0.0	183.784429356	-2.61776023472	NS	NS	NS	NS	-9.79358211611
chr2A:398854-401067	219.57257819	0.0	25.2002383784	17.215167384	3.62646433946	NS	NS	NS	NS	NS
chr2A:432391-433715	49.5719662275	0.0	52.7557589058	7.37253041482	2.70982154954	NS	NS	NS	NS	2.74079834592
chr2A:459941-461529	45.6875148563	0.0	0.0	7.57496885436	2.77543183723	NS	NS	NS	NS	NS
chr2A:466912-467766	26.7435761091	40.4236711104	12.6001191892	248.304970701	-3.21140974147	NS	NS	NS	-2.60982901251	-3.90995697422
chr2A:467847-468314	25.7639537235	0.0	0.0	143.492697181	-2.48202262099	NS	NS	NS	-9.44169030623	-9.44169030623
chr2A:488551-491461	19.2633824709	0.0	0.0	140.02873364	-2.85984180181	NS	NS	NS	-9.40353395784	-9.40353395784
chr2A:538856-539920	44.2750668087	0.0	0.0	255.512851925	-2.53016201636	NS	NS	NS	-10.2659398518	-10.2659398518
chr2A:540406-541328	108.986558229	0.0	29.9495650762	847.410473227	-2.95609859796	NS	NS	NS	-11.9864215249	-4.6751202427
chr2A:541504-543166	181.614536636	0.0	88.1620719245	1068.27400371	-2.55511822118	NS	NS	NS	-12.3202900323	-3.67194259485
chr2A:547674-548752	29.5999871475	40.4236711104	0.0	154.931213261	-2.39356240096	NS	NS	NS	NS	-9.55115883564
chr2A:558438-559693	50.9544382784	0.0	0.0	2.70936563964	4.03022403301	NS	NS	NS	NS	NS
chr2A:560050-560334	40.0873753046	0.0	0.0	2.589736097	3.6999494337	NS	NS	NS	NS	NS
chr2A:633524-635200	28.0002176259	35.4727060302	29.9495650762	23.1133854364	NS	NS	NS	NS	NS	NS
chr2A:635462-636326	29.4334127915	0.0	0.0	11.0776902464	NS	NS	NS	NS	NS	NS
chr2A:655788-659157	277.351881541	40.4236711104	89.8486952287	58.225645417	2.25419444745	NS	NS	NS	NS	NS
chr2A:673078-676084	18.9932501527	0.0	40.1556397166	130.940694573	-2.78396140002	NS	NS	NS	-9.30980393055	NS
chr2A:794101-794363	34.0210625145	0.0	0.0	101.152133337	-1.55587142308	NS	NS	NS	NS	-8.91244368202
chr2A:947129-948887	30.1355359129	35.4727060302	25.2002383784	116.009593309	-1.93919843993	NS	NS	NS	NS	NS
chr2A:1034621-1036568	51.9198755427	0.0	40.1556397166	347.220963374	-2.7386964128	NS	NS	NS	-10.7027667688	-3.35858631798
chr2A:1064553-1067261	77.0892881633	0.0	48.0064322079	430.189788176	-2.47970233501	NS	NS	NS	-11.0111188987	-3.11880552031
chr2A:1075772-1076439	28.5080281443	0.0	0.0	150.784355904	-2.40855299792	NS	NS	NS	-9.51459429654	-9.51459429654
chr2A:1076525-1079502	170.548416498	80.8473422208	103.117473263	1011.99619608	-2.57013126917	NS	NS	NS	-3.63557354197	-3.55177743254
chr2A:1082053-1084014	38.0501697858	0.0	12.6001191892	280.761083694	-2.87520967338	NS	NS	NS	-10.3927655328	-4.07975591088
chr2A:1084109-1086111	79.9599429223	0.0	45.6123876591	423.526836014	-2.40599269533	NS	NS	NS	-10.9899535608	-3.63330023804
chr2A:1112725-1117448	538.777239818	48.074049862	52.7557589058	279.906310287	NS	NS	3.42137323503	NS	NS	-2.4846771746
chr2A:1117711-1118675	119.844312023	48.074049862	12.6001191892	1.35468281982	6.15553627315	NS	NS	NS	NS	NS
chr2A:1174127-1176188	64.3465410667	48.074049862	57.5050856036	302.780436638	-2.23649715904	NS	NS	NS	-2.88523406949	-2.57710304414
chr2A:1248976-1251268	46.3919730549	0.0	34.6988917741	324.235406484	-2.79864493381	NS	NS	NS	-10.6019030083	-3.2710426843
chr2A:1265277-1267662	19.7384984998	0.0	0.0	168.927937987	-3.08768587938	NS	NS	NS	-9.66630707126	-9.66630707126
chr2A:1419910-1420429	62.2605430036	0.0	29.9495650762	25.0671845719	NS	NS	NS	NS	NS	NS
chr2A:1420608-1421992	22.437315481	0.0	0.0	139.242608288	-2.6225051231	NS	NS	NS	-9.38426982991	-9.38426982991
chr2A:1465118-1468131	66.4079796374	0.0	29.9495650762	15.1417387058	2.06430233329	NS	NS	NS	NS	NS
chr2A:1468792-1470178	53.1510159523	35.4727060302	85.0993685309	13.7502352403	1.96154762617	NS	NS	NS	NS	2.78227159879
chr2A:1520667-1522728	153.044875117	0.0	29.9495650762	23.233014979	2.69186900569	NS	NS	NS	NS	NS
chr2A:1627522-1628526	146.833943935	116.320048251	67.7499226438	26.4586880375	2.41075552002	NS	NS	NS	NS	NS
chr2A:1707863-1709118	23.0876789852	0.0	35.4063130187	116.405302583	-2.32652992056	NS	NS	NS	-9.12863501299	NS
chr2A:1728560-1735365	130.012807462	35.4727060302	105.511517812	971.646401755	-2.89932070589	NS	NS	NS	-4.57774582581	-3.26825453811
chr2A:1735874-1739142	155.825322786	0.0	87.4546506799	847.00656495	-2.44125975372	NS	NS	NS	-11.9860069826	-3.33254969065
chr2A:1739540-1742685	66.9163670062	0.0	65.355878095	542.79989163	-3.0183221891	NS	NS	NS	-11.3467492645	-3.03560039283
chr2A:1742988-1744073	29.4557820807	0.0	22.8061938295	205.468522078	-2.79875135238	NS	NS	NS	-9.94949387517	-3.59998079065
chr2A:1745070-1745636	30.3586244851	40.4236711104	0.0	95.5227646155	-1.65216734097	NS	NS	NS	NS	-8.84505745145
chr2A:1745731-1746663	16.6243451395	35.4727060302	0.0	123.454796413	-2.88591323937	NS	NS	NS	NS	-9.21680564563
chr2A:1747114-1750592	198.055998903	48.074049862	191.986966432	1533.43257546	-2.95118313169	NS	NS	NS	-5.21964138661	-3.1501237831
chr2A:1750676-1751876	49.1356341504	0.0	17.3494458871	343.28086905	-2.8010829042	NS	NS	NS	-10.6846626156	-4.35010786759
chr2A:1752047-1768172	1825.30361874	371.911281008	645.669226058	13084.1182367	-2.8415035814	2.3098059959	NS	NS	-5.1513095773	-4.36542845309
chr2A:1768700-1784245	926.601716508	242.989888925	436.022270525	5815.23352619	-2.64971700165	NS	NS	NS	-4.57550742786	-3.82772047686
chr2A:1785924-1787112	61.6672025382	40.4236711104	65.355878095	363.655298602	-2.55484918453	NS	NS	NS	-3.15245193537	-2.45427534247
chr2A:1787958-1788983	51.900771687	0.0	57.5050856036	377.988252152	-2.86126064269	NS	NS	NS	-10.824095659	-2.89396107614
chr2A:1789080-1790783	59.9179645281	0.0	92.9113986223	486.080385985	-3.01504345229	NS	NS	NS	-11.1842377253	-2.51822041833
chr2A:1800568-1800866	29.416892593	0.0	12.6001191892	185.417129112	-2.65894768487	NS	NS	NS	-9.80716006986	-3.49490502571
chr2A:1801060-1801587	43.7685624637	35.4727060302	12.6001191892	263.139102226	-2.58385478228	NS	NS	NS	-2.69746240175	-3.98885459553
chr2A:1802898-1803457	18.6200400052	0.0	0.0	166.652070869	-3.15448406468	NS	NS	NS	-9.65034252267	-9.65034252267
chr2A:1814709-1815269	19.0156194419	0.0	12.6001191892	140.91212869	-2.88124728678	NS	NS	NS	-9.40606718767	-3.09752366813
chr2A:1819200-1819616	51.5220196281	40.4236711104	0.0	409.029233273	-2.98647489469	NS	NS	NS	-3.32551469207	-10.938396072
chr2A:1820866-1821470	20.9098885592	0.0	22.8061938295	162.025726739	-2.95171960259	NS	NS	NS	-9.61316959293	-3.26155362564
chr2A:1829903-1830172	58.5788281648	0.0	12.6001191892	343.049808968	-2.54572348354	NS	NS	NS	-10.6817129174	-4.36813448428
chr2A:1861106-1861662	1999.1980455	311.235887314	1123.7967304	572.737822388	1.80468115644	NS	NS	NS	NS	NS
chr2A:1861906-1863875	33.2233627355	35.4727060302	0.0	374.016180195	-3.48404403575	NS	NS	NS	-3.20150463949	-10.8062025168
chr2A:1898375-1900212	23.9500472388	75.8963771405	0.0	220.003914068	-3.19648407681	NS	NS	NS	NS	-10.053149598
chr2A:1923415-1925407	26.2678069935	0.0	12.6001191892	227.46648378	-3.10861528702	NS	NS	NS	-10.095195022	-3.7824923376
chr2A:1925631-1928497	55.252362876	0.0	35.4063130187	459.275032956	-3.05381459134	NS	NS	NS	-11.1060964789	-3.78220683348
chr2A:1931054-1933109	38.8914749235	0.0	0.0	329.487551366	-3.07741513596	NS	NS	NS	-10.6270495067	-10.6270495067
chr2A:1970946-1971585	46.2305361037	0.0	0.0	0.0	7.79342070296	NS	NS	NS	NS	NS
chr2A:1971693-1972567	75.3557906379	0.0	0.0	2.07342867818	5.43074798417	NS	NS	NS	NS	NS
chr2A:1972660-1973875	107.770340472	0.0	17.3494458871	1.23505327718	6.0133520989	NS	NS	NS	NS	NS
chr2A:2021214-2022867	27.0270974178	0.0	29.9495650762	146.404501261	-2.44276596299	NS	NS	NS	-9.46844989847	-2.15922637517
chr2A:2025987-2028556	110.018631436	83.5467558922	17.3494458871	2.70936563964	5.13067355129	NS	NS	NS	4.69970925375	NS
chr2A:2056818-2062160	249.390726966	0.0	93.618819867	1767.05315285	-2.82400433511	NS	NS	NS	-13.0463298617	-4.38594576194
chr2A:2085304-2087221	105.81173176	40.4236711104	42.5496842654	543.685223885	-2.36092039814	NS	NS	NS	-3.73536719844	-3.4680847344
chr2A:2145608-2148157	22.1419898448	339.058214592	85.7680273756	106.562665614	-2.26251959584	-4.00542345837	NS	NS	NS	NS
chr2A:2148884-2150695	17.4929083912	0.0	0.0	137.07817171	-2.96948074721	NS	NS	NS	-9.37347327394	-9.37347327394
chr2A:2150944-2153482	55.3894120685	35.4727060302	192.297509647	180.005628233	-1.70536367087	NS	NS	NS	NS	NS
chr2A:2170604-2174661	29.8802717123	0.0	12.6001191892	205.385713182	-2.77934493359	NS	NS	NS	-9.95075355819	-3.63806735101
chr2A:2179846-2186022	163.534665159	111.369083171	552.166693391	784.379373689	-2.26251775152	NS	-1.83765377403	NS	-2.69681106236	NS
chr2A:2226974-2228928	26.3465175452	0.0	0.0	137.354251441	-2.39022943184	NS	NS	NS	-9.38039772515	-9.38039772515
chr2A:2231153-2232150	30.3904929342	0.0	0.0	151.435722269	-2.31174947364	NS	NS	NS	-9.50699044526	-9.50699044526
chr2A:2240084-2242704	76.888741834	35.4727060302	17.3494458871	369.981721981	-2.26523043168	NS	NS	NS	-3.18787998051	-4.45827163626
chr2A:2275400-2280127	726.622731729	308.536473642	628.707848186	169.406456157	2.09288640063	NS	NS	NS	NS	1.96094851582
chr2A:2298346-2301363	47.9607001678	40.4236711104	35.4063130187	245.125285894	-2.35027129153	NS	NS	NS	-2.5878132018	-2.87649851791
chr2A:2347483-2350811	160.3433853	48.074049862	47.2990109633	6.65378455646	4.42094353543	NS	NS	NS	NS	NS
chr2A:2374478-2377110	73.7023983465	0.0	0.0	3.428111498	4.50357475263	NS	NS	NS	NS	NS
chr2A:2405873-2406613	55.4804158993	48.074049862	0.0	2.589736097	4.16745021169	NS	NS	NS	NS	NS
chr2A:2407719-2408973	41.6559968816	0.0	35.4063130187	5.29910173664	2.81417968629	NS	NS	NS	NS	NS
chr2A:2441518-2445252	109.157233487	35.4727060302	329.212197423	52.207797822	1.06744755399	NS	NS	NS	NS	2.76879897069
chr2A:2482253-2482911	41.9633290985	0.0	0.0	148.036232414	-1.82839271576	NS	NS	NS	-9.48678681057	-9.48678681057
chr2A:2483203-2483759	33.9055946889	35.4727060302	0.0	219.069537531	-2.68324112752	NS	NS	NS	-2.43066630546	-10.0349001192
chr2A:2545700-2545970	22.5594584377	0.0	0.0	169.803134033	-2.90817132757	NS	NS	NS	-9.67483955833	-9.67483955833
chr2A:2607884-2611087	86.0659718505	0.0	107.90556236	41.7292238913	1.07050483879	NS	NS	NS	NS	1.47447255756
chr2A:2649450-2650084	924.984858757	0.0	128.356474041	24.7901362384	5.25220173468	12.1120426132	2.68513691591	NS	NS	2.56706481876
chr2A:2656493-2658398	39.8174071215	0.0	40.1556397166	376.40250925	-3.23239911176	NS	NS	NS	-10.8163035261	-3.47223393456
chr2A:2701304-2701621	26.9121484533	35.4727060302	22.8061938295	146.48827876	-2.44230635524	NS	NS	NS	NS	-3.11389505133
chr2A:2703653-2704020	40.528481852	0.0	17.3494458871	148.441109293	-1.87676190615	NS	NS	NS	-9.48428207786	-3.14893020836
chr2A:2729608-2730205	34.704293462	0.0	0.0	113.024147939	-1.69252821849	NS	NS	NS	-9.0791238309	-9.0791238309
chr2A:2769749-2769873	48.8188708014	0.0	111.947467814	22.0357509501	NS	NS	NS	NS	NS	2.33644721243
chr2A:2875293-2875721	23.8479684037	0.0	0.0	154.488547133	-2.7003577713	NS	NS	NS	-9.55021664733	-9.55021664733
chr2A:2880530-2880946	22.5255251926	0.0	0.0	176.411898941	-2.96416090701	NS	NS	NS	-9.73463977048	-9.73463977048
chr2A:2888125-2889166	30.2012033815	0.0	17.3494458871	91.9750235749	-1.60634809899	NS	NS	NS	NS	NS
chr2A:2915949-2918081	39.6433691021	0.0	0.0	2.47010655436	3.6998234139	NS	NS	NS	NS	NS
chr2A:2933506-2937208	66.9685780666	40.4236711104	0.0	7.13327132954	3.1635319612	NS	NS	NS	NS	NS
chr2A:2944120-2944419	19.1653664201	0.0	62.9618335461	156.523217961	-3.03049437987	NS	NS	NS	-9.56652893004	NS
chr2A:2959550-2960417	39.5297556107	0.0	0.0	253.005924725	-2.6787245233	NS	NS	NS	-10.2503393519	-10.2503393519
chr2A:2961420-2962303	19.9869146155	0.0	12.6001191892	137.925714717	-2.77728076511	NS	NS	NS	-9.37274057702	-3.06448538613
chr2A:2972550-2977437	81.467478676	121.271013331	42.5496842654	417.988475192	-2.35950513356	NS	NS	NS	NS	-3.09104122398
chr2A:2978050-2979089	26.2133963014	0.0	0.0	144.294251937	-2.46250699317	NS	NS	NS	-9.44529900551	-9.44529900551
chr2A:2990721-2992567	49.5025818819	35.4727060302	42.5496842654	11.9160656474	2.04114065972	NS	NS	NS	NS	NS
chr2A:2994342-2996022	39.0049447609	70.9454120603	107.198141116	17.4176058235	NS	NS	NS	NS	NS	2.72377860262
chr2A:2996099-2997830	90.3678625149	0.0	72.4992493417	23.5100633125	1.88119859745	NS	NS	NS	NS	NS
chr2A:3004304-3006354	76.4542143104	0.0	70.1052047928	14.6632205353	2.28394723166	NS	NS	NS	NS	NS
chr2A:3019942-3022267	339.91755591	40.4236711104	50.4004767568	20.3294099027	4.18124460556	NS	NS	NS	NS	NS
chr2A:3022450-3023607	577.519484714	0.0	92.9113986223	8.36832460672	6.00777959004	11.4327749984	2.76697927842	NS	NS	3.24080031163
chr2A:3038240-3039420	39.7456501906	80.8473422208	162.34794457	30.2466567659	NS	NS	NS	NS	NS	2.49881857626
chr2A:3096106-3097724	42.3698194044	40.4236711104	40.1556397166	211.531389322	-2.31652899225	NS	NS	NS	NS	-2.6423168459
chr2A:3262142-3262983	28.0906650873	0.0	42.5496842654	32.7986036146	NS	NS	NS	NS	NS	NS
chr2A:3277951-3278521	23.0985898545	80.8473422208	17.3494458871	134.063136094	-2.5274271994	NS	NS	NS	NS	-2.99234061943
chr2A:3278843-3279398	69.3237481819	0.0	34.6988917741	304.899853568	-2.13702796424	NS	NS	NS	-10.5154712642	-3.18464283768
chr2A:3280610-3281359	45.1885415926	0.0	17.3494458871	238.858043006	-2.40365942564	NS	NS	NS	-10.1680739104	-3.83323583042
chr2A:3284604-3285243	24.5429362608	0.0	22.8061938295	187.376221443	-2.92315648026	NS	NS	NS	-9.8167123511	-3.46644022561
chr2A:3286701-3287458	23.8314482052	35.4727060302	40.1556397166	161.084119802	-2.7459256035	NS	NS	NS	NS	-2.24447270511
chr2A:3344765-3345995	22.1049253917	48.074049862	22.8061938295	148.396089644	-2.74806283954	NS	NS	NS	NS	-3.13683419744
chr2A:3346071-3348044	19.869314576	0.0	45.6123876591	129.879458092	-2.69527217876	NS	NS	NS	-9.281964732	NS
chr2A:3350895-3353153	34.4415948976	40.4236711104	0.0	101.85448119	-1.57152577267	NS	NS	NS	NS	-8.94477065978
chr2A:3418492-3421089	84.1766202475	116.320048251	22.8061938295	367.59941756	-2.13333501058	NS	NS	NS	NS	-4.44262008202
chr2A:3422198-3424595	193.606700482	48.074049862	0.0	0.0	9.85503541352	NS	NS	NS	NS	NS
chr2A:3424672-3427076	395.017080628	0.0	17.3494458871	0.0	10.8838973816	NS	NS	NS	NS	NS
chr2A:3515612-3518225	25.7046542067	48.074049862	0.0	189.405599075	-2.87949665958	NS	NS	NS	NS	-9.83471667596
chr2A:3536954-3538965	20.5969769227	0.0	17.3494458871	154.294307697	-2.90005262593	NS	NS	NS	-9.54382409249	-3.20813155362
chr2A:3569120-3570987	47.1153410642	40.4236711104	0.0	3.428111498	3.85567171076	NS	NS	NS	NS	NS
chr2A:3603405-3603655	46.5581728138	0.0	37.8003575676	20.4040197967	NS	NS	NS	NS	NS	NS
chr2A:3629007-3631277	38.0687547803	48.074049862	48.0064322079	17.0955378414	NS	NS	NS	NS	NS	NS
chr2A:3636523-3638527	46.6341267546	40.4236711104	0.0	62.9634200862	NS	NS	NS	NS	NS	-8.25022851807
chr2A:3705320-3707518	72.8126582345	0.0	149.747825381	13.9894943255	2.40967919583	NS	NS	NS	NS	3.54406185661
chr2A:3783065-3786436	105.805363808	0.0	57.5050856036	7.88883783364	3.58197250795	NS	NS	NS	NS	NS
chr2A:3790059-3790768	28.8047654898	0.0	0.0	111.38324918	-1.94752414195	NS	NS	NS	-9.06628900506	-9.06628900506
chr2A:3862807-3864434	22.363973887	0.0	22.8061938295	157.768407446	-2.81388691874	NS	NS	NS	-9.56959107276	-3.21780731648
chr2A:3966207-3967655	27.3215970135	0.0	29.9495650762	66.1522724989	NS	NS	NS	NS	NS	NS
chr2A:3971266-3975394	84.4559445463	83.5467558922	52.7557589058	531.873358377	-2.6559418428	NS	NS	NS	-2.70767020035	-3.40767703503
chr2A:3988627-3990620	74.4344599564	0.0	25.2002383784	12.1931139809	2.52017631141	NS	NS	NS	NS	NS
chr2A:4019901-4022843	27.2258861303	48.074049862	17.3494458871	209.4148782	-2.93810102702	NS	NS	NS	NS	-3.64172299184
chr2A:4051879-4054738	85.6187670223	70.9454120603	67.7499226438	61.6915461633	NS	NS	NS	NS	NS	NS
chr2A:4080738-4082154	52.5129369085	70.9454120603	52.7557589058	21.5644631799	NS	NS	NS	NS	NS	NS
chr2A:4082723-4084595	142.735823461	40.4236711104	0.0	9.445959093	3.95462149882	NS	NS	NS	NS	NS
chr2A:4103747-4104285	40.4159810991	0.0	12.6001191892	2.07342867818	4.52770080354	NS	NS	NS	NS	NS
chr2A:4118103-4119908	56.3500367444	40.4236711104	17.3494458871	12.7922302966	2.09786200955	NS	NS	NS	NS	NS
chr2A:4149907-4151064	30.1342297394	0.0	22.8061938295	193.868262615	-2.68613607994	NS	NS	NS	-9.86914094462	-3.51945927406
chr2A:4203450-4204071	26.3924280715	0.0	17.3494458871	95.6341951553	-1.86508142697	NS	NS	NS	NS	NS
chr2A:4238356-4240550	51.8914542994	0.0	17.3494458871	9.32632955036	2.48917291493	NS	NS	NS	NS	NS
chr2A:4259755-4261066	31.7807358278	0.0	34.6988917741	136.045556873	-2.10203596111	NS	NS	NS	-9.36132806512	NS
chr2A:4265116-4265895	32.7621832479	35.4727060302	12.6001191892	218.268951378	-2.72771521762	NS	NS	NS	NS	-3.71903576557
chr2A:4268010-4268415	26.8551541041	0.0	29.9495650762	238.783433112	-3.14498741572	NS	NS	NS	-10.1651889457	-2.85494388402
chr2A:4285573-4287562	26.6122798998	96.148099724	17.3494458871	160.634223274	-2.59105126201	NS	NS	NS	NS	-3.26325782716
chr2A:4287762-4287997	23.6913059228	0.0	0.0	142.424230301	-2.58646531894	NS	NS	NS	-9.42389087351	-9.42389087351
chr2A:4306707-4310016	22.2814790405	40.4236711104	0.0	136.928951922	-2.61246109061	NS	NS	NS	NS	-9.36225698138
chr2A:4310098-4312221	23.1515214194	40.4236711104	70.1052047928	108.224955615	-2.23686044463	NS	NS	NS	NS	NS
chr2A:4315465-4316771	25.3462447591	0.0	0.0	56.9833617394	NS	NS	NS	NS	NS	-8.11180572208
chr2A:4386746-4387185	32.8470213801	0.0	37.8003575676	34.2360953314	NS	NS	NS	NS	NS	NS
chr2A:4387303-4387669	80.6474096078	40.4236711104	110.260844509	104.101726665	NS	NS	NS	NS	NS	NS
chr2A:4399651-4401967	97.2282168064	40.4236711104	72.4992493417	418.782799547	-2.10816059479	NS	NS	NS	-3.36135734268	-2.36614138393
chr2A:4430287-4431500	32.7440109686	0.0	12.6001191892	11.197319789	NS	NS	NS	NS	NS	NS
chr2A:4434000-4434483	92.8743261533	0.0	80.350041833	125.208094314	NS	NS	NS	NS	-9.24213289339	NS
chr2A:4441057-4443596	21.2308202285	0.0	12.6001191892	139.151600388	-2.71211153492	NS	NS	NS	-9.39488757865	-3.08606897094
chr2A:4480354-4481515	20.3018242403	0.0	22.8061938295	103.292941509	-2.33860138643	NS	NS	NS	NS	NS
chr2A:4483348-4485116	23.5275168674	0.0	0.0	221.41181554	-3.22739507255	NS	NS	NS	-10.0551506874	-10.0551506874
chr2A:4495802-4497595	72.282621471	478.329399098	273.316210324	24.6254870471	1.47643382932	-2.74407157496	-1.94571525781	NS	4.22050540428	3.42214908714
chr2A:4497855-4499282	33.5301849098	0.0	12.6001191892	9.60337788391	NS	NS	NS	NS	NS	NS
chr2A:4539720-4540166	17.5437077423	0.0	0.0	171.120027605	-3.27323752739	NS	NS	NS	-9.68419202372	-9.68419202372
chr2A:4559083-4560433	34.3653624671	0.0	0.0	11.9160656474	NS	NS	NS	NS	NS	NS
chr2A:4587361-4587888	24.3516487199	0.0	0.0	146.053811636	-2.57996202635	NS	NS	NS	-9.45658875572	-9.45658875572
chr2A:4595820-4598201	280.081606705	217.419113055	293.09846316	111.308639286	1.33121879183	NS	NS	NS	NS	1.54265189341
chr2A:4721157-4722951	48.1194362632	0.0	0.0	6.53415501382	2.72529330478	NS	NS	NS	NS	NS
chr2A:4732711-4733575	31.3424826087	0.0	0.0	1.35468281982	4.23456004795	NS	NS	NS	NS	NS
chr2A:4773689-4773794	44.8614530433	0.0	0.0	11.5939976652	NS	NS	NS	NS	NS	NS
chr2A:4798638-4799004	18.0217820254	0.0	22.8061938295	130.305726214	-2.85089681182	NS	NS	NS	-9.29965075449	-2.9415142574
chr2A:4799175-4800366	39.1529341223	48.074049862	45.6123876591	261.491941669	-2.74066867476	NS	NS	NS	NS	-2.93901399185
chr2A:4822186-4823388	42.6445708762	0.0	0.0	1.23505327718	4.69112622379	NS	NS	NS	NS	NS
chr2A:4850510-4851945	41.6949156689	48.074049862	29.9495650762	3.428111498	3.68150614602	NS	NS	NS	NS	NS
chr2A:4892851-4893664	30.4713356998	0.0	34.6988917741	0.0	7.19786669581	NS	NS	NS	NS	7.3480590189
chr2A:4894571-4895746	33.9731539999	0.0	17.3494458871	3.428111498	3.38743096608	NS	NS	NS	NS	NS
chr2A:4917053-4922177	318.721222452	35.4727060302	60.6065513971	15.463806688	4.39145049298	NS	NS	NS	NS	NS
chr2A:4955375-4958815	39.4840180381	111.369083171	42.5496842654	291.507538353	-2.88089809092	NS	NS	NS	NS	-2.57249025318
chr2A:4976657-4976953	164.852421799	35.4727060302	152.849291175	99.873029014	NS	NS	NS	NS	NS	NS
chr2A:5033036-5035078	23.0713317405	0.0	0.0	177.728792513	-2.94307364545	NS	NS	NS	-9.74369825353	-9.74369825353
chr2A:5035183-5037046	22.7010798473	40.4236711104	12.6001191892	147.446283704	-2.69721725171	NS	NS	NS	NS	-3.16247672113
chr2A:5042918-5045040	34.9757700718	40.4236711104	17.3494458871	1.23505327718	4.40805301667	NS	NS	NS	NS	NS
chr2A:5051526-5053798	48.0063029048	0.0	17.3494458871	7.25290087218	2.67463065704	NS	NS	NS	NS	NS
chr2A:5178500-5179036	51.7161980054	0.0	12.6001191892	7.25290087218	2.78229658433	NS	NS	NS	NS	NS
chr2A:5189708-5190926	49.6801052253	0.0	0.0	2.589736097	4.00962645918	NS	NS	NS	NS	NS
chr2A:5191016-5192031	78.9014839679	0.0	0.0	3.30848195536	4.61723667766	NS	NS	NS	NS	NS
chr2A:5236652-5237362	59.0365393555	0.0	0.0	12.6348115057	2.25270901334	NS	NS	NS	NS	NS
chr2A:5237467-5239968	322.627858496	35.4727060302	0.0	38.2929133904	3.0095320108	NS	NS	NS	NS	NS
chr2A:5240651-5241321	179.437396452	0.0	40.1556397166	47.5814536925	1.89184636072	NS	NS	NS	NS	NS
chr2A:5246395-5248496	37.0280752612	0.0	0.0	234.029260437	-2.66412057518	NS	NS	NS	-10.1420041374	-10.1420041374
chr2A:5249603-5250020	103.329942579	128.921392083	159.953900022	250.739225213	-1.28315102786	NS	NS	NS	NS	NS
chr2A:5272781-5275215	30.9083882814	75.8963771405	17.3494458871	75.4326137981	-1.29798236064	NS	NS	NS	NS	NS
chr2A:5276796-5278310	32.3035199997	0.0	0.0	145.177646986	-2.16505581275	NS	NS	NS	-9.44741658194	-9.44741658194
chr2A:5279190-5280070	27.7954068689	0.0	0.0	137.124159961	-2.30061313326	NS	NS	NS	-9.36918582082	-9.36918582082
chr2A:5281119-5281468	23.7191115875	0.0	45.6123876591	104.055738414	-2.12154477228	NS	NS	NS	NS	NS
chr2A:5304559-5306584	636.457604732	0.0	193.004930891	281.759783694	1.17534549778	11.5728540925	NS	NS	-10.3975085948	NS
chr2A:5317801-5318070	30.2286344492	0.0	0.0	193.247755057	-2.66427663965	NS	NS	NS	-9.85266100931	-9.85266100931
chr2A:5318402-5318670	52.3128039044	0.0	57.5050856036	374.752442885	-2.83979523272	NS	NS	NS	-10.8132398736	-2.88308749262
chr2A:5324000-5324258	22.7005997143	0.0	0.0	177.184832054	-2.95009175047	NS	NS	NS	-9.72920013269	-9.72920013269
chr2A:5334930-5337552	33.4755631459	111.369083171	58.2125068482	15.5466155849	NS	NS	NS	NS	NS	NS
chr2A:5345863-5346186	31.9646564226	0.0	0.0	70.410560395	NS	NS	NS	NS	NS	-8.41827986814
chr2A:5355237-5358032	31.326029828	0.0	0.0	12.3127435235	NS	NS	NS	NS	NS	NS
chr2A:5370786-5373178	148.67101645	0.0	37.8003575676	15.8236639184	3.28620530341	NS	NS	NS	NS	NS
chr2A:5410565-5413533	70.0892336043	40.4236711104	263.856319329	115.044357965	NS	NS	-2.05648079199	NS	NS	NS
chr2A:5417461-5419747	30.6669932043	40.4236711104	22.8061938295	83.0903915493	-1.43517702714	NS	NS	NS	NS	NS
chr2A:5454578-5457156	26.9539287775	0.0	75.6007151351	17.0955378414	NS	NS	NS	NS	NS	NS
chr2A:5465900-5466171	19.7891248971	0.0	0.0	130.065498526	-2.71609905576	NS	NS	NS	-9.2975403406	-9.2975403406
chr2A:5466757-5467166	19.997066862	0.0	0.0	127.364331889	-2.66030842641	NS	NS	NS	-9.25843531355	-9.25843531355
chr2A:5474274-5474520	32.9446247156	0.0	22.8061938295	255.075328769	-2.93355354419	NS	NS	NS	-10.2466008932	-3.89723725692
chr2A:5474909-5475220	30.876692786	0.0	0.0	142.025615219	-2.20171913202	NS	NS	NS	-9.41944902127	-9.41944902127
chr2A:5475855-5476390	32.8011782715	0.0	0.0	178.605925765	-2.44691134449	NS	NS	NS	-9.75114471007	-9.75114471007
chr2A:5487668-5488486	35.1815417047	0.0	0.0	275.654284189	-2.96142551948	NS	NS	NS	-10.3680990862	-10.3680990862
chr2A:5535520-5536965	34.9740798728	40.4236711104	0.0	6.017847595	2.51353808976	NS	NS	NS	NS	NS
chr2A:5544974-5546110	93.7207769044	0.0	0.0	2.07342867818	5.75440692487	NS	NS	NS	NS	NS
chr2A:5554008-5555068	22.3056733643	0.0	0.0	168.134582234	-2.90293120015	NS	NS	NS	-9.65646452545	-9.65646452545
chr2A:5569393-5572345	104.503827787	40.4236711104	22.8061938295	6.61696391072	4.06482490983	NS	NS	NS	NS	NS
chr2A:5606480-5606717	29.1861298955	0.0	22.8061938295	154.385315597	-2.39781163159	NS	NS	NS	-9.53443547668	-3.18288291628
chr2A:5616222-5619356	98.6032163753	83.5467558922	12.6001191892	8.72721323464	3.44707785301	NS	NS	NS	NS	NS
chr2A:5619435-5621090	49.1108922759	0.0	0.0	4.06404845946	3.43301228266	NS	NS	NS	NS	NS
chr2A:5622561-5624966	34.5638433903	0.0	22.8061938295	6.017847595	2.49530739376	NS	NS	NS	NS	NS
chr2A:5662459-5663413	48.2781547216	0.0	45.6123876591	295.149193101	-2.60654008528	NS	NS	NS	-10.4646596184	-3.10608068176
chr2A:5676020-5677818	43.1751933087	0.0	12.6001191892	258.591242401	-2.58065259201	NS	NS	NS	-10.2793274199	-3.96643891601
chr2A:5684402-5684721	276.848066389	0.0	85.0993685309	93.292885749	1.56151782575	10.3725640063	NS	NS	NS	NS
chr2A:5701658-5702406	150.544433523	35.4727060302	0.0	21.9979617018	2.75417546671	NS	9.49454104353	NS	NS	NS
chr2A:5729161-5730856	136.456316947	40.4236711104	72.4992493417	7.769208291	3.94638467789	NS	NS	NS	NS	3.19721451802
chr2A:5739928-5741916	40.8143083282	0.0	0.0	1.35468281982	4.61343369008	NS	NS	NS	NS	NS
chr2A:5750155-5751296	653.140319032	0.0	69.3977835482	28.6149256125	4.5181762948	11.6102427622	3.27608930243	NS	NS	NS
chr2A:5758108-5761881	87.3880691541	0.0	12.6001191892	4.54353523254	4.23403238376	NS	NS	NS	NS	NS
chr2A:5767154-5770311	3339.3071496	1158.77715375	751.452524685	56.2340570332	5.90153491098	NS	2.16191951637	NS	4.38675022422	3.73961539461
chr2A:5858383-5860570	31.5870088938	0.0	0.0	12.03569519	NS	NS	NS	NS	NS	NS
chr2A:5883438-5887200	259.489931322	0.0	192.297509647	43.1207273569	2.58717749939	NS	NS	NS	NS	2.27120373159
chr2A:5890368-5891784	36.064597867	0.0	12.6001191892	8.48795414936	2.02257362763	NS	NS	NS	NS	NS
chr2A:5898567-5900254	57.6368946294	0.0	12.6001191892	10.0000557601	2.37304791252	NS	NS	NS	NS	NS
chr2A:5903040-5903737	45.0170198126	0.0	0.0	1.35468281982	4.75136572359	NS	NS	NS	NS	NS
chr2A:5903885-5905980	118.410396353	0.0	12.6001191892	0.0	9.14681756454	NS	NS	NS	NS	NS
chr2A:5945715-5946096	23.4864951658	0.0	17.3494458871	108.478675501	-2.19665617941	NS	NS	NS	-9.02186799554	-2.68266404293
chr2A:5947863-5948318	39.3906123225	0.0	40.1556397166	357.218113327	-3.17673950095	NS	NS	NS	-10.7446067808	-3.4003963805
chr2A:5949204-5949671	40.6248458219	0.0	35.4063130187	337.69748858	-3.05181967645	NS	NS	NS	-10.6621969289	-3.3381400676
chr2A:5950500-5950818	70.4489205357	35.4727060302	45.6123876591	411.453351576	-2.54582194899	NS	NS	NS	-3.3432166223	-3.59142456361
chr2A:5954926-5955462	39.733913281	0.0	0.0	198.835160162	-2.33476166771	NS	NS	NS	-9.91403268688	-9.91403268688
chr2A:5995964-5996582	151.239215544	0.0	12.6001191892	1.35468281982	6.48924788641	NS	NS	NS	NS	NS
chr2A:5996667-5997326	196.695977132	0.0	0.0	2.589736097	5.9693826776	NS	NS	NS	NS	NS
chr2A:5997417-5997639	106.613030608	0.0	0.0	0.0	NS	NS	NS	NS	NS	NS
chr2A:5997722-5998144	81.2143637164	0.0	0.0	0.0	8.6037394313	NS	NS	NS	NS	NS
chr2A:5998221-5998852	145.331946639	0.0	17.3494458871	1.35468281982	6.4320217519	NS	NS	NS	NS	NS
chr2A:5999510-5999921	93.235883836	0.0	0.0	1.23505327718	5.80946401066	NS	NS	NS	NS	NS
chr2A:5999998-6000445	97.8546815036	48.074049862	0.0	3.30848195536	4.93254914105	NS	NS	NS	NS	NS
chr2A:6044811-6049366	56.7381824272	0.0	57.5050856036	453.476021807	-2.99304163507	NS	NS	NS	-11.0849252092	-3.15526685842
chr2A:6053420-6056120	117.658763027	0.0	98.3681465648	366.404390695	-1.63652956447	NS	NS	NS	-10.7765862774	-2.09820260001
chr2A:6056208-6057917	60.6387113721	0.0	45.6123876591	162.634010661	-1.42374168378	NS	NS	NS	-9.6102655888	-2.25022875893
chr3A:586-2970	178.333981873	70.9454120603	17.3494458871	1593.88377515	-3.15827085608	NS	NS	NS	-4.30234699636	-6.56309753735
chr3A:3300-9479	180.592067514	331.487609897	107.90556236	1466.0076789	-3.02016584071	NS	NS	NS	-2.16547875178	-3.67856661401
chr3A:9581-13131	78.4736819662	35.4727060302	29.9495650762	563.692565805	-2.84237969095	NS	NS	NS	-3.79499740469	-4.08891213518
chr3A:14932-16757	20.6021729267	0.0	29.9495650762	175.77596198	-3.08937591738	NS	NS	NS	-9.72839269947	-2.41873185395
chr3A:17016-19094	30.3367353288	0.0	70.8126260374	157.565969006	-2.37945133178	NS	NS	NS	-9.57107817834	NS
chr3A:21019-22771	5217.02109962	2212.24045402	6343.53431857	2561.39345576	NS	NS	NS	NS	NS	NS
chr3A:27291-28719	118.80903958	48.074049862	12.6001191892	7.97164673054	3.94648918235	NS	NS	NS	NS	NS
chr3A:55564-57505	38.2616263743	0.0	29.9495650762	3.82478937418	3.09952004479	NS	NS	NS	NS	NS
chr3A:67469-68168	24.0408692972	35.4727060302	0.0	216.502161279	-3.16716136252	NS	NS	NS	NS	-10.0276647297
chr3A:80480-81171	67.0723171911	0.0	0.0	1.23505327718	5.34140552979	NS	NS	NS	NS	NS
chr3A:81251-82266	243.113623637	0.0	17.3494458871	7.25290087218	5.00381816518	NS	NS	NS	NS	NS
chr3A:92778-94454	39.8444629822	0.0	12.6001191892	5.179472194	2.76322820092	NS	NS	NS	NS	NS
chr3A:122473-122819	25.1196122637	0.0	0.0	114.609890841	-2.18799031197	NS	NS	NS	-9.10912808937	-9.10912808937
chr3A:122900-123819	21.5300356953	0.0	0.0	105.687469567	-2.28387578746	NS	NS	NS	NS	-8.98662008972
chr3A:124026-125096	44.4274261337	35.4727060302	0.0	261.650329063	-2.56035717754	NS	NS	NS	-2.69535172407	-10.2997123767
chr3A:147852-148794	64.907907547	40.4236711104	17.3494458871	25.4638624481	NS	NS	NS	NS	NS	NS
chr3A:215104-215828	356.130780537	619.772360956	1097.11204672	444.683216549	NS	NS	NS	NS	NS	NS
chr3A:298128-298485	34.8880411031	0.0	17.3494458871	4.06404845946	2.94359437839	NS	NS	NS	NS	NS
chr3A:344424-347117	55.170213937	0.0	25.2002383784	148.284659105	-1.4294057549	NS	NS	NS	-9.4802363855	-2.19182665709
chr3A:392808-393702	5753.37103792	366.960315927	595.851073332	211.419958782	4.76626538103	3.97282517852	3.24527308571	NS	NS	1.52099229532
chr3A:429382-431990	315.053111739	0.0	276.456438518	127.05046291	1.30915630125	NS	NS	NS	NS	NS
chr3A:456717-457347	21.5914674259	0.0	0.0	199.764543463	-3.20285855513	NS	NS	NS	-9.91228015195	-9.91228015195
chr3A:529643-530387	46.2576886817	0.0	0.0	1.35468281982	4.79078354383	NS	NS	NS	NS	NS
chr3A:530576-531116	97.4144595958	0.0	0.0	3.94441891682	4.4189042186	NS	NS	NS	NS	NS
chr3A:591709-594397	28.8420028966	0.0	0.0	170.641509434	-2.56025800344	NS	NS	NS	-9.68075963522	-9.68075963522
chr3A:620054-623278	134.947542438	70.9454120603	35.4063130187	842.182775618	-2.64255364795	NS	NS	NS	-3.38487341276	-4.65603534365
chr3A:623360-624310	28.7149036973	0.0	0.0	185.978456179	-2.69701988466	NS	NS	NS	-9.8088230031	-9.8088230031
chr3A:723201-724063	24.5653055501	0.0	22.8061938295	168.37384132	-2.76568543149	NS	NS	NS	-9.65831690298	-3.3071493662
chr3A:726085-726593	26.6617343493	0.0	0.0	173.911233539	-2.70031903284	NS	NS	NS	-9.70596876925	-9.70596876925
chr3A:770501-770767	32.2607406814	0.0	0.0	10.6810123702	NS	NS	NS	NS	NS	NS
chr3A:886259-888684	92.6164108778	0.0	12.6001191892	599.793689536	-2.69065380359	NS	NS	NS	-11.4861097923	-5.17181616572
chr3A:896176-900217	925.953455918	209.768734304	644.603689184	194.646488923	2.25423919279	NS	NS	NS	NS	1.78301690823
chr3A:900332-900890	76.601175378	0.0	0.0	1.35468281982	5.51504550175	NS	NS	NS	NS	NS
chr3A:900994-903178	346.825849926	48.074049862	0.0	4.66316477518	6.2158149381	NS	NS	NS	NS	NS
chr3A:903265-903680	73.9864379064	0.0	0.0	0.0	8.46966625171	NS	NS	NS	NS	NS
chr3A:912893-913889	125.303655596	0.0	25.2002383784	5.89821805236	4.35722505904	NS	NS	NS	NS	NS
chr3A:913967-914660	77.8934696386	0.0	0.0	3.94441891682	4.1038392637	NS	NS	NS	NS	NS
chr3A:977593-981133	52.0611891629	40.4236711104	0.0	5.77858850972	3.10852959322	NS	NS	NS	NS	NS
chr3A:997742-1000511	22.1085367327	0.0	22.8061938295	137.925714717	-2.63294166327	NS	NS	NS	-9.37282531172	-3.01795865479
chr3A:1021988-1024514	128.328869922	0.0	0.0	12.6716321515	3.26501528182	NS	NS	NS	NS	NS
chr3A:1036958-1039219	216.251893964	0.0	52.0483376612	1.23505327718	7.01311205601	NS	NS	NS	NS	4.91494104114
chr3A:1042002-1042369	75.2058624974	0.0	0.0	17.215167384	2.09136813619	NS	NS	NS	NS	NS
chr3A:1192132-1192283	30.1968334179	0.0	0.0	30.726143539	NS	NS	NS	NS	NS	NS
chr3A:1262310-1263032	53.2884022338	0.0	0.0	4.14685735636	3.97098542883	NS	NS	NS	NS	NS
chr3A:1299950-1302470	51.9312665449	0.0	0.0	6.53415501382	2.83680285984	NS	NS	NS	NS	NS
chr3A:1305783-1310679	679.691711378	106.41811809	162.34794457	289.241807443	NS	NS	NS	NS	NS	NS
chr3A:1321826-1321945	30.2192027072	0.0	25.2002383784	11.0030803524	NS	NS	NS	NS	NS	NS
chr3A:1344998-1346949	63.0892851913	0.0	60.6065513971	7.8520171879	3.03339954791	NS	NS	NS	NS	3.05786142793
chr3A:1444504-1444768	47.2439486903	0.0	17.3494458871	10.0818960545	2.18052481441	NS	NS	NS	NS	NS
chr3A:1456168-1456821	27.2624704504	35.4727060302	0.0	186.270933916	-2.7610824725	NS	NS	NS	NS	-9.80124909161
chr3A:1456965-1459406	104.586997421	35.4727060302	22.8061938295	558.283002131	-2.41409590796	NS	NS	NS	-3.78010465226	-5.03776115167
chr3A:1459601-1460493	20.8639780329	35.4727060302	12.6001191892	150.921352055	-2.84202177749	NS	NS	NS	NS	-3.18870201958
chr3A:1460793-1461836	50.1129900966	0.0	57.5050856036	224.526058058	-2.15882360766	NS	NS	NS	-10.0721692074	-2.14031127362
chr3A:1462332-1464491	72.9123931739	0.0	45.6123876591	455.622123174	-2.6415938547	NS	NS	NS	-11.0925168404	-3.7359575848
chr3A:1464765-1467655	92.0214570597	0.0	85.7680273756	648.277992316	-2.81303335991	NS	NS	NS	-11.5995861236	-3.22871994273
chr3A:1467898-1469988	64.8390033344	0.0	105.511517812	502.167606038	-2.95018849876	NS	NS	NS	-11.2330285711	-2.3177655894
chr3A:1470229-1471445	33.0295302656	0.0	75.5619527353	236.194665617	-2.8332854507	NS	NS	NS	-10.1490321923	-1.80562617417
chr3A:1605238-1605843	474.654746289	0.0	29.9495650762	16.4596008799	4.8462467089	11.1499293743	3.83891030348	NS	NS	NS
chr3A:1641046-1644550	51.2778392504	0.0	17.3494458871	336.067694631	-2.70862907639	NS	NS	NS	-10.654364222	-4.31980027969
chr3A:1646710-1648053	37.1076118533	0.0	0.0	277.813427572	-2.89606992322	NS	NS	NS	-10.3772530299	-10.3772530299
chr3A:1648201-1648970	33.6788947757	0.0	0.0	192.228332459	-2.51925747014	NS	NS	NS	-9.8609909335	-9.8609909335
chr3A:1654623-1656550	22.4730737607	179.694855616	22.8061938295	164.107354421	-2.86061462423	NS	NS	NS	NS	-3.27331222057
chr3A:1657009-1658834	84.9242124903	35.4727060302	45.6123876591	160.993111902	-0.931232308115	NS	NS	NS	NS	-2.24196677255
chr3A:1728655-1728919	66.803895553	0.0	17.3494458871	0.0	8.3246876837	NS	NS	NS	NS	NS
chr3A:1811937-1815030	99.2146699108	35.4727060302	74.8545314907	21.481654283	2.22403141998	NS	NS	NS	NS	NS
chr3A:1828657-1829680	72.5478274563	75.8963771405	168.550876157	102.730645839	NS	NS	NS	NS	NS	NS
chr3A:1854170-1855955	21.4761051362	0.0	0.0	128.322336833	-2.57121191683	NS	NS	NS	-9.26757785189	-9.26757785189
chr3A:1856731-1857098	41.4380756238	0.0	22.8061938295	5.77858850972	2.77860360698	NS	NS	NS	NS	NS
chr3A:1857546-1859216	110.443071287	0.0	12.6001191892	3.30848195536	5.10984972949	NS	NS	NS	NS	NS
chr3A:1877600-1882366	71.6487693467	0.0	0.0	575.793703284	-3.00521635719	NS	NS	NS	-11.4318951979	-11.4318951979
chr3A:1884195-1885270	95.379175829	0.0	22.8061938295	28.3010566333	1.82796998386	NS	NS	NS	NS	NS
chr3A:1891159-1892670	14.777811583	0.0	22.8061938295	176.45691859	-3.55871872155	NS	NS	NS	-9.73090804467	-3.37958477338
chr3A:1892779-1895762	50.4973127566	0.0	45.6123876591	418.520212014	-3.04646386801	NS	NS	NS	-10.9702491338	-3.61330994018
chr3A:1895857-1898094	22.8571947774	0.0	35.4063130187	194.989948148	-3.08637992794	NS	NS	NS	-9.87292764771	-2.54855648039
chr3A:1902303-1906056	50.9617964059	0.0	98.3681465648	320.528309447	-2.6482186628	NS	NS	NS	-10.5853465735	-1.9057559298
chr3A:1908754-1910918	22.9178004676	75.8963771405	0.0	173.432715368	-2.91251964734	NS	NS	NS	NS	-9.70250130548
chr3A:1911017-1914391	78.9071518964	164.394098113	45.6123876591	604.000695986	-2.93258550676	NS	NS	NS	-1.88835664486	-4.14199229569
chr3A:1916697-1919374	50.2100071532	0.0	0.0	383.528550179	-2.92944116022	NS	NS	NS	-10.84495333	-10.84495333
chr3A:1924201-1928554	117.935225179	0.0	62.9618335461	776.884307924	-2.71881489693	NS	NS	NS	-11.8627068535	-3.92148624473
chr3A:1928698-1935090	197.534799394	35.4727060302	98.3681465648	1338.5682187	-2.75954495192	NS	NS	NS	-5.04062297063	-3.96926299987
chr3A:1935500-1941658	328.515319377	364.260902256	379.496386981	2271.86498268	-2.78970886632	NS	NS	NS	-2.63465173653	-2.64607311375
chr3A:1941788-1969541	2847.60950837	771.644889294	1026.85223634	18263.3962011	-2.68109210832	NS	NS	NS	-4.56293409619	-4.16835803895
chr3A:1969638-1971182	70.7653379773	35.4727060302	82.705323982	468.738358658	-2.72415425041	NS	NS	NS	-3.5278388684	-2.49593428279
chr3A:1971280-1978685	555.827408152	75.8963771405	327.44804932	4067.69107985	-2.87115366303	NS	NS	NS	-5.64742422751	-3.70937287797
chr3A:1979172-1981117	25.6687229733	0.0	0.0	190.935067294	-2.88370622099	NS	NS	NS	-9.83623766494	-9.83623766494
chr3A:1981194-1984174	48.4909855113	0.0	65.355878095	341.069325395	-2.80526376278	NS	NS	NS	-10.6704984981	-2.35949235278
chr3A:1984304-1985978	19.8507295815	83.5467558922	0.0	143.223847851	-2.83916660327	NS	NS	NS	NS	-9.42881312018
chr3A:1986847-1989053	27.8605554765	0.0	62.9618335461	166.061153556	-2.57002830954	NS	NS	NS	-9.63970807579	NS
chr3A:1989147-1990917	87.4195923058	0.0	52.7557589058	590.257691146	-2.75127441051	NS	NS	NS	-11.4640432167	-3.55329140244
chr3A:1991724-1994070	94.1781169521	40.4236711104	52.7557589058	519.213130994	-2.45824401207	NS	NS	NS	-3.66478270043	-3.36685983155
chr3A:1994907-1996004	23.1600215851	0.0	22.8061938295	108.119786873	-2.21227500353	NS	NS	NS	-9.0176104365	-2.65260088764
chr3A:2007475-2012508	108.370781056	75.8963771405	139.231207526	666.849779724	-2.61855925907	NS	NS	NS	-3.03818927437	-2.46584718723
chr3A:2012588-2016508	112.86874194	70.9454120603	115.717592452	708.303892487	-2.64681165665	NS	NS	NS	-3.1320306523	-2.78417278035
chr3A:2016691-2018869	25.5036277444	0.0	22.8061938295	211.420927385	-3.03667217046	NS	NS	NS	-9.98206932882	-3.63255545407
chr3A:2018984-2025313	232.33841508	83.5467558922	40.1556397166	1367.88631054	-2.55645214775	NS	NS	NS	-4.06594271886	-5.33421172846
chr3A:2025457-2026259	41.6727193334	48.074049862	48.0064322079	143.666513978	-1.7824997571	NS	NS	NS	NS	NS
chr3A:2027804-2028218	40.335235051	0.0	0.0	357.556579315	-3.14186235867	NS	NS	NS	-10.7414119295	-10.7414119295
chr3A:2030676-2034014	110.291760737	0.0	37.8003575676	755.075592422	-2.77310359069	NS	NS	NS	-11.8199746353	-3.95728248876
chr3A:2041576-2043781	38.9667757776	0.0	22.8061938295	267.093657351	-2.76829693473	NS	NS	NS	-10.3200454982	-3.97083855553
chr3A:2067100-2067807	21.7619990302	0.0	0.0	178.17145864	-3.022660349	NS	NS	NS	-9.74426835888	-9.74426835888
chr3A:2069681-2070642	25.7115022916	0.0	40.1556397166	208.895664974	-3.01927761653	NS	NS	NS	-9.97296518636	-2.62732545504
chr3A:2071250-2071856	29.2757513165	70.9454120603	22.8061938295	243.216506407	-3.04849482381	NS	NS	NS	NS	-3.83813290141
chr3A:2078703-2080214	16.5154182195	0.0	0.0	226.952113567	-3.76572383063	NS	NS	NS	-10.0904860426	-10.0904860426
chr3A:2100609-2101404	19.8482514602	40.4236711104	0.0	109.465302087	-2.46086943999	NS	NS	NS	NS	-9.04604645168
chr3A:2102455-2103069	32.8783041602	0.0	0.0	195.42344667	-2.57011541528	NS	NS	NS	-9.87930062433	-9.87930062433
chr3A:2104288-2105320	64.111168034	35.4727060302	48.0064322079	387.660946734	-2.59757461834	NS	NS	NS	-3.25816632606	-2.97079009238
chr3A:2107556-2108315	26.0581074118	35.4727060302	0.0	204.795764471	-2.96741476523	NS	NS	NS	NS	-9.94202885467
chr3A:2157792-2158461	34.7841372335	0.0	47.2990109633	10.5613828275	NS	NS	NS	NS	NS	NS
chr3A:2170481-2171468	38.9255811224	48.074049862	17.3494458871	171.829605858	-2.14722001892	NS	NS	NS	NS	-3.36160404497
chr3A:2179850-2180171	73.2316727623	0.0	12.6001191892	366.582232125	-2.32516214258	NS	NS	NS	-10.7820728679	-4.46830044573
chr3A:2181351-2181663	18.9633409637	0.0	22.8061938295	179.51891106	-3.24245261023	NS	NS	NS	-9.76092794376	-3.41003908879
chr3A:2181902-2183069	72.4383816751	0.0	35.4063130187	367.848812853	-2.34767982776	NS	NS	NS	-10.7891867767	-3.46522629736
chr3A:2183750-2185246	19.6130513813	35.4727060302	0.0	177.857589661	-3.1702887872	NS	NS	NS	NS	-9.73807337141
chr3A:2185354-2185919	42.5114408139	0.0	0.0	295.289245283	-2.79527897036	NS	NS	NS	-10.4715094446	-10.4715094446
chr3A:2195117-2197187	33.3240298613	164.394098113	25.2002383784	107.513440157	-1.69557118915	NS	NS	NS	NS	NS
chr3A:2247056-2247999	269.101515909	40.4236711104	284.268468609	128.921453148	1.05801584182	NS	NS	NS	NS	1.22062520723
chr3A:2329100-2329466	27.7586495951	0.0	0.0	185.693208843	-2.74521082974	NS	NS	NS	-9.81095755368	-9.81095755368
chr3A:2329898-2330669	19.3233350744	0.0	0.0	119.228035967	-2.62209939947	NS	NS	NS	-9.17050918181	-9.17050918181
chr3A:2354262-2355131	29.0593766036	0.0	0.0	214.794851629	-2.88148692485	NS	NS	NS	-10.0124707046	-10.0124707046
chr3A:2412768-2414258	21.3429838924	35.4727060302	25.2002383784	213.073081178	-3.31884336782	NS	NS	NS	NS	-2.71641587542
chr3A:2440690-2443540	59.6312445936	48.074049862	12.6001191892	340.565241613	-2.51394075804	NS	NS	NS	-3.05252878509	-4.36128613975
chr3A:2532826-2535242	24.5698484674	0.0	0.0	138.238615093	-2.49182694804	NS	NS	NS	-9.38167856176	-9.38167856176
chr3A:2539600-2542704	44.7605748456	0.0	0.0	265.520138085	-2.57034712464	NS	NS	NS	-10.3189988227	-10.3189988227
chr3A:2567861-2568220	52.8418504923	2171.0806065	338.400307604	177.304461596	-1.74110742496	-5.36855802927	-2.6482059564	NS	3.6274506043	NS
chr3A:2570078-2571524	24.6369950632	0.0	17.3494458871	87.5429188821	-1.83839263103	NS	NS	NS	NS	NS
chr3A:2604183-2606078	29.4427389977	0.0	22.8061938295	209.26468981	-2.81732696633	NS	NS	NS	-9.96971986153	-3.62021017623
chr3A:2619124-2619435	43.0806918815	0.0	0.0	0.0	7.69229603294	NS	NS	NS	NS	NS
chr3A:2619548-2619985	60.6086380479	0.0	17.3494458871	1.23505327718	5.19701458625	NS	NS	NS	NS	NS
chr3A:2620099-2620369	40.6979177448	0.0	0.0	2.589736097	3.72190077377	NS	NS	NS	NS	NS
chr3A:2620457-2620957	47.6208464151	0.0	0.0	0.0	7.83665500338	NS	NS	NS	NS	NS
chr3A:2758200-2760264	210.056291161	0.0	40.1556397166	7.64957874836	4.57076089697	NS	NS	NS	NS	NS
chr3A:2766655-2767257	158.093425228	0.0	0.0	3.82478937418	5.11341515053	NS	9.56467551	NS	NS	NS
chr3A:2864663-2865551	54.3730617087	48.074049862	57.5050856036	162.872301143	-1.58252019244	NS	NS	NS	NS	NS
chr3A:2884467-2889058	348.005486816	35.4727060302	127.649052796	45.0663274895	2.8871448762	NS	NS	NS	NS	NS
chr3A:2891621-2892485	46.5950643132	0.0	34.6988917741	24.7451165897	NS	NS	NS	NS	NS	NS
chr3A:2926252-2926607	33.5147311232	0.0	0.0	34.4681240163	NS	NS	NS	NS	NS	NS
chr3A:2965452-2965870	83.4754961203	0.0	48.0064322079	121.788181819	NS	NS	NS	NS	-9.19136691686	NS
chr3A:3023890-3025883	39.1449140895	40.4236711104	12.6001191892	7.25290087218	2.38182752148	NS	NS	NS	NS	NS
chr3A:3027909-3030068	52.8616449429	0.0	59.8991301525	59.0558218151	NS	NS	NS	NS	NS	NS
chr3A:3030999-3034668	32.9124103591	0.0	17.3494458871	171.232426747	-2.38280107865	NS	NS	NS	-9.69151365852	-3.3563397987
chr3A:3061489-3064472	108.941646086	0.0	0.0	4.66316477518	4.54394170575	NS	9.02868335088	NS	NS	NS
chr3A:3120876-3125206	337.69375885	111.369083171	115.756354852	36.181695464	3.16694090202	NS	NS	NS	NS	1.77251124891
chr3A:3160168-3162015	38.9734509088	0.0	22.8061938295	243.770603074	-2.64238248179	NS	NS	NS	-10.1926168609	-3.84324718518
chr3A:3167460-3169467	132.764796379	35.4727060302	22.8061938295	727.41770315	-2.45195929757	NS	NS	NS	-4.1610265067	-5.41909724199
chr3A:3170656-3172737	175.335709664	35.4727060302	91.2247753181	997.398417347	-2.50576671647	NS	NS	NS	-4.61525336292	-3.83876577913
chr3A:3180218-3180975	23.8566415231	0.0	12.6001191892	153.756609035	-2.66739442146	NS	NS	NS	-9.51968624876	-3.20906867342
chr3A:3260965-3263156	43.3191287043	83.5467558922	12.6001191892	3.428111498	3.73462668288	NS	NS	NS	4.64950887843	NS
chr3A:3266178-3268387	21.4403468565	0.0	40.1556397166	149.75994007	-2.79816353795	NS	NS	NS	-9.49342862053	-2.14456855288
chr3A:3287262-3289909	277.684031869	164.394098113	287.602952818	257.834707294	NS	NS	NS	NS	NS	NS
chr3A:3291100-3292104	47.1092427835	0.0	12.6001191892	267.592598161	-2.50625445027	NS	NS	NS	-10.3299363701	-4.01693400839
chr3A:3292708-3294726	131.749107925	0.0	12.6001191892	493.198227911	-1.90455688518	NS	NS	NS	-11.2073190007	-4.89310779683
chr3A:3294821-3297886	122.262203016	35.4727060302	29.9495650762	642.829370832	-2.39439093269	NS	NS	NS	-3.98468122722	-4.278585706
chr3A:3297963-3304739	273.829346032	40.4236711104	29.9495650762	709.847671772	-1.37635110007	NS	3.04561584913	NS	-4.120429806	-4.42196694921
chr3A:3311453-3312164	25.1098059245	0.0	58.2125068482	50.53104702	NS	NS	NS	NS	NS	NS
chr3A:3321190-3321794	4187.88064013	984.481125475	2345.29294853	1057.74474825	1.98650297993	NS	NS	NS	NS	NS
chr3A:3405040-3407550	45.9471789302	111.369083171	327.797354934	101.172555977	-1.16150911164	NS	-2.94806371551	NS	NS	1.78655460387
chr3A:3439612-3443161	39.695196747	0.0	22.8061938295	210.363715539	-2.40886504053	NS	NS	NS	-9.98721608493	-3.6377258805
chr3A:3450060-3452772	132.052356266	0.0	75.6007151351	24.5876977988	2.39381084289	NS	NS	NS	NS	NS
chr3A:3477879-3481514	155.394271768	0.0	100.800953514	33.315879636	2.20000032654	NS	NS	NS	NS	NS
chr3A:3507042-3508015	29.3172918792	0.0	42.5496842654	59.0558218151	NS	NS	NS	NS	NS	NS
chr3A:3519251-3523121	12625.9655618	1313.2693217	2116.29938059	882.133285732	3.83883617662	3.25276018045	2.56180207071	NS	NS	1.2770341059
chr3A:3523288-3524920	208.958339413	116.320048251	67.7499226438	265.797186419	NS	NS	NS	NS	NS	-1.73053239168
chr3A:3541217-3542893	184.513541766	288.364525115	55.1498034546	7.13327132954	4.61153943957	NS	NS	NS	5.2433980225	3.10395291956
chr3A:3556468-3556717	32.1686411391	0.0	17.3494458871	137.805116571	-2.09572657104	NS	NS	NS	-9.37263571055	-3.03680405868
chr3A:3599912-3600741	138.209951377	0.0	12.6001191892	3.428111498	5.42923342286	NS	NS	NS	NS	NS
chr3A:3728777-3730412	38.7482688509	0.0	22.8061938295	300.483178278	-2.94643911225	NS	NS	NS	-10.4921236552	-4.1432693868
chr3A:3741266-3742782	33.7985977294	35.4727060302	37.8003575676	5.38191063354	2.79369408145	NS	NS	NS	NS	NS
chr3A:3742904-3745816	152.827931153	0.0	59.8991301525	4.06404845946	5.0505160443	NS	NS	NS	NS	NS
chr3A:3753705-3755372	89.7098623935	0.0	52.0483376612	3.94441891682	4.30049532654	NS	NS	NS	NS	3.48113671177
chr3A:3760374-3762126	227.924638631	40.4236711104	293.805884405	76.3915873443	1.55255399133	NS	NS	NS	NS	2.058152566
chr3A:3762218-3765140	57.8553722565	40.4236711104	37.8003575676	16.6538403165	NS	NS	NS	NS	NS	NS
chr3A:3780582-3782310	215.651917095	0.0	65.355878095	16.7734698592	3.53332526261	NS	NS	NS	NS	NS
chr3A:3801421-3801644	67.862401444	35.4727060302	92.9501610222	34.9098215411	NS	NS	NS	NS	NS	NS
chr3A:3854696-3856227	75.5287622454	0.0	25.2002383784	8.88463202554	2.92125582493	NS	NS	NS	NS	NS
chr3A:3888761-3896314	165.309268831	225.437580013	290.704418611	491.983597274	-1.57717066528	NS	NS	NS	NS	NS
chr3A:3934051-3935306	42.9976406657	0.0	0.0	8.607583692	2.26693827078	NS	NS	NS	NS	NS
chr3A:3959672-3961736	27.1675856076	48.074049862	47.2990109633	5.89821805236	2.16487012578	NS	NS	NS	NS	NS
chr3A:3965693-3967920	336.893046972	0.0	55.1498034546	49.1763642002	2.75634894083	NS	NS	NS	NS	NS
chr3A:3968015-3969879	128.40014672	40.4236711104	12.6001191892	20.2466010058	2.6960109953	NS	NS	NS	NS	NS
chr3A:4066650-4066962	18.2555029772	35.4727060302	0.0	217.227168935	-3.55908418317	NS	NS	NS	-2.42352127327	-10.0277452979
chr3A:4141883-4143485	45.9187576868	0.0	0.0	0.0	7.78357659287	NS	NS	NS	NS	NS
chr3A:4177675-4179348	86.4010804325	144.222149586	12.6001191892	534.857835145	-2.63083011051	NS	NS	NS	-2.10765775462	-5.01264125147
chr3A:4179448-4182125	112.864679156	0.0	22.8061938295	535.747491992	-2.24775718652	NS	NS	NS	-11.3277335429	-4.98029979634
chr3A:4209802-4210617	24.9281904972	0.0	22.8061938295	154.78102487	-2.62913692647	NS	NS	NS	-9.54037674175	-3.18859166374
chr3A:4219955-4220218	32.5744783584	35.4727060302	12.6001191892	345.465728268	-3.40144238881	NS	NS	NS	-3.0908466664	-4.38199615867
chr3A:4233462-4234225	48.1506135075	0.0	29.9495650762	6.017847595	2.97146184882	NS	NS	NS	NS	NS
chr3A:4238899-4239687	29.7315618464	0.0	0.0	2.70936563964	3.25823840718	NS	NS	NS	NS	NS
chr3A:4255010-4256895	87.1257927334	0.0	29.9495650762	10.6810123702	3.03090266153	NS	NS	NS	NS	NS
chr3A:4314206-4315684	116.930051296	0.0	25.2002383784	5.179472194	4.28487571586	NS	NS	NS	NS	NS
chr3A:4315786-4318178	92.4889834081	48.074049862	34.6988917741	4.66316477518	4.30501209351	NS	NS	NS	NS	NS
chr3A:4433460-4436798	33.733132514	824.590130179	340.833114553	300.782586457	-3.15712230827	-4.63328204758	-3.40967770888	NS	NS	NS
chr3A:4438929-4440852	20.1335978035	0.0	0.0	117.992014088	-2.54736427843	NS	NS	NS	-9.1558543975	-9.1558543975
chr3A:4456949-4462474	257.281924528	0.0	77.2485760395	38.1354945995	2.71325921212	10.266949877	NS	NS	NS	NS
chr3A:4475900-4476174	418.511287347	88.4977209724	148.099964477	166.990536857	1.33276135788	NS	NS	NS	NS	NS
chr3A:4476252-4477519	20.9949670629	0.0	0.0	134.34115303	-2.66571602787	NS	NS	NS	-9.33281240967	-9.33281240967
chr3A:4504277-4506117	18.4456185702	75.8963771405	0.0	177.214422299	-3.25301974907	NS	NS	NS	NS	-9.73750636448
chr3A:4506207-4509608	34.2350265239	40.4236711104	45.6123876591	234.359527422	-2.77306573042	NS	NS	NS	NS	-2.77875413185
chr3A:4539558-4541305	44.5237226859	0.0	0.0	1.23505327718	4.75498022216	NS	NS	NS	NS	NS
chr3A:4554795-4555893	41.5890232394	0.0	0.0	2.47010655436	3.76831129577	NS	NS	NS	NS	NS
chr3A:4555968-4556905	34.4428717714	460.40900198	421.774290431	10.0450754087	NS	NS	-3.53830079591	NS	5.60410783557	5.42823006001
chr3A:4558970-4559858	46.3490296013	0.0	29.9495650762	57.7011389953	NS	NS	NS	NS	NS	NS
chr3A:4584580-4585915	70.7652500784	0.0	0.0	10.6810123702	2.72753252665	NS	NS	NS	NS	NS
chr3A:4613001-4613322	134.384907902	275.763181284	235.554615157	166.235938955	NS	NS	NS	NS	NS	NS
chr3A:4619779-4621063	26.2975432287	0.0	35.4063130187	159.833637121	-2.60508481262	NS	NS	NS	-9.59471276192	-2.27004138525
chr3A:4621279-4622366	18.0730615095	0.0	0.0	156.570174814	-3.10934731891	NS	NS	NS	-9.56043348749	-9.56043348749
chr3A:4625900-4626432	49.2489697622	0.0	0.0	331.469003542	-2.75099231712	NS	NS	NS	-10.638482777	-10.638482777
chr3A:4630304-4630819	25.0740476448	0.0	0.0	115.365457345	-2.19976221382	NS	NS	NS	-9.1203331226	-9.1203331226
chr3A:4632301-4632619	51.1550432069	0.0	0.0	276.038438469	-2.43269581832	NS	NS	NS	-10.3759541616	-10.3759541616
chr3A:4635550-4636020	36.9588638693	35.4727060302	48.0064322079	283.943674309	-2.93431545477	NS	NS	NS	-2.80680798455	-2.51946327766
chr3A:4636150-4636659	35.8489055405	0.0	0.0	309.722374339	-3.10462746852	NS	NS	NS	-10.5381010342	-10.5381010342
chr3A:4639610-4640500	22.6571673093	0.0	68.4185814886	217.976473641	-3.25811218152	NS	NS	NS	-10.0374066601	NS
chr3A:4641252-4641548	27.5825760792	0.0	0.0	194.676079169	-2.8113501721	NS	NS	NS	-9.86730516969	-9.86730516969
chr3A:4643050-4644698	30.2503506518	0.0	0.0	228.148408993	-2.90866169444	NS	NS	NS	-10.0973309197	-10.0973309197
chr3A:4651572-4652653	24.0439330874	0.0	22.8061938295	164.53265394	-2.78083265707	NS	NS	NS	-9.63820854111	-3.2869304602
chr3A:4654097-4656229	24.7328789001	40.4236711104	12.6001191892	166.892298557	-2.74882616487	NS	NS	NS	NS	-3.34040155002
chr3A:4667837-4671277	59.7208278964	0.0	58.2125068482	379.012667987	-2.66615774275	NS	NS	NS	-10.8304567032	-2.90653938636
chr3A:4671365-4673171	21.4310206503	0.0	12.6001191892	117.558515566	-2.45221901477	NS	NS	NS	-9.14583074707	-2.84206148097
chr3A:4684958-4686567	22.1762689974	0.0	0.0	102.969904924	-2.21700849068	NS	NS	NS	NS	-8.95840798002
chr3A:4692013-4694151	47.4948429273	0.0	80.3112794332	11.5939976652	NS	NS	NS	NS	NS	NS
chr3A:4704679-4705010	24.0877113999	0.0	0.0	110.572526819	-2.20963047084	NS	NS	NS	NS	-9.07112733304
chr3A:4734792-4735870	30.6684723314	40.4236711104	17.3494458871	136.570063294	-2.15157914053	NS	NS	NS	NS	-3.0236254008
chr3A:4765661-4770309	48.6422116167	0.0	17.3494458871	390.101463043	-3.0003606324	NS	NS	NS	-10.8700510173	-4.5355826216
chr3A:4775717-4776461	65.2833929524	0.0	0.0	3.70515983154	3.87928957388	NS	NS	NS	NS	NS
chr3A:4815189-4817721	18.884150279	0.0	0.0	129.144314228	-2.77493579898	NS	NS	NS	-9.29182686272	-9.29182686272
chr3A:4817938-4820768	24.9424055281	0.0	0.0	131.944687767	-2.3990041426	NS	NS	NS	-9.31232876771	-9.31232876771
chr3A:4832583-4833352	41.819680401	35.4727060302	0.0	0.0	7.64980816431	NS	NS	NS	NS	NS
chr3A:4835467-4836906	81.2319708079	0.0	42.5496842654	3.70515983154	4.18316580903	NS	NS	NS	NS	3.43319341871
chr3A:4876088-4878392	19.9277880524	0.0	0.0	193.876461618	-3.27156419786	NS	NS	NS	-9.86351641591	-9.86351641591
chr3A:4915450-4916063	27.618334359	40.4236711104	0.0	139.712927456	-2.34068613464	NS	NS	NS	NS	-9.39749498459
chr3A:4917658-4918612	28.0344967785	0.0	0.0	201.061982997	-2.82775477919	NS	NS	NS	-9.9077859531	-9.9077859531
chr3A:4939281-4939816	22.3182363144	35.4727060302	58.2125068482	154.818814118	-2.78891695376	NS	NS	NS	NS	NS
chr3A:4939919-4941304	82.183615185	0.0	40.1556397166	516.543642032	-2.65091665782	NS	NS	NS	-11.2748232951	-3.93155358212
chr3A:5015029-5018268	224.034368079	0.0	125.962429492	21.6390730739	3.33814236365	10.0677367742	NS	NS	NS	2.56014372451
chr3A:5030086-5035353	725.134607296	0.0	77.9559972841	22.6716879115	4.88972300406	11.7605955991	3.14035481492	NS	NS	NS
chr3A:5048175-5052319	55.7181526987	48.074049862	0.0	229.579638912	-2.04444992179	NS	NS	NS	-2.48560121802	-10.1085273342
chr3A:5063709-5067646	117.703674559	35.4727060302	40.1556397166	12.1931139809	3.16267012372	NS	NS	NS	NS	NS
chr3A:5071714-5072156	432.536809063	0.0	29.9495650762	15.4269860423	4.948501659	11.0157964832	3.7048227188	NS	NS	NS
chr3A:5072269-5072541	845.294147706	0.0	104.096675322	8.48795414936	6.55229343928	11.9821617962	3.0579890771	NS	NS	3.49430436218
chr3A:5077149-5078034	45.9928579035	0.0	0.0	0.0	7.78560612921	NS	NS	NS	NS	NS
chr3A:5152639-5156611	50.3267811523	0.0	25.2002383784	282.743504472	-2.48785826897	NS	NS	NS	-10.4064615849	-3.11626762606
chr3A:5166156-5169670	36.4712904263	0.0	75.5619527353	282.771157513	-2.95420768672	NS	NS	NS	-10.4106602712	-2.06787449902
chr3A:5180230-5182753	22.8586739045	88.4977209724	12.6001191892	155.776819062	-2.76362840223	NS	NS	NS	NS	-3.23895890289
chr3A:5198573-5201100	25.5566648453	0.0	0.0	175.730942331	-2.78610756054	NS	NS	NS	-9.73203213527	-9.73203213527
chr3A:5202756-5203633	19.8110140533	0.0	0.0	112.093796035	-2.49874774843	NS	NS	NS	-9.08229039677	-9.08229039677
chr3A:5207106-5208942	19.8490775006	0.0	29.9495650762	113.77151544	-2.51420925106	NS	NS	NS	-9.10052409442	NS
chr3A:5217044-5218122	39.3568895392	0.0	12.6001191892	1.35468281982	4.55885257971	NS	NS	NS	NS	NS
chr3A:5218234-5218619	48.0507050043	0.0	0.0	6.13747713764	2.95522281571	NS	NS	NS	NS	NS
chr3A:5218696-5223087	636.549607637	119.019461922	90.5561164733	72.4921880761	3.13119345982	NS	NS	NS	NS	NS
chr3A:5235784-5236918	23.708479208	0.0	0.0	88.0224056552	-1.89899825205	NS	NS	NS	NS	-8.73844688237
chr3A:5237304-5237968	33.2179937777	0.0	12.6001191892	107.468420508	-1.70661994831	NS	NS	NS	-9.02921755052	-2.7236611181
chr3A:5273678-5277126	143.139329668	2577.88796524	670.511348807	100.553985624	NS	-4.15258274747	-2.27762385599	NS	4.67550847245	2.80054958098
chr3A:5306412-5307981	20.5920206801	106.41811809	40.1556397166	142.827169975	-2.78756369013	NS	NS	NS	NS	-2.075090313
chr3A:5308082-5315715	94.3350866122	48.074049862	80.3112794332	702.035381038	-2.89585607643	NS	NS	NS	-4.09569992879	-3.35919715118
chr3A:5332417-5336787	153.11289347	35.4727060302	29.9495650762	284.974351941	NS	NS	NS	NS	NS	-3.10737840443
chr3A:5345755-5347163	74.3663149765	0.0	12.6001191892	8.24869506409	3.07971158154	NS	NS	NS	NS	NS
chr3A:5350451-5354464	100.89471701	265.493162917	173.261440455	449.536596126	-2.159653363	NS	NS	NS	NS	-1.32883064945
chr3A:5399170-5400727	18.8955412812	0.0	58.2125068482	135.364600262	-2.84628089632	NS	NS	NS	-9.35745327066	NS
chr3A:5471009-5474431	131.934389838	40.4236711104	25.2002383784	10.6810123702	3.6326488233	NS	NS	NS	NS	NS
chr3A:5526086-5528476	19.8631195778	0.0	0.0	167.011928099	-3.06479514744	NS	NS	NS	-9.65266994164	-9.65266994164
chr3A:5582343-5583813	45.5994780984	48.074049862	12.6001191892	2.70936563964	3.87031811287	NS	NS	NS	NS	NS
chr3A:5589065-5591449	431.972120784	0.0	34.6988917741	7.13327132954	5.83869311351	11.0140604036	3.68356289654	NS	NS	NS
chr3A:5595661-5597241	47.7704497392	0.0	0.0	3.30848195536	3.89244822149	NS	NS	NS	NS	NS
chr3A:5613255-5615435	29.1181959874	35.4727060302	17.3494458871	178.523116868	-2.61572714245	NS	NS	NS	NS	-3.41785283472
chr3A:5658146-5659034	80.7830934177	0.0	0.0	1.35468281982	5.5912653063	NS	NS	NS	NS	NS
chr3A:5679100-5680063	32.2698939338	0.0	12.6001191892	233.837926808	-2.85641732419	NS	NS	NS	-10.1376240693	-3.82489276674
chr3A:5825041-5827296	45.0459593071	0.0	29.9495650762	12.1553247326	1.88746232296	NS	NS	NS	NS	NS
chr3A:5849774-5851504	273.852727889	0.0	0.0	5.77858850972	5.49018859202	NS	NS	NS	NS	NS
chr3A:5851612-5853396	112.701704478	0.0	17.3494458871	5.179472194	4.23482481214	NS	NS	NS	NS	NS
chr3A:5920639-5922500	49.855323401	48.074049862	0.0	3.428111498	3.93599903055	NS	NS	NS	NS	NS
chr3A:5944136-5945532	31.6149200944	48.074049862	29.9495650762	6.13747713764	2.35638581058	NS	NS	NS	NS	NS
chr3A:5953393-5957366	48.6413855762	0.0	60.6065513971	337.878235818	-2.79869570308	NS	NS	NS	-10.6680487018	-2.3752076757
chr3A:5957551-5959358	95.4249134016	40.4236711104	98.3681465648	522.441860084	-2.45316001742	NS	NS	NS	-3.67827694839	-2.6133191057
chr3A:5969807-5970217	22.9109523827	0.0	0.0	105.365401585	-2.19534073124	NS	NS	NS	-8.98619364744	-8.98619364744
chr4A:1315-1668	29.4528238265	0.0	0.0	150.447158478	-2.3389921379	NS	NS	NS	-9.48934354156	-9.48934354156
chr4A:11140-13367	41.4952341082	0.0	68.4185814886	301.97068288	-2.86511543343	NS	NS	NS	-10.5076583863	-2.54971012454
chr4A:22081-26876	56.3131739346	48.074049862	58.2125068482	559.237132665	-3.30801788685	NS	NS	NS	-3.76570559519	-3.46433896926
chr4A:48922-51097	37.9026312577	0.0	0.0	4.66316477518	3.01598815303	NS	NS	NS	NS	NS
chr4A:88678-91680	488.422336393	35.4727060302	57.5050856036	0.0	11.1904137647	NS	NS	NS	NS	7.9295652049
chr4A:91766-92235	63.174986872	0.0	0.0	0.0	8.24315573553	NS	NS	NS	NS	NS
chr4A:137848-140769	40.0861658486	48.074049862	60.6065513971	210.333156691	-2.38987052054	NS	NS	NS	NS	-1.68942179178
chr4A:195904-197935	103.951442215	0.0	29.9495650762	4.78279431782	4.46608068839	NS	NS	NS	NS	NS
chr4A:292109-292903	43.7453671341	0.0	12.6001191892	159.241751206	-1.86630051414	NS	NS	NS	-9.58383641231	-3.27188653114
chr4A:302826-305406	25.4398908462	0.0	22.8061938295	124.286910016	-2.29413501403	NS	NS	NS	-9.23403764314	-2.87717341899
chr4A:311813-313205	76.1518002179	35.4727060302	52.7557589058	5.05984265136	3.69285650152	NS	NS	NS	NS	NS
chr4A:313316-314450	56.5350993775	0.0	17.3494458871	4.66316477518	3.59077136852	NS	NS	NS	NS	NS
chr4A:337213-339260	57.1394087013	0.0	0.0	3.82478937418	3.6771556183	NS	NS	NS	NS	NS
chr4A:371525-372622	38.6928591648	0.0	0.0	14.2665426591	NS	NS	NS	NS	NS	NS
chr4A:391276-395853	1044.89617441	156.743719361	289.996997367	122.940426199	3.07661375904	NS	NS	NS	NS	NS
chr4A:428822-431280	57.0718112722	0.0	0.0	115.763103824	-1.03193663689	NS	NS	NS	-9.13056513596	-9.13056513596
chr4A:447296-450891	45.3319206189	75.8963771405	35.4063130187	274.412000511	-2.59567470164	NS	NS	NS	NS	-3.04018275581
chr4A:514296-515330	2534.48535315	222.738166341	820.849864217	350.848607504	2.84900279945	NS	NS	NS	NS	NS
chr4A:543279-545272	96.0327379591	35.4727060302	0.0	8.48795414936	3.42518684395	NS	8.84744714714	NS	NS	NS
chr4A:564185-566478	214.428249168	0.0	64.6484568503	6.13747713764	5.12256268954	NS	NS	NS	NS	3.4347287663
chr4A:570404-572315	23.4945151986	35.4727060302	0.0	166.771700412	-2.82256314683	NS	NS	NS	NS	-9.65145332154
chr4A:575354-577219	22.6716895194	0.0	17.3494458871	118.509290109	-2.38870049723	NS	NS	NS	-9.164600358	-2.82668466905
chr4A:601669-603327	86.7314901705	0.0	0.0	7.13327132954	3.53145948337	NS	NS	NS	NS	NS
chr4A:633951-636233	94.3946054094	0.0	12.6001191892	9.84263696918	3.18447125439	NS	NS	NS	NS	NS
chr4A:677335-682353	372.993975825	187.265460311	680.794948247	324.021863233	NS	NS	NS	NS	NS	NS
chr4A:694252-696165	37.8530331541	35.4727060302	59.8991301525	5.179472194	2.69169426451	NS	NS	NS	NS	3.45484822534
chr4A:719699-720918	276.215769628	70.9454120603	338.003429575	56.4292650723	2.27457747755	NS	NS	NS	NS	2.66365223648
chr4A:792955-794015	86.043294162	0.0	0.0	1.35468281982	5.68232504026	NS	NS	NS	NS	NS
chr4A:802227-803465	20.1638141717	0.0	0.0	128.875464897	-2.6686117992	NS	NS	NS	-9.27848876099	-9.27848876099
chr4A:813042-814363	86.0971579132	0.0	0.0	3.428111498	4.7327762984	NS	NS	NS	NS	NS
chr4A:844918-845688	37.9634099017	0.0	0.0	4.66316477518	3.01856031203	NS	NS	NS	NS	NS
chr4A:846345-847231	42.6023391087	0.0	0.0	3.30848195536	3.72652963896	NS	NS	NS	NS	NS
chr4A:847331-848587	76.4946210434	0.0	0.0	5.179472194	3.69476258151	NS	NS	NS	NS	NS
chr4A:851022-852416	93.742762778	35.4727060302	0.0	5.50154017618	4.2736691741	NS	NS	NS	NS	NS
chr4A:852500-853361	40.7743905468	0.0	0.0	3.82478937418	3.19104441733	NS	NS	NS	NS	NS
chr4A:854871-856817	93.3388180112	35.4727060302	17.3494458871	9.32632955036	3.34304741407	NS	NS	NS	NS	NS
chr4A:864203-869301	790.93835608	40.4236711104	64.6484568503	1.23505327718	8.8817052277	4.2731073402	3.56935756129	NS	NS	5.31234766641
chr4A:916865-918703	134.895597594	35.4727060302	40.1556397166	3.428111498	5.39476293582	NS	NS	NS	NS	NS
chr4A:963131-964282	48.6442764127	48.074049862	25.2002383784	61.1374494962	NS	NS	NS	NS	NS	NS
chr4A:991256-991813	75.6682221414	0.0	0.0	9.96226651182	2.86269019267	NS	NS	NS	NS	NS
chr4A:992150-992566	102.206064736	0.0	0.0	25.4638624481	NS	NS	NS	NS	NS	NS
chr4A:993503-993969	55.5940586903	0.0	0.0	7.88883783364	NS	NS	NS	NS	NS	NS
chr4A:994100-994763	113.405432744	0.0	0.0	14.625431287	2.92493736891	NS	9.08558486398	NS	NS	NS
chr4A:998315-999849	26.0239337951	0.0	34.6988917741	205.273314039	-2.97444655463	NS	NS	NS	-9.94536287011	-2.61398146336
chr4A:1042857-1045214	82.5561716357	0.0	158.306039117	98.7116170282	NS	NS	NS	NS	NS	NS
chr4A:1059601-1060568	95.9692027042	40.4236711104	45.6123876591	717.901158797	-2.90264936123	NS	NS	NS	-4.13637727303	-4.39367398858
chr4A:1063550-1063811	68.8305947092	0.0	29.9495650762	411.425398577	-2.58434513035	NS	NS	NS	-10.9534116504	-3.64244978783
chr4A:1085706-1089129	453.873301221	0.0	17.3494458871	373.371075628	NS	11.0853455636	4.75115967292	NS	-10.8053244384	-4.47113854767
chr4A:1089551-1089962	81.6404209839	40.4236711104	40.1556397166	179.637572	-1.14870265059	NS	NS	NS	NS	-2.41748984042
chr4A:1090101-1090764	62.8120931063	0.0	0.0	82.0945973574	NS	NS	NS	NS	NS	-8.62492628214
chr4A:1209143-1212690	31.8631632564	0.0	285.247670669	51.3234341698	NS	NS	-3.27392568664	NS	NS	2.55049925872
chr4A:1215100-1217504	36.8499750674	35.4727060302	25.2002383784	41.085087927	NS	NS	NS	NS	NS	NS
chr4A:1218347-1219718	96.8512604824	0.0	25.2002383784	19.4460148531	2.25524037704	NS	NS	NS	NS	NS
chr4A:1224723-1226022	45.8857471995	0.0	25.2002383784	0.0	7.78527942781	NS	NS	NS	NS	7.24150886718
chr4A:1263256-1264114	35.8880735178	0.0	12.6001191892	217.357903288	-2.58833081361	NS	NS	NS	-10.0230626679	-3.71035997538
chr4A:1269905-1271447	32.701404604	0.0	17.3494458871	9.72300742654	NS	NS	NS	NS	NS	NS
chr4A:1286625-1287009	172.121580382	270.812216203	785.210532783	205.634139872	NS	NS	NS	NS	NS	2.04682003317
chr4A:1306446-1307557	48.890531015	0.0	0.0	6.017847595	2.99261741214	NS	NS	NS	NS	NS
chr4A:1334297-1336498	226.149141501	0.0	65.355878095	28.7723444034	2.94434610556	10.0810600168	NS	NS	NS	NS
chr4A:1354516-1356919	122.306086864	35.4727060302	48.0064322079	634.673771097	-2.37761474671	NS	NS	NS	-3.96833682511	-3.68093681572
chr4A:1358301-1358569	100.714513902	0.0	75.5619527353	701.543670628	-2.79834701426	NS	NS	NS	-11.7147250755	-3.37403428145
chr4A:1358951-1359218	24.7349436962	0.0	0.0	101.653011353	-2.04492153241	NS	NS	NS	NS	-8.94303744233
chr4A:1359656-1359919	33.1461313109	0.0	35.4063130187	272.21171189	-3.03682309586	NS	NS	NS	-10.3559984649	-3.03178369974
chr4A:1360314-1360670	38.8663490234	0.0	12.6001191892	249.336616937	-2.6816501063	NS	NS	NS	-10.2304381196	-3.917625634
chr4A:1362864-1363209	58.6889944504	0.0	22.8061938295	271.050299904	-2.21156942292	NS	NS	NS	-10.351979232	-4.00308345563
chr4A:1364904-1365214	24.445400343	0.0	0.0	188.291143943	-2.94098998116	NS	NS	NS	-9.82542043058	-9.82542043058
chr4A:1365555-1365814	55.938004527	0.0	0.0	368.555485298	-2.72350718092	NS	NS	NS	-10.7938437874	-10.7938437874
chr4A:1367863-1369656	38.7594868994	35.4727060302	0.0	211.800238653	-2.45274228169	NS	NS	NS	NS	-9.99563245982
chr4A:1369750-1371088	24.5785215868	0.0	12.6001191892	124.727638938	-2.34365433281	NS	NS	NS	-9.23549481935	-2.92868294083
chr4A:1379160-1381531	28.6659293808	35.4727060302	17.3494458871	221.015137663	-2.94038956005	NS	NS	NS	NS	-3.71668169309
chr4A:1389420-1391853	68.6628279243	0.0	29.9495650762	29.2140419283	NS	NS	NS	NS	NS	NS
chr4A:1401576-1403025	66.7915729744	0.0	0.0	26.3022378491	NS	NS	NS	NS	NS	NS
chr4A:1453964-1455662	41.8480723447	35.4727060302	82.705323982	75.7546817803	NS	NS	NS	NS	NS	NS
chr4A:1470469-1475524	157.055118904	0.0	105.550280211	37.1028797619	2.07851478375	NS	NS	NS	NS	1.75627855436
chr4A:1495590-1496806	81.6562288864	0.0	42.5496842654	17.0587171956	2.28433039196	NS	NS	NS	NS	NS
chr4A:1507737-1509154	307.297977949	48.074049862	0.0	4.66316477518	6.04118410891	NS	NS	NS	NS	NS
chr4A:1509247-1509693	66.1656230743	0.0	34.6988917741	0.0	8.30878138729	NS	NS	NS	NS	NS
chr4A:1509770-1511457	210.193605961	0.0	0.0	1.23505327718	6.97037185359	NS	NS	NS	NS	NS
chr4A:1524841-1527415	27.6412225093	0.0	0.0	208.574565594	-2.91122402493	NS	NS	NS	-9.97239021256	-9.97239021256
chr4A:1529254-1532309	57.0475114124	0.0	0.0	355.862461904	-2.64088310076	NS	NS	NS	-10.7392312545	-10.7392312545
chr4A:1541651-1546443	131.358396222	40.4236711104	215.849887121	146.165242175	NS	NS	NS	NS	NS	NS
chr4A:1550654-1552156	26.4874858681	0.0	22.8061938295	155.058073204	-2.54604820799	NS	NS	NS	-9.54489253613	-3.19323654618
chr4A:1594592-1595563	19.9720464978	0.0	0.0	126.803004822	-2.66245714392	NS	NS	NS	-9.25577566624	-9.25577566624
chr4A:1613607-1614982	146.881236871	0.0	102.448814418	107.993895533	NS	NS	NS	NS	NS	NS
chr4A:1615565-1616665	78.7767954721	0.0	25.2002383784	13.3085377155	2.46413131914	NS	NS	NS	NS	NS
chr4A:1616778-1618659	207.727030804	75.8963771405	22.8061938295	10.4417532849	4.29769814919	NS	NS	NS	NS	NS
chr4A:1618852-1619782	97.9992992855	0.0	0.0	2.07342867818	5.82137313986	NS	NS	NS	NS	NS
chr4A:1619879-1620284	41.7970033225	0.0	0.0	1.23505327718	4.66144777364	NS	NS	NS	NS	NS
chr4A:1620784-1621421	82.2090271733	0.0	0.0	0.0	8.62131567149	NS	NS	NS	NS	NS
chr4A:1621717-1622528	49.855323401	0.0	0.0	1.35468281982	4.89788717836	NS	NS	NS	NS	NS
chr4A:1627408-1629167	109.699495502	222.738166341	285.247670669	243.448535092	-1.15458405482	NS	NS	NS	NS	NS
chr4A:1649932-1650660	5072.93825489	270.812216203	914.18853727	316.349774416	4.01297939699	4.17118004307	NS	NS	NS	NS
chr4A:1661835-1663166	41.4300467725	0.0	0.0	175.298412412	-2.08671053596	NS	NS	NS	-9.72482233541	-9.72482233541
chr4A:1663532-1667890	60.9015154724	0.0	22.8061938295	385.622401497	-2.66303244063	NS	NS	NS	-10.8564742985	-4.50845513607
chr4A:1672906-1674649	46.3986570045	0.0	12.6001191892	4.78279431782	3.29290814103	NS	NS	NS	NS	NS
chr4A:1674886-1678368	72.6044172988	0.0	12.6001191892	0.0	8.44335334399	NS	NS	NS	NS	NS
chr4A:1697702-1697992	48.6460340295	0.0	12.6001191892	34.8352116471	NS	NS	NS	NS	NS	NS
chr4A:1700775-1702665	87.7984288095	48.074049862	12.6001191892	9.00426156818	3.12010350898	NS	NS	NS	NS	NS
chr4A:1704011-1705549	40.6668753361	40.4236711104	12.6001191892	6.017847595	2.72716813131	NS	NS	NS	NS	NS
chr4A:1814723-1816107	36.0491059623	0.0	40.1556397166	242.744250035	-2.74155707021	NS	NS	NS	-10.1816964856	-2.8362226304
chr4A:1881068-1883449	93.7921709008	0.0	119.798260305	17.7692640511	2.2505405491	NS	NS	NS	NS	2.71373582591
chr4A:1915548-1920401	148.1447435	0.0	12.6001191892	8.48795414936	4.04185388831	NS	NS	NS	NS	NS
chr4A:1922872-1923829	33.4040172868	0.0	12.6001191892	4.54353523254	2.84882212072	NS	NS	NS	NS	NS
chr4A:1924085-1926290	66.2882086559	0.0	42.5496842654	7.25290087218	3.13685626486	NS	NS	NS	NS	NS
chr4A:2047801-2050163	93.9417449253	0.0	34.6988917741	131.428380349	NS	NS	NS	NS	-9.30641543332	NS
chr4A:2050756-2052610	55.1586874892	0.0	12.6001191892	86.4448617559	NS	NS	NS	NS	NS	NS
chr4A:2117550-2119944	200.632124766	35.4727060302	94.5980219266	35.2236905204	2.43633248502	NS	NS	NS	NS	NS
chr4A:2128035-2130075	49.6725366359	0.0	12.6001191892	2.589736097	4.00921949537	NS	NS	NS	NS	NS
chr4A:2165779-2167360	24.5527426	0.0	40.1556397166	147.978020526	-2.5720494899	NS	NS	NS	-9.4639670281	-2.11517661924
chr4A:2194000-2195010	61.0043816198	35.4727060302	68.4185814886	401.983764077	-2.7250636642	NS	NS	NS	-3.31455264231	-2.96381938041
chr4A:2195508-2198654	164.761186415	146.841789201	85.7680273756	1012.99907045	-2.62012407246	NS	NS	NS	-2.65689448899	-3.87546492258
chr4A:2199390-2201050	57.2729051522	0.0	0.0	312.696714899	-2.45112884089	NS	NS	NS	-10.5556641921	-10.5556641921
chr4A:2201312-2202852	23.4301539033	0.0	0.0	200.244998838	-3.09450972774	NS	NS	NS	-9.91472045073	-9.91472045073
chr4A:2203751-2204114	24.6002377893	0.0	0.0	166.81672006	-2.75486811076	NS	NS	NS	-9.64733645747	-9.64733645747
chr4A:2205902-2206197	21.0390525546	0.0	0.0	127.84285006	-2.59646602082	NS	NS	NS	-9.26331148182	-9.26331148182
chr4A:2211684-2213707	38.300891069	0.0	12.6001191892	260.191446103	-2.75814166579	NS	NS	NS	-10.2853061087	-3.97245880141
chr4A:2214254-2214916	68.7251442946	35.4727060302	52.7557589058	332.730591033	-2.27192130778	NS	NS	NS	-3.03252357663	-2.72616298856
chr4A:2215111-2216768	31.5907931884	48.074049862	0.0	146.338090369	-2.20247042994	NS	NS	NS	NS	-9.45391481973
chr4A:2239072-2240071	37.8785043517	35.4727060302	0.0	1.35468281982	4.50417392866	NS	NS	NS	NS	NS
chr4A:2240145-2242956	112.324671918	0.0	0.0	10.9580607037	3.25739714801	NS	NS	NS	NS	NS
chr4A:2255070-2260703	90.0471037994	48.074049862	47.2990109633	515.300389752	-2.51728424219	NS	NS	NS	-3.65032325197	-3.3739685332
chr4A:2295854-2297189	25.5887062481	0.0	0.0	150.192469989	-2.55236551315	NS	NS	NS	-9.50248417771	-9.50248417771
chr4A:2374121-2375054	26.0844052598	0.0	12.6001191892	141.861934631	-2.44327715799	NS	NS	NS	-9.4228806368	-3.1129704498
chr4A:2398913-2400381	221.870931664	0.0	0.0	0.0	10.0516875501	NS	NS	NS	NS	NS
chr4A:2400484-2400677	42.4006976779	0.0	0.0	1.35468281982	4.66505712205	NS	NS	NS	NS	NS
chr4A:2404242-2406962	39.8522426434	144.222149586	12.6001191892	7.8520171879	NS	NS	NS	NS	NS	NS
chr4A:2418937-2421495	32.8485005072	167.093511784	60.6065513971	132.295377392	-2.02408465081	NS	NS	NS	NS	NS
chr4A:2457471-2459771	402.965976017	0.0	42.5496842654	12.03569519	5.05866105711	NS	NS	NS	NS	NS
chr4A:2476480-2479507	29.877313458	0.0	0.0	234.479156965	-2.96796559863	NS	NS	NS	-10.1391619258	-10.1391619258
chr4A:2481399-2482881	51.6697018102	35.4727060302	12.6001191892	238.81399196	-2.21253852841	NS	NS	NS	NS	-3.85719434041
chr4A:2490166-2495617	224.556738926	75.8963771405	182.798856251	61.1752387444	1.8794797772	NS	NS	NS	NS	1.74573490461
chr4A:2509984-2511373	49.3142239057	0.0	0.0	2.07342867818	4.81594148804	NS	NS	NS	NS	NS
chr4A:2514977-2519390	40.1379928834	0.0	34.6988917741	257.30923227	-2.68110102682	NS	NS	NS	-10.2746815317	-2.9434541865
chr4A:2598036-2598454	63.7178351656	0.0	12.6001191892	0.0	8.25522878791	NS	NS	NS	NS	NS
chr4A:2612929-2616070	32.1460988962	0.0	0.0	196.216802422	-2.6114024393	NS	NS	NS	-9.88759019169	-9.88759019169
chr4A:2638112-2644772	119.168219313	75.8963771405	12.6001191892	723.065201588	-2.60257372766	NS	NS	NS	-3.15849673794	-5.44613791398
chr4A:2644860-2647716	41.8599440899	35.4727060302	110.260844509	303.527804139	-2.85847201435	NS	NS	NS	-2.90954394167	-1.58124213211
chr4A:2647804-2649872	40.6731670517	0.0	0.0	235.438130511	-2.53245864665	NS	NS	NS	-10.1439658953	-10.1439658953
chr4A:2653594-2653958	0.950232057745	2411.21153364	2422.20806292	50.6434461623	-5.53354382057	-11.06284099	-11.0928627395	NS	5.52929716943	5.55931891897
chr4A:2745092-2747705	237.699498776	0.0	55.1498034546	30.3294656628	2.98288274168	NS	NS	NS	NS	NS
chr4A:2750929-2752061	31.892246405	0.0	42.5496842654	14.9024796205	NS	NS	NS	NS	NS	NS
chr4A:2759708-2762534	26.1152747147	356.610523504	150.416484226	214.878629128	-3.03093987574	-3.7866692153	-2.38495436666	NS	NS	NS
chr4A:2764172-2764460	18.7740514111	0.0	22.8061938295	153.509150947	-3.02074204229	NS	NS	NS	-9.52532301681	-3.17227778768
chr4A:2770715-2771852	59.3775269379	35.4727060302	12.6001191892	393.989757501	-2.73099898922	NS	NS	NS	-3.28263510265	-4.5736026509
chr4A:2772151-2773327	55.6315950679	0.0	0.0	471.017281807	-3.08253553133	NS	NS	NS	-11.1442974411	-11.1442974411
chr4A:2774172-2775769	40.5113759846	70.9454120603	0.0	344.093528616	-3.07610981571	NS	NS	NS	NS	-10.6845102804
chr4A:2800750-2801020	39.5929449581	0.0	0.0	198.858788568	-2.32500886865	NS	NS	NS	-9.89869519044	-9.89869519044
chr4A:2814484-2815719	64.6451034467	0.0	111.007028154	35.1040609777	NS	NS	NS	NS	NS	NS
chr4A:2827343-2829799	54.4245141465	0.0	0.0	444.934849006	-3.02784408928	NS	NS	NS	-11.0595480585	-11.0595480585
chr4A:2849485-2850496	24.7030078293	0.0	0.0	0.0	6.89435211182	NS	NS	NS	NS	NS
chr4A:2869470-2873973	643.72602241	111.369083171	120.50568155	33.1584608451	4.28581776343	NS	NS	NS	NS	NS
chr4A:2889658-2891027	48.363406179	35.4727060302	34.6988917741	11.9160656474	2.00800885426	NS	NS	NS	NS	NS
chr4A:2943601-2943868	32.2503099452	0.0	62.9618335461	162.94787964	-2.33687589048	NS	NS	NS	-9.61728962195	NS
chr4A:2945160-2945469	24.1640112482	0.0	0.0	111.255420634	-2.20712569524	NS	NS	NS	NS	-9.07419822598
chr4A:2963908-2965418	28.037282079	0.0	48.0064322079	233.005813205	-3.05114940832	NS	NS	NS	-10.1298295956	-2.23824316118
chr4A:2977752-2977982	58.1857268494	0.0	42.5496842654	27.0209837074	NS	NS	NS	NS	NS	NS
chr4A:2989401-2989691	32.387666927	0.0	0.0	72.8060570553	NS	NS	NS	NS	NS	-8.45740202979
chr4A:2990858-2991661	46.5639163686	0.0	12.6001191892	299.584353825	-2.68775642182	NS	NS	NS	-10.4949452341	-4.18170152134
chr4A:2991850-2992468	21.6848731416	0.0	0.0	159.488240691	-2.86529317102	NS	NS	NS	-9.57854116109	-9.57854116109
chr4A:3080627-3080819	272.810669414	35.4727060302	0.0	14.5058017444	4.1938871081	NS	10.3511479061	NS	NS	NS
chr4A:3100350-3101117	15.0830490943	0.0	0.0	154.982494707	-3.34352269669	NS	NS	NS	-9.53949243912	-9.53949243912
chr4A:3101381-3102107	51.3489430947	35.4727060302	22.8061938295	464.575103295	-3.1733116924	NS	NS	NS	-3.51772282035	-4.7749721994
chr4A:3142539-3144618	25.6215062735	0.0	0.0	192.454399305	-2.89317908649	NS	NS	NS	-9.84414142444	-9.84414142444
chr4A:3146978-3147820	49.6898066385	0.0	0.0	355.513709485	-2.83508984357	NS	NS	NS	-10.7357332534	-10.7357332534
chr4A:3155957-3158080	97.6038376573	48.074049862	45.6123876591	606.451498727	-2.63376819144	NS	NS	NS	-3.88345458284	-4.14946224477
chr4A:3160567-3161003	58.0792780506	0.0	58.2125068482	501.501110229	-3.10414486122	NS	NS	NS	-11.2296545914	-3.30617098156
chr4A:3162421-3163277	86.3275658848	40.4236711104	91.2247753181	661.234871803	-2.93326464107	NS	NS	NS	-4.01489185158	-3.24458992023
chr4A:3163400-3164119	24.5347432744	0.0	0.0	152.468337107	-2.63183780998	NS	NS	NS	-9.51993057001	-9.51993057001
chr4A:3164359-3165714	49.7793225235	35.4727060302	22.8061938295	382.450915693	-2.93789995179	NS	NS	NS	-3.23649914233	-4.49322248825
chr4A:3169204-3176542	440.109660847	35.4727060302	218.835065715	3454.96443968	-2.97246429377	NS	NS	NS	-6.40902895184	-4.14905456286
chr4A:3177226-3177584	34.2345463909	0.0	17.3494458871	132.019297661	-1.95345607533	NS	NS	NS	-9.32017819671	-2.98425990152
chr4A:3177970-3178481	42.0162606634	0.0	12.6001191892	381.573782441	-3.17717840731	NS	NS	NS	-10.837921713	-4.52424365415
chr4A:3178585-3179358	30.9409098172	0.0	35.4063130187	217.311915037	-2.80593587607	NS	NS	NS	-10.0260359183	-2.70174142138
chr4A:3180898-3183255	52.2373975143	88.4977209724	22.8061938295	408.285890406	-2.96793799983	NS	NS	NS	-2.32202177021	-4.59272465299
chr4A:3185751-3186020	53.5890968277	88.4977209724	12.6001191892	179.653001403	-1.74070215392	NS	NS	NS	NS	-3.4379191628
chr4A:3186609-3186876	35.2943584553	0.0	40.1556397166	124.25008937	-1.82263953234	NS	NS	NS	-9.23171624472	NS
chr4A:3187645-3188528	39.1250229216	88.4977209724	45.6123876591	297.758383235	-2.92640141802	NS	NS	NS	NS	-3.12555945723
chr4A:3191298-3191697	26.3058704408	0.0	0.0	197.745302039	-2.90106478471	NS	NS	NS	-9.88951987131	-9.88951987131
chr4A:3198118-3204861	428.978113002	0.0	229.079902755	2704.36902714	-2.65587637041	11.004056703	NS	NS	-13.6599330734	-3.61909433158
chr4A:3204942-3212020	219.877057078	35.4727060302	83.4127452266	1499.1645025	-2.76800543448	NS	NS	NS	-5.2035234956	-4.17684493308
chr4A:3212096-3214069	60.2062691256	40.4236711104	58.2125068482	399.510601491	-2.72684318174	NS	NS	NS	-3.29070224031	-2.9798489461
chr4A:3214167-3214820	21.217431238	0.0	0.0	132.341365644	-2.63743688034	NS	NS	NS	-9.3182546974	-9.3182546974
chr4A:3215385-3217577	56.790595131	0.0	45.6123876591	381.018717171	-2.74311732626	NS	NS	NS	-10.8351218429	-3.47785638775
chr4A:3218041-3221466	56.4497722938	131.620805754	12.6001191892	457.714855665	-3.01164436877	NS	NS	NS	-1.89274660978	-4.78214538277
chr4A:3305101-3305319	29.2524504509	0.0	0.0	155.426129437	-2.39873746505	NS	NS	NS	-9.53966993975	-9.53966993975
chr4A:3422606-3423761	42.54197379	0.0	22.8061938295	5.29910173664	2.84567769897	NS	NS	NS	NS	NS
chr4A:3451653-3453112	32.0621249226	0.0	22.8061938295	159.309130699	-2.3239094092	NS	NS	NS	-9.59590340307	-3.2448738353
chr4A:3456703-3457914	34.0739940794	0.0	52.7557589058	157.215279381	-2.20076360031	NS	NS	NS	-9.56048512978	-1.64825927364
chr4A:3458059-3460324	36.0280428465	0.0	45.6123876591	296.337289524	-3.03323485024	NS	NS	NS	-10.4726597563	-3.11385740874
chr4A:3463767-3464968	24.4960267404	40.4236711104	0.0	140.844749196	-2.50543389037	NS	NS	NS	NS	-9.39223024232
chr4A:3483250-3485018	100.322651342	0.0	45.6123876591	550.43933417	-2.45755906536	NS	NS	NS	-11.3680410026	-4.01194168819
chr4A:3485151-3486014	37.9053116323	0.0	34.6988917741	235.227493068	-2.6355978951	NS	NS	NS	-10.148117887	-2.81680356824
chr4A:3521231-3523096	53.2125532189	40.4236711104	70.1052047928	4.78279431782	3.49213531494	NS	NS	NS	NS	3.84267300998
chr4A:3525461-3528087	285.40064386	75.8963771405	198.500441234	40.4850030087	2.76604817023	NS	NS	NS	NS	2.45556571453
chr4A:3551935-3553196	147.978565442	40.4236711104	197.046836345	169.055766532	NS	NS	NS	NS	NS	NS
chr4A:3568558-3569008	20.8786731968	0.0	0.0	151.27204168	-2.85280841665	NS	NS	NS	-9.50973854148	-9.50973854148
chr4A:3571165-3571418	52.344432592	48.074049862	17.3494458871	430.549645406	-3.03488412059	NS	NS	NS	-3.39000867205	-4.67776719949
chr4A:3579055-3580893	30.0211726173	0.0	89.8486952287	8.607583692	NS	NS	NS	NS	NS	3.41781653939
chr4A:3587267-3589550	97.2177567705	0.0	17.3494458871	3.428111498	4.91432098124	NS	NS	NS	NS	NS
chr4A:3589666-3593295	221.682395369	0.0	22.8061938295	1.35468281982	7.04251175547	NS	3.70266221983	NS	NS	NS
chr4A:3761378-3764226	73.9606208014	0.0	0.0	2.07342867818	5.40359607513	NS	NS	NS	NS	NS
chr4A:3809865-3814803	575.716640961	0.0	82.705323982	89.3852874779	2.67262127949	11.4281378399	2.79126096816	NS	NS	NS
chr4A:3838121-3838357	22.0353680924	0.0	12.6001191892	141.39064686	-2.67484852112	NS	NS	NS	-9.41050962493	-3.10142142957
chr4A:3966417-3967761	47.4040882866	48.074049862	70.1052047928	394.029483954	-3.0532105006	NS	NS	NS	-3.26567768994	-2.5587931311
chr4A:3989629-3991795	35.9898064455	0.0	115.048933607	15.2245476027	NS	NS	NS	NS	NS	3.03054421811
chr4A:4002402-4005567	55.9341146964	0.0	105.550280211	43.9968920062	NS	NS	NS	NS	NS	NS
chr4A:4012874-4015805	30.5049617656	0.0	17.3494458871	189.8472966	-2.63622880214	NS	NS	NS	-9.8357343497	-3.50074748579
chr4A:4067252-4069859	99.5197555594	0.0	0.0	0.0	8.89872101785	NS	NS	NS	NS	NS
chr4A:4171596-4172480	39.1496973784	0.0	17.3494458871	1.35468281982	4.55366546954	NS	NS	NS	NS	NS
chr4A:4174415-4177326	83.3038599859	35.4727060302	47.2990109633	18.4870413069	2.06594226732	NS	NS	NS	NS	NS
chr4A:4198018-4200438	87.2217351696	0.0	55.1498034546	40.5678119056	1.08636549938	NS	NS	NS	NS	NS
chr4A:4200550-4201896	69.335725463	0.0	64.6484568503	17.9339132424	1.9463837097	NS	NS	NS	NS	NS
chr4A:4228052-4229857	33.5044733407	0.0	12.6001191892	240.37834362	-2.83949456583	NS	NS	NS	-10.1744625943	-3.86170498541
chr4A:4234256-4235437	20.8950204416	0.0	0.0	144.977145752	-2.7879044638	NS	NS	NS	-9.44703720914	-9.44703720914
chr4A:4236569-4239766	48.641933127	0.0	17.3494458871	247.89912522	-2.35341495038	NS	NS	NS	-10.2234146253	-3.88860118142
chr4A:4302302-4303974	25.829102331	0.0	0.0	119.900793574	-2.22426752228	NS	NS	NS	-9.18491761214	-9.18491761214
chr4A:4325017-4327655	57.5214942216	0.0	22.8061938295	362.795232	-2.65636822838	NS	NS	NS	-10.7674437257	-4.41926146802
chr4A:4345076-4345813	123.166600783	0.0	148.099964477	153.795366886	NS	NS	NS	NS	-9.52128262897	NS
chr4A:4387300-4387588	105.604029557	0.0	50.4004767568	13.6306056976	2.96276352098	NS	NS	NS	NS	NS
chr4A:4404026-4406862	265.138872847	0.0	0.0	4.54353523254	5.8355016566	NS	10.3104273546	NS	NS	NS
chr4A:4413151-4416842	234.541917075	48.074049862	226.055961761	96.6003991018	1.27332673969	NS	NS	NS	NS	1.36508415361
chr4A:4447379-4449368	17.2040181248	0.0	0.0	142.902748471	-3.04282339687	NS	NS	NS	-9.42765790846	-9.42765790846
chr4A:4495653-4496244	27.3560491198	0.0	0.0	154.976232909	-2.50118848931	NS	NS	NS	-9.54638594836	-9.54638594836
chr4A:4637326-4639532	32.5416783329	48.074049862	0.0	1.23505327718	4.30618240684	NS	NS	NS	NS	NS
chr4A:4640984-4642525	47.6885786798	48.074049862	0.0	3.30848195536	3.88843156672	NS	NS	NS	NS	NS
chr4A:4654271-4654636	319.898899472	0.0	103.156235663	60.889991408	2.36466555387	10.581271737	NS	NS	NS	NS
chr4A:4685237-4685982	61.192364999	0.0	0.0	3.30848195536	4.24910560833	NS	NS	NS	NS	NS
chr4A:4689715-4692508	40.7402462297	83.5467558922	0.0	6.41452547118	2.49861408342	NS	NS	NS	NS	NS
chr4A:4723112-4723289	117.785717962	0.0	188.963025438	98.1125007125	NS	NS	NS	NS	NS	NS
chr4A:4752338-4754014	54.9642312322	0.0	0.0	0.0	8.04439184685	NS	NS	NS	NS	NS
chr4A:4757838-4761962	103.759176771	0.0	97.6994877201	47.6192429408	1.08703950565	NS	NS	NS	NS	NS
chr4A:4763999-4768094	41.0179858655	0.0	37.8003575676	147.776550689	-1.83836765744	NS	NS	NS	-9.46451687561	NS
chr4A:4805603-4808304	80.9313231507	0.0	0.0	58.0232069774	NS	NS	NS	NS	NS	NS
chr4A:4810381-4812203	60.7635047938	75.8963771405	12.6001191892	129.399971319	-1.09141487613	NS	NS	NS	NS	-2.96613454143
chr4A:4829405-4830355	24.8847580922	0.0	0.0	111.016161549	-2.1618053978	NS	NS	NS	-9.07162219324	-9.07162219324
chr4A:5032509-5034370	58.927017948	0.0	12.6001191892	1.35468281982	5.1407144326	NS	NS	NS	NS	NS
chr4A:5089650-5089898	456.607685891	75.8963771405	197.046836345	159.722206581	1.5065491435	NS	NS	NS	NS	NS
chr4A:5124140-5126703	3597.42083362	88.4977209724	77.9559972841	10.6810123702	8.40287137981	5.45220347432	5.45207602386	NS	NS	NS
chr4A:5126787-5127888	2187.29629476	136.571770834	74.8545314907	10.8006419128	7.68106601659	NS	NS	NS	NS	NS
chr4A:5132333-5134405	88.6553225694	48.074049862	70.8126260374	30.9654026243	NS	NS	NS	NS	NS	NS
chr4A:5144496-5145628	189.941919776	83.5467558922	22.8061938295	7.13327132954	4.65314974147	NS	NS	NS	NS	NS
chr4A:5145821-5146757	240.035746808	111.369083171	115.048933607	75.0819241731	NS	NS	NS	NS	NS	NS
chr4A:5162435-5164016	23.534057773	0.0	22.8061938295	106.646443113	-2.16707769931	NS	NS	NS	NS	-2.63151239404
chr4A:5164451-5165123	26.0068279277	0.0	17.3494458871	193.000296969	-2.8835964622	NS	NS	NS	-9.85656678043	-3.52154510295
chr4A:5166356-5169450	1633.31387565	35.4727060302	174.201880115	92.8870402673	4.10908404785	5.32708726687	3.26570151757	NS	NS	NS
chr4A:5178613-5182003	78.29258479	111.369083171	17.3494458871	15.2613682485	2.28818111459	NS	NS	NS	2.90284010295	NS
chr4A:5206373-5209022	383.703537395	35.4727060302	92.9501610222	27.298032041	3.78002434406	NS	NS	NS	NS	NS
chr4A:5234683-5237126	42.8357821808	40.4236711104	25.2002383784	0.0	7.68661628156	NS	NS	NS	7.61360367088	7.2415357005
chr4A:5262554-5268554	32.6571461585	83.5467558922	52.7557589058	265.534598886	-3.01393269698	NS	NS	NS	NS	-2.4016769302
chr4A:5285509-5287039	21.7199783346	0.0	0.0	206.787352855	-3.24122549491	NS	NS	NS	-9.95666878191	-9.95666878191
chr4A:5344258-5345496	45.2017576294	159.443133033	34.6988917741	10.5613828275	2.09354501242	NS	NS	NS	3.92605878626	NS
chr4A:5406173-5409777	43.9660450028	88.4977209724	75.6007151351	262.846624489	-2.57972053751	NS	NS	NS	NS	NS
chr4A:5452057-5454898	179.505477468	70.9454120603	59.8991301525	11.0776902464	3.92221417603	NS	NS	NS	NS	2.47143383736
chr4A:5455003-5456686	212.606275103	0.0	17.3494458871	1.23505327718	6.98918637743	NS	3.65749516776	NS	NS	NS
chr4A:5475501-5476463	45.509030637	0.0	92.2039773777	10.1647049514	2.24432690507	NS	NS	NS	NS	3.18793835246
chr4A:5482105-5487685	262.720234895	35.4727060302	122.860963699	1591.0072232	-2.59856277504	NS	NS	NS	-5.29066819298	-3.75538165441
chr4A:5487771-5489062	23.1325905174	0.0	17.3494458871	140.304813371	-2.60678441025	NS	NS	NS	-9.40984895941	-3.07368036477
chr4A:5567001-5568243	21.445888768	0.0	45.6123876591	150.118828698	-2.80094872502	NS	NS	NS	-9.49645836679	-2.13150046199
chr4A:5584873-5586469	24.1774002387	0.0	0.0	125.963660818	-2.38021739265	NS	NS	NS	-9.24896701709	-9.24896701709
chr4A:5586552-5587544	23.1000689816	0.0	0.0	99.5049727806	-2.1057984735	NS	NS	NS	NS	-8.90698525011
chr4A:5621795-5624839	145.342954226	35.4727060302	58.2125068482	6.41452547118	4.28959598995	NS	NS	NS	NS	NS
chr4A:5660514-5660908	108.181942337	40.4236711104	34.6988917741	31.8037780253	1.77759086234	NS	NS	NS	NS	NS
chr4A:5745088-5747751	47.9873051951	0.0	142.604454134	149.287683697	-1.63124649154	NS	NS	NS	-9.48238013759	NS
chr4A:5767372-5769609	56.9728724635	35.4727060302	12.6001191892	15.2245476027	1.90884366214	NS	NS	NS	NS	NS
chr4A:5791139-5793344	157.250350811	0.0	0.0	0.0	9.55544038599	NS	NS	NS	NS	NS
chr4A:5794173-5796088	120.013844634	35.4727060302	0.0	0.0	9.16629297825	NS	NS	NS	NS	NS
chr4A:5796433-5797862	78.5792461252	0.0	0.0	17.6118452602	2.08089753525	NS	NS	NS	NS	NS
chr4A:5832477-5835444	212.734862248	0.0	29.9495650762	6.61696391072	5.10050767297	NS	NS	NS	NS	NS
chr4A:5839081-5840496	41.9294626611	0.0	12.6001191892	3.428111498	3.68981551432	NS	NS	NS	NS	NS
chr4A:5875859-5877440	32.8363508823	0.0	12.6001191892	9.72300742654	NS	NS	NS	NS	NS	NS
chr4A:5878941-5883604	783.69405787	184.645820696	92.9113986223	35.2318895233	4.49546703915	NS	NS	NS	NS	NS
chr4A:5896538-5901060	31.6823738695	0.0	0.0	274.292370969	-3.11151126636	NS	NS	NS	-10.3636536481	-10.3636536481
chr5A:52730-53796	62.5384836727	35.4727060302	62.9618335461	293.127045869	-2.22155252539	NS	NS	NS	-2.84631193419	-2.50689315456
chr5A:63552-64870	36.8149372922	0.0	48.0064322079	355.356290694	-3.26377390839	NS	NS	NS	-10.7345923425	-2.84253808702
chr5A:77682-81934	36.9127803893	0.0	45.6123876591	311.434008581	-3.07248885574	NS	NS	NS	-10.5463279876	-3.1878280557
chr5A:89145-89638	52.9627159653	0.0	0.0	102.619215299	-0.95388431571	NS	NS	NS	NS	-8.94486927551
chr5A:100654-103359	48.6582510721	0.0	0.0	6.61696391072	2.94585433995	NS	NS	NS	NS	NS
chr5A:118550-118815	45.1168520794	83.5467558922	139.502988341	55.7555388626	NS	NS	NS	NS	NS	NS
chr5A:119200-119472	39.2246236354	0.0	77.9559972841	36.0620659214	NS	NS	NS	NS	NS	NS
chr5A:151431-152802	220.833210399	0.0	0.0	3.70515983154	5.59788514923	NS	NS	NS	NS	NS
chr5A:152889-153905	205.652453043	0.0	12.6001191892	1.23505327718	6.93903516583	NS	NS	NS	NS	NS
chr5A:153998-155743	112.633904796	83.5467558922	0.0	2.589736097	5.1708845937	NS	NS	NS	NS	NS
chr5A:166873-167869	23.9181787897	48.074049862	0.0	203.718129985	-3.08176635697	NS	NS	NS	NS	-9.93555840789
chr5A:192526-193948	81.0860843606	0.0	0.0	3.428111498	4.643718779	NS	NS	NS	NS	NS
chr5A:245282-249841	44.4009940602	1396.23944929	181.150995347	376.644674143	-3.07739590649	-4.90304094458	NS	NS	NS	NS
chr5A:265785-269496	215.855450368	0.0	255.298105593	87.7167356788	1.30038927089	NS	NS	NS	NS	1.68183277129
chr5A:271953-274418	39.959134067	0.0	29.9495650762	103.808280325	-1.38437564204	NS	NS	NS	-8.97167983885	NS
chr5A:275467-276270	69.5806644633	0.0	22.8061938295	598.338831211	-3.1007066842	NS	NS	NS	-11.4843943435	-5.13698556088
chr5A:276354-277368	50.2261814443	0.0	0.0	312.853165087	-2.64148481054	NS	NS	NS	-10.5571486358	-10.5571486358
chr5A:278218-279721	107.014471408	0.0	143.980534224	636.855574283	-2.57273640471	NS	NS	NS	-11.5760137638	-2.38550072864
chr5A:282369-284706	39.5197763179	48.074049862	0.0	241.891413833	-2.61309150489	NS	NS	NS	-2.56138226474	-10.1843231322
chr5A:292655-295115	50.8305377049	7737.53477589	6756.90765422	173.320316226	NS	-7.25696460423	-7.04628117993	NS	5.48939664613	5.27871322183
chr5A:335432-337212	45.4368609909	35.4727060302	0.0	3.70515983154	3.36044367795	NS	NS	NS	NS	NS
chr5A:343025-344820	20.609366919	0.0	0.0	168.246012774	-3.02196056797	NS	NS	NS	-9.6639616791	-9.6639616791
chr5A:352271-354126	20.8484568286	0.0	12.6001191892	127.328479846	-2.59861483848	NS	NS	NS	-9.2545988747	-2.94872954429
chr5A:377648-380533	175.277341113	0.0	0.0	0.0	9.713718789	NS	9.713718789	NS	NS	NS
chr5A:423469-425850	67.0349660398	40.4236711104	52.0483376612	6.017847595	3.44961452168	NS	NS	NS	NS	NS
chr5A:472281-473614	35.3869381306	0.0	0.0	126.809266619	-1.83699413212	NS	NS	NS	-9.24866856913	-9.24866856913
chr5A:526879-528819	190.957956982	75.8963771405	25.2002383784	24.3484387135	2.93291640286	NS	NS	NS	NS	NS
chr5A:612688-614371	42.7036974393	48.074049862	12.6001191892	25.4638624481	NS	NS	NS	NS	NS	NS
chr5A:651701-654571	156.10249317	83.5467558922	144.998498683	88.0296360555	NS	NS	NS	NS	NS	NS
chr5A:709161-709618	31.369462233	0.0	17.3494458871	215.320326653	-2.77214736155	NS	NS	NS	-10.0120366169	-3.67715701649
chr5A:709953-710520	20.2276566058	0.0	0.0	158.533141555	-2.95673288056	NS	NS	NS	-9.56992447235	-9.56992447235
chr5A:711501-711757	23.4162847798	0.0	17.3494458871	101.347341376	-2.10077794719	NS	NS	NS	NS	-2.58184079607
chr5A:711855-712209	20.0904725777	0.0	0.0	165.830093474	-3.02742990433	NS	NS	NS	-9.63091579104	-9.63091579104
chr5A:744698-746168	123.570200253	40.4236711104	29.9495650762	5.05984265136	4.37090798469	NS	NS	NS	NS	NS
chr5A:751812-752170	77.106115541	0.0	40.1556397166	182.565774085	-1.23989086046	NS	NS	NS	-9.77134306259	-2.42580809335
chr5A:752756-753735	26.0855384795	83.5467558922	0.0	113.861554737	-2.11220244707	NS	NS	NS	NS	-9.08851241906
chr5A:756696-759597	178.698448029	35.4727060302	48.0064322079	5.29910173664	4.88470056019	NS	NS	NS	NS	NS
chr5A:760515-762668	140.690551583	0.0	25.2002383784	16.8930994018	2.9171227075	NS	NS	NS	NS	NS
chr5A:827602-828340	41.3598076968	0.0	12.6001191892	3.70515983154	3.22754698808	NS	NS	NS	NS	NS
chr5A:850436-854279	307.56988361	172.044476865	111.947467814	66.3915315842	2.19518074178	NS	NS	NS	NS	NS
chr5A:878412-878717	24.9608849867	0.0	0.0	149.004373565	-2.56984273249	NS	NS	NS	-9.48454260759	-9.48454260759
chr5A:908707-909518	43.7396522689	35.4727060302	25.2002383784	314.585071746	-2.84318083071	NS	NS	NS	-2.95535771406	-3.26935063397
chr5A:930902-932009	19.8482514602	35.4727060302	35.4063130187	149.428704482	-2.91672261892	NS	NS	NS	NS	-2.17745210114
chr5A:961000-963492	29.2860765168	35.4727060302	12.6001191892	164.145143669	-2.48350756969	NS	NS	NS	NS	-3.31421099735
chr5A:1056094-1057980	59.161986474	88.4977209724	0.0	1.23505327718	5.16143909005	NS	NS	NS	5.64934407033	NS
chr5A:1058605-1061086	70.6681274858	48.074049862	0.0	4.66316477518	3.91368557062	NS	NS	NS	NS	NS
chr5A:1092072-1094309	24.6572321386	0.0	0.0	140.949917938	-2.51281512789	NS	NS	NS	-9.40893475521	-9.40893475521
chr5A:1094412-1097058	54.5470030107	252.891819085	57.5050856036	307.988530475	-2.50077432625	NS	NS	NS	NS	-2.60576125157
chr5A:1120973-1121606	25.8287951518	0.0	12.6001191892	50.53104702	NS	NS	NS	NS	NS	NS
chr5A:1156271-1157852	24.6787753874	48.074049862	0.0	99.5049727806	-2.01257444393	NS	NS	NS	NS	-8.907671633
chr5A:1158711-1160283	48.9858584826	0.0	17.3494458871	2.589736097	3.99120473832	NS	NS	NS	NS	NS
chr5A:1207345-1208502	23.934180127	0.0	0.0	161.621818463	-2.76301275278	NS	NS	NS	-9.61454260032	-9.61454260032
chr5A:1231950-1233697	535.32254081	40.4236711104	165.449410364	27.1774338958	4.25890770596	NS	NS	NS	NS	2.75468852942
chr5A:1275700-1275961	51.3291187345	0.0	22.8061938295	216.495899481	-2.08480597941	NS	NS	NS	-10.0315879657	-3.68216912627
chr5A:1297700-1301231	333.406074398	88.4977209724	59.8991301525	22.1553804927	3.83879432654	NS	2.34210265865	NS	NS	NS
chr5A:1356965-1358367	57.3700951626	35.4727060302	58.2125068482	394.148144895	-2.78149240191	NS	NS	NS	-3.28351507901	-2.96460869066
chr5A:1363287-1363522	43.2039305498	0.0	22.8061938295	214.622003435	-2.31981790959	NS	NS	NS	-10.0190118771	-3.66953755965
chr5A:1365152-1365720	24.5146791527	0.0	0.0	115.605685033	-2.23344439405	NS	NS	NS	-9.12229023658	-9.12229023658
chr5A:1365803-1366509	32.3134992926	0.0	22.8061938295	60.0229943642	NS	NS	NS	NS	NS	NS
chr5A:1381970-1382707	26.7118806137	0.0	12.6001191892	68.5027495106	NS	NS	NS	NS	NS	NS
chr5A:1400129-1400955	150.44121204	70.9454120603	225.348540516	93.292885749	NS	NS	NS	NS	NS	NS
chr5A:1402340-1403102	37.6224434103	0.0	25.2002383784	19.9623222719	NS	NS	NS	NS	NS	NS
chr5A:1411426-1414010	33.6957221534	35.4727060302	52.7557589058	196.740340241	-2.54627761965	NS	NS	NS	NS	-1.97588909323
chr5A:1415150-1417361	46.2509373143	0.0	0.0	245.970891696	-2.40476219439	NS	NS	NS	-10.2015528651	-10.2015528651
chr5A:1417966-1420556	47.5399274132	0.0	0.0	307.001903889	-2.69175696817	NS	NS	NS	-10.5282713528	-10.5282713528
chr5A:1422781-1423086	80.9203653447	0.0	0.0	4.54353523254	4.12288859369	NS	NS	NS	NS	NS
chr5A:1491878-1495176	101.202643714	0.0	55.1498034546	28.0535985451	1.80370282765	NS	NS	NS	NS	NS
chr5A:1557167-1558077	80.5182245213	0.0	0.0	4.66316477518	4.1019623575	NS	NS	NS	NS	NS
chr5A:1558177-1558865	61.7338097918	0.0	0.0	1.23505327718	5.2230804651	NS	NS	NS	NS	NS
chr5A:1565428-1566684	34.5388904439	0.0	0.0	6.017847595	2.49471013354	NS	NS	NS	NS	NS
chr5A:1579246-1582700	107.250190348	75.8963771405	42.5496842654	648.681600633	-2.59640257439	NS	NS	NS	-3.00117981344	-3.7229288129
chr5A:1584867-1585810	20.9241035901	35.4727060302	17.3494458871	155.859627959	-2.88338881326	NS	NS	NS	NS	-3.2126373037
chr5A:1595673-1598279	643.276916921	40.4236711104	163.055365815	115.291816053	2.47332387954	NS	NS	NS	NS	NS
chr5A:1598374-1600171	171.679184689	0.0	37.8003575676	17.4176058235	3.35159331808	NS	NS	NS	NS	NS
chr5A:1680243-1681541	76.6968780527	0.0	29.9495650762	4.78279431782	4.02218906201	NS	NS	NS	NS	NS
chr5A:1730770-1732163	36.2063541121	146.841789201	140.249171985	47.2225650646	NS	NS	NS	NS	NS	1.70533410775
chr5A:1732238-1734386	42.0678860549	75.8963771405	157.598617873	71.0546963593	NS	NS	NS	NS	NS	NS
chr5A:1737968-1741231	29.5859450703	0.0	12.6001191892	212.729621954	-2.83742987201	NS	NS	NS	-9.9945528158	-3.68186109265
chr5A:1787728-1788156	47.1179833207	75.8963771405	165.449410364	315.710631688	-2.7362359523	NS	NS	NS	NS	NS
chr5A:1803961-1807642	40.54417601	128.921392083	0.0	243.476188132	-2.58871738063	NS	NS	NS	NS	-10.1976392019
chr5A:1807820-1809334	47.0034470714	40.4236711104	12.6001191892	338.337299951	-2.8430714995	NS	NS	NS	-3.05187493541	-4.35122581619
chr5A:1855249-1855591	1870.90269388	151.792754281	1136.39684959	478.80273788	1.96756455273	3.53447463739	NS	NS	NS	NS
chr5A:1963710-1964817	22.2705681713	0.0	45.6123876591	128.404177127	-2.51476003158	NS	NS	NS	-9.26597697041	NS
chr5A:1965102-1965569	26.4966391205	0.0	0.0	193.38780724	-2.86790320863	NS	NS	NS	-9.86651064066	-9.86651064066
chr5A:2024151-2024538	26.1820754031	0.0	0.0	130.874283681	-2.31229159271	NS	NS	NS	-9.29428565574	-9.29428565574
chr5A:2062051-2062612	34.9897740308	48.074049862	58.2125068482	190.927836893	-2.44422658942	NS	NS	NS	NS	-1.91600382516
chr5A:2120667-2122242	52.7760188884	0.0	34.6988917741	1.23505327718	4.99802391614	NS	NS	NS	NS	NS
chr5A:2124034-2125461	39.2532934588	0.0	37.8003575676	18.5698502038	NS	NS	NS	NS	NS	NS
chr5A:2126479-2129203	62.4777138473	75.8963771405	55.1498034546	16.5792304225	1.91279099926	NS	NS	NS	NS	NS
chr5A:2148653-2153073	60.3754271388	0.0	80.350041833	295.425272832	-2.28660272279	NS	NS	NS	-10.4668685281	-1.62530483292
chr5A:2193163-2196700	240.461815738	35.4727060302	12.6001191892	48.0609404656	2.30838033352	NS	3.8562298562	NS	NS	NS
chr5A:2199134-2200906	209.568776317	0.0	29.9495650762	11.5939976652	4.00310706665	NS	NS	NS	NS	NS
chr5A:2207645-2209470	87.2196703736	80.8473422208	12.6001191892	475.165107766	-2.44691927625	NS	NS	NS	-2.54696288922	-4.84235139014
chr5A:2209550-2211220	107.272492219	0.0	22.8061938295	567.358967786	-2.40262741906	NS	NS	NS	-11.4093082157	-5.0619184257
chr5A:2215646-2217588	63.2323939365	0.0	17.3494458871	1.23505327718	5.25693075426	NS	NS	NS	NS	NS
chr5A:2264411-2265268	54.4031139418	40.4236711104	12.6001191892	20.7260877789	NS	NS	NS	NS	NS	NS
chr5A:2265417-2265955	56.1689776864	0.0	29.9495650762	21.2423951977	NS	NS	NS	NS	NS	NS
chr5A:2266140-2266552	39.9487795671	0.0	0.0	20.8006976729	NS	NS	NS	NS	NS	NS
chr5A:2266670-2267143	38.6480525585	0.0	47.2990109633	12.5151819631	NS	NS	NS	NS	NS	NS
chr5A:2287639-2288560	3.12182748558	738.791822878	901.19990605	251.426443621	-6.20688251988	-7.7990964293	-8.14510226511	NS	NS	1.93821974524
chr5A:2300566-2302462	25.192780904	0.0	0.0	174.308880018	-2.78545575428	NS	NS	NS	-9.71031364106	-9.71031364106
chr5A:2302748-2304262	63.4188512519	88.4977209724	58.2125068482	385.409676625	-2.60022806339	NS	NS	NS	-2.23200617524	-2.92679394799
chr5A:2305751-2306316	42.6138655565	0.0	0.0	248.657597532	-2.5464268103	NS	NS	NS	-10.227661589	-10.227661589
chr5A:2307951-2308321	25.486627413	0.0	0.0	126.478999634	-2.31380734435	NS	NS	NS	-9.25758840712	-9.25758840712
chr5A:2311039-2314400	73.8209504434	0.0	0.0	1.23505327718	5.47981651598	NS	NS	NS	NS	NS
chr5A:2327554-2331071	80.6660708387	40.4236711104	12.6001191892	15.1049180601	2.41975655297	NS	NS	NS	NS	NS
chr5A:2373957-2375232	39.684112924	35.4727060302	47.2990109633	16.2571624404	NS	NS	NS	NS	NS	NS
chr5A:2385794-2388392	36.1715948265	0.0	25.2002383784	166.778930812	-2.19972305612	NS	NS	NS	-9.64519225701	-2.35710300145
chr5A:2389853-2390151	67.7911252561	0.0	37.8003575676	238.368269801	-1.8052305168	NS	NS	NS	-10.1521130529	-2.29311888959
chr5A:2390696-2391633	23.9358322079	0.0	0.0	107.265982069	-2.17419776975	NS	NS	NS	NS	-9.0272890196
chr5A:2501718-2503984	48.2938488797	0.0	57.5050856036	9.5287679899	2.5237812795	NS	NS	NS	NS	NS
chr5A:2531876-2533117	92.4714853065	0.0	25.2002383784	9.00426156818	3.19406178393	NS	NS	NS	NS	NS
chr5A:2537073-2537413	42.5856084483	0.0	40.1556397166	293.230277406	-2.77719790081	NS	NS	NS	-10.4568870202	-3.11206696271
chr5A:2537758-2539151	25.339464092	40.4236711104	0.0	100.49979837	-1.9886404295	NS	NS	NS	NS	-8.92367980785
chr5A:2556674-2557001	435.817720786	405.052661572	981.744203898	525.489691712	NS	NS	NS	NS	NS	NS
chr5A:2581916-2583791	40.8452540195	0.0	0.0	2.70936563964	3.71214011765	NS	NS	NS	NS	NS
chr5A:2590831-2592170	47.9345166742	0.0	0.0	2.589736097	3.95720541694	NS	NS	NS	NS	NS
chr5A:2624661-2627665	80.8532656856	40.4236711104	17.3494458871	13.8698647829	2.55959840317	NS	NS	NS	NS	NS
chr5A:2627806-2631865	173.172399876	0.0	0.0	15.7408550215	3.40870257663	NS	NS	NS	NS	NS
chr5A:2654311-2655813	55.8387198109	0.0	12.6001191892	8.12809691891	2.66548990806	NS	NS	NS	NS	NS
chr5A:2671737-2674239	28.6380181801	0.0	40.1556397166	168.799140839	-2.56148933559	NS	NS	NS	-9.67285043343	-2.32592388572
chr5A:2675616-2677392	23.422479778	0.0	17.3494458871	148.120009913	-2.66240865436	NS	NS	NS	-9.48331136406	-3.14748853114
chr5A:2684270-2685156	51.4522606854	0.0	42.5496842654	67.67160451	NS	NS	NS	NS	NS	NS
chr5A:2711540-2714727	378.271838195	75.8963771405	408.854818012	63.554337399	2.51708846473	NS	NS	NS	NS	2.7476275978
chr5A:2782500-2786152	36.2733277542	0.0	22.8061938295	259.577868987	-2.84077558392	NS	NS	NS	-10.2885415748	-3.93924209632
chr5A:2811550-2811857	39.305466401	0.0	12.6001191892	6.53415501382	2.4363790866	NS	NS	NS	NS	NS
chr5A:2812852-2816307	41.1118717141	0.0	17.3494458871	295.24228843	-2.84558736636	NS	NS	NS	-10.4733623171	-4.13866673775
chr5A:2816382-2818510	30.8569358436	35.4727060302	0.0	170.469629843	-2.47435521955	NS	NS	NS	NS	-9.69015342827
chr5A:2839957-2843906	99.1583497393	0.0	17.3494458871	764.387461171	-2.94439414035	NS	NS	NS	-11.8384600472	-5.50427760372
chr5A:2855293-2856489	41.8691354605	40.4236711104	12.6001191892	4.94021310873	2.85988655094	NS	NS	NS	NS	NS
chr5A:2875391-2876257	24.1408159185	35.4727060302	12.6001191892	129.871259089	-2.42432529565	NS	NS	NS	NS	-2.98273033748
chr5A:3043861-3045016	273.946331103	40.4236711104	80.3112794332	359.312933247	NS	NS	NS	NS	-3.14451344879	-2.39857715286
chr5A:3053344-3056435	26.6922292072	0.0	12.6001191892	127.833682454	-2.26823251004	NS	NS	NS	-9.27394137038	-2.96567674692
chr5A:3057427-3058588	56.5428790387	0.0	0.0	2.70936563964	4.17963857699	NS	NS	NS	NS	NS
chr5A:3066331-3067287	64.6111784101	0.0	12.6001191892	2.589736097	4.38529369943	NS	NS	NS	NS	NS
chr5A:3079133-3080650	33.0866588404	0.0	0.0	148.772344881	-2.16048457627	NS	NS	NS	-9.47505953945	-9.47505953945
chr5A:3104688-3106103	59.5636266833	0.0	17.3494458871	14.625431287	1.99990781173	NS	NS	NS	NS	NS
chr5A:3221006-3221630	360.371227808	48.074049862	52.7557589058	13.3903780098	4.73354523691	NS	2.8411414797	NS	NS	NS
chr5A:3265519-3267116	195.083981749	0.0	25.2002383784	12.03569519	4.01165016881	NS	NS	NS	NS	NS
chr5A:3288807-3289346	55.5745802376	0.0	0.0	0.0	NS	NS	NS	NS	NS	NS
chr5A:3289741-3291903	160.294888273	80.8473422208	0.0	2.07342867818	6.54767212873	NS	NS	NS	NS	NS
chr5A:3309851-3310296	33.5856620137	0.0	0.0	168.419829571	-2.31410943313	NS	NS	NS	-9.65379675729	-9.65379675729
chr5A:3340299-3340594	96.0778898627	35.4727060302	47.2990109633	84.2426359296	NS	NS	NS	NS	NS	NS
chr5A:3583647-3584749	28.8606553089	296.014903867	93.618819867	143.306656748	-2.30396372067	-3.30340850745	NS	NS	NS	NS
chr5A:3618198-3620278	58.9184884827	121.271013331	170.198737062	51.6914904032	NS	NS	NS	NS	NS	NS
chr5A:3635721-3636699	43.1271880767	0.0	0.0	2.07342867818	4.62108201352	NS	NS	NS	NS	NS
chr5A:3636811-3637587	74.5364420741	40.4236711104	25.2002383784	2.589736097	4.58728894747	NS	NS	NS	NS	NS
chr5A:3637667-3639172	208.815234812	35.4727060302	12.6001191892	7.13327132954	4.789461685	NS	NS	NS	NS	NS
chr5A:3732408-3732700	42.8784559632	0.0	25.2002383784	4.66316477518	3.19596871701	NS	NS	NS	NS	NS
chr5A:3741104-3741507	227.039660717	116.320048251	42.5496842654	106.73648241	1.11164374655	NS	NS	NS	NS	NS
chr5A:3742754-3743019	103.064487403	0.0	25.2002383784	115.097576617	NS	NS	NS	NS	-9.10266211112	NS
chr5A:3746854-3747657	26.8801070505	48.074049862	35.4063130187	79.0713627385	-1.54125162168	NS	NS	NS	NS	NS
chr5A:3837794-3839433	92.4666638996	40.4236711104	184.446717155	87.8291348211	NS	NS	NS	NS	NS	NS
chr5A:3854862-3855722	6202.88665782	642.723497211	1460.19106147	589.379589291	3.39529349167	3.25984403874	NS	NS	NS	NS
chr5A:3855963-3857422	299.339202829	0.0	25.2002383784	25.5016516964	3.46047623136	NS	NS	NS	NS	NS
chr5A:3858058-3860353	187.219831229	0.0	12.6001191892	21.9979617018	3.06689642672	NS	NS	NS	NS	NS
chr5A:3981458-3982067	38.3772964532	0.0	0.0	95.2825369277	-1.31416527471	NS	NS	NS	NS	-8.84313009724
chr5A:4077029-4078723	41.469252868	35.4727060302	0.0	2.589736097	3.75020167367	NS	NS	NS	NS	NS
chr5A:4121824-4123915	74.2325781541	0.0	0.0	16.376791983	2.10724502135	NS	NS	NS	NS	NS
chr5A:4125012-4125949	37.2601822503	0.0	0.0	11.197319789	NS	NS	NS	NS	NS	NS
chr5A:4175709-4178406	167.747107357	35.4727060302	72.4992493417	25.1868141145	2.72739304033	NS	NS	NS	NS	NS
chr5A:4225444-4225664	37.9238966269	35.4727060302	0.0	5.29910173664	2.68189807753	NS	NS	NS	NS	NS
chr5A:4236650-4236826	52.2386832067	0.0	0.0	7.13327132954	NS	NS	NS	NS	NS	NS
chr5A:4253773-4255395	31.1393239326	0.0	12.6001191892	6.73659345336	2.29470454018	NS	NS	NS	NS	NS
chr5A:4262150-4263236	55.674315787	0.0	0.0	0.0	8.06070034074	NS	NS	NS	NS	NS
chr5A:4265336-4270253	240.217737442	48.074049862	60.6065513971	19.0861576226	3.55846281682	NS	NS	NS	NS	NS
chr5A:4306230-4307614	28.8847822149	0.0	12.6001191892	6.73659345336	2.18654111246	NS	NS	NS	NS	NS
chr5A:4317065-4322763	49.3881804682	146.841789201	85.7680273756	302.070858385	-2.60975148479	NS	NS	NS	NS	-2.12841383446
chr5A:4324960-4326782	59.5114742221	80.8473422208	17.3494458871	298.237870008	-2.32600352718	NS	NS	NS	NS	-4.15134074417
chr5A:4329330-4330436	56.3063258497	0.0	35.4063130187	265.969066011	-2.2372767506	NS	NS	NS	-10.3171756151	-2.99300644766
chr5A:4350205-4350748	1831.07794911	392.083229535	1154.49247912	482.182923921	1.92554227085	NS	NS	NS	NS	NS
chr5A:4445768-4446618	20.4556626924	40.4236711104	0.0	148.09138827	-2.84474490487	NS	NS	NS	NS	-9.47214314526
chr5A:4449172-4450808	38.1062325587	35.4727060302	57.5050856036	290.011834748	-2.9166535203	NS	NS	NS	-2.83313259229	-2.50656004965
chr5A:4477201-4477474	18.5695865616	0.0	0.0	129.639230404	-2.78599074577	NS	NS	NS	-9.28009281279	-9.28009281279
chr5A:4480964-4481519	17.8605766272	0.0	0.0	220.739057932	-3.6116193329	NS	NS	NS	-10.0483599412	-10.0483599412
chr5A:4483050-4483315	21.3678313029	0.0	17.3494458871	134.070366495	-2.63047286319	NS	NS	NS	-9.32030264468	-2.98338972359
chr5A:4492957-4493353	22.5307211966	0.0	0.0	128.912285543	-2.51613196993	NS	NS	NS	-9.2821902028	-9.2821902028
chr5A:4499902-4500517	20.5897829304	0.0	0.0	127.16189345	-2.61953689751	NS	NS	NS	-9.25946692231	-9.25946692231
chr5A:4520058-4520321	22.2674369633	0.0	0.0	100.223718639	-2.16656655108	NS	NS	NS	NS	-8.91550069826
chr5A:4529285-4531289	20.2861300822	0.0	0.0	163.821138482	-3.00830601676	NS	NS	NS	-9.62649892546	-9.62649892546
chr5A:4533305-4541632	1067.6995299	207.517182895	594.289547242	6839.0661843	-2.67909605363	NS	NS	NS	-5.06490764146	-3.58726200643
chr5A:4541709-4546242	606.960255023	212.468147975	219.814267774	4141.11734451	-2.77013672924	NS	NS	NS	-4.33427413511	-4.31590451859
chr5A:4546490-4549210	78.8405909695	0.0	0.0	556.640166167	-2.81874347398	NS	NS	NS	-11.3816935387	-11.3816935387
chr5A:4551774-4552973	46.6588012114	35.4727060302	12.6001191892	367.738801098	-2.97638781099	NS	NS	NS	-3.18126847376	-4.47232564814
chr5A:4554886-4557075	127.556864685	0.0	110.260844509	834.371753445	-2.70825722871	NS	NS	NS	-11.9644311105	-3.03349887506
chr5A:4558673-4559923	55.6270521506	0.0	35.4063130187	408.714395691	-2.87412602243	NS	NS	NS	-10.9365028652	-3.61256868673
chr5A:4562414-4563853	72.9618863516	35.4727060302	17.3494458871	591.362978672	-3.0152501476	NS	NS	NS	-3.86261537047	-5.13339365512
chr5A:4563953-4565007	59.1387442077	35.4727060302	80.3112794332	412.576005711	-2.80075836933	NS	NS	NS	-3.34584022422	-2.59120648601
chr5A:4566129-4569370	196.619874172	40.4236711104	156.580653413	1360.4616803	-2.7901429099	NS	NS	NS	-5.05691610766	-3.30111434513
chr5A:4569470-4572096	30.7393358041	0.0	29.9495650762	215.034110714	-2.80376515259	NS	NS	NS	-10.0139125343	-2.70369306855
chr5A:4572240-4574003	28.7351407727	0.0	17.3494458871	163.42639781	-2.50877402951	NS	NS	NS	-9.62075967877	-3.28540826351
chr5A:4575006-4576202	104.802267604	0.0	48.0064322079	301.644590264	-1.52225174662	NS	NS	NS	-10.496003179	-2.60388836652
chr5A:4576281-4577152	91.7248926679	80.8473422208	17.3494458871	657.028533998	-2.83800627633	NS	NS	NS	-3.01075786519	-5.28606726249
chr5A:4577283-4577680	24.2053114394	0.0	12.6001191892	197.319033917	-3.00931352122	NS	NS	NS	-9.87825785746	-3.5659394643
chr5A:4578265-4578313	27.9048139219	0.0	0.0	86.4816824016	-1.62260362198	NS	NS	NS	NS	-8.69394482178
chr5A:4578612-4579154	24.576869506	40.4236711104	0.0	153.187082965	-2.63531553424	NS	NS	NS	NS	-9.52556597504
chr5A:4580300-4580570	55.7924932868	0.0	25.2002383784	266.734768723	-2.25125577514	NS	NS	NS	-10.318256363	-3.02820818372
chr5A:4580685-4582761	208.856462831	0.0	92.9113986223	1051.71422733	-2.33174376831	NS	NS	NS	-12.2984123343	-3.63355064408
chr5A:4582890-4583453	27.7006562517	0.0	0.0	126.129278612	-2.18425219371	NS	NS	NS	-9.24446005023	-9.24446005023
chr5A:4584529-4585602	59.1527862849	0.0	22.8061938295	339.982523303	-2.51827966495	NS	NS	NS	-10.6685844632	-4.32025640952
chr5A:4587696-4588961	31.5259517602	40.4236711104	45.6123876591	195.507224169	-2.62989169731	NS	NS	NS	NS	-2.51759851778
chr5A:4591355-4593265	31.3702882734	35.4727060302	0.0	252.250358221	-3.00483479569	NS	NS	NS	-2.64115130293	-10.2454335573
chr5A:4593451-4595565	21.4068937443	48.074049862	34.6988917741	181.488139598	-3.06811144893	NS	NS	NS	NS	-2.43242392095
chr5A:4603929-4606376	42.5798935831	40.4236711104	17.3494458871	222.611016774	-2.38254561499	NS	NS	NS	NS	-3.72645074866
chr5A:4616809-4618866	19.2790766289	35.4727060302	22.8061938295	189.489376574	-3.28455528282	NS	NS	NS	NS	-3.48267120701
chr5A:4652604-4653365	19.9362882181	0.0	0.0	127.880639308	-2.67401349716	NS	NS	NS	-9.26607681716	-9.26607681716
chr5A:4686164-4690444	61.3575276456	0.0	0.0	502.028672682	-3.03127319579	NS	NS	NS	-11.2349040025	-11.2349040025
chr5A:4690572-4692512	17.552688041	0.0	52.7557589058	174.676936251	-3.2998062199	NS	NS	NS	-9.70616589104	-1.79385607439
chr5A:4714960-4715881	33.2132779067	0.0	0.0	162.910090392	-2.2912743713	NS	NS	NS	-9.61468896062	-9.61468896062
chr5A:4798987-4801060	225.66376769	0.0	97.6994877201	40.3663420686	2.43475279429	NS	NS	NS	NS	NS
chr5A:4836593-4837375	22.5659993434	0.0	0.0	76.6676670753	-1.76799458948	NS	NS	NS	NS	-8.53692123192
chr5A:4869623-4870994	74.4278815427	35.4727060302	29.9495650762	11.9160656474	2.62863886043	NS	NS	NS	NS	NS
chr5A:4874958-4878038	25.7188692376	0.0	0.0	226.262957954	-3.13440080933	NS	NS	NS	-10.0922124538	-10.0922124538
chr5A:4888713-4890512	440.906476596	35.4727060302	47.2990109633	7.01364178691	5.87310937178	NS	3.14527946372	NS	NS	NS
chr5A:4901823-4903193	54.9759681418	0.0	25.2002383784	11.4365788743	2.21433252824	NS	NS	NS	NS	NS
chr5A:4910306-4915542	107.100548906	0.0	12.6001191892	274.689048845	-1.36199559995	NS	NS	NS	-10.3666224446	-4.05310260373
chr5A:4974913-4976629	88.8982348918	0.0	12.6001191892	5.29910173664	3.89385619488	NS	NS	NS	NS	NS
chr5A:4977151-4978611	154.056113308	0.0	0.0	7.37253041482	4.34020947697	NS	NS	NS	NS	NS
chr5A:4990437-4991732	38.6985060022	0.0	0.0	8.48795414936	2.12303633182	NS	NS	NS	NS	NS
chr5A:5021226-5025794	62.214181034	0.0	22.8061938295	272.338571833	-2.13045875594	NS	NS	NS	-10.3538554379	-4.00499979237
chr5A:5038878-5039565	98.3366285903	0.0	173.300202855	150.025883593	NS	NS	NS	NS	NS	NS
chr5A:5088186-5091820	57.6326588914	48.074049862	12.6001191892	308.170546275	-2.41728750895	NS	NS	NS	-2.90734731377	-4.21641886978
chr5A:5101429-5101656	33.6999578915	35.4727060302	48.0064322079	74.8344660849	NS	NS	NS	NS	NS	NS
chr5A:5123551-5125165	104.20521908	83.5467558922	111.947467814	42.8814682716	1.27706542291	NS	NS	NS	NS	NS
chr5A:5132008-5132215	24.4529015146	40.4236711104	0.0	83.6076675707	-1.77054553655	NS	NS	NS	NS	-8.65284200874
chr5A:5153185-5154780	29.0453345264	0.0	45.6123876591	185.857858034	-2.67822510491	NS	NS	NS	-9.80858415041	-2.44795981731
chr5A:5169676-5171237	51.0432248405	0.0	12.6001191892	7.13327132954	2.77417851404	NS	NS	NS	NS	NS
chr5A:5204812-5208469	46.3431042743	0.0	0.0	294.081845046	-2.66785707124	NS	NS	NS	-10.4692777487	-10.4692777487
chr5A:5234460-5237641	89.4845366815	0.0	110.299606909	12.1553247326	2.883188395	NS	NS	NS	NS	3.37169253142
chr5A:5245788-5250265	58.2721115264	35.4727060302	52.7557589058	382.120648707	-2.71357460716	NS	NS	NS	-3.23759846075	-2.93143678141
chr5A:5270977-5273443	267.912644775	35.4727060302	34.6988917741	5.89821805236	5.45457928068	NS	2.99426506113	NS	NS	NS
chr5A:5294679-5296884	141.562102389	40.4236711104	0.0	13.9894943255	3.37168617372	NS	9.40614826772	NS	NS	NS
chr5A:5493119-5495313	79.9740905354	48.074049862	0.0	9.32632955036	3.11795057893	NS	NS	NS	NS	NS
chr5A:5513861-5515603	25.7771697603	40.4236711104	17.3494458871	60.7253422167	NS	NS	NS	NS	NS	NS
chr5A:5522171-5524820	325.766461668	116.320048251	316.845096649	802.924926842	-1.30201466293	NS	NS	NS	-2.72266562994	NS
chr5A:5524954-5529169	116.936258566	35.4727060302	52.0483376612	788.719501879	-2.75332519374	NS	NS	NS	-4.27935221574	-3.96807278907
chr5A:5529825-5533418	148.062020555	80.8473422208	0.0	595.09564132	-2.00346869471	NS	9.47093822796	NS	-2.86487831966	-11.4744069227
chr6A:2805-4559	148.666195043	0.0	110.968265754	1137.5437245	-2.93279392019	NS	NS	NS	-12.4096196768	-3.48367040037
chr6A:4709-7399	179.507129549	40.4236711104	75.5619527353	922.57021306	-2.35897594316	NS	NS	NS	-4.49451186091	-3.76705005342
chr6A:7480-10304	54.8909570559	0.0	22.8061938295	199.172657547	-1.86079084538	NS	NS	NS	-9.90416329647	-3.55468029184
chr6A:13110-16835	565.840988283	182.314495231	1241.00669014	1178.75984723	NS	NS	NS	NS	-2.55984332335	NS
chr6A:18839-23335	46.3791697333	0.0	52.7557589058	498.146640022	-3.42023956322	NS	NS	NS	-11.220821527	-3.30995430098
chr6A:163651-166782	157.999105573	0.0	0.0	12.4323730662	3.57275301704	NS	NS	NS	NS	NS
chr6A:174348-175255	37.4829542147	0.0	25.2002383784	28.0986181937	NS	NS	NS	NS	NS	NS
chr6A:189135-191801	74.8740873767	0.0	17.3494458871	15.463806688	2.29176990386	NS	NS	NS	NS	NS
chr6A:202672-205658	37.2673381244	0.0	17.3494458871	200.012970153	-2.42122236987	NS	NS	NS	-9.90851253647	-3.57363009113
chr6A:207350-208942	20.3078462847	0.0	0.0	149.638373322	-2.87486497176	NS	NS	NS	-9.49298442732	-9.49298442732
chr6A:275559-279483	59.3890908939	0.0	0.0	394.073535001	-2.73095971837	NS	NS	NS	-10.8870536399	-10.8870536399
chr6A:280881-283518	32.0369990225	0.0	0.0	213.398054968	-2.73392327519	NS	NS	NS	-10.0050950807	-10.0050950807
chr6A:283864-286332	69.8448421548	75.8963771405	22.8061938295	524.246439432	-2.90461871729	NS	NS	NS	-2.69277007299	-4.94727133962
chr6A:300553-300821	91.2071022466	0.0	25.2002383784	24.3106494653	1.91476044585	NS	NS	NS	NS	NS
chr6A:332395-332650	50.0339336374	0.0	34.6988917741	155.575349225	-1.64121584336	NS	NS	NS	-9.55135810038	-2.21969441197
chr6A:365871-366559	655.053429932	450.427297763	992.144534554	261.337428686	1.31782610478	NS	NS	NS	NS	1.97143184337
chr6A:366880-367520	502.536276372	35.4727060302	124.547587003	55.5162797773	3.18339476398	3.62701059281	NS	NS	NS	NS
chr6A:375013-377772	144.123811578	83.5467558922	149.747825381	71.5259841295	NS	NS	NS	NS	NS	NS
chr6A:390025-390375	76.0962093694	0.0	0.0	24.984375675	1.55942651706	NS	NS	NS	NS	NS
chr6A:390607-391018	194.928254298	40.4236711104	12.6001191892	41.2793273636	2.16159016179	NS	3.55411638427	NS	NS	NS
chr6A:398679-400244	37.7235613695	40.4236711104	0.0	7.97164673054	2.2788672782	NS	NS	NS	NS	NS
chr6A:479562-480910	80.187380977	0.0	0.0	2.47010655436	4.70671237575	NS	NS	NS	NS	NS
chr6A:534930-536826	102.088590713	75.8963771405	55.1498034546	23.2708042273	2.05879499695	NS	NS	NS	NS	NS
chr6A:556734-557711	99.4692810246	0.0	12.6001191892	7.25290087218	3.71813069567	NS	NS	NS	NS	NS
chr6A:558087-559285	43.3361290358	0.0	17.3494458871	0.0	7.70073039659	NS	NS	NS	NS	NS
chr6A:564603-566104	40.7053814082	0.0	0.0	37.1406690102	NS	NS	NS	NS	NS	NS
chr6A:570759-572959	150.677419932	40.4236711104	0.0	49.8951100585	1.58675273253	NS	9.49549694482	NS	NS	-7.90874421229
chr6A:578237-580075	41.6406779306	0.0	92.9501610222	31.2874706064	NS	NS	NS	NS	NS	NS
chr6A:601230-604247	146.623148642	35.4727060302	63.0005959459	21.7587026165	2.72347614599	NS	NS	NS	NS	NS
chr6A:701108-702657	129.894621753	0.0	22.8061938295	3.30848195536	5.34891717272	NS	NS	NS	NS	NS
chr6A:731643-731850	35.2409467575	936.038987407	155.911994568	46.0703206843	NS	-4.72127586364	-2.19734872988	NS	4.34348651049	1.81955937673
chr6A:772816-775871	117.218886417	0.0	12.6001191892	14.6632205353	2.8855762863	NS	NS	NS	NS	NS
chr6A:794895-796392	70.3251337066	0.0	17.3494458871	2.47010655436	4.51989616388	NS	NS	NS	NS	NS
chr6A:796478-798329	136.204517589	0.0	0.0	2.07342867818	6.31048216036	NS	NS	NS	NS	NS
chr6A:798413-798932	43.9116718189	0.0	0.0	0.0	7.71952170208	NS	NS	NS	NS	NS
chr6A:824000-824243	48.8069023388	0.0	0.0	2.70936563964	NS	NS	NS	NS	NS	NS
chr6A:879487-880844	29.5406876307	0.0	68.4185814886	5.29910173664	NS	NS	NS	NS	NS	NS
chr6A:916423-916716	41.6132468629	0.0	0.0	0.0	7.64426726481	NS	NS	NS	NS	NS
chr6A:1028074-1030871	553.40956755	278.462594955	835.292100326	244.766397266	NS	NS	NS	NS	NS	1.8401545197
chr6A:1071792-1072245	48.7134878046	0.0	12.6001191892	95.0892660936	-0.961403319856	NS	NS	NS	NS	-2.52401768618
chr6A:1084541-1086432	39.119211339	0.0	0.0	3.30848195536	3.60347903753	NS	NS	NS	NS	NS
chr6A:1248835-1249838	101.977953113	80.8473422208	25.2002383784	6.13747713764	4.04550266032	NS	NS	NS	NS	NS
chr6A:1251081-1252027	120.245711251	0.0	34.6988917741	1.35468281982	6.15964362907	NS	NS	NS	NS	NS
chr6A:1252156-1253878	105.679107677	0.0	0.0	5.89821805236	4.11250083089	NS	NS	NS	NS	NS
chr6A:1353410-1355959	17.7501705801	88.4977209724	17.3494458871	173.462305614	-3.28033014269	NS	NS	NS	NS	-3.37586763706
chr6A:1408837-1410826	57.5170855298	0.0	0.0	271.065729308	-2.23597156594	NS	NS	NS	-10.3460910789	-10.3460910789
chr6A:1415774-1417960	34.3774739738	48.074049862	12.6001191892	270.430760949	-2.96977925944	NS	NS	NS	-2.71905070345	-4.02891342381
chr6A:1419217-1419377	34.7376410382	0.0	17.3494458871	129.954067986	-1.90023728143	NS	NS	NS	-9.28914890034	-2.95311926536
chr6A:1431153-1432716	79.7669078031	48.074049862	62.9618335461	401.27739159	-2.32589116056	NS	NS	NS	-3.28521103862	-2.9647650113
chr6A:1435156-1435822	33.1693266405	0.0	58.2125068482	264.892400127	-2.99227120449	NS	NS	NS	-10.3118005219	-2.38660852521
chr6A:1436401-1436867	22.8892361802	0.0	0.0	177.011983859	-2.94645050063	NS	NS	NS	-9.73815493315	-9.73815493315
chr6A:1437459-1438265	46.4402268669	0.0	22.8061938295	242.002844373	-2.38607565725	NS	NS	NS	-10.1886534325	-3.83932154607
chr6A:1448382-1451584	29.7378242623	40.4236711104	0.0	194.363178792	-2.69763616145	NS	NS	NS	NS	-9.86132553499
chr6A:1455059-1460264	223.735047076	96.148099724	100.054769869	1443.93458888	-2.68927307489	NS	NS	NS	-4.12845579285	-3.8516861286
chr6A:1460387-1462070	150.680888229	0.0	22.8061938295	897.78425168	-2.57474980048	NS	NS	NS	-12.0712410013	-5.7243131097
chr6A:1462164-1464270	238.757077155	40.4236711104	88.1620719245	1497.48745174	-2.64842579017	NS	NS	NS	-5.19496188987	-4.15934262487
chr6A:1464437-1465402	100.682405082	0.0	12.6001191892	664.529861561	-2.72067793277	NS	NS	NS	-11.6359687702	-5.32158346704
chr6A:1465557-1474696	588.459131269	119.019461922	238.57855615	3680.3449707	-2.64447392786	NS	NS	NS	-4.91716360021	-4.03520652708
chr6A:1474803-1475606	21.5945312161	0.0	12.6001191892	197.589820453	-3.18067002014	NS	NS	NS	-9.88626366339	-3.57400091379
chr6A:1475833-1481832	494.353289499	151.792754281	263.778794529	3205.07581302	-2.69631312675	NS	NS	NS	-4.31143411676	-3.65241311749
chr6A:1482799-1486821	242.010988772	146.841789201	128.317711641	1710.12442854	-2.81986079526	NS	NS	NS	-3.41113980862	-3.84699300215
chr6A:1486957-1498413	1303.27770899	323.837231146	552.719065036	8916.88826968	-2.77430536362	NS	NS	NS	-4.77682904015	-4.06863278862
chr6A:1498529-1503329	842.85142198	154.492167952	481.043524139	4664.47502746	-2.46827151063	NS	NS	NS	-4.85204416688	-3.24096899845
chr6A:1504346-1512403	895.589301794	382.181299374	468.32711775	6292.12397885	-2.81249532102	NS	NS	NS	-3.97842184643	-3.85020995066
chr6A:1513134-1516448	244.823727034	83.5467558922	92.9113986223	1785.11340761	-2.86527668513	NS	NS	NS	-4.45010947096	-4.39538826328
chr6A:1516631-1522310	643.901945607	202.118355552	328.155470564	4499.60091973	-2.80464205075	NS	NS	NS	-4.4643475563	-3.85638473726
chr6A:1522400-1530020	537.254595495	0.0	245.721927397	3458.22469573	-2.68600306674	11.3286254035	NS	NS	-14.0146284702	-3.86107676262
chr6A:1550639-1552635	34.0610852219	40.4236711104	12.6001191892	238.202652007	-2.79688763414	NS	NS	NS	-2.54112739715	-3.8412681982
chr6A:1558365-1559942	25.231017305	0.0	22.8061938295	203.394124798	-3.00723293551	NS	NS	NS	-9.93600225778	-3.58644948856
chr6A:1562407-1567145	72.0135848643	48.074049862	37.8003575676	392.308013462	-2.44131047328	NS	NS	NS	-3.25287545935	-3.01368416535
chr6A:1568411-1569470	23.3507902648	0.0	12.6001191892	123.171486282	-2.40304720384	NS	NS	NS	-9.22002267794	-2.91389008154
chr6A:1569556-1572145	19.8123202268	0.0	0.0	172.401069133	-3.10870118637	NS	NS	NS	-9.69062010251	-9.69062010251
chr6A:1579752-1582277	23.5781432647	48.074049862	22.8061938295	224.542456064	-3.23314539517	NS	NS	NS	NS	-3.71409777863
chr6A:1603610-1605707	18.962687877	0.0	0.0	149.040225609	-2.96792963409	NS	NS	NS	-9.48781504938	-9.48781504938
chr6A:1606451-1607705	15.4546071609	0.0	0.0	161.646415472	-3.36387869516	NS	NS	NS	-9.59356383769	-9.59356383769
chr6A:1608854-1610545	21.9256151319	0.0	0.0	212.138704641	-3.25671242572	NS	NS	NS	-9.98649806097	-9.98649806097
chr6A:1638111-1642402	22.0589093295	0.0	42.5496842654	246.643649303	-3.46628158411	NS	NS	NS	-10.2074940487	-2.32943480003
chr6A:1668127-1672514	55.3233993024	35.4727060302	22.8061938295	380.876427825	-2.78524264245	NS	NS	NS	-3.23466895369	-4.49144333179
chr6A:1734395-1737134	522.151173879	189.964873983	406.499535863	98.1043017096	2.37861584741	NS	NS	NS	NS	2.1653938681
chr6A:1748536-1749747	5857.62565176	225.437580013	923.45417225	358.67587746	4.02907482556	4.60921691735	2.61175098931	NS	NS	NS
chr6A:1753034-1754834	47.2040983266	0.0	0.0	0.0	7.82440399271	NS	NS	NS	NS	NS
chr6A:1759094-1760023	101.674435101	0.0	0.0	0.0	8.927568879	NS	NS	NS	NS	NS
chr6A:1790422-1796786	4396.63951913	607.330565238	262.402714439	130.184159466	5.05659732986	2.91261389525	3.99915101849	NS	2.14398343461	NS
chr6A:1804778-1806160	47.6934586861	35.4727060302	0.0	2.589736097	3.95264735289	NS	NS	NS	NS	NS
chr6A:1806241-1808805	275.031163532	0.0	52.7557589058	13.0314893819	4.35767365755	10.3631576592	2.45173089327	NS	NS	NS
chr6A:1879402-1880164	18.826502843	48.074049862	40.1556397166	140.110573935	-2.88905098933	NS	NS	NS	NS	-2.05286649398
chr6A:1915863-1919606	287.827799005	35.4727060302	42.5496842654	30.3294656628	3.25947229496	NS	NS	NS	NS	NS
chr6A:1927460-1929513	23.0058372255	0.0	70.8126260374	122.701167114	-2.41060029306	NS	NS	NS	-9.20648018941	NS
chr6A:1930762-1931904	33.291642551	0.0	40.1556397166	254.137746465	-2.92579383492	NS	NS	NS	-10.250092641	-2.90466470832
chr6A:1933930-1934544	24.952384821	40.4236711104	12.6001191892	170.23856976	-2.76722269991	NS	NS	NS	NS	-3.36995893897
chr6A:1937305-1939493	28.5030719017	40.4236711104	22.8061938295	203.681309339	-2.8320908674	NS	NS	NS	NS	-3.58401959737
chr6A:1951251-1951794	22.1054055247	0.0	17.3494458871	90.9414401347	-2.03310088372	NS	NS	NS	NS	NS
chr6A:2195200-2195670	977.215439316	240.290475253	879.256627081	188.087736901	2.36324622354	NS	NS	NS	NS	2.27966870569
chr6A:2268803-2269220	322.532829389	0.0	34.6988917741	71.8480521117	2.13692991915	NS	NS	NS	NS	NS
chr6A:2373313-2375404	85.7005413642	70.9454120603	12.6001191892	27.8593591084	1.64606691365	NS	NS	NS	NS	NS
chr6A:2396351-2397442	10684.7968768	736.092409207	1464.19420453	474.396349022	4.49177101613	3.82022334559	2.83476667253	NS	NS	1.65700434359
chr6A:2428753-2429957	23.4453679284	0.0	22.8061938295	90.6949506491	-1.95392342695	NS	NS	NS	NS	NS
chr6A:2432963-2434468	32.5177624988	0.0	29.9495650762	7.25290087218	2.11592308438	NS	NS	NS	NS	NS
chr6A:2626501-2628046	22.9341477123	0.0	29.9495650762	139.333616188	-2.5814199581	NS	NS	NS	-9.3733549243	-2.06511509786
chr6A:2654946-2659712	99.7777763709	70.9454120603	45.6123876591	459.344349655	-2.20532735952	NS	NS	NS	-2.51360274403	-3.7517291954
chr6A:2659800-2661805	38.5902614685	0.0	0.0	226.066781312	-2.55364276471	NS	NS	NS	-10.0889631748	-10.0889631748
chr6A:2677803-2680563	43.2508400702	40.4236711104	12.6001191892	227.699481068	-2.39805746531	NS	NS	NS	NS	-3.78737357577
chr6A:2692433-2694727	262.409270246	80.8473422208	42.5496842654	55.9497782993	2.20631333795	NS	NS	NS	NS	NS
chr6A:2807187-2809304	45.4930585993	0.0	29.9495650762	6.017847595	2.89053089347	NS	NS	NS	NS	NS
chr6A:2817473-2818446	70.4769454809	40.4236711104	17.3494458871	2.589736097	4.50803398944	NS	NS	NS	NS	NS
chr6A:2819330-2820541	275.36980031	0.0	12.6001191892	3.428111498	6.42618047402	NS	NS	NS	NS	NS
chr6A:2820624-2821920	580.74198599	48.074049862	40.1556397166	7.64957874836	6.0333683101	NS	NS	NS	NS	NS
chr6A:2822100-2822327	79.8837281288	0.0	0.0	1.35468281982	5.57547723009	NS	NS	NS	NS	NS
chr6A:2836974-2839066	68.5592699621	70.9454120603	67.7499226438	5.77858850972	3.49998495859	NS	NS	NS	NS	3.68911658922
chr6A:2918966-2919968	106.238956302	0.0	0.0	3.428111498	5.04209383867	NS	NS	NS	NS	NS
chr6A:2920470-2921952	128.803168729	40.4236711104	12.6001191892	7.13327132954	4.09388777122	NS	NS	NS	NS	NS
chr6A:2922030-2923291	63.8956662983	0.0	0.0	1.23505327718	5.27259622443	NS	NS	NS	NS	NS
chr6A:2951282-2953140	45.1688608865	0.0	0.0	1.35468281982	4.75705679623	NS	NS	NS	NS	NS
chr6A:2953223-2954475	42.9926551236	0.0	0.0	0.0	7.68929587832	NS	NS	NS	NS	NS
chr6A:2956147-2960451	179.748348219	48.074049862	37.8003575676	10.1196853027	3.95031966235	NS	NS	NS	NS	NS
chr6A:2960985-2962486	52.5268822683	0.0	0.0	2.589736097	4.08886719631	NS	NS	NS	NS	NS
chr6A:3106319-3108431	22.9832949826	0.0	0.0	118.472469463	-2.36588057489	NS	NS	NS	-9.16036233338	-9.16036233338
chr6A:3119209-3123966	50.1583817617	40.4236711104	48.0064322079	244.443360682	-2.28539606364	NS	NS	NS	-2.58575595167	-2.30693238576
chr6A:3183099-3183617	50.0274396685	0.0	0.0	0.0	7.90634024301	NS	NS	NS	NS	NS
chr6A:3184195-3184683	147.598292074	0.0	0.0	1.23505327718	6.46132368865	NS	NS	NS	NS	NS
chr6A:3184806-3185582	105.10029885	35.4727060302	47.2990109633	5.77858850972	4.11074294514	NS	NS	NS	NS	NS
chr6A:3234400-3234714	168.474221543	0.0	0.0	0.0	9.6566124045	NS	9.6566124045	NS	NS	NS
chr6A:3271902-3272594	109.47805901	0.0	0.0	27.7765502115	1.96148833119	NS	9.03531731928	NS	NS	NS
chr6A:3330160-3332003	26.9853170936	0.0	0.0	205.256916034	-2.92805273683	NS	NS	NS	-9.95521497707	-9.95521497707
chr6A:3376311-3378622	338.837107018	0.0	0.0	4.54353523254	6.18788436781	NS	NS	NS	NS	NS
chr6A:3416688-3420957	204.86924142	35.4727060302	47.2990109633	9.445959093	4.47946770556	NS	NS	NS	NS	NS
chr6A:3430995-3433472	24.2442009271	40.4236711104	17.3494458871	187.885298461	-2.95520012472	NS	NS	NS	NS	-3.49229649101
chr6A:3448100-3448473	65.8033830053	0.0	37.8003575676	232.168406406	-1.82181603748	NS	NS	NS	-10.1252331085	-2.26636363644
chr6A:3482034-3483251	41.674918965	0.0	0.0	8.48795414936	2.23261496744	NS	NS	NS	NS	NS
chr6A:3483803-3485442	57.6982589423	40.4236711104	0.0	1.35468281982	5.11031634059	NS	NS	NS	NS	NS
chr6A:3537041-3541344	132.255523761	0.0	50.4004767568	10.6810123702	3.63678649466	NS	NS	NS	NS	NS
chr6A:3544482-3544821	65.5466478861	0.0	0.0	0.0	8.29556337482	NS	NS	NS	NS	NS
chr6A:3544916-3545435	203.272157028	48.074049862	0.0	3.428111498	5.98797464107	NS	NS	NS	NS	NS
chr6A:3545525-3546071	212.779471966	0.0	0.0	0.0	9.99140294989	NS	NS	NS	NS	NS
chr6A:3546176-3547700	351.454415814	48.074049862	0.0	8.36832460672	5.29100996205	NS	NS	NS	NS	NS
chr6A:3550647-3552655	24.3261482227	0.0	17.3494458871	2.47010655436	3.00203686327	NS	NS	NS	NS	NS
chr6A:3589668-3590909	64.2694621147	75.8963771405	0.0	13.3535573641	2.34003220449	NS	NS	NS	NS	NS
chr6A:3621400-3623561	63.5504933685	48.074049862	17.3494458871	542.944118181	-3.09113049768	NS	NS	NS	-3.72244589846	-5.01014608973
chr6A:3632128-3633547	50.630337283	0.0	0.0	0.0	7.92504744513	NS	NS	NS	NS	NS
chr6A:3656933-3657703	25.0287902052	0.0	0.0	126.607796782	-2.33214823961	NS	NS	NS	-9.24912802392	-9.24912802392
chr6A:3691865-3694002	39.6310846417	40.4236711104	0.0	2.47010655436	3.69922473496	NS	NS	NS	NS	NS
chr6A:3708798-3712116	67.0713481066	0.0	42.5496842654	17.4176058235	1.97906348668	NS	NS	NS	NS	NS
chr6A:3813352-3814919	39.6734805445	0.0	17.3494458871	250.985714698	-2.655542948	NS	NS	NS	-10.2335967976	-3.89876421489
chr6A:3817150-3818034	29.4332398378	0.0	17.3494458871	143.068366265	-2.27448690781	NS	NS	NS	-9.42401872495	-3.08824967471
chr6A:3856079-3858457	247.8039325	0.0	124.547587003	30.726143539	2.99683788946	NS	NS	NS	NS	2.08232176438
chr6A:3962764-3962903	37.0927437357	0.0	12.6001191892	7.25290087218	2.30504828475	NS	NS	NS	NS	NS
chr6A:3991022-3993320	77.3958318479	48.074049862	260.04743229	93.3665270404	NS	NS	NS	NS	NS	1.57752618563
chr6A:4022078-4024636	72.8603345861	0.0	0.0	1.35468281982	5.4436936171	NS	NS	NS	NS	NS
chr6A:4047709-4049973	65.0685940841	83.5467558922	34.6988917741	401.919290391	-2.62939930714	NS	NS	NS	-2.30567754804	-3.58602497765
chr6A:4082715-4083417	20.6616453972	35.4727060302	0.0	157.527211156	-2.9208550323	NS	NS	NS	NS	-9.56859102108
chr6A:4083700-4084205	37.9983046328	70.9454120603	0.0	263.776976392	-2.78647800928	NS	NS	NS	NS	-10.3055271992
chr6A:4104306-4104564	43.7007627812	119.019461922	0.0	144.323842182	-1.74330225302	NS	NS	NS	NS	-9.45847609781
chr6A:4105900-4106309	147.340582506	0.0	62.9618335461	887.554773084	-2.59180603818	NS	NS	NS	-12.0560236062	-4.11506510888
chr6A:4108450-4108751	37.7968648453	0.0	0.0	126.877614716	-1.75719120397	NS	NS	NS	-9.26482760675	-9.26482760675
chr6A:4171371-4172155	2576.90992611	35.4727060302	89.8486952287	82.7692921697	4.94092429483	5.98512975742	4.71454997888	NS	NS	NS
chr6A:4174635-4175055	218.165478009	0.0	167.097271268	54.9999723585	2.00461694836	NS	NS	NS	NS	1.71598375635
chr6A:4205222-4205264	42.9995413266	0.0	0.0	0.0	NS	NS	NS	NS	NS	NS
chr6A:4226558-4229219	115.87477333	0.0	29.9495650762	5.89821805236	4.24531142355	NS	NS	NS	NS	NS
chr6A:4259494-4260949	38.750333647	0.0	0.0	131.420181346	-1.77235327503	NS	NS	NS	-9.31524257513	-9.31524257513
chr6A:4261026-4264969	64.6521244853	75.8963771405	29.9495650762	167.8503035	-1.38095820995	NS	NS	NS	NS	-2.34902319897
chr6A:4290801-4291314	39.6225082397	0.0	0.0	6.29489592854	2.47025201798	NS	NS	NS	NS	NS
chr6A:4430090-4431788	25.8619023565	0.0	17.3494458871	61.3685095785	NS	NS	NS	NS	NS	NS
chr6A:4468776-4471278	62.180180371	0.0	42.5496842654	7.25290087218	3.04657818815	NS	NS	NS	NS	NS
chr6A:4476079-4477102	27.6596345502	0.0	12.6001191892	174.069620932	-2.65075351021	NS	NS	NS	-9.70862613127	-3.39686350893
chr6A:4477269-4479567	46.1723997162	0.0	0.0	311.978937643	-2.75738646703	NS	NS	NS	-10.5525769552	-10.5525769552
chr6A:4501961-4504974	59.9022029522	35.4727060302	0.0	6.017847595	3.28614740564	NS	NS	NS	NS	NS
chr6A:4560626-4561051	24.6461483156	0.0	0.0	101.705261402	-2.03230170259	NS	NS	NS	NS	-8.92734630399
chr6A:4597900-4598164	43.0795498432	0.0	17.3494458871	82.09556596	NS	NS	NS	NS	NS	NS
chr6A:4629602-4630691	16.4050121723	0.0	0.0	163.980494478	-3.31040674202	NS	NS	NS	-9.62858641635	-9.62858641635
chr6A:4630775-4633962	44.2510454386	0.0	35.4063130187	330.871824432	-2.90084070185	NS	NS	NS	-10.6359518692	-3.31189208049
chr6A:4634883-4636189	19.5273197909	0.0	45.6123876591	174.622748997	-3.15430154108	NS	NS	NS	-9.71676739826	-2.3542032396
chr6A:4637373-4638957	62.334086241	48.074049862	40.1556397166	382.994876152	-2.61965353028	NS	NS	NS	-3.22390034091	-3.50235457166
chr6A:4639096-4639868	47.8999215238	40.4236711104	0.0	480.450867039	-3.31540107122	NS	NS	NS	-3.5507683878	-11.1636441481
chr6A:4640033-4640764	42.6586041349	70.9454120603	17.3494458871	224.794907389	-2.39805375016	NS	NS	NS	NS	-3.74441405221
chr6A:4641276-4642287	35.6138109975	0.0	0.0	403.583817556	-3.49456058171	NS	NS	NS	-10.9166527473	-10.9166527473
chr6A:4642382-4645533	138.193510868	35.4727060302	93.618819867	658.62538171	-2.25205326206	NS	NS	NS	-4.01850155029	-2.963300041
chr6A:4648862-4652021	27.451760003	0.0	0.0	185.821037388	-2.75620114976	NS	NS	NS	-9.8060385333	-9.8060385333
chr6A:4654508-4655059	25.5145386137	0.0	12.6001191892	135.69583585	-2.40393126604	NS	NS	NS	-9.3477510259	-3.03887948694
chr6A:4674608-4675506	116.676211077	0.0	58.2125068482	769.375599736	-2.71959410833	NS	NS	NS	-11.8475171593	-3.92460322595
chr6A:4677023-4677257	21.7929740211	0.0	0.0	144.736918064	-2.72822546601	NS	NS	NS	-9.44548843736	-9.44548843736
chr6A:4681700-4681964	37.6580287363	35.4727060302	40.1556397166	236.075036075	-2.64676029846	NS	NS	NS	-2.54408402334	-2.80292099605
chr6A:4683602-4683869	24.3144113131	0.0	0.0	162.992899288	-2.73712252586	NS	NS	NS	-9.61270218328	-9.61270218328
chr6A:4712803-4713514	21.6763729758	0.0	0.0	202.042347786	-3.21223764224	NS	NS	NS	-9.92516551381	-9.92516551381
chr6A:4713850-4715959	59.0394219835	0.0	12.6001191892	325.09949772	-2.46096969173	NS	NS	NS	-10.6088321162	-4.2953335926
chr6A:4716617-4717915	19.7256283704	48.074049862	0.0	142.506070595	-2.83828779926	NS	NS	NS	NS	-9.42225906403
chr6A:4729450-4730315	20.539262069	0.0	22.8061938295	132.267724352	-2.67813427394	NS	NS	NS	-9.31169662639	-2.95480317929
chr6A:4741384-4742407	53.6695350866	0.0	0.0	0.0	8.00815440613	NS	NS	NS	NS	NS
chr6A:4742486-4743594	46.9540682482	0.0	22.8061938295	1.23505327718	4.82955763638	NS	NS	NS	NS	NS
chr6A:4761068-4762506	55.0161052037	0.0	0.0	0.0	8.04349732934	NS	NS	NS	NS	NS
chr6A:4836102-4839688	83.8599243163	35.4727060302	100.800953514	336.879535819	-2.01240564266	NS	NS	NS	NS	NS
chr6A:4849446-4852312	27.214975261	35.4727060302	45.6123876591	239.891626446	-3.13578366159	NS	NS	NS	NS	-2.81581303441
chr6A:4870999-4872435	232.094825126	0.0	17.3494458871	5.38191063354	5.61360990543	NS	NS	NS	NS	NS
chr6A:4939510-4939810	15.2925757223	0.0	22.8061938295	194.197560998	-3.65151892293	NS	NS	NS	-9.86409083093	-3.51357735939
chr6A:4943802-4944372	33.6309194533	0.0	0.0	198.176863356	-2.55376798077	NS	NS	NS	-9.89651991654	-9.89651991654
chr6A:4955154-4957061	88.0635204404	0.0	75.5619527353	592.581633944	-2.74949291909	NS	NS	NS	-11.4721827929	-3.13125137594
chr6A:4966037-4966811	28.4581603696	0.0	0.0	127.125072804	-2.15595643195	NS	NS	NS	-9.25660267883	-9.25660267883
chr6A:5098635-5102600	86.4785516186	123.970427003	55.1498034546	31.6095385886	1.53167702811	NS	NS	NS	NS	NS
chr6A:5115934-5116857	97.2276481645	0.0	0.0	10.358944388	3.07736527471	NS	NS	NS	NS	NS
chr6A:5116938-5118174	134.767980144	0.0	0.0	10.5613828275	3.66858799572	NS	NS	NS	NS	NS
chr6A:5118257-5119774	135.182970616	0.0	22.8061938295	12.3127435235	3.35303093299	NS	NS	NS	NS	NS
chr6A:5131220-5133463	305.866493463	0.0	47.2990109633	15.8236639184	4.32677750712	NS	NS	NS	NS	NS
chr6A:5133701-5135088	92.2225298486	0.0	0.0	4.66316477518	4.29968781789	NS	NS	NS	NS	NS
chr6A:5140987-5142517	27.5615129634	0.0	0.0	138.209993451	-2.31506035796	NS	NS	NS	-9.36988770926	-9.36988770926
chr6A:5169498-5169708	25.8020171708	0.0	0.0	99.7524308688	-1.93906971459	NS	NS	NS	NS	-8.89989941749
chr6A:5296931-5298620	43.3120695475	0.0	12.6001191892	2.589736097	3.81276212825	NS	NS	NS	NS	NS
chr6A:5354705-5359815	54.655756977	123.970427003	12.6001191892	445.175076693	-3.023045591	NS	NS	NS	-1.86534700303	-4.74614406116
chr6A:5361205-5362955	133.706220482	0.0	64.6484568503	38.49535183	1.76663091498	NS	NS	NS	NS	NS
chr6A:5381042-5383943	29.9242229784	35.4727060302	47.2990109633	53.4336834937	NS	NS	NS	NS	NS	NS
chr6A:5413956-5414288	62.2263394773	0.0	0.0	3.94441891682	3.78477811235	NS	NS	NS	NS	NS
chr6A:5447336-5449747	30.2923039297	35.4727060302	218.20516927	51.4062430667	NS	NS	-2.94387333641	NS	NS	2.16665741367
chr6A:5449823-5455329	72.603371368	0.0	35.4063130187	351.25847762	-2.28081003085	NS	NS	NS	-10.7257424572	-3.40176131942
chr6A:5458106-5459963	19.6574827805	35.4727060302	0.0	136.368593457	-2.78755149833	NS	NS	NS	NS	-9.35942285337
chr6A:5521514-5526690	1385.96569569	283.413560035	1373.91823487	2253.66587606	NS	NS	NS	NS	-2.9856261498	NS
chr6A:5526794-5531217	174.710404642	111.369083171	115.756354852	639.969816802	-1.87310413355	NS	NS	NS	-2.40317047989	-2.31659475263
chr7A:25483-27378	72.8147230306	0.0	29.9495650762	474.264495842	-2.69648122132	NS	NS	NS	-11.1459674793	-3.83493756551
chr7A:27900-29217	76.0050032854	0.0	0.0	592.682478093	-2.96299680955	NS	NS	NS	-11.4743401413	-11.4743401413
chr7A:31504-31768	24.4034470651	40.4236711104	17.3494458871	175.693153083	-2.84587306362	NS	NS	NS	NS	-3.3950018111
chr7A:39813-42401	41.9993945575	35.4727060302	0.0	390.313069088	-3.2110513084	NS	NS	NS	-3.26370517353	-10.8684680796
chr7A:43751-46767	156.201903903	35.4727060302	17.3494458871	989.006614558	-2.66248829143	NS	NS	NS	-4.60523668471	-5.87639563474
chr7A:49705-52403	34.9058000573	0.0	35.4063130187	282.092138108	-3.014456105	NS	NS	NS	-10.4080627658	-3.08387740582
chr7A:53451-54121	99.7877937819	0.0	82.705323982	246.875677988	-1.31005822508	NS	NS	NS	-10.212295697	-1.57539345299
chr7A:104275-105811	55.6752092452	0.0	0.0	2.589736097	4.17308527506	NS	NS	NS	NS	NS
chr7A:123003-126549	76.8557401652	48.074049862	77.9559972841	17.215167384	2.11975097586	NS	NS	NS	NS	2.20280670564
chr7A:148418-153566	70.8844933802	40.4236711104	112.654889058	108.87632198	NS	NS	NS	NS	NS	NS
chr7A:172380-174143	134.02047702	83.5467558922	70.1052047928	17.215167384	2.9156186337	NS	NS	NS	NS	NS
chr7A:176395-179576	303.806192786	75.8963771405	59.8991301525	17.4544264693	4.08610181199	NS	NS	NS	NS	NS
chr7A:218284-219143	47.3287575228	0.0	17.3494458871	3.82478937418	3.40517289918	NS	NS	NS	NS	NS
chr7A:226025-229085	32.9755997065	0.0	57.5050856036	184.144286586	-2.48446985507	NS	NS	NS	-9.79565290929	-1.86356195484
chr7A:260771-265849	86.9275814814	48.074049862	171.536054751	564.998354566	-2.69984723349	NS	NS	NS	-3.78228846036	-1.99230600349
chr7A:287220-291372	51.9786561983	0.0	35.4063130187	365.78067737	-2.81532522772	NS	NS	NS	-10.7798862847	-3.45589140785
chr7A:291912-295388	77.5298178603	0.0	74.8545314907	480.135879722	-2.63258890461	NS	NS	NS	-11.1729778035	-2.82621621778
chr7A:295491-298266	34.9898795668	40.4236711104	42.5496842654	88.8229918079	-1.35482704383	NS	NS	NS	NS	NS
chr7A:358594-359420	34.5442212835	0.0	73.2066705863	82.170175854	-1.25749549172	NS	NS	NS	NS	NS
chr7A:360351-361509	98.5568931338	0.0	29.9495650762	134.497603219	NS	NS	NS	NS	-9.33884161778	-2.02862178237
chr7A:370649-371461	59.1685566792	35.4727060302	25.2002383784	9.72300742654	2.52882202419	NS	NS	NS	NS	NS
chr7A:532756-534358	29.4783243237	0.0	12.6001191892	28.136407442	NS	NS	NS	NS	NS	NS
chr7A:538089-541408	91.4146015867	0.0	37.8003575676	18.2109615759	2.27038385909	NS	NS	NS	NS	NS
chr7A:617540-619386	164.134284458	40.4236711104	0.0	3.70515983154	5.17174164946	NS	NS	NS	NS	NS
chr7A:645655-649567	205.087892001	0.0	37.8003575676	10.4417532849	4.28119234191	NS	NS	NS	NS	NS
chr7A:662147-663977	22.6780574713	0.0	12.6001191892	98.8312465709	-2.1158399448	NS	NS	NS	NS	-2.59465720901
chr7A:735711-739734	27.8296860215	35.4727060302	0.0	116.166043498	-2.05690971163	NS	NS	NS	NS	-9.12613810207
chr7A:740510-741162	28.0103024547	0.0	17.3494458871	60.6497637202	NS	NS	NS	NS	NS	NS
chr7A:773589-775267	46.905881854	35.4727060302	50.4004767568	11.6768065621	1.97987899555	NS	NS	NS	NS	NS
chr7A:846917-848741	37.5125937325	35.4727060302	12.6001191892	2.70936563964	3.58996373609	NS	NS	NS	NS	NS
chr7A:912147-916733	98.7247736631	685.39871973	88.1620719245	777.722683325	-2.97736165201	-2.8024410606	NS	NS	NS	-3.21581267026
chr7A:985672-988712	114.74700972	80.8473422208	88.1620719245	38.7346109153	1.54138234615	NS	NS	NS	NS	NS
chr7A:1098638-1099436	108.304047176	88.4977209724	90.5561164733	27.2970634385	1.95436594521	NS	NS	NS	NS	1.80118770184
chr7A:1102204-1103741	27.7001761187	0.0	37.8003575676	81.8553382722	-1.5585268423	NS	NS	NS	NS	NS
chr7A:1103838-1106268	22.0783203644	40.4236711104	52.7557589058	170.514649491	-2.94672728424	NS	NS	NS	NS	-1.7741857158
chr7A:1132100-1135066	166.826025865	0.0	22.8061938295	1199.33030369	-2.84632761201	NS	NS	NS	-12.4894536859	-6.14277368932
chr7A:1135301-1135898	20.0460411785	0.0	57.5050856036	149.706721418	-2.90705303682	NS	NS	NS	-9.50638846533	NS
chr7A:1140958-1145022	57.9551371056	0.0	42.5496842654	512.022466645	-3.14266086501	NS	NS	NS	-11.2644071297	-3.38443943065
chr7A:1145699-1146665	96.8047929768	0.0	17.3494458871	1057.8991115	-3.44748657212	NS	NS	NS	-12.3065355713	-5.97242957429
chr7A:1146741-1147030	45.7459120964	70.9454120603	0.0	238.222106044	-2.38368688855	NS	NS	NS	NS	-10.1635178687
chr7A:1200929-1203065	31.1646514761	40.4236711104	42.5496842654	115.648767476	-1.88807418217	NS	NS	NS	NS	NS
chr7A:1246383-1249189	142.847788326	40.4236711104	25.2002383784	19.0493369769	2.8860650771	NS	NS	NS	NS	NS
chr7A:1256300-1257575	652.00897915	88.4977209724	284.501487024	89.8187859998	2.83164968186	NS	NS	NS	NS	1.68549434234
chr7A:1293050-1294366	83.6909099572	0.0	52.7557589058	45.7104634539	NS	NS	NS	NS	NS	NS
chr7A:1305972-1306316	31.7503465058	48.074049862	45.6123876591	252.772927437	-2.98861831282	NS	NS	NS	NS	-2.88656657771
chr7A:1311284-1312710	163.566319083	0.0	0.0	7.25290087218	4.43211827228	NS	NS	NS	NS	NS
chr7A:1342743-1345556	17.144718608	35.4727060302	35.4063130187	171.831543063	-3.31758699396	NS	NS	NS	NS	-2.37072879299
chr7A:1348147-1349451	51.949754822	0.0	0.0	7.25290087218	2.78675666898	NS	NS	NS	NS	NS
chr7A:1352217-1358327	84.4584226676	0.0	0.0	577.815850515	-2.77513100493	NS	NS	NS	-11.4380145576	-11.4380145576
chr7A:1470888-1472836	21.426957866	48.074049862	52.7557589058	116.801980459	-2.44298972432	NS	NS	NS	NS	NS
chr7A:1472960-1474807	24.1720312809	111.369083171	25.2002383784	102.730645839	-2.08888840278	NS	NS	NS	NS	NS
chr7A:1488690-1491141	139.865775463	0.0	25.2002383784	20.8384869212	2.62384146174	NS	NS	NS	NS	NS
chr7A:1560141-1563879	551.614207332	111.369083171	99.3473486244	50.3286085804	3.41168758784	NS	2.45837501869	NS	NS	NS
chr7A:1595754-1596620	27.4326561473	35.4727060302	0.0	237.188522604	-3.10924803321	NS	NS	NS	NS	-10.1558554025
chr7A:1597109-1598020	27.9930236336	35.4727060302	40.1556397166	169.211248118	-2.58730274337	NS	NS	NS	NS	-2.31796454789
chr7A:1599659-1600700	19.3053357488	40.4236711104	37.8003575676	158.891061581	-3.02968658154	NS	NS	NS	NS	NS
chr7A:1737860-1742182	33.0348992233	0.0	0.0	363.458822001	-3.45815973991	NS	NS	NS	-10.7729507462	-10.7729507462
chr7A:1745823-1747202	19.2421464014	40.4236711104	22.8061938295	219.018256084	-3.50169347356	NS	NS	NS	NS	-3.69187098571
chr7A:1755101-1756418	26.9634279374	35.4727060302	35.4063130187	200.602918864	-2.89224715094	NS	NS	NS	NS	-2.59323148087
chr7A:1760316-1762602	29.8650576872	0.0	0.0	197.092967071	-2.7272124091	NS	NS	NS	-9.89441878555	-9.89441878555
chr7A:1792919-1794814	24.1478369571	35.4727060302	58.2125068482	69.4597858517	-1.52095808903	NS	NS	NS	NS	NS
chr7A:1803901-1806222	35.3162476116	0.0	12.6001191892	189.294168535	-2.41781133243	NS	NS	NS	-9.82833493225	-3.515783839
chr7A:1808732-1813294	81.195694277	0.0	65.355878095	536.696179106	-2.72023741143	NS	NS	NS	-11.3268380418	-3.01568668293
chr7A:1821894-1832269	212.06560657	40.4236711104	251.886096584	1361.38510176	-2.68128514955	NS	NS	NS	-5.05700446007	-2.51160792719
chr7A:1832357-1832966	31.6758716921	0.0	0.0	144.690929813	-2.19621505597	NS	NS	NS	-9.45164793423	-9.45164793423
chr7A:1834105-1836554	79.169783043	0.0	12.6001191892	606.611823325	-2.93558408448	NS	NS	NS	-11.5057599131	-5.1914736056
chr7A:1836636-1838268	81.9363997067	40.4236711104	29.9495650762	509.225298871	-2.63279031101	NS	NS	NS	-3.63971526035	-3.94150680256
chr7A:1839400-1844602	371.490869854	0.0	265.465417833	2333.19824014	-2.65026375475	10.7967105255	NS	NS	-13.4469742803	-3.13152975242
chr7A:1845401-1848861	1277.90116341	128.921392083	663.173721545	2726.80533038	-1.09350097395	3.37535715302	NS	NS	-4.46885812698	-1.9675017848
chr7A:1848940-1855169	497.692347038	311.235887314	177.031565094	3542.78746244	-2.83114958919	NS	NS	NS	-3.45946241248	-4.39489897134
chr7A:1858801-1869855	1918.89891142	764.362598748	796.482588314	13224.8916632	-2.78479224426	NS	NS	NS	-4.06642436295	-4.11237135981
chr7A:1869964-1872583	121.864145458	40.4236711104	136.837162977	755.518258549	-2.63000044255	NS	NS	NS	-4.20772507086	-2.82643580185
chr7A:1872680-1881917	496.686705294	80.8473422208	410.153373302	3273.25425738	-2.7200020095	NS	NS	NS	-5.32581131331	-3.04935815158
chr7A:1882454-1887568	495.975668681	111.369083171	241.680021944	3270.83386326	-2.72087570238	NS	NS	NS	-4.75601983208	-3.79648690315
chr7A:1887650-1889663	393.436606486	70.9454120603	229.041140355	2589.8265158	-2.7181601713	NS	NS	NS	-5.00358147153	-3.71026396875
chr7A:1889913-1890362	34.8938901939	70.9454120603	29.9495650762	263.770714595	-2.91562462233	NS	NS	NS	NS	-2.99789262926
chr7A:1895443-1896313	17.3480502378	0.0	0.0	141.870133633	-3.02028824966	NS	NS	NS	-9.41388264802	-9.41388264802
chr7A:1896701-1897654	22.632627078	0.0	35.4063130187	130.958061181	-2.52028152857	NS	NS	NS	-9.29124519168	-1.96562065566
chr7A:1926019-1927118	60.4169289733	0.0	40.1556397166	414.895923875	-2.77651834893	NS	NS	NS	-10.9571916802	-3.61355225789
chr7A:1937157-1938949	25.7384532263	40.4236711104	22.8061938295	134.265574534	-2.36874072749	NS	NS	NS	NS	-2.97302982199
chr7A:1946926-1948652	31.1816518075	0.0	0.0	220.416021348	-2.81684265305	NS	NS	NS	-10.0483271389	-10.0483271389
chr7A:1948754-1950343	32.0946464584	0.0	0.0	217.93048539	-2.76680826816	NS	NS	NS	-10.0403020494	-10.0403020494
chr7A:1950850-1953306	44.9777087912	0.0	12.6001191892	410.150918805	-3.18215345185	NS	NS	NS	-10.9411421432	-4.62732196528
chr7A:1961425-1962868	34.2567427264	0.0	40.1556397166	245.684675757	-2.83713225807	NS	NS	NS	-10.2028705309	-2.85740588454
chr7A:1966164-1966893	36.3225424422	40.4236711104	22.8061938295	314.023744678	-3.10619913478	NS	NS	NS	-2.94550830488	-4.20974231203
chr7A:1967905-1968166	24.9847334031	0.0	0.0	337.502280541	-3.74572112323	NS	NS	NS	-10.6601893207	-10.6601893207
chr7A:2136902-2139441	38.2572857103	0.0	0.0	158.755034032	-2.06178556753	NS	NS	NS	-9.58732802576	-9.58732802576
chr7A:2374242-2376065	27.2467762923	0.0	0.0	120.627738436	-2.14490864056	NS	NS	NS	-9.18259584793	-9.18259584793
chr7A:2376208-2380722	109.389744373	48.074049862	92.9113986223	780.283797779	-2.83314683844	NS	NS	NS	-4.24657507108	-3.20306176036
chr7A:2427423-2431264	50.3741708057	0.0	0.0	335.81203754	-2.73735184908	NS	NS	NS	-10.6575546167	-10.6575546167
chr7A:2435976-2438206	51.1533911261	0.0	29.9495650762	397.623213246	-2.956742336	NS	NS	NS	-10.8995029133	-3.58862644083
chr7A:2442278-2446095	33.9735673251	40.4236711104	0.0	294.8896616	-3.11286677909	NS	NS	NS	-2.85658982658	-10.4694928068
chr7A:2448700-2450822	19.9354621777	0.0	0.0	149.234465045	-2.90344827269	NS	NS	NS	-9.49442438197	-9.49442438197
chr7A:2453040-2456757	126.092214395	0.0	52.7557589058	679.820820054	-2.42972758356	NS	NS	NS	-11.6696435698	-3.75898698176
chr7A:2531640-2532627	109.377371404	0.0	0.0	7.25290087218	3.85422437019	NS	NS	NS	NS	NS
chr7A:2532712-2533567	50.65191865	0.0	29.9495650762	5.179472194	3.10732846451	NS	NS	NS	NS	NS
chr7A:2560588-2564288	530.78029218	612.569844467	1766.36404665	546.278016013	NS	NS	NS	NS	NS	1.72780248273
chr7A:2574258-2575057	31.2654915556	40.4236711104	12.6001191892	132.214505701	-2.08827773652	NS	NS	NS	NS	-3.01753254339
chr7A:2575370-2576171	32.6920783978	0.0	68.4185814886	210.843202312	-2.69048455747	NS	NS	NS	-9.98982224847	-2.02966890965
chr7A:2587105-2589140	31.1397366478	0.0	12.6001191892	0.0	7.22762874549	NS	NS	NS	NS	NS
chr7A:2650240-2652960	53.3707241265	40.4236711104	12.6001191892	411.816114614	-2.94529729932	NS	NS	NS	-3.33600058628	-4.63496765876
chr7A:2653055-2654878	60.9674901204	0.0	12.6001191892	312.766331556	-2.35270293529	NS	NS	NS	-10.5472025773	-4.23377770325
chr7A:2673423-2673915	27.5864659099	0.0	34.6988917741	207.430520217	-2.90314668634	NS	NS	NS	-9.95754172043	-2.62616268947
chr7A:2676700-2677013	20.1272298516	0.0	0.0	124.847268481	-2.62821270514	NS	NS	NS	-9.23563010609	-9.23563010609
chr7A:2810618-2814132	69.8793997971	48.074049862	0.0	23.0683657877	NS	NS	NS	NS	NS	NS
chr7A:2828560-2830083	79.7177218047	35.4727060302	55.1498034546	12.1931139809	2.61300467446	NS	NS	NS	NS	NS
chr7A:2849258-2851914	39.4916921634	0.0	22.8061938295	248.986895914	-2.65452873112	NS	NS	NS	-10.2248379889	-3.87549619417
chr7A:2857601-2863413	149.695656514	35.4727060302	17.3494458871	119.631944244	NS	NS	NS	NS	NS	-2.8375813838
chr7A:2875350-2876019	71.498781997	40.4236711104	12.6001191892	501.930734341	-2.80916784035	NS	NS	NS	-3.61891080123	-4.91763850019
chr7A:2876455-2877000	27.9285281127	40.4236711104	22.8061938295	199.909738617	-2.82106047671	NS	NS	NS	NS	-3.54765523532
chr7A:2878018-2879069	68.7686828456	0.0	74.8545314907	587.939860411	-3.0945012919	NS	NS	NS	-11.462657168	-3.11615849675
chr7A:2884557-2885140	45.5852929771	0.0	0.0	357.577970557	-2.967293149	NS	NS	NS	-10.7458159956	-10.7458159956
chr7A:2902675-2903925	87.0211601507	0.0	42.5496842654	21.8415115134	2.02668819735	NS	NS	NS	NS	NS
chr7A:3026802-3029367	185.586271507	0.0	102.448814418	21.0481557611	3.28653255616	NS	NS	NS	NS	NS
chr7A:3060502-3062924	28.4555767124	0.0	0.0	221.854481667	-2.95494072289	NS	NS	NS	-10.055896593	-10.055896593
chr7A:3064323-3066414	26.1051224681	0.0	17.3494458871	157.858446743	-2.58310775562	NS	NS	NS	-9.56065830213	-3.22516165658
chr7A:3075649-3077591	47.2222324878	0.0	0.0	237.505297391	-2.33277991556	NS	NS	NS	-10.1593236216	-10.1593236216
chr7A:3086244-3087539	287.585918431	111.369083171	454.505968071	246.711028796	NS	NS	NS	NS	NS	NS
chr7A:3110087-3113546	41.0486823667	35.4727060302	85.0993685309	153.344501756	-1.90411618466	NS	NS	NS	NS	NS
chr7A:3175256-3176618	70.6657753816	0.0	0.0	128.764034358	-0.863072058459	NS	NS	NS	-9.2688243108	-9.2688243108
chr7A:3187172-3188690	398.484822029	0.0	17.3494458871	1.35468281982	7.88673577135	NS	NS	NS	NS	NS
chr7A:3188793-3189881	321.843278036	0.0	0.0	4.06404845946	6.12360080047	NS	NS	NS	NS	NS
chr7A:3241721-3244696	28.3792768641	40.4236711104	34.6988917741	179.766369148	-2.66107066698	NS	NS	NS	NS	-2.42532294686
chr7A:3258612-3259747	70.1782693564	0.0	0.0	300.11705925	-2.09681684273	NS	NS	NS	-10.4929404556	-10.4929404556
chr7A:3282441-3285091	82.9903327708	0.0	25.2002383784	6.73659345336	3.71476616499	NS	NS	NS	NS	NS
chr7A:3318303-3321961	42.6724732584	0.0	17.3494458871	288.774544307	-2.76475153591	NS	NS	NS	-10.4456570459	-4.11095138023
chr7A:3390818-3394720	130.425156287	0.0	52.0483376612	14.9024796205	3.02582385472	NS	NS	NS	NS	NS
chr7A:3395406-3398036	70.3983990643	0.0	0.0	14.1091238682	2.34288863796	NS	NS	NS	NS	NS
chr7A:3443022-3447308	154.595830394	0.0	0.0	4.78279431782	5.04275622898	NS	NS	NS	NS	NS
chr7A:3460700-3462599	97.4799834104	35.4727060302	55.1498034546	40.8898798878	1.2611276199	NS	NS	NS	NS	NS
chr7A:3489163-3490518	20.6457782855	0.0	22.8061938295	187.774836524	-3.17862496794	NS	NS	NS	-9.82027948138	-3.46981575006
chr7A:3526280-3527861	44.5816193119	0.0	22.8061938295	5.05984265136	2.93600000037	NS	NS	NS	NS	NS
chr7A:3602180-3606012	52.7624868539	0.0	47.2990109633	352.151040275	-2.73853903377	NS	NS	NS	-10.7256188943	-2.82741763833
chr7A:3606951-3610103	36.7674421028	40.4236711104	0.0	232.547717674	-2.66658136202	NS	NS	NS	NS	-10.1366273827
chr7A:3649210-3650447	26.346690499	0.0	29.9495650762	126.091489364	-2.24992555483	NS	NS	NS	-9.24150977384	-1.93378565458
chr7A:3651144-3654978	82.6371492369	0.0	0.0	415.676756031	-2.33192950083	NS	NS	NS	-10.9630932679	-10.9630932679
chr7A:3680257-3681486	35.2458349722	0.0	0.0	2.589736097	3.51580620903	NS	NS	NS	NS	NS
chr7A:3727567-3729378	180.244395982	0.0	50.4004767568	6.41452547118	4.59999256307	NS	NS	NS	NS	3.10567106013
chr7A:3747804-3752971	1112.7954639	0.0	52.7557589058	91.1366481739	3.58895735652	12.3784202563	4.46794484347	NS	NS	NS
chr7A:3811212-3813167	39.7286498591	0.0	235.554615157	62.4011244162	NS	NS	-2.66270498848	NS	NS	1.980311057
chr7A:3854303-3859900	1067.88997031	40.4236711104	228.41124391	457.710681296	1.21634535636	4.7064617539	2.14449999082	NS	-3.49011639755	NS
chr7A:3905000-3905314	114.858296953	0.0	0.0	1.35468281982	6.09469594053	NS	NS	NS	NS	NS
chr7A:3906962-3908004	288.657317453	48.074049862	17.3494458871	1.35468281982	7.42183533668	NS	NS	NS	NS	NS
chr7A:3908987-3909528	54.390003441	0.0	0.0	1.35468281982	5.0238926872	NS	NS	NS	NS	NS
chr7A:3969607-3971963	118.516491036	146.841789201	59.8991301525	255.999569098	-1.11657896721	NS	NS	NS	NS	-1.96677004563
chr7A:3972900-3974010	165.533212743	0.0	50.4004767568	965.25393617	-2.54401812614	NS	NS	NS	-12.1756195696	-3.90977059965
chr7A:3974500-3974815	32.4648983516	40.4236711104	12.6001191892	145.574324862	-2.16288566245	NS	NS	NS	NS	-3.14232077745
chr7A:3976256-3977890	21.097526031	0.0	0.0	131.780038576	-2.64444081581	NS	NS	NS	-9.31582570821	-9.31582570821
chr7A:3978103-3979031	1062.83546557	141.890824121	347.50208297	430.336920535	1.30537942066	NS	NS	NS	NS	NS
chr7A:4022271-4022962	24.2224847245	0.0	22.8061938295	151.58591066	-2.64611922146	NS	NS	NS	-9.51789664278	-3.16589021594
chr7A:4102302-4103121	152.387305348	0.0	0.0	5.77858850972	4.64543403766	NS	NS	NS	NS	NS
chr7A:4104326-4106278	150.987457759	0.0	12.6001191892	12.7094213997	3.39177952287	NS	NS	NS	NS	NS
chr7A:4183757-4186494	55.6061619885	0.0	12.6001191892	429.985412531	-2.948782144	NS	NS	NS	-11.0111312393	-4.69717523633
chr7A:4211338-4212863	42.752835891	0.0	59.8991301525	11.5571770194	NS	NS	NS	NS	NS	NS
chr7A:4217011-4218143	29.4061546775	0.0	0.0	7.37253041482	1.96227906071	NS	NS	NS	NS	NS
chr7A:4219575-4223362	42.0559087737	40.4236711104	68.4185814886	257.974759476	-2.62268593633	NS	NS	NS	NS	-2.32454025806
chr7A:4234993-4237213	219.978030773	75.8963771405	110.299606909	51.4512627153	2.10523726521	NS	NS	NS	NS	NS
chr7A:4308444-4310220	83.3012089109	0.0	77.2485760395	5.05984265136	3.81750409077	NS	NS	NS	NS	3.79031283188
chr7A:4318478-4321940	244.498054948	48.074049862	62.9618335461	23.3526445216	3.3613109187	NS	NS	NS	NS	NS
chr7A:4336758-4338933	82.9369122544	0.0	37.8003575676	40.2089232777	NS	NS	NS	NS	NS	NS
chr7A:4366789-4368110	24.7467480236	0.0	0.0	83.0535709036	-1.73621484958	NS	NS	NS	NS	-8.63698089628
chr7A:4388024-4390908	29.958982264	0.0	17.3494458871	211.622397222	-2.80714687641	NS	NS	NS	-9.98191168102	-3.64702967874
chr7A:4390997-4392280	18.4379444449	0.0	0.0	143.501864787	-2.94804114709	NS	NS	NS	-9.43262509911	-9.43262509911
chr7A:4533578-4534819	24.3030203109	0.0	22.8061938295	247.024897776	-3.33705460254	NS	NS	NS	-10.2174873435	-3.8680589559
chr7A:4534913-4537913	145.448483721	0.0	17.3494458871	777.920947395	-2.42156966627	NS	NS	NS	-11.8667920498	-5.53262837586
chr7A:4538591-4539491	38.3724750463	0.0	0.0	187.618386336	-2.28633003885	NS	NS	NS	-9.81733961204	-9.81733961204
chr7A:4545714-4545963	112.851729336	0.0	45.6123876591	34.0418558947	NS	NS	NS	NS	NS	NS
chr7A:4546106-4546420	84.3743601852	40.4236711104	0.0	3.30848195536	4.71493284625	NS	NS	NS	NS	NS
chr7A:4549250-4549563	93.6110239439	40.4236711104	0.0	2.70936563964	4.89897764464	NS	NS	NS	NS	NS
chr7A:4574364-4575465	32.1990304611	40.4236711104	12.6001191892	191.35216781	-2.57510792391	NS	NS	NS	NS	-3.54143139801
chr7A:4764475-4767718	363.865500234	96.148099724	137.855127437	31.9234075679	3.52511650007	NS	NS	NS	NS	2.21263401281
chr7A:4784800-4786466	213.75423889	35.4727060302	133.105800739	66.9887106948	1.65998174034	NS	NS	NS	NS	NS
chr7A:4824656-4826468	179.889425531	88.4977209724	42.5496842654	19.804903481	3.12726207339	NS	NS	NS	NS	NS
chr7A:4871908-4876229	65.7216086634	88.4977209724	22.8061938295	443.139437264	-2.75186731341	NS	NS	NS	-2.43570919959	-4.70649103377
chr7A:4880470-4881314	51.1463026697	83.5467558922	12.6001191892	96.2037212256	-0.908607855202	NS	NS	NS	NS	-2.54030222685
chr7A:4928384-4931874	36.9632338329	1204.44010409	540.040977031	223.829672045	-2.6047038466	-5.07197822232	-3.95208541527	NS	NS	NS
chr7A:4952908-4954733	22.5255251926	35.4727060302	0.0	118.239472176	-2.38094790009	NS	NS	NS	NS	-9.14994734347
chr7A:4958708-4959288	136.699844848	0.0	0.0	106.768009861	NS	NS	NS	NS	NS	-8.99591053979
chr7A:4959752-4964626	163.88711998	0.0	17.3494458871	711.083693652	-2.1182942651	NS	NS	NS	-11.735755958	-5.40157847336
chr7A:4996610-5002679	1000.05915261	0.0	122.860963699	62.2150839824	4.03192401033	12.2242982344	3.08403154687	NS	NS	NS
chr7A:5015320-5018176	255.084963439	40.4236711104	115.756354852	18.6526591007	3.80845090575	NS	NS	NS	NS	2.81663867644
chr7A:5027930-5028570	50.7900342545	0.0	0.0	4.14685735636	3.89899097662	NS	NS	NS	NS	NS
chr7A:5028701-5029881	53.8064787432	0.0	0.0	1.35468281982	5.00758452049	NS	NS	NS	NS	NS
chr7A:5042222-5043117	29.4402608764	0.0	0.0	0.0	7.14896647566	NS	NS	NS	NS	NS
chr7A:5144383-5146269	49.4854760145	0.0	74.8545314907	328.50092478	-2.72626810745	NS	NS	NS	-10.6202398225	-2.27237237229
chr7A:5148310-5148562	175.301948762	0.0	29.9495650762	83.6148979711	1.07955380652	NS	NS	NS	NS	NS
chr7A:5151159-5151717	25.7959277085	0.0	12.6001191892	129.990888632	-2.33288455312	NS	NS	NS	-9.29241431439	-2.98410655516
chr7A:5153000-5153768	26.3393235529	48.074049862	34.6988917741	75.2751950072	-1.51936762045	NS	NS	NS	NS	NS
chr7A:5155503-5158584	43.8770092507	35.4727060302	58.2125068482	388.116136457	-3.13900783546	NS	NS	NS	-3.25623228194	-2.93713053135
chr7A:5159442-5160757	26.5132648549	0.0	17.3494458871	163.515468505	-2.61347955853	NS	NS	NS	-9.61266511016	-3.27725764786
chr7A:5160850-5163185	57.1856944347	0.0	25.2002383784	552.723400291	-3.27012032447	NS	NS	NS	-11.3726569765	-4.08062670689
chr8A:782-2254	29.4262187992	0.0	0.0	216.629989824	-2.87444726213	NS	NS	NS	-10.0238830363	-10.0238830363
chr8A:7826-12355	45.2398210766	40.4236711104	47.2990109633	397.487485656	-3.12851972305	NS	NS	NS	-3.28132062867	-2.99595145877
chr8A:12495-14031	25.4469118848	40.4236711104	22.8061938295	110.866941761	-2.1173390167	NS	NS	NS	NS	-2.69723466473
chr8A:15128-18330	55.197846648	121.271013331	29.9495650762	297.287095465	-2.42800636607	NS	NS	NS	NS	-3.16874945966
chr8A:18412-22719	207.956511264	247.940854005	473.503274862	478.636301707	-1.2060267536	NS	NS	NS	NS	NS
chr8A:60899-62303	88.4734585621	48.074049862	75.6007151351	25.2246033628	1.76200142946	NS	NS	NS	NS	NS
chr8A:62576-63853	32.5245050477	0.0	25.2002383784	16.8930994018	NS	NS	NS	NS	NS	NS
chr8A:104104-104614	40.2361907064	35.4727060302	12.6001191892	0.0	7.59382591962	NS	NS	NS	NS	NS
chr8A:104745-105395	41.490834235	0.0	0.0	3.30848195536	3.68779435879	NS	NS	NS	NS	NS
chr8A:105478-106588	142.387393307	0.0	12.6001191892	5.50154017618	4.89876965266	NS	NS	NS	NS	NS
chr8A:106988-108027	256.3047176	0.0	12.6001191892	8.09127627318	5.05374984875	NS	NS	NS	NS	NS
chr8A:108247-109583	252.195900783	0.0	0.0	6.29489592854	5.08762560872	NS	NS	NS	NS	NS
chr8A:130771-131215	60.3390913986	0.0	0.0	9.72300742654	2.55747172977	NS	NS	NS	NS	NS
chr8A:161168-161655	23.9748946493	35.4727060302	17.3494458871	103.217363013	-2.09446582514	NS	NS	NS	NS	-2.61257098842
chr8A:192376-193317	16.5008960093	0.0	0.0	163.27620942	-3.28187078299	NS	NS	NS	-9.61083909235	-9.61083909235
chr8A:226211-227951	36.4141612415	0.0	29.9495650762	1.35468281982	4.44790632961	NS	NS	NS	NS	4.29066543247
chr8A:254922-256996	20.7682671497	0.0	0.0	138.404232887	-2.72587821261	NS	NS	NS	-9.37703002316	-9.37703002316
chr8A:264031-269978	699.704532541	506.151726377	1191.90432466	297.437283856	NS	NS	NS	NS	NS	2.06783769468
chr8A:313619-317603	143.891532245	0.0	35.4063130187	82.6937136732	NS	NS	NS	NS	NS	NS
chr8A:320003-321468	36.9259671264	0.0	37.8003575676	2.47010655436	3.59803878191	NS	NS	NS	NS	NS
chr8A:321550-322758	50.4216748136	0.0	12.6001191892	15.5015959363	NS	NS	NS	NS	NS	NS
chr8A:389261-390950	38.3383014296	0.0	12.6001191892	6.53415501382	2.40143725694	NS	NS	NS	NS	NS
chr8A:396742-398151	29.733281345	48.074049862	0.0	35.4261289599	NS	NS	NS	NS	NS	NS
chr8A:467044-471518	25.0681598259	662.975219795	249.530814435	167.206167536	-2.74295972153	-4.69779098737	-3.29710966171	NS	1.95483126584	NS
chr8A:505813-508614	52.1319178001	35.4727060302	17.3494458871	7.88883783364	2.58749539251	NS	NS	NS	NS	NS
chr8A:514040-515033	24.5183960296	35.4727060302	0.0	47.4618241499	NS	NS	NS	NS	NS	NS
chr8A:521656-522933	219.979114822	0.0	0.0	0.0	10.0405870714	NS	10.0405870714	NS	NS	NS
chr8A:525073-526192	73.9182929264	0.0	0.0	1.23505327718	5.48010393508	NS	NS	NS	NS	NS
chr8A:532853-533243	40.6855277484	0.0	0.0	2.47010655436	3.7369319431	NS	NS	NS	NS	NS
chr8A:533350-533616	115.967758122	0.0	0.0	10.4417532849	3.45953072003	NS	9.11878344797	NS	NS	NS
chr8A:534250-535416	56.175269402	0.0	0.0	63.1658585257	NS	NS	NS	NS	NS	-8.24603356454
chr8A:565304-565657	180.913964814	0.0	17.3494458871	1.23505327718	6.75392659685	NS	NS	NS	NS	NS
chr8A:586043-587184	22286.2858262	764.362598748	943.469887517	58.5467447966	8.58667490064	4.81984527236	4.57616471925	NS	3.76682962829	4.0105101814
chr8A:619193-622277	148.06345811	83.5467558922	12.6001191892	15.3441771454	3.28777795547	NS	NS	NS	NS	NS
chr8A:643120-646387	1105.40122796	192.216425391	449.756641373	135.417818914	3.02556733635	NS	NS	NS	NS	1.86424987698
chr8A:646576-648521	21.252536431	0.0	0.0	121.189065503	-2.50207274809	NS	NS	NS	-9.18487899846	-9.18487899846
chr8A:658297-658612	40.7675717615	40.4236711104	110.299606909	86.3988735047	-1.08319794259	NS	NS	NS	NS	NS
chr8A:785263-787130	88.8608743119	0.0	12.6001191892	67.3413375249	NS	NS	NS	NS	NS	NS
chr8A:861013-865291	192.915749082	0.0	132.398379494	42.4397707468	2.14819142584	NS	NS	NS	NS	NS
chr8A:865401-867340	67.2292200435	0.0	17.3494458871	24.5508771531	NS	NS	NS	NS	NS	NS
chr8A:901854-905200	78.9154116906	123.970427003	148.099964477	179.99742923	-1.20089902691	NS	NS	NS	NS	NS
chr8A:905309-914130	184.10042672	75.8963771405	233.867991852	568.154410967	-1.63081094649	NS	NS	NS	-2.81332202299	-1.23156074228
chr8A:918748-920893	297.999033417	35.4727060302	142.604454134	59.2582602546	2.31279371506	NS	NS	NS	NS	NS
chr8A:953930-954316	45.1237001643	48.074049862	22.8061938295	165.785073825	-1.87327826768	NS	NS	NS	NS	-3.28523612741
chr8A:988651-989793	15.6819601608	0.0	17.3494458871	186.480602756	-3.54562388553	NS	NS	NS	-9.79527547272	-3.45997536162
chr8A:1022491-1025807	22.6256060394	0.0	0.0	136.488223	-2.58985086999	NS	NS	NS	-9.36044824383	-9.36044824383
chr8A:1025916-1028053	21.2963147435	48.074049862	0.0	147.873520428	-2.8005710732	NS	NS	NS	NS	-9.48853388083
chr8A:1041325-1042268	71.3274712889	0.0	0.0	1.23505327718	5.42920272922	NS	NS	NS	NS	NS
chr8A:1104524-1105992	145.236542935	0.0	0.0	3.30848195536	5.50766065111	NS	NS	NS	NS	NS
chr8A:1106089-1107221	203.852069774	0.0	12.6001191892	5.77858850972	5.06421065597	NS	NS	NS	NS	NS
chr8A:1107317-1107641	51.8002189157	0.0	17.3494458871	1.23505327718	4.97066877057	NS	NS	NS	NS	NS
chr8A:1107726-1108344	72.0798462105	0.0	0.0	2.589736097	4.54138643245	NS	NS	NS	NS	NS
chr8A:1110667-1113208	219.787848372	83.5467558922	22.8061938295	7.13327132954	4.86527174526	NS	3.69063109677	NS	3.43623558181	NS
chr8A:1175800-1177504	140.152073253	0.0	59.8991301525	10.8006419128	3.71678370158	NS	NS	NS	NS	2.62187131138
chr8A:1180507-1181701	40.6012078674	0.0	0.0	0.0	7.60637327847	NS	NS	NS	NS	NS
chr8A:1224729-1225858	62.7451575824	0.0	0.0	13.7502352403	2.1994532741	NS	NS	NS	NS	NS
chr8A:1229199-1230099	330.904048751	35.4727060302	105.550280211	64.9622388703	2.35792321479	NS	NS	NS	NS	NS
chr8A:1236777-1241364	63.163760005	0.0	42.5496842654	425.942755314	-2.75526407912	NS	NS	NS	-11.0006270828	-3.12083560311
chr8A:1316409-1318762	48.1741840442	0.0	17.3494458871	487.201771558	-3.33471531619	NS	NS	NS	-11.1921981314	-4.85785198503
chr8A:1371837-1375014	69.5627325555	0.0	0.0	448.676829483	-2.68855860928	NS	NS	NS	-11.0722196647	-11.0722196647
chr8A:1375251-1377110	81.0567526321	0.0	35.4063130187	599.46938439	-2.88520186559	NS	NS	NS	-11.4894857752	-4.16566919186
chr8A:1390051-1392398	160.061065849	75.8963771405	12.6001191892	1047.48791707	-2.70912168731	NS	NS	NS	-3.69036125265	-5.9778707573
chr8A:1392477-1393231	33.5489047399	40.4236711104	75.5619527353	329.355698187	-3.28176208295	NS	NS	NS	-3.00623723958	-2.27688479482
chr8A:1393429-1394810	90.6433637909	116.320048251	70.8126260374	338.268951855	-1.89736954048	NS	NS	NS	NS	-2.33786636905
chr8A:1394916-1395267	43.1415672428	35.4727060302	0.0	256.554634368	-2.5719579099	NS	NS	NS	-2.66530668248	-10.2696369695
chr8A:1395491-1396881	49.2514478835	0.0	17.3494458871	293.866214367	-2.57212347177	NS	NS	NS	-10.4605421368	-4.12586418013
chr8A:1396956-1398744	42.9034089096	0.0	45.6123876591	313.820337636	-2.86902373424	NS	NS	NS	-10.5585646284	-3.20023061502
chr8A:1399708-1409017	351.226455974	121.271013331	169.180772602	1986.20177509	-2.49932353493	NS	NS	NS	-4.02162501028	-3.68785163402
chr8A:1409150-1445737	2427.51439363	728.521804512	1135.46521995	16315.7400902	-2.74865266504	NS	NS	NS	-4.47993346212	-3.85661333469
chr8A:1446057-1448632	97.62246016	40.4236711104	22.8061938295	510.413395295	-2.38728762988	NS	NS	NS	-3.64391296702	-4.90929474119
chr8A:1448713-1450411	25.8635544373	40.4236711104	40.1556397166	206.509335919	-2.99085819142	NS	NS	NS	NS	-2.60825863491
chr8A:1450487-1452448	59.5539457512	0.0	0.0	283.267042292	-2.24885819346	NS	NS	NS	-10.4070638782	-10.4070638782
chr8A:1452686-1459218	758.758198855	159.443133033	360.460317789	4907.92982435	-2.69325008193	NS	NS	NS	-4.91764773415	-3.8687784885
chr8A:1460190-1462364	99.9416615337	70.9454120603	60.6065513971	875.886465484	-3.12959010411	NS	NS	NS	-3.4399302714	-3.74068906037
chr8A:1462610-1467361	172.947911867	0.0	122.860963699	992.90102059	-2.5204774887	NS	NS	NS	-12.2151516524	-3.07492521427
chr8A:1467555-1469299	51.8091235881	0.0	34.6988917741	304.473585446	-2.54921284182	NS	NS	NS	-10.5095939641	-3.17866968897
chr8A:1477270-1480968	221.661294135	119.019461922	158.267276717	1436.4268493	-2.69512755123	NS	NS	NS	-3.55954563535	-3.24243692358
chr8A:1492567-1495926	30.2698291045	96.148099724	0.0	236.507565994	-2.96178208985	NS	NS	NS	NS	-10.1535048201
chr8A:1500151-1500579	47.4884163761	240.290475253	42.5496842654	52.8069141377	NS	NS	NS	NS	NS	NS
chr8A:1511699-1514079	72.5616965798	0.0	80.3112794332	529.102875041	-2.8643712008	NS	NS	NS	-11.3086373451	-2.94959956685
chr8A:1524338-1525207	30.0592741827	35.4727060302	0.0	68.4262024115	NS	NS	NS	NS	NS	-8.35926838242
chr8A:1582049-1583341	28.8576970547	0.0	17.3494458871	187.536546041	-2.69563039626	NS	NS	NS	-9.81840583552	-3.48336726917
chr8A:1595301-1596802	25.3628323753	0.0	12.6001191892	178.566199311	-2.81166192516	NS	NS	NS	-9.74979987023	-3.43795388882
chr8A:1631350-1633110	29.199518886	35.4727060302	45.6123876591	250.648217313	-3.10184524233	NS	NS	NS	NS	-2.88015750308
chr8A:1649719-1652365	108.012342309	40.4236711104	97.6994877201	39.6475962103	1.38692458325	NS	NS	NS	NS	NS
chr8A:1686527-1690830	72.483234608	0.0	48.0064322079	3.428111498	4.4814631452	NS	NS	NS	NS	3.92207033475
chr8A:1694335-1695878	95.8172942125	88.4977209724	48.0064322079	9.24352065346	3.22394975121	NS	NS	NS	NS	NS
chr8A:1731185-1734262	71.1533488246	0.0	0.0	76.353798096	NS	NS	NS	NS	NS	-8.52772031049
chr8A:1807160-1809977	56.7235540711	141.890824121	182.798856251	24.3484387135	NS	NS	NS	NS	NS	3.02162795432
chr8A:1810100-1810707	56.9774065623	0.0	132.398379494	31.1596420609	NS	NS	NS	NS	NS	2.13943817278
chr8A:1823616-1826469	28.0429969442	0.0	17.3494458871	180.455524761	-2.67285910191	NS	NS	NS	-9.75327277597	-3.41811013823
chr8A:1855207-1855519	34.4351214098	0.0	17.3494458871	52.0053593824	NS	NS	NS	NS	NS	NS
chr8A:1872724-1873720	31.9726090376	106.41811809	22.8061938295	95.7629923033	-1.58084853092	NS	NS	NS	NS	NS
chr8A:2004338-2006614	37.2882282865	40.4236711104	42.5496842654	6.61696391072	2.56461148455	NS	NS	NS	NS	NS
chr8A:2027165-2028871	19.4160877034	0.0	0.0	131.779069974	-2.7613129053	NS	NS	NS	-9.31608266927	-9.31608266927
chr8A:2053023-2055511	90.3204347434	0.0	70.1052047928	794.347901998	-3.13431791249	NS	NS	NS	-11.8942475038	-3.56569039099
chr8A:2063050-2066889	34.8143536017	0.0	22.8061938295	244.757229661	-2.8134579195	NS	NS	NS	-10.2026160523	-3.85323316922
chr8A:2124697-2126872	80.4397543411	40.4236711104	12.6001191892	2.47010655436	4.70861867438	NS	NS	NS	NS	NS
chr8A:2174437-2176392	53.5633846486	0.0	0.0	9.60337788391	2.39827503209	NS	NS	NS	NS	NS
chr8A:2201952-2204696	349.340379233	75.8963771405	122.899726098	88.1196753528	2.00413578639	NS	NS	NS	NS	NS
chr8A:2218064-2218567	37.3503893402	0.0	0.0	2.589736097	3.59847584432	NS	NS	NS	NS	NS
chr8A:2218667-2219284	61.443987949	0.0	12.6001191892	3.30848195536	4.25350269641	NS	NS	NS	NS	NS
chr8A:2265988-2268163	33.4023945056	0.0	0.0	31.6003709832	NS	NS	NS	NS	NS	NS
chr8A:2277902-2278966	55.9448526119	0.0	107.198141116	86.0021956285	NS	NS	NS	NS	NS	NS
chr8A:2279121-2280221	549.112773938	0.0	12.6001191892	81.0629511223	2.76552631406	11.3598257172	5.04555967624	NS	NS	NS
chr8A:2292924-2294029	42.7293327721	0.0	0.0	35.8228068361	NS	NS	NS	NS	NS	NS
chr8A:2294125-2295715	52.4227005189	48.074049862	0.0	12.3127435235	2.01595525128	NS	NS	NS	NS	NS
chr8A:2353051-2354954	194.620913873	0.0	178.049529553	107.797718891	NS	NS	NS	NS	NS	NS
chr8A:2355103-2356341	28.2110504273	0.0	29.9495650762	45.9424921388	NS	NS	NS	NS	NS	NS
chr8A:2385654-2388578	191.468936827	0.0	25.2002383784	9.96226651182	4.19231889756	NS	NS	NS	NS	NS
chr8A:2394889-2397612	205.62474755	35.4727060302	77.9559972841	21.6390730739	3.21449354684	NS	NS	NS	NS	1.88921020984
chr8A:2407034-2410530	135.242387941	70.9454120603	85.0993685309	33.9518165974	1.95508295778	NS	NS	NS	NS	NS
chr8A:2411912-2412608	30.0128454053	35.4727060302	0.0	0.0	7.17607679262	NS	NS	NS	7.58952990486	NS
chr8A:2623779-2625004	102.197816604	0.0	25.2002383784	28.9297631944	1.76470113088	NS	NS	NS	NS	NS
chr8A:2638576-2639938	30.2056114633	35.4727060302	25.2002383784	48.0241198199	NS	NS	NS	NS	NS	NS
chr8A:2663602-2666311	181.769863643	83.5467558922	107.198141116	30.6055453938	2.54894534821	NS	NS	NS	NS	1.88369784729
chr8A:2757644-2759338	88.8592398681	0.0	40.1556397166	5.05984265136	3.91052424954	NS	NS	NS	NS	NS
chr8A:2779938-2781466	39.2955545259	0.0	29.9495650762	29.2886518223	NS	NS	NS	NS	NS	NS
chr8A:2788354-2788956	33.5641855727	0.0	29.9495650762	24.0723589825	NS	NS	NS	NS	NS	NS
chr8A:2791406-2795263	55.3570927861	35.4727060302	0.0	279.562851063	-2.33129297155	NS	NS	NS	-2.78301140994	-10.3874872013
chr8A:2893077-2894270	36.5591542305	0.0	25.2002383784	138.330591596	-1.91112975123	NS	NS	NS	-9.3702215845	-2.08392529734
chr8A:2949651-2951055	36.2794934528	0.0	17.3494458871	5.89821805236	2.57572362763	NS	NS	NS	NS	NS
chr8A:2967200-2967769	48.7549228314	40.4236711104	35.4063130187	289.481066528	-2.56676484644	NS	NS	NS	-2.82668091035	-3.11546085128
chr8A:2970856-2971163	32.3517356936	40.4236711104	12.6001191892	148.008579374	-2.1889822871	NS	NS	NS	NS	-3.16330035368
chr8A:2980665-2982179	62.0497388918	0.0	77.9559972841	12.6348115057	2.33060093759	NS	NS	NS	NS	2.71387220095
chr8A:3059263-3061194	48.1102067745	0.0	29.9495650762	9.32632955036	2.38209413179	NS	NS	NS	NS	NS
chr8A:3157008-3158917	40.4784118239	0.0	35.4063130187	8.607583692	2.1775765508	NS	NS	NS	NS	NS
chr8A:3159013-3160883	140.234585737	0.0	12.6001191892	21.9979617018	2.65030634051	NS	NS	NS	NS	NS
chr8A:3180312-3182151	60.840871054	0.0	12.6001191892	5.41873127927	3.3475898413	NS	NS	NS	NS	NS
chr8A:3212333-3214733	24.6097369492	0.0	12.6001191892	160.985881501	-2.71185764716	NS	NS	NS	-9.60771549306	-3.29646947098
chr8A:3241989-3242718	67.0983365494	75.8963771405	0.0	3.82478937418	3.90287837072	NS	NS	NS	NS	NS
chr8A:3242822-3243728	61.7225536251	526.40344896	55.1498034546	19.4460148531	1.5974523358	-3.09468135884	NS	NS	4.69213369464	NS
chr8A:3272990-3273731	72.167183555	0.0	55.1498034546	81.4954810417	NS	NS	NS	NS	NS	NS
chr8A:3296680-3297347	26.8037016663	0.0	0.0	31.5194992914	NS	NS	NS	NS	NS	NS
chr8A:3297461-3298969	103.505257472	35.4727060302	25.2002383784	75.2383743614	NS	NS	NS	NS	NS	NS
chr8A:3303823-3305647	121.879001303	35.4727060302	0.0	16.4596008799	2.88300932808	NS	NS	NS	NS	NS
chr8A:3351406-3355902	176.171136411	75.8963771405	67.7499226438	84.6393138058	1.03408931731	NS	NS	NS	NS	NS
chr8A:3383211-3384218	32.9922928587	0.0	17.3494458871	154.393514599	-2.21201729189	NS	NS	NS	-9.52659149483	-3.1911651323
chr8A:3384413-3386370	30.5971287257	0.0	0.0	259.623857238	-3.07879389262	NS	NS	NS	-10.2864253001	-10.2864253001
chr8A:3386452-3386769	25.7064792413	0.0	17.3494458871	265.288109401	-3.35568585439	NS	NS	NS	-10.3148723886	-3.98003756399
chr8A:3387199-3387799	21.1107420678	0.0	0.0	174.796565794	-3.03633737073	NS	NS	NS	-9.70709720531	-9.70709720531
chr8A:3390352-3391120	28.2618497784	0.0	0.0	142.070634868	-2.32319559248	NS	NS	NS	-9.41423783359	-9.41423783359
chr8A:3400609-3401919	25.8604906471	0.0	22.8061938295	366.525957442	-3.81080174234	NS	NS	NS	-10.776783811	-4.42837885846
chr8A:3432993-3435581	201.132472231	0.0	77.2485760395	19.0861576226	3.30427661987	NS	NS	NS	NS	NS
chr8A:3440934-3444480	398.261597321	35.4727060302	260.008669891	86.3906745018	2.17316982963	NS	NS	NS	NS	1.58236308034
chr8A:3462603-3462862	27.413523602	0.0	0.0	166.983306456	-2.59693021452	NS	NS	NS	-9.64331092735	-9.64331092735
chr8A:3521801-3522063	24.4208601118	0.0	0.0	134.220554885	-2.45452846681	NS	NS	NS	-9.33233792988	-9.33233792988
chr8A:3550732-3552614	41.2916621069	35.4727060302	25.2002383784	7.37253041482	2.44739125113	NS	NS	NS	NS	NS
chr8A:3564789-3566543	37.064832535	40.4236711104	64.6484568503	231.448691945	-2.64153718895	NS	NS	NS	NS	-1.80502819958
chr8A:3586644-3588355	22.1294268947	0.0	17.3494458871	3.30848195536	2.78977633705	NS	NS	NS	NS	NS
chr8A:3593094-3595860	39.0144439207	0.0	42.5496842654	2.70936563964	3.64903868096	NS	NS	NS	NS	3.93980604119
chr8A:3595955-3598113	65.1278936009	0.0	0.0	8.09127627318	3.05587711131	NS	NS	NS	NS	NS
chr8A:3612374-3615855	237.875205903	40.4236711104	77.9559972841	25.7409107816	3.12237904604	NS	NS	NS	NS	NS
chr8A:3622874-3624617	232.592583569	0.0	22.8061938295	46.0693520818	2.33240633649	NS	3.77227568722	NS	NS	NS
chr8A:3665502-3666068	102.696550106	40.4236711104	29.9495650762	45.7114320564	1.16444633101	NS	NS	NS	NS	NS
chr8A:3669326-3676738	84.8144595299	204.817769223	139.502988341	622.892614172	-2.87316221436	NS	NS	NS	NS	-2.20196484038
chr8A:3677854-3681023	170.249267839	123.970427003	55.1498034546	1054.47323717	-2.62850272732	NS	NS	NS	-3.10580971832	-4.01775154275
chr8A:3681196-3681460	25.7551076503	0.0	0.0	119.870234727	-2.21672585957	NS	NS	NS	-9.1729184806	-9.1729184806
chr8A:3681904-3682226	23.2265150942	0.0	12.6001191892	204.804932077	-3.1229698772	NS	NS	NS	-9.93667481953	-3.62413178248
chr8A:3682551-3684517	294.713907048	35.4727060302	48.0064322079	1401.93651566	-2.24960392279	NS	2.57025501482	NS	-5.1072707211	-4.81985893762
chr8A:3684650-3687070	1573.64549858	728.442030455	958.12311164	11778.875376	-2.90375605941	NS	NS	NS	-3.96749352046	-3.65210250312
chr8A:3687315-3690844	11620.4213892	2555.96131955	6787.59152533	55521.646613	-2.25635031336	2.17369408566	NS	NS	-4.43004439902	-3.03616616648
chr8A:3723723-3725182	39.5531620122	0.0	0.0	1.35468281982	4.56720391051	NS	NS	NS	NS	NS
chr8A:3785350-3785769	44.4010995961	80.8473422208	29.9495650762	179.645771003	-2.018429205	NS	NS	NS	NS	-2.44636679995
chr8A:3788400-3788670	43.5273403403	0.0	0.0	307.40774937	-2.81711455924	NS	NS	NS	-10.5280984788	-10.5280984788
chr8A:3788850-3789817	127.193499605	0.0	52.7557589058	765.732976386	-2.58918585712	NS	NS	NS	-11.8415131236	-3.93089966567
chr8A:3790450-3790719	21.429608941	0.0	22.8061938295	170.486996451	-2.97662611639	NS	NS	NS	-9.67635882206	-3.32510669338
chr8A:3810000-3815516	149.591040958	35.4727060302	37.8003575676	457.441831966	-1.61559713334	NS	NS	NS	-3.4954199221	-3.23845282064
chr8A:3831378-3833000	58.8641070903	0.0	0.0	0.0	8.14277937986	NS	NS	NS	NS	NS
chr8A:3836047-3837704	59.2704918603	0.0	0.0	4.78279431782	3.64656667578	NS	NS	NS	NS	NS
chr8A:3882749-3884709	17.4573230652	35.4727060302	12.6001191892	143.142007556	-3.02403039342	NS	NS	NS	NS	-3.12106069545
chr8A:3926309-3929318	52.1040740172	0.0	63.0005959459	51.8029209429	NS	NS	NS	NS	NS	NS
chr8A:3970708-3974018	63.3592445558	40.4236711104	55.1498034546	251.411014217	-1.99223120581	NS	NS	NS	-2.62884390753	-1.96214569182
chr8A:4002914-4003644	288.403758568	0.0	17.3494458871	11.6768065621	4.59098391777	10.4316378819	4.09694457955	NS	NS	NS
chr8A:4020088-4021656	39.2227693012	0.0	12.6001191892	2.589736097	3.66894218632	NS	NS	NS	NS	NS
chr8A:4039250-4039522	296.079782664	70.9454120603	206.312471325	100.59080627	1.56269840669	NS	NS	NS	NS	NS
chr8A:4134609-4135575	29.5572078292	0.0	25.2002383784	57.5815094526	NS	NS	NS	NS	NS	NS
chr8A:4168451-4170262	73.84195496	0.0	29.9495650762	11.8332567505	2.51987386433	NS	NS	NS	NS	NS
chr8A:4216058-4216543	49.4317272277	0.0	0.0	1.23505327718	4.90366095379	NS	NS	NS	NS	NS
chr8A:4245609-4249428	41.3998304042	0.0	130.75051859	167.895323149	-2.01740195567	NS	NS	NS	-9.65489872932	NS
chr8A:4331895-4333950	42.1515229395	48.074049862	25.2002383784	2.47010655436	3.78791219173	NS	NS	NS	NS	NS
chr8A:4343802-4345038	22.8253937461	0.0	0.0	114.609890841	-2.32130498073	NS	NS	NS	-9.10887340279	-9.10887340279
chr8A:4345843-4346860	39.5367766493	0.0	0.0	271.452120752	-2.76625058844	NS	NS	NS	-10.338099261	-10.338099261
chr8A:4361792-4365126	162.199338936	0.0	58.2125068482	46.4292093123	NS	NS	NS	NS	NS	NS
chr8A:4371495-4374786	278.456816819	0.0	17.3494458871	30.2098361202	3.21572959657	10.3810392215	4.04636355804	NS	NS	NS
chr8A:4425266-4427404	25.2639902841	0.0	17.3494458871	169.270428609	-2.75121491877	NS	NS	NS	-9.68236133488	-3.34705550858
chr8A:4447527-4449131	87.8545590002	0.0	48.0064322079	6.41452547118	3.58307830919	NS	NS	NS	NS	NS
chr8A:4450787-4452273	291.104408792	0.0	89.8486952287	47.0661148763	2.62209455153	10.4447647131	NS	NS	NS	NS
chr8A:4452350-4454980	177.091918932	75.8963771405	80.350041833	34.4313033705	2.33476422999	NS	NS	NS	NS	NS
chr8A:4483391-4483819	24.0768005307	0.0	48.0064322079	150.163848346	-2.62847722644	NS	NS	NS	-9.49165168007	NS
chr8A:4484531-4484769	51.2586011692	0.0	0.0	192.685459387	-1.90506533299	NS	NS	NS	-9.85127069947	-9.85127069947
chr8A:4503253-4503851	47.8814707549	0.0	17.3494458871	266.501771435	-2.46784117888	NS	NS	NS	-10.3143362959	-3.9795690155
chr8A:4504917-4505520	23.2776216246	0.0	34.6988917741	239.205676599	-3.343713094	NS	NS	NS	-10.1568276283	-2.82547168883
chr8A:4737362-4737982	46.2998149133	0.0	0.0	2.07342867818	4.72361308793	NS	NS	NS	NS	NS
chr8A:4738084-4739283	155.687271146	75.8963771405	0.0	4.78279431782	5.05340549551	NS	NS	NS	NS	NS
chr8A:4822178-4823437	20.6374510735	0.0	57.5050856036	199.302423298	-3.25501088483	NS	NS	NS	-9.8989592919	-1.96682250745
chr8A:4925335-4925809	27.4798441574	0.0	12.6001191892	42.761838729	NS	NS	NS	NS	NS	NS
chr8A:4947634-4947929	112.916890216	0.0	0.0	18.1731723276	2.64018756647	NS	9.08036866482	NS	NS	NS
chr8A:4965192-4969304	44.49539877	0.0	12.6001191892	162.983731683	-1.87802669135	NS	NS	NS	-9.6207065197	-3.30858812417
chr8A:4981266-4982667	79.2318004426	0.0	55.1498034546	73.5248029137	NS	NS	NS	NS	NS	NS
chr8A:5002876-5005918	340.145066137	0.0	29.9495650762	9.96226651182	5.01896790172	NS	NS	NS	NS	NS
chr8A:5079553-5081570	76.3017406309	0.0	29.9495650762	539.506839078	-2.8196731167	NS	NS	NS	-11.3363513093	-4.0252604112
chr8A:5085804-5086390	28.8857812091	0.0	0.0	152.377329207	-2.40620457363	NS	NS	NS	-9.52999674376	-9.52999674376
chr8A:5086950-5088169	54.6534518095	0.0	0.0	397.351458108	-2.86005361535	NS	NS	NS	-10.8968792713	-10.8968792713
chr8A:5088756-5089060	28.5633704127	0.0	0.0	171.598545775	-2.57998434662	NS	NS	NS	-9.68787289623	-9.68787289623
chr8A:5089252-5089746	48.2504164747	0.0	17.3494458871	224.562878704	-2.21541195222	NS	NS	NS	-10.0739088687	-3.73905513837
chr8A:5093316-5093610	57.986832601	0.0	12.6001191892	140.993000382	-1.28360353948	NS	NS	NS	-9.40576510118	-3.09385002505
chr8A:5094273-5097578	23.9505273718	0.0	0.0	322.518929228	-3.74122612437	NS	NS	NS	-10.5947375393	-10.5947375393
chr8A:5108956-5109319	26.5847814143	0.0	68.4185814886	145.740911259	-2.44722811603	NS	NS	NS	-9.44821766801	NS
chr9A:4700-5418	39.2114750164	0.0	22.8061938295	313.245818329	-2.98679706141	NS	NS	NS	-10.5491031866	-4.20036756028
chr9A:23650-24015	22.4085782398	0.0	22.8061938295	177.857589661	-2.9763750657	NS	NS	NS	-9.73809162398	-3.38724299036
chr9A:34950-35793	38.6284978695	0.0	12.6001191892	236.579119857	-2.60154104836	NS	NS	NS	-10.1390799615	-3.82632448406
chr9A:38415-38908	25.8637273911	0.0	0.0	105.687469567	-2.02267907355	NS	NS	NS	NS	-8.98673116993
chr9A:39713-42809	153.180195993	35.4727060302	47.2990109633	582.719542937	-1.92612314668	NS	NS	NS	-3.84096394305	-3.54769471877
chr9A:42902-47234	1404.73350395	541.624432407	2092.7465591	2368.44913351	NS	NS	NS	NS	-2.08361866094	NS
chr9A:73831-75814	95.9825242769	75.8963771405	193.751114536	310.59563318	-1.69671289917	NS	NS	NS	NS	NS
chr9A:113581-115310	27.6277661011	48.074049862	0.0	1.23505327718	4.07041555268	NS	NS	NS	NS	NS
chr9A:128475-129440	41.1839446429	0.0	0.0	18.96652808	NS	NS	NS	NS	NS	NS
chr9A:130319-131161	91.539404437	0.0	0.0	11.9160656474	2.92450868695	NS	NS	NS	NS	NS
chr9A:131304-132935	59.8045028992	0.0	29.9495650762	3.94441891682	3.7266066767	NS	NS	NS	NS	NS
chr9A:153583-156126	117.131608282	0.0	37.8003575676	11.5193877712	3.43335777798	NS	NS	NS	NS	NS
chr9A:164591-166377	34.364363473	0.0	52.7557589058	167.565056164	-2.29155455432	NS	NS	NS	-9.66190220062	-1.74991719154
chr9A:174998-176514	90.1681422261	0.0	0.0	2.589736097	4.86064560547	NS	NS	NS	NS	NS
chr9A:216109-217579	46.395622514	0.0	0.0	8.48795414936	2.38590444503	NS	NS	NS	NS	NS
chr9A:231552-234895	39.3206804261	0.0	17.3494458871	130.387566508	-1.73536076697	NS	NS	NS	-9.30008437502	-2.96436427899
chr9A:235467-235920	77.0045168389	0.0	70.1052047928	290.668194349	-1.91884097789	NS	NS	NS	-10.448012777	-2.11863041585
chr9A:312908-313757	70.9218070234	0.0	0.0	1.23505327718	5.4212477341	NS	NS	NS	NS	NS
chr9A:314635-316172	122.485106362	35.4727060302	12.6001191892	4.54353523254	4.71958168047	NS	NS	NS	NS	NS
chr9A:358888-361752	35.7407372431	83.5467558922	0.0	186.330114407	-2.38928581516	NS	NS	NS	NS	-9.81707715757
chr9A:387153-387468	78.7858520071	0.0	0.0	0.0	NS	NS	NS	NS	NS	NS
chr9A:389950-390220	383.012877448	0.0	0.0	25.8605403243	3.80508466633	NS	NS	NS	NS	NS
chr9A:393033-395260	346.003917705	80.8473422208	17.3494458871	36.1448748183	3.23368641823	NS	NS	NS	NS	NS
chr9A:510274-511089	45.4016883801	0.0	0.0	0.0	7.7675203555	NS	NS	NS	NS	NS
chr9A:511239-511589	148.915003393	0.0	0.0	0.0	9.47786986714	NS	9.47786986714	NS	NS	NS
chr9A:511775-511817	40.1287722132	0.0	0.0	0.0	7.59216785074	NS	NS	NS	NS	NS
chr9A:515510-515768	52.242872008	0.0	0.0	3.94441891682	3.53570940605	NS	NS	NS	NS	NS
chr9A:520427-520783	144.531751712	0.0	0.0	0.0	9.43507628982	NS	9.43507628982	NS	NS	NS
chr9A:560582-562317	20.686319854	35.4727060302	12.6001191892	139.916334498	-2.74771660004	NS	NS	NS	NS	-3.08612590048
chr9A:594807-597233	23.8471423632	0.0	0.0	161.748678406	-2.76006029343	NS	NS	NS	-9.60892710567	-9.60892710567
chr9A:650181-653073	30.7122506439	0.0	17.3494458871	74.5196285031	NS	NS	NS	NS	NS	NS
chr9A:689665-690662	29.3594181108	40.4236711104	35.4063130187	248.978696911	-3.08111225022	NS	NS	NS	-2.6154220945	-2.90407448103
chr9A:701954-705751	32.9508197138	40.4236711104	22.8061938295	267.30928803	-3.01761858547	NS	NS	NS	-2.71741169331	-3.98115068668
chr9A:737650-740418	104.914448295	0.0	34.6988917741	6.61696391072	4.07055072033	NS	NS	NS	NS	NS
chr9A:782072-785235	81.4272830149	70.9454120603	102.448814418	14.1469131164	2.47111575817	NS	NS	NS	NS	2.93418034121
chr9A:798911-800481	47.8302000893	0.0	0.0	1.35468281982	4.83893566624	NS	NS	NS	NS	NS
chr9A:800556-801906	111.09291593	0.0	0.0	7.769208291	3.65861743924	NS	NS	NS	NS	NS
chr9A:832938-834164	30.8447188009	0.0	0.0	142.700310032	-2.21219178578	NS	NS	NS	-9.42983054019	-9.42983054019
chr9A:834805-837958	201.799106744	88.4977209724	105.511517812	1277.94387085	-2.66302022562	NS	NS	NS	-3.9621418614	-3.66544389266
chr9A:838813-841699	93.5491911607	0.0	81.0187006778	625.081498024	-2.74088207594	NS	NS	NS	-11.5506865973	-3.19759969823
chr9A:841779-845443	157.117203722	35.4727060302	139.231207526	1516.91207535	-3.26964933115	NS	NS	NS	-5.22091508474	-3.65210291656
chr9A:845518-846657	18.7150978017	0.0	0.0	123.133697033	-2.71296020054	NS	NS	NS	-9.21577242766	-9.21577242766
chr9A:956597-960387	56.6414725499	96.148099724	22.8061938295	414.836443425	-2.87178891587	NS	NS	NS	-2.33316408014	-4.61289883652
chr9A:1053612-1055642	129.244284095	0.0	0.0	4.06404845946	4.81018570752	NS	NS	NS	NS	NS
chr9A:1055719-1057308	93.4374285494	0.0	17.3494458871	0.0	8.80534411786	NS	NS	NS	NS	NS
chr9A:1057407-1059103	157.885614645	48.074049862	0.0	2.589736097	5.65299887046	NS	NS	NS	NS	NS
chr9A:1077698-1078655	28.1012974669	0.0	12.6001191892	122.73798776	-2.12782008437	NS	NS	NS	-9.2100212265	-2.9026750088
chr9A:1094203-1094956	22.1578569566	0.0	12.6001191892	143.382235244	-2.68718349024	NS	NS	NS	-9.4319560629	-3.12257638439
chr9A:1096019-1096306	38.2816529878	35.4727060302	0.0	252.257588621	-2.71392920253	NS	NS	NS	-2.63795756081	-10.2422524579
chr9A:1109554-1110411	23.2057591577	0.0	62.9618335461	208.509123306	-3.15660828327	NS	NS	NS	-9.96360704381	-2.01752449738
chr9A:1163798-1165556	46.8390430475	0.0	17.3494458871	5.179472194	2.99707881399	NS	NS	NS	NS	NS
chr9A:1174911-1178002	356.736041308	121.271013331	228.45000631	51.7661002972	2.76258000182	NS	NS	NS	NS	2.31139868269
chr9A:1189814-1192355	60.493574729	35.4727060302	152.849291175	34.228864931	NS	NS	NS	NS	NS	2.26763616764
chr9A:1198311-1201882	109.234435002	40.4236711104	29.9495650762	26.9841630617	2.06745627773	NS	NS	NS	NS	NS
chr9A:1235859-1238316	71.0173367443	75.8963771405	95.3054431712	166.616218826	-1.23393737217	NS	NS	NS	NS	NS
chr9A:1239910-1240997	26.0543231171	0.0	0.0	181.434920947	-2.80032176002	NS	NS	NS	-9.77369662797	-9.77369662797
chr9A:1241253-1241888	25.1036109263	35.4727060302	0.0	178.891173101	-2.82565852558	NS	NS	NS	NS	-9.74871953075
[truncated: 5,313 more rows]
