# Supplementary material for: The stem rust fungus Puccinia graminis f. sp. tritici induces centromeric small RNAs during late infection that are associated with genome-wide DNA methylation
Source: BMC Biol. 2021 Sep 15;19:203. doi: 10.1186/s12915-021-01123-z (PMC8444563; doi:10.1186/s12915-021-01123-z)
Supplement: Supplementary file 10 — Additional file 10: Data S10. FASTA file of Pgt sRNAs predicted to be up-regulated in germinated spores. [file 12915_2021_1123_MOESM10_ESM.fasta]

>smRNA|rpm:83.285|locus:chr5A:1595673-1598279|Cluster_9079
ACGGATAATGGAAAGACAGA
>smRNA|rpm:14.074|locus:chr16A:646876-649990|Cluster_25462
TGGATTAAAGACAAGACGTGC
>smRNA|rpm:72.885|locus:chr7B:4176341-4178154|Cluster_42250
GATCAGACCGAAACTCTTCC
>smRNA|rpm:58.502|locus:chr17B:2001755-2002435|Cluster_56300
TGTTTGCCTGTAGTGAATGTTGT
>smRNA|rpm:21.606|locus:chr3B:898121-898858|Cluster_33347
ATGACGGTCCAGATCTGTGG
>smRNA|rpm:919.235|locus:chr5A:3854862-3855722|Cluster_9774
TTCATCTCATCAAACTCTTTC
>smRNA|rpm:17.891|locus:chr9A:3686277-3689426|Cluster_16743
TACCGGTAGTCTTGAGAATTCA
>smRNA|rpm:5.51|locus:chr5A:3635721-3636699|Cluster_9724
TTTTTTCTTCAGCTGTACTGC
>smRNA|rpm:19.913|locus:chr7A:3443022-3447308|Cluster_13260
ATCTGTCAGATCTTTAGAGA
>smRNA|rpm:26.62|locus:chr1B:5150994-5154787|Cluster_30405
AATCGACTTCAACCTGCTGA
>smRNA|rpm:9.699|locus:chr18B:2537561-2538385|Cluster_57431
TGTATATCTCCACTGTATAAC
>smRNA|rpm:5.097|locus:chr13A:2570261-2572136|Cluster_22522
TATGTCTGTGACCAAGGTCC
>smRNA|rpm:26.455|locus:chr7B:5041589-5042817|Cluster_42571
TGCTTGACTGATCTTTAACCC
>smRNA|rpm:15.539|locus:chr9B:493757-494522|Cluster_43917
CGCCTTCGACTTCTGAGCAGC
>smRNA|rpm:39.579|locus:chr5B:5254266-5255857|Cluster_38561
TGACGAAGAGCTTTACGAGC
>smRNA|rpm:8.502|locus:chr9A:3530775-3531469|Cluster_16697
TGCTGATCTGGATTAGTACC
>smRNA|rpm:29.179|locus:chr5B:2229234-2232451|Cluster_37651
TTCAGATCTGGCAGTTCGAC
>smRNA|rpm:25.506|locus:chr10B:2524341-2526489|Cluster_46077
TAGAGCTTCAGATACTCCTGG
>smRNA|rpm:5.324|locus:chr8B:343869-344105|Cluster_42858
AATCCGACCTATGAACCAAT
>smRNA|rpm:18.551|locus:chr2A:230518-232016|Cluster_2274
AGGAACTAGAAAATGAACAGC
>smRNA|rpm:46.802|locus:chr8A:4002914-4003644|Cluster_15071
TGCTCGTAGACTGTACATATG
>smRNA|rpm:52.229|locus:chr18B:2691533-2696080|Cluster_57487
TCCGACTTGAGTATATATTTG
>smRNA|rpm:36.154|locus:chr1B:851349-853675|Cluster_28857
TTTCCAAGACTGTCTGTTTGC
>smRNA|rpm:8.399|locus:chr1A:3792943-3794817|Cluster_1278
TGCTTGTATCTGTGGGACACA
>smRNA|rpm:200.455|locus:chr15A:481114-489461|Cluster_24188
TACAGGTCTTGACTATGACA
>smRNA|rpm:5.489|locus:chr12A:2364179-2364698|Cluster_21111
AAGAGTGTTGTTCTTCTGAGTCT
>smRNA|rpm:5.262|locus:chr10A:3605657-3606561|Cluster_18383
TAGCGGTTTGCTTCGTTTGAGC
>smRNA|rpm:223.814|locus:chr10B:4369792-4370118|Cluster_46723
TACAAAGGTATGGTAGCGGATC
>smRNA|rpm:6.026|locus:chr10A:4224051-4224390|Cluster_18573
TATCTATGTAGCATCACTCC
>smRNA|rpm:49.484|locus:chr15A:306857-309306|Cluster_24121
AATACGTTGGCTCGGAGTGACC
>smRNA|rpm:10.462|locus:chr4A:3761378-3764226|Cluster_7825
TCTTGACTGGCTTCTTGTACC
>smRNA|rpm:7.842|locus:chr14B:1073650-1075280|Cluster_51487
CGTTGTTGATCGACTGGAAGG
>smRNA|rpm:34.854|locus:chr6B:746666-750446|Cluster_39506
ACACCGATCGTTCCAGGAGGA
>smRNA|rpm:40.466|locus:chr16B:786750-789962|Cluster_53770
TCGATCTGTAACTTGCACTCC
>smRNA|rpm:11.969|locus:chr16A:815015-815884|Cluster_25522
TCGATCTGTAACTTGAACTCC
>smRNA|rpm:7.037|locus:chr5A:2120667-2122242|Cluster_9263
CGGTGCTGGCGTGAATTCACC
>smRNA|rpm:12.134|locus:chr10A:3470871-3473275|Cluster_18328
TGATGAACTTCTGGCTTTAGA
>smRNA|rpm:5.035|locus:chr5B:6818735-6819263|Cluster_39125
TAAACAGAGACTTGTGAGACTG
>smRNA|rpm:11.68|locus:chr10A:3535436-3537535|Cluster_18357
AAGAGATCTGATGACTGCTGC
>smRNA|rpm:51.672|locus:chr12A:1430159-1431962|Cluster_20786
GGTGACCAACGAACTTATGGA
>smRNA|rpm:6.335|locus:chr3A:5218234-5218619|Cluster_6180
TCGGTAGCTGGACATTGCTGA
>smRNA|rpm:25.423|locus:chr10B:1371703-1372135|Cluster_45737
TATCTATGTAGCATCACTCTT
>smRNA|rpm:7.532|locus:chr6B:3307646-3309820|Cluster_40261
TGAGCTCTCGGATCTGGACA
>smRNA|rpm:27.59|locus:chr16A:612906-614453|Cluster_25443
TCTGGTCAATCGAGGACTCC
>smRNA|rpm:19.026|locus:chr9A:520427-520783|Cluster_15630
TCTGGATCCAGTACTCACTCC
>smRNA|rpm:11.453|locus:chr11A:1764340-1765520|Cluster_19353
TGGATGGATATTTACTGATG
>smRNA|rpm:17.251|locus:chr7B:1367913-1369547|Cluster_41430
TCTCTTCTAGATCTGGATCGT
>smRNA|rpm:33.698|locus:chr1B:3373681-3375382|Cluster_29699
TCCTCGTCGTGTCCTCCA
>smRNA|rpm:10.07|locus:chr6B:4821021-4821755|Cluster_40746
AAGAGCTCGTAAGATTGTGA
>smRNA|rpm:10.689|locus:chr5A:4121824-4123915|Cluster_9836
AAGAAGATTCTCCTGAACTGG
>smRNA|rpm:8.708|locus:chr5A:2126479-2129203|Cluster_9267
TCTCGGAAAGTATCTTCAGTT
>smRNA|rpm:21.544|locus:chr11A:2567802-2568883|Cluster_19599
CTGGATTCTGATCGAAGAAGC
>smRNA|rpm:9.348|locus:chr14A:371546-373095|Cluster_22995
TGTGCTGTGACGACTTTTGC
>smRNA|rpm:13.166|locus:chr13B:1245780-1248741|Cluster_50369
TGAAGACTTCGAGAAACTAGA
>smRNA|rpm:8.584|locus:tig00000129:34143-34316|Cluster_57664
ATTTGGACAACTAGAAGAACT
>smRNA|rpm:16.137|locus:chr2B:1414004-1416903|Cluster_31403
AAGCTGCACGACTCGACGGC
>smRNA|rpm:23.648|locus:chr10A:1183524-1186824|Cluster_17513
TAATGTGATGACTGTAGACGTT
>smRNA|rpm:31.923|locus:chr2B:5540282-5542028|Cluster_32825
TCCGATCTCTCAAGGGAACCT
>smRNA|rpm:7.635|locus:chr2A:2990721-2992567|Cluster_3306
TAATTTGTCGAGCTGCACGGC
>smRNA|rpm:7.676|locus:chr1B:3069325-3070045|Cluster_29567
TCCATCGGTTTTCTTCAGAGC
>smRNA|rpm:5.345|locus:chr10A:3983111-3983690|Cluster_18498
TGGATGTGCAACATGGAATGC
>smRNA|rpm:21.048|locus:chr10B:2940849-2942801|Cluster_46219
TTGGATTGATCTCGAGAATCG
>smRNA|rpm:80.665|locus:chr13B:2159909-2162649|Cluster_50661
TATAATCATTGGATGTGTGC
>smRNA|rpm:39.682|locus:chr12A:955863-959902|Cluster_20617
TAGATCCTGAGCAAGAACTCT
>smRNA|rpm:25.464|locus:chr8A:1106089-1107221|Cluster_14128
CAGTGACTAGAGAATGGACT
>smRNA|rpm:9.967|locus:chr5B:5919521-5921431|Cluster_38758
AAGGATCTTCAGGAATATGA
>smRNA|rpm:18.366|locus:chr11A:3156336-3158356|Cluster_19795
AACAGCAGAAGATCTCGAGC
>smRNA|rpm:5.757|locus:chr16B:4303804-4304484|Cluster_55047
AGGACTTTTGCTTTGGATCACT
>smRNA|rpm:6.211|locus:chr11B:2122614-2124664|Cluster_47611
TTTTCTGATTTCAAACTCTTG
>smRNA|rpm:8.048|locus:chr3B:1897669-1898884|Cluster_33640
TCGGCGATTTCGGTCTGGCAGC
>smRNA|rpm:21.234|locus:chr3A:3450060-3452772|Cluster_5519
AGGATCTGCTCTGAACGGGC
>smRNA|rpm:11.35|locus:chr12B:119620-121641|Cluster_48631
TGATCAAGCGAATGATGGACA
>smRNA|rpm:12.835|locus:chr18A:1740822-1741680|Cluster_28073
AATTATTCGACGATATCCTCT
>smRNA|rpm:19.088|locus:chr10A:650985-653365|Cluster_17340
TTTGCCCAGAACTCTATCAGC
>smRNA|rpm:12.134|locus:chr3A:4315786-4318178|Cluster_5824
TGGACGTTAGACAAATCAACT
>smRNA|rpm:5.448|locus:chr3A:5217044-5218122|Cluster_6179
TGATCGACGAGTCTGAACAAGT
>smRNA|rpm:13.227|locus:chr13B:697066-698075|Cluster_50185
TATGGATTTCCGAGTAAACTGG
>smRNA|rpm:572.247|locus:chr4B:5380664-5383129|Cluster_36465
TATCAACGTCGGTCCGAACC
>smRNA|rpm:14.094|locus:chr9A:800556-801906|Cluster_15743
TATGTACTTGTACACTCTACA
>smRNA|rpm:34.42|locus:chr12A:2084149-2084915|Cluster_21019
TTCCGATGGACGAGGTACGTGT
>smRNA|rpm:102.724|locus:chr4B:559749-563702|Cluster_34928
TCTCATTCGACTGACTCAATTC
>smRNA|rpm:33.409|locus:chr8A:3622874-3624617|Cluster_14946
CAATGAGGAATGACACTGGT
>smRNA|rpm:9.41|locus:chr4A:991256-991813|Cluster_6833
TCCATTGTATCTGATAGTAGC
>smRNA|rpm:18.551|locus:chr2A:5995964-5996582|Cluster_4408
TATTCCTGATCTCATTGAACT
>smRNA|rpm:18.428|locus:chr8B:1648817-1651490|Cluster_43323
TTGACCGGTCTGCGTAACAAAG
>smRNA|rpm:69.501|locus:chr10A:2155450-2155752|Cluster_17919
CACTAACCCTGAGACTGGAGC
>smRNA|rpm:6.108|locus:chr16B:705984-707666|Cluster_53736
TGTGGCTTTCGGATCTTGTCT
>smRNA|rpm:43.19|locus:chr3A:900994-903178|Cluster_4711
TCCATCTGGAACTTGTAGAGC
>smRNA|rpm:949.466|locus:chr11A:857874-864608|Cluster_19015
TGGCCGATCTACTGAACTCGC
>smRNA|rpm:5.303|locus:chr5B:1613363-1614283|Cluster_37399
CGAGTGAGTGTGGAAAGGAGT
>smRNA|rpm:40.962|locus:chr9A:3952112-3954177|Cluster_16839
AAAGATCTTTGGGAGACCTGT
>smRNA|rpm:8.275|locus:chr5A:3066331-3067287|Cluster_9595
TCGGTCTTGAATGTGATTTCT
>smRNA|rpm:5.2|locus:chr1A:996486-997746|Cluster_355
TTGGAACTCCGATCTAGATTGC
>smRNA|rpm:90.219|locus:chr4B:3858123-3866348|Cluster_36033
AAGAATTCTCGAAACAAGCCG
>smRNA|rpm:11.845|locus:chr16B:1301724-1303168|Cluster_53996
TCTTCTGCCTCTGAACGAGC
>smRNA|rpm:12.753|locus:chr16B:3663937-3665807|Cluster_54803
TATTCGGAGGGGGGACGCTG
>smRNA|rpm:12.34|locus:chr12B:3903126-3905769|Cluster_49941
TAGACTGATGAACTCGTGATCT
>smRNA|rpm:14.94|locus:chr14A:460931-461601|Cluster_23033
TTTAACATCCGATCAGGCTCT
>smRNA|rpm:15.374|locus:chr2A:2996099-2997830|Cluster_3309
TTCTGGAAAAGCAACTTGACC
>smRNA|rpm:12.815|locus:chr5B:902490-903367|Cluster_37136
TTGCCGACGATCTGACGAAA
>smRNA|rpm:14.961|locus:chr12A:2576198-2579152|Cluster_21176
TATCGGTTTGCTGACATCAGT
>smRNA|rpm:5115.801|locus:chr2B:5691813-5692368|Cluster_32885
TCGACTCCCGTATTCGGAACCA
>smRNA|rpm:5.056|locus:chr1A:1387988-1388456|Cluster_487
TAGACGATCGAGATGCGACTTT
>smRNA|rpm:9.719|locus:chr9A:4595375-4596288|Cluster_17040
TCGAGAAGCAGACGGACTAGC
>smRNA|rpm:6.975|locus:chr13B:3212762-3213043|Cluster_51048
CGGGACTATACGGTTGAAGC
>smRNA|rpm:46.864|locus:chr4A:3525461-3528087|Cluster_7760
TCCGACTCTTGAATAGCTTGA
>smRNA|rpm:10.173|locus:chr18B:1502543-1502823|Cluster_57057
AGCAAGACTGGAACGAATCCC
>smRNA|rpm:12.134|locus:chr1A:4665088-4667358|Cluster_1593
CCTGTGTGATACCTCGAAGC
>smRNA|rpm:5.407|locus:chr8A:2411912-2412608|Cluster_14546
TAGACCGATCTGACTCTGTGTT
>smRNA|rpm:19.831|locus:chr11A:320316-321319|Cluster_18830
AAGGGGGGATGTATAACTGGA
>smRNA|rpm:9.162|locus:chr6B:3370901-3372475|Cluster_40286
TAACTGAATCCCGAATCCTGC
>smRNA|rpm:76.62|locus:chr3A:4475900-4476174|Cluster_5882
TTCCGATGGACGAGGTACGTGT
>smRNA|rpm:11.267|locus:chr4B:1973033-1974935|Cluster_35425
AGCACGTAGACCTGAAACAGC
>smRNA|rpm:14.631|locus:chr18B:1089838-1092489|Cluster_56956
TTCCCGATTAGAACTGATTTCT
>smRNA|rpm:6.707|locus:chr13B:2365771-2366880|Cluster_50767
TGCGGAAGTTCGAGACGAGC
>smRNA|rpm:14.693|locus:chr15A:1513596-1515032|Cluster_24545
TAGTACGGCTGAATTCTT
>smRNA|rpm:6.438|locus:chr5A:2855293-2856489|Cluster_9548
TCTTTTCCAACTGTTTACTGAC
>smRNA|rpm:22.307|locus:chr13B:128410-129236|Cluster_49992
TCTCTCGTCGGTCTAGCTTGT
>smRNA|rpm:49.01|locus:chr16B:1020517-1023026|Cluster_53882
ATCTCGAACGGACAGTAATCG
>smRNA|rpm:6.934|locus:chr18A:708625-709418|Cluster_27742
TAAACGATCGCAATCCAGCTG
>smRNA|rpm:459.329|locus:chr10A:3949228-3950171|Cluster_18492
TACAAAGGTATGGTATCGGATC
>smRNA|rpm:16.343|locus:chr12B:435386-436989|Cluster_48765
AGTGAGACTTGGTAGAGTAGC
>smRNA|rpm:24.66|locus:chr16A:1161760-1163641|Cluster_25678
TCTTCTGATTCTGATTTGAGC
>smRNA|rpm:16.199|locus:chr16A:256850-257117|Cluster_25302
ACCATGGCTGGGGAAATCCT
>smRNA|rpm:8.646|locus:chr7B:5298886-5299890|Cluster_42661
TCCTAAAACTAGTAAGGCTCT
>smRNA|rpm:5.407|locus:chr2B:456763-457855|Cluster_31078
AACGATCGAGATCGCCCTCT
>smRNA|rpm:63.95|locus:chr9B:3912572-3917014|Cluster_44988
TCTGTAAATCTCTTCTTGAGC
>smRNA|rpm:26.455|locus:chr4B:4899343-4901834|Cluster_36308
AACGATCGAGATTTCAACCTCT
>smRNA|rpm:81.696|locus:chr12B:2416180-2417154|Cluster_49447
TTCGGTCTGCACATTTCTCC
>smRNA|rpm:7.305|locus:chr1A:3228783-3229901|Cluster_1089
TAGCTTCCAAGATCTCTACAG
>smRNA|rpm:10.297|locus:chr13B:2653496-2654652|Cluster_50860
AGACAGTAACACGAGCGAGC
>smRNA|rpm:11.783|locus:chr5B:6972415-6974064|Cluster_39185
TAATCTTGTCTGGAGTAGCCA
>smRNA|rpm:20.491|locus:chr10B:595277-599208|Cluster_45554
TCTTTCAGATCTTGAACTTTCA
>smRNA|rpm:47.751|locus:chr12B:1107925-1110207|Cluster_48992
TTCTCGTGATTGGCACACATG
>smRNA|rpm:5.014|locus:chr13A:3481718-3481953|Cluster_22803
TAAAGATACTGTGTCAGAACA
>smRNA|rpm:12.856|locus:chr4A:851022-852416|Cluster_6783
TTAAATTGATCTTCACGTCTGA
>smRNA|rpm:5.427|locus:chr4B:566562-566910|Cluster_34929
TACTTGAACGACTAGATCGCT
>smRNA|rpm:74.164|locus:chr11A:1571039-1575242|Cluster_19267
TTGTAAAAACCGATCTGATGA
>smRNA|rpm:141.87|locus:chr11B:1614705-1619908|Cluster_47442
TCTTCTTTGTGGATTCTGAGT
>smRNA|rpm:23.174|locus:chr13A:110948-111777|Cluster_21730
TCTCTCGTCGGTCTAGCTTGT
>smRNA|rpm:55.427|locus:chr12B:2386465-2389618|Cluster_49436
TCTTCGATCTGATCTCTGGA
>smRNA|rpm:14.383|locus:chr10B:1821060-1821983|Cluster_45813
TGGGCTGGACATGATAGAGT
>smRNA|rpm:92.633|locus:chr2A:5750155-5751296|Cluster_4305
AGGGTACATATGAAAACTGGC
>smRNA|rpm:7.532|locus:chr8A:505813-508614|Cluster_13940
TGGGTGATCGATTGAGAGAGA
>smRNA|rpm:16.282|locus:chr12B:1004620-1007365|Cluster_48957
TCTATCGGTCAATTAACTTAT
>smRNA|rpm:86.752|locus:chr1B:5637652-5638953|Cluster_30599
TCCTGGGAATTGCTGAAGGAGT
>smRNA|rpm:10.751|locus:chr12B:3226621-3227531|Cluster_49747
TCGATGGAAGACGATAAGACT
>smRNA|rpm:23.607|locus:chr12B:3339151-3341737|Cluster_49784
TCAAGAGCTCGAAATAATCCG
>smRNA|rpm:9.554|locus:chr13B:2780334-2782016|Cluster_50898
TGAACGTCTGGAAGTAACTTC
>smRNA|rpm:12.526|locus:chr10B:461531-462759|Cluster_45498
TCCGGATCTCGATCTCAAATGG
>smRNA|rpm:29.86|locus:chr17B:2801511-2803303|Cluster_56555
TTTCATTTAGATCTCTACTCT
>smRNA|rpm:890.944|locus:chr5B:5602057-5605130|Cluster_38656
AATGGGTTTTTTTTGTAGTGT
>smRNA|rpm:118.345|locus:chr12A:659447-663808|Cluster_20529
TGACGACTCAAATGTTCTTTG
>smRNA|rpm:17.148|locus:chr5A:1491878-1495176|Cluster_9037
TGACATCTGTTTTTCTGAAGC
>smRNA|rpm:10.896|locus:chr14B:201676-203947|Cluster_51164
TTGCTCGACGTTCTTCTGATCA
>smRNA|rpm:7.388|locus:chr16B:3751550-3752721|Cluster_54819
TCGGGAAACGATCTAGAAATCT
>smRNA|rpm:8.399|locus:chr15B:1979750-1983303|Cluster_52979
TAGGGCAGCTGCACTTCGAGC
>smRNA|rpm:18.882|locus:chr10B:3375178-3377703|Cluster_46411
TGACTGATCGTGAACCTAATC
>smRNA|rpm:7.78|locus:chr4B:2343178-2345073|Cluster_35534
TCGGCTCGAGTCTTGTGATTCT
>smRNA|rpm:25.65|locus:chr11B:2502426-2502720|Cluster_47741
TGGACGTAATTGAAAATGGC
>smRNA|rpm:165.745|locus:chr7A:3854303-3859900|Cluster_13383
TGGATCTGCTTGACAACTGAGG
>smRNA|rpm:29.447|locus:chr10B:1430290-1430359|Cluster_45743
AGGGTAGCGTTAGTCATGTGGT
>smRNA|rpm:7.449|locus:chr6B:4821833-4822165|Cluster_40747
CAGACGGACGTTGTATGATC
>smRNA|rpm:101.465|locus:chr12A:3628915-3633336|Cluster_21593
TATTCCACTGTCTGTAACATTC
>smRNA|rpm:9.162|locus:chr3B:2452422-2453668|Cluster_33887
AGTGTCGAGACAAATGGGGC
>smRNA|rpm:113.393|locus:chr4B:5463501-5468613|Cluster_36496
TGATTTGGACCTCTGTGCC
>smRNA|rpm:15.807|locus:chr6B:5112332-5113443|Cluster_40851
ACCGATCGAAGTAGTGTAGC
>smRNA|rpm:13.702|locus:chr10A:1146635-1148285|Cluster_17492
CGGCTTCGGACATCCATAGA
>smRNA|rpm:163.083|locus:chr2A:2649450-2650084|Cluster_3139
TAGGTCTAGTAGCTTCTTGCT
>smRNA|rpm:9.265|locus:chr5B:952447-953920|Cluster_37154
TCCGACTGGCGAATAATGGA
>smRNA|rpm:12.258|locus:chr6B:4818644-4819626|Cluster_40744
CTTTGAGATGTTGCGCTGGA
>smRNA|rpm:25.733|locus:chr5A:152889-153905|Cluster_8583
AGCTGGTCTGTGTAAAGAGC
>smRNA|rpm:18.49|locus:chr3A:1021988-1024514|Cluster_4750
TTTCGATGTAGCTTATTCTCT
>smRNA|rpm:5.592|locus:chr1B:5294578-5296763|Cluster_30462
TGCTGCAAGACTACTCAAGC
>smRNA|rpm:62.939|locus:chr8A:2201952-2204696|Cluster_14474
TCTTTGGATTCGACTCTCCGA
>smRNA|rpm:7.14|locus:chr16B:1990954-1991411|Cluster_54209
TAGGTCTAGTAGCTTCCTGCT
>smRNA|rpm:13.743|locus:chr14B:1401010-1403055|Cluster_51576
AGCAGGTTTGGGTTCGTCGGC
>smRNA|rpm:5.943|locus:chr3A:4141883-4143485|Cluster_5757
TCCGTGATCAATGGTTGTTGA
>smRNA|rpm:5.18|locus:chr17A:566367-567937|Cluster_26591
TCTGATCTTCTTTCCTCTGA
>smRNA|rpm:438.755|locus:chr4A:5124140-5126703|Cluster_8209
CAAGACTGTCGACGATGGCC
>smRNA|rpm:9.926|locus:chr2A:4118103-4119908|Cluster_3729
TGATGTCGATTGTAAACTGC
>smRNA|rpm:6.149|locus:chr4A:3422606-3423761|Cluster_7710
TTGTGCTGATGATCTAATGGC
>smRNA|rpm:5.84|locus:chr13B:2378236-2379357|Cluster_50772
TCAAGGCAAACGTTGGGCGGC
>smRNA|rpm:24.041|locus:chr3A:3477879-3481514|Cluster_5532
TGAGACTGCATGAAGGCCTGC
>smRNA|rpm:5.221|locus:chr7B:4174652-4175070|Cluster_42249
TAGGTGTCTTGGACGCGGTTCT
>smRNA|rpm:19.191|locus:chr1A:5542840-5544678|Cluster_1958
AGGAAGTAGATCTTGCAATCT
>smRNA|rpm:28.58|locus:chr17B:2349001-2349820|Cluster_56427
AAGCTTCACAGGACTGGACC
>smRNA|rpm:32.646|locus:chr10A:4529196-4531498|Cluster_18665
AACGATCGTCGGTGTAACGA
>smRNA|rpm:8.894|locus:chr6A:3483803-3485442|Cluster_11345
TTACACGTGCTTCTTCTTTGA
>smRNA|rpm:9.823|locus:chr9A:1853748-1856415|Cluster_16076
CTTTCGCCTGCTTCTGTCCC
>smRNA|rpm:6.48|locus:chr10B:757030-757489|Cluster_45597
TTTTTTTTTCGTAGTGCTTCC
>smRNA|rpm:9.203|locus:chr3B:4777337-4780256|Cluster_34682
TCAGATTGGATGGATCAACTCC
>smRNA|rpm:5.716|locus:chr8B:453353-454535|Cluster_42907
TTCCGATCGTGGATCCCTTCT
>smRNA|rpm:39.393|locus:chr3B:3060810-3063479|Cluster_34088
TATCGTGCTTGCTCGACTGACA
>smRNA|rpm:37.887|locus:chr3A:3760374-3762126|Cluster_5639
TCTTCTATAGCGCTCAAGGA
>smRNA|rpm:10.875|locus:chr15A:1867002-1867268|Cluster_24661
AACTTCTCTGAGGATGTAGG
>smRNA|rpm:10.318|locus:chr5B:3667625-3668539|Cluster_38054
TACGATGGAACTTTCGAGGGT
>smRNA|rpm:5.799|locus:chr2A:1970946-1971585|Cluster_2912
TAGACTGGGAAAAGGAAATTC
>smRNA|rpm:37.206|locus:chr6A:2692433-2694727|Cluster_11131
CGAGATCTTCGGAAGCGTGA
>smRNA|rpm:24.102|locus:chr2A:5996667-5997326|Cluster_4409
TCGGAGAAGACTCTCAAGACT
>smRNA|rpm:23.421|locus:chr1A:2657213-2659044|Cluster_890
TGAACGGCTAGTATACCTCATT
>smRNA|rpm:5.2|locus:chr6B:1704557-1706265|Cluster_39865
TTCGATCAAGTGGACATCCCT
>smRNA|rpm:29.117|locus:chr10B:4049254-4051422|Cluster_46614
TGCGATTGGATCTGTCTTTGC
>smRNA|rpm:24.618|locus:chr2A:3422198-3424595|Cluster_3474
AAGAGATAATGGGATAAGGAGC
>smRNA|rpm:19.79|locus:chr13B:1177974-1179915|Cluster_50339
TCGACTGCTTCATCTGGATC
>smRNA|rpm:5.489|locus:chr6A:558087-559285|Cluster_10565
GTTTGCTCGTTGTATCTTCT
>smRNA|rpm:19.336|locus:chr11A:2569712-2571228|Cluster_19601
AGAGTTGGTCCTGTTGTTCC
>smRNA|rpm:30.623|locus:chr1B:5308676-5312113|Cluster_30472
TGACTGCGGTTTATTCTTTGC
>smRNA|rpm:173.009|locus:chr15A:2165011-2165683|Cluster_24751
TAGGTCTAGTAGCTTCTTGCT
>smRNA|rpm:8.832|locus:chr1B:5728412-5729492|Cluster_30641
TCCGATCAAGAACCTGGCTTC
>smRNA|rpm:27.549|locus:chr9B:1845983-1848267|Cluster_44327
AATGACTGGATATTCGTTGCC
>smRNA|rpm:5.097|locus:chr9B:2678001-2678678|Cluster_44588
TTGTGTGATGCTCATCTGGC
>smRNA|rpm:128.127|locus:chr16B:2463200-2463803|Cluster_54417
TTTCTATTGTCCAGGTCTGTT
>smRNA|rpm:13.991|locus:chr10B:3473962-3475666|Cluster_46441
TTCTTTGTAGAGTTGATCGACA
>smRNA|rpm:5.324|locus:chr8A:104104-104614|Cluster_13815
TACTCCGACTGAATAGCCCTTC
>smRNA|rpm:6.191|locus:chr1B:3373239-3373597|Cluster_29698
CAGACGACATCGGACAGAGC
>smRNA|rpm:207.656|locus:chr5B:3790857-3791168|Cluster_38100
TTCCGATGGACGAGGTACATGT
>smRNA|rpm:115.147|locus:chr12B:711247-715091|Cluster_48859
TGGCGACTCAAATGTTCTTTG
>smRNA|rpm:17.458|locus:chr11A:1716005-1719026|Cluster_19330
TGGAGATGACTGCTAATGGC
>smRNA|rpm:5.345|locus:chr11A:3331184-3333446|Cluster_19847
TCGGTTCTTGGAAGTCTGGG
>smRNA|rpm:6.026|locus:chr18B:1502914-1503176|Cluster_57058
AGAGATCTCAGGGAAATGGA
>smRNA|rpm:5.861|locus:chr5B:5800801-5802889|Cluster_38720
TCGGGCTGGACATCATCGCT
>smRNA|rpm:126.311|locus:chr1B:3439947-3443214|Cluster_29735
TGGAAACGATCAGCAAGCTGC
>smRNA|rpm:8.584|locus:chr18A:735514-737586|Cluster_27748
TTATCTGCTGTTTCTGTGGC
>smRNA|rpm:49.505|locus:chr6B:4065416-4065974|Cluster_40497
TTTGGATCACTGGAAAACTTCC
>smRNA|rpm:10.772|locus:chr16B:1450411-1450918|Cluster_54053
TCGAGTAAGATTTTGACGAGT
>smRNA|rpm:47.957|locus:chr9B:2018871-2022061|Cluster_44385
AGGGACACGATCTTATTGTT
>smRNA|rpm:6.376|locus:chr2B:1919511-1921067|Cluster_31624
TTCTTCTTGTTCTGATCTCTC
>smRNA|rpm:33.017|locus:chr17A:2564838-2565526|Cluster_27279
CCCGGTCGAGGATCGATTCTCT
>smRNA|rpm:3127.537|locus:chr14B:3293901-3295259|Cluster_52186
TATCAAGACTGGTTCAGCTACC
>smRNA|rpm:5.922|locus:chr10A:408579-409439|Cluster_17245
TTCTGGTCTGTACAAGAATGGC
>smRNA|rpm:25.547|locus:chr5B:6422880-6424790|Cluster_39004
TTCGATCTTCTTTCTGTTGTT
>smRNA|rpm:16.962|locus:chr8A:4947634-4947929|Cluster_15374
TCAGAGGCTGCAAGTTTGAA
>smRNA|rpm:19.583|locus:chr15A:833108-836186|Cluster_24295
AAGGACGACGATCTTCGAGT
>smRNA|rpm:7.491|locus:chr13A:3459125-3459368|Cluster_22799
AGCTCTTGATCGGTTGTAGC
>smRNA|rpm:13.124|locus:chr18A:2592152-2593668|Cluster_28407
TCCATCTCGGCGGTAAGCTGT
>smRNA|rpm:194.924|locus:chr7A:3978103-3979031|Cluster_13437
TTCCGATGGACGAGGTACATGT
>smRNA|rpm:110.009|locus:chr4A:3198118-3204861|Cluster_7661
ATTGCTCTTGTAAATCTGTTGA
>smRNA|rpm:6.954|locus:chr17A:845429-847164|Cluster_26690
TTTGTGGATCGATCTTAGCAA
>smRNA|rpm:9.988|locus:chr7B:3846031-3848798|Cluster_42153
TTCGTAATCGTGATGACGTGT
>smRNA|rpm:12.092|locus:chr5A:2311039-2314400|Cluster_9351
TCGACTGGAAGATTGCTTATCC
>smRNA|rpm:33.698|locus:chr6A:2819330-2820541|Cluster_11160
TTGCAAGAACTTCAGCTCAGA
>smRNA|rpm:13.454|locus:chr9A:737650-740418|Cluster_15721
TACTAGGTAGGTATATGATCT
>smRNA|rpm:15.828|locus:chr12A:1468145-1469945|Cluster_20805
CGGTAACTCAACAATCTGATCT
>smRNA|rpm:18.469|locus:chr16A:2005294-2006718|Cluster_25946
AAGACCTTAGATTCTGACTCTA
>smRNA|rpm:9.059|locus:chr4A:5234683-5237126|Cluster_8247
TCTAGCTCGTTAGACTCGGTT
>smRNA|rpm:10.297|locus:chr18A:2664854-2667999|Cluster_28442
TAAGATCCGGCATTCTCTGCC
>smRNA|rpm:14.631|locus:chr1B:3068172-3069223|Cluster_29566
TACGATCGTTTGGGTTAAACT
>smRNA|rpm:41.436|locus:chr2A:5237467-5239968|Cluster_4128
TACGGCTGAGAAACGACTTCC
>smRNA|rpm:6.232|locus:chr2B:165048-166314|Cluster_30978
TCCGGTTTGTGCTCGATGTGC
>smRNA|rpm:24.123|locus:chr7A:3026802-3029367|Cluster_13137
TCCGTAAAGATTTCGAACTCT
>smRNA|rpm:10.091|locus:chr8A:1224729-1225858|Cluster_14168
TTGATCTGTTACTCTTCTTTC
>smRNA|rpm:6.294|locus:chr16A:1802353-1803168|Cluster_25873
TTTTCGGTTTGTATATTACTTC
>smRNA|rpm:7.821|locus:chr12B:2650551-2651792|Cluster_49509
AAAGAAGAGAAGGTATAAAT
>smRNA|rpm:23.442|locus:chr18B:539578-540159|Cluster_56773
TTCCGATGGACAAGGTACGTGT
>smRNA|rpm:13.393|locus:chr3A:530576-531116|Cluster_4621
TTGGAAGCTCCGATAAGTCT
>smRNA|rpm:10.359|locus:chr4B:1446901-1448152|Cluster_35197
TTGCGTGGAACTGTTTAATTTC
>smRNA|rpm:95.584|locus:chr7A:1839400-1844602|Cluster_12722
TGGCTTCTGAGACTGAACTGGA
>smRNA|rpm:19.769|locus:chr8A:3159013-3160883|Cluster_14775
TTTGAAATTTTTTGGACGTTG
>smRNA|rpm:7.181|locus:chr5B:4978367-4979667|Cluster_38525
TTCTCTGACATCCTTTCCCGG
>smRNA|rpm:28.663|locus:chr6B:2795092-2802252|Cluster_40096
AGCACTGTTTGGAATTGGTCC
>smRNA|rpm:34.75|locus:chr14A:234702-235070|Cluster_22940
TTCCGACGAGCTGATATGTAC
>smRNA|rpm:15.766|locus:chr9B:492750-493265|Cluster_43915
GATCATCGTCAGCTTGTAGA
>smRNA|rpm:10.648|locus:chr8A:2980665-2982179|Cluster_14734
TCGGCGCTTTGGACAAGACGT
>smRNA|rpm:10.524|locus:chr1A:2874063-2876815|Cluster_959
CCTGGTTGAGGGCGAAGAACC
>smRNA|rpm:5.448|locus:chr5B:4976218-4976762|Cluster_38523
TTTTACTTGACTTCCGACTGC
>smRNA|rpm:31.428|locus:chr8A:3351406-3355902|Cluster_14852
CGAATCCCCCTCTCAGCACC
>smRNA|rpm:5.076|locus:chr7B:3368098-3369418|Cluster_42010
AGTAAGGATTAGAGGGCGGA
>smRNA|rpm:9.369|locus:chr10A:3779152-3780546|Cluster_18437
TGGCGTGTCGAGCTACAATTGT
>smRNA|rpm:21.729|locus:chr8A:565304-565657|Cluster_13964
TGAATTTCCAGAGGACTGAGG
>smRNA|rpm:11.453|locus:chr16A:1139758-1142296|Cluster_25672
TGGAAACGGACCCAAACAGACA
>smRNA|rpm:10.689|locus:chr17B:1744194-1746485|Cluster_56236
CCGGTGTCTGTAACAGTAGC
>smRNA|rpm:17.788|locus:chr6A:5116938-5118174|Cluster_11966
TGGATTGTTTTCGTGAAGAGT
>smRNA|rpm:13.186|locus:chr2A:5569393-5572345|Cluster_4243
AGAGACTGTGGAGGCACA
>smRNA|rpm:28.415|locus:chr4A:1470469-1475524|Cluster_7009
TAGGATAACGATTTTGGACGA
>smRNA|rpm:106.789|locus:chr6A:365871-366559|Cluster_10509
AGCAGACTGTATGCGACATCC
>smRNA|rpm:45.44|locus:chr10A:849803-853207|Cluster_17396
TTCGATCACTTGTAGCCATTTG
>smRNA|rpm:5.675|locus:chr16A:3264375-3265546|Cluster_26363
TAGGATGGAAGATCGACTCC
>smRNA|rpm:166.323|locus:chr11B:2883197-2887973|Cluster_47847
TGGAAACTGTAGATCACTCTGC
>smRNA|rpm:5.737|locus:chr5B:4088321-4089655|Cluster_38217
TTCGAAGTGGAGCAAAGAGT
>smRNA|rpm:17.148|locus:chr2B:2218288-2220417|Cluster_31724
TAGCGGCTTGGACTTTGAGC
>smRNA|rpm:17.086|locus:chr18B:2710247-2713911|Cluster_57494
TGGACGATGGATTCATGGCC
>smRNA|rpm:5.634|locus:chr3A:4832583-4833352|Cluster_6033
TCGACTTGTCGGATAACGCC
>smRNA|rpm:5.964|locus:chr1B:6066872-6067465|Cluster_30740
AAGACTGCAGTAGACGCTGC
>smRNA|rpm:37.33|locus:chr4A:2490166-2495617|Cluster_7384
TGTTGATCAAGAAGACGGT
>smRNA|rpm:28.766|locus:chr6A:3234400-3234714|Cluster_11263
TCTTCCGAGAAATGTAGCTCTT
>smRNA|rpm:7.367|locus:chr7B:694533-694687|Cluster_41169
TTCAAGCCACTGTTGGGACACCA
>smRNA|rpm:6.335|locus:chr7A:5027930-5028570|Cluster_13740
CTCTTTAGTCAGGTAGTACT
>smRNA|rpm:8.832|locus:chr16B:584327-585079|Cluster_53693
TGGCTGGGACTTCTTCGACC
>smRNA|rpm:16.674|locus:chr16B:1451199-1452057|Cluster_54055
TCTACTGAGAGAAAGTGTGC
>smRNA|rpm:13.145|locus:chr3A:4835467-4836906|Cluster_6035
TGCTCGACGATCTTCTTGACC
>smRNA|rpm:8.894|locus:chr1A:293158-294505|Cluster_101
CGGATATGCAGATTGTGAGC
>smRNA|rpm:5.324|locus:chr3A:3959672-3961736|Cluster_5709
TGCGACTGGGGTTACTCGCC
>smRNA|rpm:109.018|locus:chr9B:1141278-1147029|Cluster_44126
GACTTAGCGACTGTTGTTGA
>smRNA|rpm:11.865|locus:chr11B:3485210-3487901|Cluster_48026
TCGGATCTGTGAGTATGCTGC
>smRNA|rpm:11.453|locus:chr2A:5544974-5546110|Cluster_4234
AAGGACGATCAGTTTGACGAGC
>smRNA|rpm:7.821|locus:chr12A:1728400-1730012|Cluster_20898
TCGACCGTAACCTGCGACTCT
>smRNA|rpm:5.695|locus:chr10B:3229891-3231339|Cluster_46360
TCAATAGATCTCGAGTACTTCA
>smRNA|rpm:14.981|locus:chr12B:3363182-3364213|Cluster_49799
ACCGACTGAGGATTGAACGGC
>smRNA|rpm:40.26|locus:chr6A:5131220-5133463|Cluster_11972
TGCTTTGCCGGATGTCGAGA
>smRNA|rpm:13.0|locus:chr16A:1880651-1881064|Cluster_25899
TAGGTCTAGTAGCTTCTTGCT
>smRNA|rpm:33.203|locus:chr4B:445053-448868|Cluster_34893
TAAACGAGATTGCAGACCAGC
>smRNA|rpm:7.161|locus:chr16B:776669-778771|Cluster_53768
AGGAGAGCGAAGTTGATGAAT
>smRNA|rpm:9.761|locus:chr15A:3349713-3350391|Cluster_25161
TCGGGTTGTGATGTCGTGCC
>smRNA|rpm:7.491|locus:chr4B:1749199-1749618|Cluster_35313
AGGACGACTTTGCGAGCTCT
>smRNA|rpm:5.716|locus:chr11B:2304949-2305855|Cluster_47680
TTGACGGACGTGTTTTTGTGA
>smRNA|rpm:7.718|locus:chr9B:975823-979523|Cluster_44082
TGATGGGAACAGTATGAGCC
>smRNA|rpm:18.902|locus:chr12A:3738935-3740639|Cluster_21614
TGGCTGACAAACCGAGACTG
>smRNA|rpm:30.004|locus:chr8A:3612374-3615855|Cluster_14943
TGGACTTCTTCGCCTCGAGT
>smRNA|rpm:6.707|locus:chr1A:4337524-4339565|Cluster_1477
TCTCTGTTCGGCTGGAAATGG
>smRNA|rpm:10.916|locus:chr10B:926636-928807|Cluster_45657
TGATCTGGAACTATGATTCG
>smRNA|rpm:11.783|locus:chr1A:2761636-2763782|Cluster_916
TTGTTTGATGATGGACTCTTC
>smRNA|rpm:18.407|locus:chr4B:5719385-5722506|Cluster_36596
TCAAGAGATGATGGACGTGT
>smRNA|rpm:15.972|locus:chr16B:4493351-4496310|Cluster_55107
TATCACCGGTCACATTCA
>smRNA|rpm:11.123|locus:chr7A:3395406-3398036|Cluster_13249
TACCGATCGCTCGTTGGAACG
>smRNA|rpm:20.574|locus:chr3A:3742904-3745816|Cluster_5634
AGGAGTGTATAGATGAAGACT
>smRNA|rpm:16.55|locus:chr17A:142789-144700|Cluster_26447
TCTGACTTGGCTAGAATGAGC
>smRNA|rpm:13.227|locus:chr2A:5758108-5761881|Cluster_4309
TCTCCGAAAGTAGTCATCTGG
>smRNA|rpm:57.429|locus:chr1A:882045-886215|Cluster_315
TCGTGCATCTTCGGACTCCT
>smRNA|rpm:9.142|locus:chr10B:1818581-1818745|Cluster_45811
TAAAGATCTGGCTGAAAGCGC
>smRNA|rpm:27.817|locus:chr5B:4050458-4053444|Cluster_38204
TCTTCAAATCGATCGGCTTGG
>smRNA|rpm:91.87|locus:chr7A:1560141-1563879|Cluster_12614
TAACGAACTCCTTGATCAGTGG
>smRNA|rpm:31.696|locus:chr1A:313983-318108|Cluster_106
TACTATGACGGGTTGTGGTACC
>smRNA|rpm:7.759|locus:chr3B:779222-780904|Cluster_33306
TACATGATCTACGATAATAGG
>smRNA|rpm:5.303|locus:chr2A:5042918-5045040|Cluster_4065
TGAAGATCTTTGAAGACCAGG
>smRNA|rpm:8.44|locus:chr4B:2722115-2723432|Cluster_35689
AAACCGATCCGGAAACTGTTC
>smRNA|rpm:141.272|locus:chr14A:806141-810430|Cluster_23159
TATCTACTGCAGAACAGGGT
>smRNA|rpm:20.12|locus:chr4A:5791139-5793344|Cluster_8448
CGTGTGACTTCATAATCTGCA
>smRNA|rpm:15.951|locus:chr7A:123003-126549|Cluster_12156
TCTCGACTGTGACGACTTCGC
>smRNA|rpm:39.744|locus:chr16B:817755-819974|Cluster_53790
TGGGATGTAGGCTGCACGCCT
>smRNA|rpm:28.663|locus:chr17A:2564314-2564712|Cluster_27278
TGCTCGATCTGTCTCTGCAGA
>smRNA|rpm:13.289|locus:chr15B:1323259-1325542|Cluster_52777
ACGACTAGGGATATCCGACC
>smRNA|rpm:28.931|locus:chr12A:2362431-2363407|Cluster_21109
TCTTCGATCTGATCTCTGGA
>smRNA|rpm:37.474|locus:chr16B:4724998-4727038|Cluster_55214
TCTTGACATCTTCTGGGCGA
>smRNA|rpm:34.462|locus:chr3A:3780582-3782310|Cluster_5648
TTGATCTGAGGCTCTTCTTC
>smRNA|rpm:6.376|locus:chr14A:1262188-1262315|Cluster_23287
TGTTGATGAAGAGAAGGACAAA
>smRNA|rpm:84.812|locus:chr18A:361503-361728|Cluster_27620
TCGACTCCCGTATTCGGAAT
>smRNA|rpm:9.142|locus:chr4B:4905313-4907585|Cluster_36310
TCTTCCGTCGATCTGGACTTCC
>smRNA|rpm:5.303|locus:chr5A:4990437-4991732|Cluster_10197
TTCTTTTTTTGACTGTCTCT
>smRNA|rpm:29.695|locus:chr8A:521656-522933|Cluster_13948
TTTGGAATACTATCTTTGGAC
>smRNA|rpm:5.014|locus:chr15B:3035495-3037445|Cluster_53315
CCGTCGATCGTTCAGTCATGGCT
>smRNA|rpm:6.789|locus:chr2A:5189708-5190926|Cluster_4115
TACTGTCTGTAGGATGGCACT
>smRNA|rpm:13.248|locus:chr7A:2828560-2830083|Cluster_13065
TCTCAACATCGATCGGATTTG
>smRNA|rpm:7.367|locus:chr5A:827602-828340|Cluster_8812
TTGATCTTTGAATACAATGAA
>smRNA|rpm:8.894|locus:tig00001069:9023-9455|Cluster_57862
TCGACTTGAAGAGCTACATTTC
>smRNA|rpm:8.007|locus:chr4B:4842666-4843381|Cluster_36294
TAGGTCTAGTAGCTTCTTGCT
>smRNA|rpm:10.586|locus:chr12A:1905722-1907768|Cluster_20950
TCAAGATGGGACCAGACTCC
>smRNA|rpm:8.853|locus:chr14B:585731-586449|Cluster_51333
ACCGGATTTGACGCAAGCGCT
>smRNA|rpm:34.503|locus:chr1A:2175563-2176464|Cluster_731
CGATTCGGGATCTTCTTGGGC
>smRNA|rpm:154.994|locus:chr13B:2663087-2666585|Cluster_50864
TAACGATCTCGTCTTCTTTAGG
>smRNA|rpm:7.305|locus:chr4A:313316-314450|Cluster_6593
TTCGCATCGTTTTTTGGAGA
>smRNA|rpm:7.161|locus:chr7A:3908987-3909528|Cluster_13416
CCGGGAGTGAAGTGAACAAGC
>smRNA|rpm:23.999|locus:chr17B:1157709-1160841|Cluster_56043
TTCTGGATCTTCGAGAGTAGT
>smRNA|rpm:26.95|locus:chr7A:3390818-3394720|Cluster_13248
TTCAGTCCGATCAATGTATACC
>smRNA|rpm:10.4|locus:chr1A:2749637-2750447|Cluster_906
TACGATCGTTTGGGTTAAACT
>smRNA|rpm:7.305|locus:chr5B:900502-901188|Cluster_37135
TAGTTAACGTGCTTTGGACA
>smRNA|rpm:10.256|locus:chr8A:4168451-4170262|Cluster_15130
TCCGATCGAGTTGTAAATCTTC
>smRNA|rpm:11.288|locus:chr6A:4501961-4504974|Cluster_11724
TGGTCTCTGATTAAACTGTTG
>smRNA|rpm:40.198|locus:chr1B:410256-411622|Cluster_28702
TTTCGGCTTCTAGTTCATTTGA
>smRNA|rpm:70.615|locus:chr3A:5589065-5591449|Cluster_6328
TATTTGATCTAGCTGTTTTCT
>smRNA|rpm:297.855|locus:chr9A:4262742-4268514|Cluster_16923
TTTCTGACTGTTTTGCAAATC
>smRNA|rpm:222.927|locus:chr11B:4624639-4625605|Cluster_48480
TAGTAAGCCGTTGAATTGTCA
>smRNA|rpm:5.799|locus:chr2A:5535520-5536965|Cluster_4233
TAGAGGATCTGAGGTGATGC
>smRNA|rpm:5.84|locus:chr6A:916423-916716|Cluster_10645
AAATGAGGATTTATAACTGGC
>smRNA|rpm:9.203|locus:chr18B:1517986-1519616|Cluster_57069
TCCAAACGGAGAAACTCTTCC
>smRNA|rpm:57.821|locus:chr5B:1539705-1542340|Cluster_37381
TCGAGTGCCTGTATCTCAATGC
>smRNA|rpm:16.901|locus:chr18B:1018816-1019925|Cluster_56931
AGGAGGCTCGTAGATCCAAGA
>smRNA|rpm:7.057|locus:chr3A:4233462-4234225|Cluster_5785
TCGGAAACGAGCTGATCGAGA
>smRNA|rpm:34.255|locus:chr8A:2394889-2397612|Cluster_14538
TTGGACGATCTCGAACTTGG
>smRNA|rpm:89.352|locus:chr15B:559503-562939|Cluster_52496
TGTTGACTTCTCTGATAATGA
>smRNA|rpm:23.71|locus:chr10A:865948-867787|Cluster_17400
TGGACTAGAATTGAAAAATTGT
>smRNA|rpm:9.967|locus:chr15A:2783153-2784615|Cluster_24972
TTCTGGACAGATGAGCTGGC
>smRNA|rpm:444.368|locus:chr9B:4618069-4625040|Cluster_45192
TAACTCTGCACATCATTCTTGC
>smRNA|rpm:7.615|locus:chr18B:2363532-2364364|Cluster_57374
TAGCCAAGATCTCTCTGCACG
>smRNA|rpm:14.094|locus:chr13A:1488028-1489782|Cluster_22145
TCGGTCGAAATCTAGCTCTTT
>smRNA|rpm:60.277|locus:chr7B:1772739-1775110|Cluster_41532
TAACGAACTCTTTGATCAGTGG
>smRNA|rpm:14.837|locus:chr11A:804065-805406|Cluster_19001
TGGATCTTTTCAGGAATGGAC
>smRNA|rpm:18.551|locus:chr14A:147466-152462|Cluster_22905
TAGAGATTTCGTTGACTGCG
>smRNA|rpm:6.026|locus:chr8A:532853-533243|Cluster_13950
CAGGCCACTGTTGGGACACCA
>smRNA|rpm:16.137|locus:chr9A:1703604-1705089|Cluster_16030
AATGACTGGATATTCGTTGCC
>smRNA|rpm:6.315|locus:chr3B:141763-143292|Cluster_33086
TACAGACCGAACTTGATGAG
>smRNA|rpm:19.377|locus:chr18B:2503145-2505868|Cluster_57424
CGAGACAGCCAGAAGCAGA
>smRNA|rpm:18.428|locus:chr17B:86487-87793|Cluster_55681
TCCTCTGTTGTCTCATTGAGC
>smRNA|rpm:24.102|locus:chr3B:3643723-3648110|Cluster_34300
TGAGACTGCATGAAGGCCTGC
>smRNA|rpm:8.935|locus:chr16B:1307906-1310917|Cluster_53999
TGCCGATCTCGAAGCCTTTG
>smRNA|rpm:36.05|locus:chr9B:616582-619451|Cluster_43963
TCTGATTGTGTCTCCTCACTC
>smRNA|rpm:14.651|locus:chr15B:1244557-1247293|Cluster_52744
ATGGATGAAGATATGCACT
>smRNA|rpm:9.265|locus:chr4A:2598036-2598454|Cluster_7417
CAGTAGTGCTAGTAGAAGAACT
>smRNA|rpm:11.019|locus:chr12B:2415413-2415560|Cluster_49445
TATGAATGTCTTCGGCTCTGA
>smRNA|rpm:9.905|locus:chr15B:537888-538612|Cluster_52491
TTCTCATCATCTGACCCTGA
>smRNA|rpm:14.713|locus:chr17A:899324-901471|Cluster_26698
TCCCGATAGGAGACATTGACT
>smRNA|rpm:39.352|locus:chr4B:2701431-2706493|Cluster_35680
TGTTGATCAAGAAGACGGT
>smRNA|rpm:5.964|locus:chr8A:4737362-4737982|Cluster_15299
TGGATTAAGAAGTGGAAGT
>smRNA|rpm:9.203|locus:chr5A:4901823-4903193|Cluster_10169
TATCGGATCTCATGCCCATTTG
>smRNA|rpm:82.398|locus:chr5B:4211125-4214676|Cluster_38277
TGATGTTCAGGAACTCCTTGG
>smRNA|rpm:50.826|locus:chr4A:719699-720918|Cluster_6728
TAGACTGCTGAGCTTCGGTTC
>smRNA|rpm:29.633|locus:chr16B:5466809-5468379|Cluster_55482
TGCACTCGAACATCTGAAGC
>smRNA|rpm:87.97|locus:chr1A:660373-665323|Cluster_243
TTGGATTTTACAACGACGTGG
>smRNA|rpm:36.773|locus:chr8A:1110667-1113208|Cluster_14132
TCCGACCGTAGGCAAGAAACCG
>smRNA|rpm:44.429|locus:chr15B:619150-621296|Cluster_52523
TGGCTACGTTGACTCTGACC
>smRNA|rpm:32.336|locus:chr12A:389078-389670|Cluster_20428
ACGATGAGGAACGCAAGGACT
>smRNA|rpm:8.523|locus:chr11B:2888062-2890231|Cluster_47848
TTAACTCGATCGACGTGTGC
>smRNA|rpm:11.246|locus:chr11A:1038802-1039889|Cluster_19081
TCGATGGGCGATTGATCTTCT
>smRNA|rpm:6.211|locus:chr5A:335432-337212|Cluster_8647
TATCTATCTATCTATCTGAATT
>smRNA|rpm:13.805|locus:chr5B:349804-352339|Cluster_36925
TCGTGAGCTTCTTAGAATTGA
>smRNA|rpm:13.269|locus:chr11B:1763603-1765150|Cluster_47491
AGGCATCTGACGTTTTCTGA
>smRNA|rpm:9.43|locus:chr16B:2580389-2582571|Cluster_54461
TGACCGATTGTCTTTCTGATA
>smRNA|rpm:9.967|locus:chr3A:3854696-3856227|Cluster_5674
TGGCGTTCTGTCCGATCTGA
>smRNA|rpm:11.04|locus:chr2A:2933506-2937208|Cluster_3271
TGGCTGTAAGCTTCAACGTG
>smRNA|rpm:14.486|locus:chr10B:4878513-4878821|Cluster_46885
TTTTCGACCGGTCTCCTTTTGG
>smRNA|rpm:16.756|locus:chr2B:1869906-1871115|Cluster_31604
TATGAAAGACGTCGAGAT
>smRNA|rpm:121.833|locus:chr15A:3266850-3272895|Cluster_25138
TATTGTGGCTTGGTAACTTCA
>smRNA|rpm:2119.961|locus:chr14A:3125775-3126819|Cluster_23876
CATGGACTGGGATGTTACTGCC
>smRNA|rpm:8.027|locus:chr17A:1788024-1789161|Cluster_26974
TAGTAGACACGAGGAAGAGT
>smRNA|rpm:816.924|locus:chr16A:216107-218288|Cluster_25292
TTCCGACTCAAGGATGAGGTCC
>smRNA|rpm:14.445|locus:chr4B:3647355-3650860|Cluster_35961
TGGGATGATCTTGATTTGAGT
>smRNA|rpm:20.388|locus:chr10A:3013160-3015236|Cluster_18187
TGATCCTGTAGTTTGACGAT
>smRNA|rpm:10.958|locus:chr10A:3496941-3498618|Cluster_18344
TCTAGTTTTGTACGACCTTCT
>smRNA|rpm:45.192|locus:chr10A:304014-305534|Cluster_17215
TCGAAGACGAAGAACTTGATTC
>smRNA|rpm:27.631|locus:chr15A:1344413-1348671|Cluster_24475
TACGGATCAAGTCTCGACCT
>smRNA|rpm:12.258|locus:chr2A:5191016-5192031|Cluster_4116
TGATAAATGAGTGTGGATTCC
>smRNA|rpm:39.435|locus:chr1A:796852-797422|Cluster_293
TGGCTTTTTGTTCATCTGGGT
>smRNA|rpm:5.303|locus:chr10A:2787529-2788218|Cluster_18128
TAGTGGCGAAGAACGATTTGA
>smRNA|rpm:7.14|locus:chr2B:522376-523548|Cluster_31091
AACTGATGACTATATAACTTC
>smRNA|rpm:7.986|locus:chr18A:898538-899786|Cluster_27800
TTAATCGATCTGTAGTATGTTC
>smRNA|rpm:5.778|locus:chr12A:768343-768621|Cluster_20561
TGACATTAGATGACTTTGCCTC
>smRNA|rpm:21.296|locus:chr11A:3364803-3365496|Cluster_19861
TGTGATGGGATAATACTGGT
>smRNA|rpm:25.547|locus:chr4A:5144496-5145628|Cluster_8216
GAGATTGTTCGACACCGAGA
>smRNA|rpm:11.081|locus:chr10A:2616852-2617368|Cluster_18043
TCTAGAGCTGGTGGACAAGTCC
>smRNA|rpm:170.388|locus:chr15A:45953-49386|Cluster_24027
TCTGATTTATGAACACTGCTTTT
>smRNA|rpm:5.283|locus:chr16A:1895565-1897605|Cluster_25901
TCAGCATCTGAATCTCGATC
>smRNA|rpm:14.3|locus:chr2B:1866906-1868831|Cluster_31602
TGGACTGATTCGAGAAAAATC
>smRNA|rpm:6.17|locus:chr2A:459941-461529|Cluster_2348
TTCCGCTCTGATGGTCACCCTCT
>smRNA|rpm:24.02|locus:chr1A:1030288-1033116|Cluster_368
TGGATTAGACTCGGTTTCTGC
>smRNA|rpm:16.921|locus:chr8A:533350-533616|Cluster_13951
AAGGGGGGATGTATAACTGGC
>smRNA|rpm:151.94|locus:chr7A:3747804-3752971|Cluster_13346
CAGGCCACTGTTGGGACACCA
>smRNA|rpm:29.55|locus:chr4A:5455003-5456686|Cluster_8311
ATGCACTGGAGTAAGAACTTGC
>smRNA|rpm:10.999|locus:chr7B:609824-611729|Cluster_41129
TAGGACTACTGCTGTGAGCGT
>smRNA|rpm:45.646|locus:chr7A:5015320-5018176|Cluster_13735
TATTGCTCGGCTTGAATTCG
>smRNA|rpm:172.555|locus:chr12A:200919-204615|Cluster_20355
TCCTGATCGGGCTGATGAACC
>smRNA|rpm:5.778|locus:chr4A:4637326-4639532|Cluster_8057
TTTTGTTCTCGGATTGACTCG
>smRNA|rpm:8.048|locus:chr16A:585183-586529|Cluster_25438
TGGACAGTTCTACGATGCTCGT
>smRNA|rpm:18.386|locus:chr3A:5063709-5067646|Cluster_6106
TAGGAGGCCAAGTAGACTAT
>smRNA|rpm:80.83|locus:chr9A:2673992-2676811|Cluster_16370
TCCGGATAGAATTGTTTTGCT
>smRNA|rpm:36.649|locus:chr7A:4234993-4237213|Cluster_13507
TCTCAACATCGATCGGATTTG
>smRNA|rpm:7.161|locus:chr4B:4036539-4038541|Cluster_36081
AAGGAACTAGACTCGAAGATCT
>smRNA|rpm:34.771|locus:chr17A:3021450-3021820|Cluster_27428
TTCCGATGGACGAGGTACATGT
>smRNA|rpm:10.421|locus:chr1B:3330967-3331990|Cluster_29674
AGGCCGATGGTAGAGATTCC
>smRNA|rpm:2559.562|locus:chr12A:3461832-3462215|Cluster_21541
CCTTGATTTGTCTGGCAACTGGC
>smRNA|rpm:8.502|locus:chr2B:174915-176839|Cluster_30987
TTGATGAATGATGAACCGGA
>smRNA|rpm:8.048|locus:chr1B:4361188-4362434|Cluster_30083
TGCTGGCTGTTTAGATGTACC
>smRNA|rpm:28.849|locus:chr10B:1715205-1718297|Cluster_45780
TTCGGACATCCATAGAAGAGT
>smRNA|rpm:12.98|locus:chr3A:3753705-3755372|Cluster_5638
TACGACGTCGAATCCTCGAGA
>smRNA|rpm:6.995|locus:chr6B:376485-377484|Cluster_39438
AGGAGCGGAAGCTGAAGGACT
>smRNA|rpm:362.713|locus:chr1B:730132-730615|Cluster_28808
AGCAGACTGTATGCGACATCC
>smRNA|rpm:29.653|locus:chr11B:4853029-4854665|Cluster_48535
TTCTTCGGAATGGCTGACCCGA
>smRNA|rpm:247.813|locus:chr4B:724750-725016|Cluster_34980
TTGATTTCGGTCGCCATTCTG
>smRNA|rpm:5.675|locus:chr6A:398679-400244|Cluster_10524
TCTGTCGACGATCAATGAGA
>smRNA|rpm:9.307|locus:chr11B:1613500-1613760|Cluster_47440
CAAATGAGGATTTATAACTGGC
>smRNA|rpm:9.307|locus:chr4B:2210879-2212553|Cluster_35496
TCGACAGTAGGATGGCTGGA
>smRNA|rpm:13.908|locus:chr6B:728670-729165|Cluster_39503
AAGGGGGGATGTATAACTGGC
>smRNA|rpm:9.018|locus:chr9A:312908-313757|Cluster_15541
CGACTGGCCAAACTAGTGGC
>smRNA|rpm:127.446|locus:chr16B:4194048-4199310|Cluster_55004
TGAACGACTTGCTCTATATGTA
>smRNA|rpm:82.666|locus:chr4B:235281-238309|Cluster_34820
AACTTAGTTGGCTCTACTGGC
>smRNA|rpm:14.672|locus:chr8A:60899-62303|Cluster_13809
TTCGACTGTTAATCGTGATGAA
>smRNA|rpm:5.014|locus:chr10B:4428453-4429348|Cluster_46749
TCTCGTCTTGACCTTTAGTCC
>smRNA|rpm:17.416|locus:chr14A:133184-136639|Cluster_22901
TAGAGATTTCGTTGACTGCG
>smRNA|rpm:14.486|locus:chr7A:3460700-3462599|Cluster_13261
AGACTGTCGATATCGAGAAGC
>smRNA|rpm:23.772|locus:chr11A:4496047-4498887|Cluster_20229
TTTTTTGAGAAAGACTTCTTT
>smRNA|rpm:20.182|locus:chr10A:1261474-1262170|Cluster_17542
TTTGGCTTGCAGATTCGAACC
>smRNA|rpm:33.388|locus:chr13B:3209750-3210308|Cluster_51043
TTACCTTGACGTTTGATCTCC
>smRNA|rpm:22.555|locus:chr7B:1166739-1170257|Cluster_41335
TGCGATCTGTTTATCAATGAC
>smRNA|rpm:25.712|locus:chr6B:3312689-3313258|Cluster_40264
TCGACTGTTTGCATACCAAAT
>smRNA|rpm:13.413|locus:chr15B:2984586-2987912|Cluster_53294
TCGACGTTCAATTTTATGGG
>smRNA|rpm:15.745|locus:chr8A:3303823-3305647|Cluster_14841
TGCTGCTGAACTATGAGTTTC
>smRNA|rpm:20.615|locus:chr8B:2184208-2185465|Cluster_43517
TTGAAGTCCGACCTATGAATGT
>smRNA|rpm:5.592|locus:chr6A:798413-798932|Cluster_10604
GCGATCGATCGTCCAGAAGA
>smRNA|rpm:8.461|locus:chr11A:2184874-2186159|Cluster_19497
TCAACCTTGGGAATGTCGAGC
>smRNA|rpm:22.534|locus:chr12A:2393510-2393972|Cluster_21126
CCGCGTAGCGCTCAAACGGC
>smRNA|rpm:10.854|locus:chr8B:1122747-1123065|Cluster_43122
TCGAAGACGTCGACGAAGACA
>smRNA|rpm:9.802|locus:chr18A:1318601-1319679|Cluster_27935
TGGGAAGATGATTCTGGAGT
>smRNA|rpm:7.615|locus:chr17A:2750755-2752246|Cluster_27340
TCAAGCTAGATCTGAATACATC
>smRNA|rpm:6.191|locus:chr10B:1728850-1730006|Cluster_45789
TGCTCTGACTAATTCTAATACT
>smRNA|rpm:10.854|locus:chr16A:716850-719289|Cluster_25490
CGTGTTGAACTTCTGAGATGA
>smRNA|rpm:6.934|locus:chr5A:4262150-4263236|Cluster_9864
TCGGAACGAACTGTATGAGC
>smRNA|rpm:29.385|locus:chr11B:1770323-1773328|Cluster_47493
AGCGATCAGGACGACCATTCT
>smRNA|rpm:125.444|locus:chr5B:1586658-1586980|Cluster_37391
AGGGTAGCGTTAGTCATGTGGT
>smRNA|rpm:539.416|locus:chr9A:3043700-3052216|Cluster_16522
TTGTGCTGCTTCATCATCTGA
>smRNA|rpm:9.245|locus:chr14A:3088965-3090872|Cluster_23864
TGTGACTGTGCCTTCTGCATC
>smRNA|rpm:23.009|locus:chr8A:2407034-2410530|Cluster_14543
TTTTGTTGACTGGTTTAATCCC
>smRNA|rpm:6.005|locus:chr4B:1056390-1056673|Cluster_35074
ATCTTCGTCCGTGACTGACA
>smRNA|rpm:37.0|locus:chr12A:2390575-2391043|Cluster_21121
CAGGCTGACGAGAAACGAGG
>smRNA|rpm:7.903|locus:chr1B:5237456-5238979|Cluster_30447
TGCTTGAATCTGTAGATCCAC
>smRNA|rpm:7.759|locus:chr9B:3152755-3154410|Cluster_44719
TTCGATCGTGACATCAAGAGT
>smRNA|rpm:5.118|locus:chr2A:5622561-5624966|Cluster_4259
TTGATCTCTCTGACGACGATG
>smRNA|rpm:7.862|locus:chr9A:1163798-1165556|Cluster_15879
TGATGGACGATCTGATTTGT
>smRNA|rpm:5.427|locus:chr1A:783677-786102|Cluster_287
AATTCTTGGATTTGTAGTGCC
>smRNA|rpm:14.032|locus:chr10B:527826-530598|Cluster_45523
TTTCGGTCTGACAAAGCTCC
>smRNA|rpm:8.378|locus:chr1B:970506-972169|Cluster_28897
ATGAGCAGATCTGAACGTGT
>smRNA|rpm:5.902|locus:chr2B:2108276-2109953|Cluster_31686
TTAGAAAAGACGTGACTGCT
>smRNA|rpm:10.297|locus:chr11B:2027576-2028378|Cluster_47582
CGAATTCTGGATAGATCTTCC
>smRNA|rpm:22.699|locus:chr9B:1606265-1606715|Cluster_44276
AAGGGGGGATGTATAACTGGC
>smRNA|rpm:239.642|locus:chr7B:4116908-4119021|Cluster_42235
TAACTACGGTTGAGGAACTTGT
>smRNA|rpm:14.362|locus:chr7A:538089-541408|Cluster_12284
TGTGTGGGCTCGTAGACGAGT
>smRNA|rpm:112.299|locus:chr9B:4630013-4636361|Cluster_45195
AACTGGACAAGAATGATGCC
>smRNA|rpm:7.656|locus:chr7B:4174000-4174357|Cluster_42248
TTCTGCTTGTAGTCAACTGGA
>smRNA|rpm:23.236|locus:chr18B:639623-640616|Cluster_56815
TCATCAAAACTAGGACAATCT
>smRNA|rpm:17.52|locus:chr8A:1649719-1652365|Cluster_14312
TGTTCTCTGTAAACAATCGG
>smRNA|rpm:37.887|locus:chr13B:3211507-3212106|Cluster_51046
AAGACTTCTAGCCTCGATCT
>smRNA|rpm:7.986|locus:chr5A:3104688-3106103|Cluster_9606
AAGGAATCCGTTGATCGAGC
>smRNA|rpm:16.426|locus:tig00001289:46154-47119|Cluster_58442
TTTCTGTAGTCTTTTGTTTGA
>smRNA|rpm:19.666|locus:chr8A:4738084-4739283|Cluster_15300
TGGGCTCGAACATCTCAAGC
>smRNA|rpm:28.931|locus:chr13B:2592678-2596992|Cluster_50841
TCCGGATTAAAGGTTTGTGCC
>smRNA|rpm:8.213|locus:chr16B:5463420-5464660|Cluster_55481
TGTTGATATAGACTTTGTGGT
>smRNA|rpm:6.727|locus:chr6B:3010259-3012069|Cluster_40165
TTGTCGTGTTTATGTATGTGT
>smRNA|rpm:20.429|locus:chr2B:3247513-3249173|Cluster_32058
TTGATCAGATTACTAGACTTCT
>smRNA|rpm:11.04|locus:chr4A:1924085-1926290|Cluster_7184
TGCTCGACTGATAATCAACTTC
>smRNA|rpm:70.368|locus:chr2A:3019942-3022267|Cluster_3316
TGAATGTGATCTTGGAGAACG
>smRNA|rpm:9.884|locus:chr14A:525842-526657|Cluster_23056
TCCAAGATTTCGAGGAAACTCT
>smRNA|rpm:7.161|locus:chr4B:4847420-4849918|Cluster_36296
TGACTCAGATAGACGTGAACCG
>smRNA|rpm:16.488|locus:chr9A:1053612-1055642|Cluster_15829
AAGACTGATCCCGAACAAGGC
>smRNA|rpm:8.069|locus:chr1B:6169294-6172000|Cluster_30769
TCTGTAGCCTGGACACGCTGC
>smRNA|rpm:23.442|locus:chr6A:163651-166782|Cluster_10450
TACTTTTTAATCTCTGTTCAGG
>smRNA|rpm:10.05|locus:chr16B:1710410-1712132|Cluster_54124
CGGTGTAGATCTCGAAGAGTCT
>smRNA|rpm:14.28|locus:chr14A:527052-527760|Cluster_23057
ACCAATTAGTGACTGCGCTGC
>smRNA|rpm:11.989|locus:chr9B:3903493-3905669|Cluster_44987
TGTGCTCTCGTCGAACGTGGC
>smRNA|rpm:10.008|locus:chr16A:2890940-2893054|Cluster_26255
TCTGGAAGCTGAACCTGACC
>smRNA|rpm:845.731|locus:chr12B:2375404-2375664|Cluster_49429
AGGGTAGCGTTAGTCATGTGGT
>smRNA|rpm:8.254|locus:chr6B:1656511-1656915|Cluster_39851
TGGAGAGGATACCTACTGGC
>smRNA|rpm:5.572|locus:chr18A:703106-704072|Cluster_27738
TGGTCTGAGATCGTATGTATC
>smRNA|rpm:10.132|locus:chr16B:1736597-1738294|Cluster_54128
TCGGTGCTTGTCGATCAACTC
>smRNA|rpm:7.429|locus:chr11B:1778412-1779422|Cluster_47496
TTGGAGCTCGCGTTGAAAACG
>smRNA|rpm:7.532|locus:tig00001289:25887-27182|Cluster_58434
AACGGCTCAAGAAAATCTTGC
>smRNA|rpm:21.213|locus:chr1B:648692-652247|Cluster_28783
TTTCGGAGCTCTCGAAAGGG
>smRNA|rpm:20.759|locus:chr8B:1707344-1709375|Cluster_43353
AATGTCCGATTGACGAACGTC
>smRNA|rpm:5.303|locus:chr11B:213545-214897|Cluster_46994
TCAAAATTGACTGTAGCCTCT
>smRNA|rpm:5.159|locus:chr2B:4872314-4872804|Cluster_32601
TGAGATCGAGAACGAGTTCT
>smRNA|rpm:21.833|locus:chr3B:684734-684910|Cluster_33275
CGAAAACTGAATGTGCTACC
>smRNA|rpm:97.813|locus:chr14B:1002994-1007990|Cluster_51464
TTCGGATCGGTTCAACAGCC
>smRNA|rpm:6.603|locus:chr1A:133178-133988|Cluster_56
AATTGGAACGTGTCAAGCTCT
>smRNA|rpm:91.56|locus:chr7B:3461304-3463450|Cluster_42029
TCGGATTGCCATGCGAAGAGT
>smRNA|rpm:8.007|locus:chr10A:1677863-1679919|Cluster_17782
TCCGATCCGCACTTACTGAAAT
>smRNA|rpm:28.539|locus:chr16A:981311-983406|Cluster_25604
AGATTTGTTGATCTGAGCACC
>smRNA|rpm:53.364|locus:chr16B:2376550-2376947|Cluster_54362
TAGGGAATACTTGTTGGACT
>smRNA|rpm:15.704|locus:chr12A:3462292-3463059|Cluster_21542
CAGTTGCCAGACAAATCAAGCCC
>smRNA|rpm:5.778|locus:chr8A:4331895-4333950|Cluster_15187
TGCAACCGGTATAGGATTCT
>smRNA|rpm:5.2|locus:chr3A:3741266-3742782|Cluster_5633
TCCATTGATCTCGGAACTGG
>smRNA|rpm:7.161|locus:chr1A:653476-655423|Cluster_238
TCTCGAGTGGATGATGAATCG
>smRNA|rpm:37.124|locus:chr1B:2054094-2056274|Cluster_29260
TTCGACTGGTACCACTGTATC
>smRNA|rpm:16.24|locus:chr11B:3007321-3008349|Cluster_47884
GGATAAACGGATATATGGAGC
>smRNA|rpm:52.559|locus:chr2B:2866004-2869230|Cluster_31932
AAAACCGTACTGAAAATCTGC
>smRNA|rpm:7.945|locus:chr5B:4097761-4099331|Cluster_38221
CGAACTGTGATCCGATAAGA
>smRNA|rpm:8.048|locus:chr3B:1382197-1382924|Cluster_33495
TTCTTCGTGGTTGTAGCCCTG
>smRNA|rpm:42.035|locus:chr17B:1786985-1791334|Cluster_56245
TTTATGATCTGGACTTGCTTC
>smRNA|rpm:37.35|locus:tig00001129:16322-16767|Cluster_57994
TCGACTCACTGTTGAGGCACT
>smRNA|rpm:23.133|locus:chr11A:1707623-1709745|Cluster_19326
CCGAACTCTCTAGCAATGGC
>smRNA|rpm:8.275|locus:chr6A:2922030-2923291|Cluster_11191
TCGATCACGACTTCTTTGAGA
>smRNA|rpm:11.35|locus:chr5A:4974913-4976629|Cluster_10190
AGGTAGCTAAATCGACGGACC
>smRNA|rpm:10.792|locus:chr3B:4078874-4080562|Cluster_34471
CGTGTCCTGCAGTTTCTGTTT
>smRNA|rpm:101.94|locus:chr11A:4275531-4276342|Cluster_20182
TTGTTCCTTCTACTCTATGT
>smRNA|rpm:28.291|locus:chr5B:4002867-4003022|Cluster_38189
CAGACTGTATGCGACATCCA
>smRNA|rpm:6.727|locus:chr2A:558438-559693|Cluster_2391
TGATACTATTAGGACTGAGC
>smRNA|rpm:6.748|locus:chr11B:214987-216992|Cluster_46995
ACCGTATTTAAAAGCTCTTGA
>smRNA|rpm:12.031|locus:chr9A:1791644-1794327|Cluster_16060
TGGCGGTGATCTGTGCAAC
>smRNA|rpm:9.616|locus:chr15A:2943648-2945570|Cluster_25038
TGGCTGCACGAATTTATCGC
>smRNA|rpm:6.376|locus:chr18A:2403003-2403570|Cluster_28329
TATCGGACGAAGCTGACGTTC
>smRNA|rpm:12.278|locus:chr6A:5133701-5135088|Cluster_11973
TCGGTGACTGACAGCACTGTC
>smRNA|rpm:26.496|locus:chr10A:2704015-2706330|Cluster_18089
TTGTGCGTCGGCTTGTGAGC
>smRNA|rpm:9.823|locus:chr16A:629579-630555|Cluster_25449
TCTGATTCGGATGACTCTGAC
>smRNA|rpm:38.589|locus:chr11B:4539064-4539627|Cluster_48439
AGGGACACGATCTTATTGTTA
>smRNA|rpm:13.558|locus:chr2A:1972660-1973875|Cluster_2914
TATGAAAGACGTCGAGAT
>smRNA|rpm:9.038|locus:chr3A:903265-903680|Cluster_4712
CGGTCCGATCGAATATCATC
>smRNA|rpm:25.96|locus:chr1A:4279334-4282765|Cluster_1458
AATCGATGTTGGAATTCTCTCC
>smRNA|rpm:33.182|locus:chr13A:3460900-3461317|Cluster_22801
TTCTCGTTCTTCTCTTTGAGC
>smRNA|rpm:38.733|locus:chr15A:2716007-2718360|Cluster_24948
TACGATTTGAGTGCTATGC
>smRNA|rpm:7.078|locus:chr14B:1799720-1801367|Cluster_51699
TTCTGGATCGATCTCCTCTGG
>smRNA|rpm:27.383|locus:chr17A:359408-360653|Cluster_26527
TGGAATCGGAGAAGCTCGAGT
>smRNA|rpm:5.448|locus:chr11A:2571303-2571806|Cluster_19602
TCTGTTGTTGCTGTTGTCTCT
>smRNA|rpm:6.48|locus:chr10B:2456212-2457310|Cluster_46051
TGTACGATAGCTGAACTGAGC
>smRNA|rpm:7.14|locus:chr5B:2213063-2214386|Cluster_37637
TTTGTTGTATGTATGACGGT
>smRNA|rpm:14.631|locus:chr13A:1007990-1009697|Cluster_22005
TGGTCTAGAATTTGCAATTTCG
>smRNA|rpm:6.913|locus:chr16A:2849963-2851208|Cluster_26242
TTTCTTCGTCGTCGGCACTAG
>smRNA|rpm:31.882|locus:chr5A:4265336-4270253|Cluster_9869
TTCTGATCGATGTTGACTTCT
>smRNA|rpm:18.036|locus:chr2B:5687567-5690774|Cluster_32884
TAGTCGAAGTACTAGGACGTG
>smRNA|rpm:7.718|locus:chr8A:2294125-2295715|Cluster_14501
CTAATCTGACGTGTTGCTCC
>smRNA|rpm:17.643|locus:chr6A:5118257-5119774|Cluster_11967
ATGGCCGATCTGGAAAGCTTC
>smRNA|rpm:31.449|locus:chr6A:4870999-4872435|Cluster_11859
TGGACAGACGTTGATGGAATCT
>smRNA|rpm:7.388|locus:chr14A:524186-525050|Cluster_23053
AAGATTTACTTTGAACACTGGT
>smRNA|rpm:9.74|locus:chr18B:869184-870820|Cluster_56886
TGGGACTGGGATATGGATGCT
>smRNA|rpm:7.202|locus:chr6A:1753034-1754834|Cluster_10938
TGATCTGTAGGACTTGTCGC
>smRNA|rpm:6.975|locus:chr15A:407303-408717|Cluster_24160
TATCGGCTTCTGTCATTTGA
>smRNA|rpm:63.909|locus:chr3A:5071714-5072156|Cluster_6110
CCCCTTGAGTGATGTGAGCTCTT
>smRNA|rpm:40.755|locus:chr9A:4218178-4218407|Cluster_16916
TTGCTCTATCGGTAGTATCACT
>smRNA|rpm:50.062|locus:chr12B:2413757-2414223|Cluster_49441
GGTTGATCGTCGTCAGAGGA
>smRNA|rpm:8.894|locus:chr1A:3963600-3965434|Cluster_1345
TAACTTGATCTATTGGACCAT
>smRNA|rpm:54.313|locus:chr9A:3694216-3696723|Cluster_16745
TCTGTAAATCTCTTCTTGAGC
>smRNA|rpm:144.594|locus:chr13A:2508137-2513891|Cluster_22496
TATGCAAGAACTCTCCGATGTG
>smRNA|rpm:12.588|locus:chr14A:1627064-1627907|Cluster_23455
ACGCTATTGTTCCGAACTCT
>smRNA|rpm:59.431|locus:chr16B:4511584-4513891|Cluster_55110
TCCGACTCTGGAAAATAAATGG
>smRNA|rpm:5.572|locus:chr5B:5419801-5420806|Cluster_38597
TCGACTGACGAGTACGATCTTC
>smRNA|rpm:556.151|locus:chr5B:860692-861122|Cluster_37119
TGAGCTTGTGTATGTAGTACC
>smRNA|rpm:29.138|locus:chr4B:2144100-2147166|Cluster_35479
ATCGATCTGTGGAAATTATCC
>smRNA|rpm:207.883|locus:chr16B:5584112-5590321|Cluster_55536
TAATTATCGATGGCAAGACTAT
>smRNA|rpm:22.472|locus:chr14A:740662-742689|Cluster_23136
AACGATCGAGACTAGAAAGCTT
>smRNA|rpm:7.718|locus:chr1B:3065431-3066635|Cluster_29561
TGACGATAGTGGTGATTCAGA
>smRNA|rpm:39.393|locus:chr4B:1746970-1748019|Cluster_35311
TCGACTTTTGAATCATCCGGA
>smRNA|rpm:5.262|locus:chr13B:2915654-2917243|Cluster_50943
TAGATGTAGACTGATCGTTT
>smRNA|rpm:5.097|locus:chr4A:1619879-1620284|Cluster_7071
TCGTGTTTCGGATCTCCAAGC
>smRNA|rpm:106.459|locus:chr7B:5020038-5022973|Cluster_42565
TTAAGTACTTGAGGGAACTCA
>smRNA|rpm:15.229|locus:chr2A:1117711-1118675|Cluster_2613
CGACTTTGGACCATCTGGCC
>smRNA|rpm:17.85|locus:chr2A:5998221-5998852|Cluster_4412
TGAGACGTTCGTTGACGGGA
>smRNA|rpm:49.34|locus:tig00000099:1100-1970|Cluster_57628
CTGACTGAACTTCTCTGAGGA
>smRNA|rpm:10.627|locus:chr11A:1846175-1848899|Cluster_19384
ATTGACTGCTGAAATACTTTC
>smRNA|rpm:10.607|locus:chr2A:3004304-3006354|Cluster_3310
TAGTTCTGGAGGATTCGGCTCT
>smRNA|rpm:63.351|locus:chr2B:5637851-5638765|Cluster_32858
TGAGCTTGTGTATGTAGTACC
>smRNA|rpm:5.757|locus:chr12B:3228332-3229480|Cluster_49750
TGATAGGAAGGTAGTAACGCT
>smRNA|rpm:26.372|locus:chr6A:3545525-3546071|Cluster_11367
AAGGGATCTCGGAGAAGACT
>smRNA|rpm:11.638|locus:chr7A:3282441-3285091|Cluster_13213
AAATCCGGTCTGGTTGATGTC
>smRNA|rpm:9.513|locus:chr6B:4099255-4100992|Cluster_40514
ACTGATTTGACTGTGAAGGTT
>smRNA|rpm:221.73|locus:chr15A:475202-480362|Cluster_24186
TTCCCGATGAGGCCCCCA
>smRNA|rpm:5.819|locus:chr2B:5122466-5123842|Cluster_32681
TGCTGGACGACCTGTTGACC
>smRNA|rpm:9.946|locus:chr1A:2748987-2749258|Cluster_904
TTTCGGTTGCTAACGACGAGC
>smRNA|rpm:13.413|locus:chr7A:4308444-4310220|Cluster_13522
TTCTTGATCGCGATTAGAACG
>smRNA|rpm:11.783|locus:chr9B:195975-197740|Cluster_43787
CAAGCCGACTGATTTCGTTC
>smRNA|rpm:5.613|locus:chr4A:1922872-1923829|Cluster_7183
TCAGACTGGGTTGATTGGCTCC
>smRNA|rpm:151.589|locus:chr6B:3313963-3316070|Cluster_40266
TGAACGGACAGTCCTAGTGGC
>smRNA|rpm:5.592|locus:chr2A:2407719-2408973|Cluster_3069
TCTGTTTGTTAGCGCTCGGC
>smRNA|rpm:33.76|locus:chr13B:3213135-3214528|Cluster_51049
AATTCGGATCCGATCTCCTCT
>smRNA|rpm:8.192|locus:chr6B:445369-446712|Cluster_39454
TTGATGATCTTGACTCTTGT
>smRNA|rpm:14.631|locus:chr4B:2430692-2433219|Cluster_35567
AGGGACACGACTTCATTGGGCT
>smRNA|rpm:42.571|locus:chr8A:5002876-5005918|Cluster_15394
CAACGTTCAGACACGTAGAGT
>smRNA|rpm:17.355|locus:chr11B:4830547-4831833|Cluster_48519
CGTTTGTGGCATTTTGTAGC
>smRNA|rpm:8.44|locus:chr7A:370649-371461|Cluster_12249
TCTTTGACTTGATTCTTTTCT
>smRNA|rpm:8.77|locus:chr2B:4186481-4189428|Cluster_32375
TAACCGATCGCGAAGCTCTTG
>smRNA|rpm:7.181|locus:chr7B:84113-85109|Cluster_40946
AGGGACGTGGCTTACTCGCC
>smRNA|rpm:8.213|locus:chr4A:5767372-5769609|Cluster_8435
TCTTGCGATCGGAATTGTTCT
>smRNA|rpm:5.572|locus:chr2A:4822186-4823388|Cluster_3996
TGCAGAGTGTGTCACTGAGC
>smRNA|rpm:8.275|locus:chr13B:130708-132266|Cluster_49994
TGGTAGGAGTAGTAGTGAGC
>smRNA|rpm:14.651|locus:chr14A:1314224-1316189|Cluster_23303
TTTGGAATCTGTCTGAGCAGC
>smRNA|rpm:7.8|locus:chr10A:3017677-3019300|Cluster_18189
TAGATCGGATCTGTTTCGTTGC
>smRNA|rpm:6.438|locus:chr10A:2775851-2777644|Cluster_18117
TGAGGATCAGGTAAGAAAGC
>smRNA|rpm:11.659|locus:chr9A:3716503-3716799|Cluster_16755
TCATTCATCTGTAAGCGCGAC
>smRNA|rpm:28.849|locus:chr1B:372402-376987|Cluster_28687
ACTTTAGGTTTTGTTGATT
>smRNA|rpm:23.009|locus:chr3A:2766655-2767257|Cluster_5317
AGGGTACATATGAAAACTGGC
>smRNA|rpm:13.805|locus:chr15B:1772814-1773755|Cluster_52943
TATGATGACGACGAATTCCTCT
>smRNA|rpm:24.701|locus:chr12B:3154362-3154846|Cluster_49711
TGCTGTCTGACAATTTGTGT
>smRNA|rpm:8.523|locus:chr10A:1263051-1263691|Cluster_17545
TACGGTATTTGCGTATGGACA
>smRNA|rpm:5.138|locus:chr16A:615479-616859|Cluster_25445
AACCGGTATTCTGTAGGCGT
>smRNA|rpm:183.183|locus:chr11A:2692051-2697437|Cluster_19659
TGGACACCGCTTCTTAACCGG
>smRNA|rpm:6.686|locus:chr4A:4689715-4692508|Cluster_8075
TTTGAGGGTCTCTGAATCGG
>smRNA|rpm:38.774|locus:chr10A:3692072-3695288|Cluster_18418
TGTTGATGAAGAGAAGGCCAAA
>smRNA|rpm:14.527|locus:chr18A:394867-395143|Cluster_27635
TTCAAGCCACTGTTGGGACACCA
>smRNA|rpm:19.232|locus:chr5B:5839967-5842154|Cluster_38734
TTCTTCTCTTCAGACCTCTGA
>smRNA|rpm:67.85|locus:chr16B:1010279-1014625|Cluster_53879
TACCGGTGTTAGACTCAAGG
>smRNA|rpm:53.343|locus:chr12B:1338196-1342925|Cluster_49090
TGGAAGACGAAGTAGAAGTATC
>smRNA|rpm:32.109|locus:chr8A:2663602-2666311|Cluster_14625
TCGACGCTGATCAACCTGATC
>smRNA|rpm:22.266|locus:chr10A:3561331-3563402|Cluster_18365
TTTCTGCGATGTTCAACTCCC
>smRNA|rpm:17.623|locus:chr8A:105478-106588|Cluster_13817
TGCAGATGAAGAACAAAGACT
>smRNA|rpm:17.953|locus:chr2A:4082723-4084595|Cluster_3710
TGGAGGATGATCTTGAGTAGC
>smRNA|rpm:14.569|locus:chr5B:4089751-4093222|Cluster_38218
TCTCGTTATTGGACACTCCG
>smRNA|rpm:5.592|locus:chr2A:2915949-2918081|Cluster_3266
GAGGATCTTGCTCATCGAGC
>smRNA|rpm:214.879|locus:chr11A:4177500-4181214|Cluster_20153
TCGGCTTCTTGTGGAACGGA
>smRNA|rpm:11.35|locus:chr17B:1478660-1480064|Cluster_56147
CAGGATCTATCTGTGGAAGTTT
>smRNA|rpm:16.22|locus:chr18B:304666-306383|Cluster_56695
TGCCGATCGAGGATGAATTCTT
>smRNA|rpm:5.241|locus:chr2A:5890368-5891784|Cluster_4363
TTTTCTGGTCGTCTTATTCC
>smRNA|rpm:9.926|locus:chr4A:1674886-1678368|Cluster_7099
TACGGAATAAGCTGAGGAAGGC
>smRNA|rpm:5.654|locus:chr13A:2343940-2345734|Cluster_22442
TGGACGTAGATCTGAAGAAGC
>smRNA|rpm:840.758|locus:chr3A:392808-393702|Cluster_4580
TCTGCAACAGGTGGAACTGC
>smRNA|rpm:11.288|locus:chr5B:1320398-1320740|Cluster_37297
TACGATGTTGGTTAGTGAGA
>smRNA|rpm:21.275|locus:chr10B:4185763-4187200|Cluster_46664
TATGTCCGAATCTTTGCCTCT
>smRNA|rpm:9.121|locus:chr16B:3919560-3921173|Cluster_54872
TTGGCAGTGAAATAATGATG
>smRNA|rpm:5.448|locus:chr15B:839623-840787|Cluster_52606
TCGGCATCTTGGATTTGAGG
>smRNA|rpm:62.072|locus:chr9B:4837756-4844656|Cluster_45257
TGAACTGTAGTCTTTCACTGC
>smRNA|rpm:48.184|locus:chr13A:2755713-2758782|Cluster_22593
TAGTAGATCTTCCCAAGTGGC
>smRNA|rpm:17.664|locus:chr16B:5541383-5544174|Cluster_55516
TCTCAGATCTGATAGCGCTTC
>smRNA|rpm:6.459|locus:chr9A:798911-800481|Cluster_15742
TTCACTTGTAGGAACATCTCC
>smRNA|rpm:5.303|locus:chr8A:104745-105395|Cluster_13816
TGGTAGGCCTGATCGGAACC
>smRNA|rpm:25.733|locus:chr15A:240516-240717|Cluster_24092
TGTCGACCTTCGGATGTAGTC
>smRNA|rpm:49.092|locus:chr4B:2332786-2334566|Cluster_35528
TAGACTGAACTGATGTGAG
>smRNA|rpm:45.213|locus:chr8A:4371495-4374786|Cluster_15199
TACGGTCTTGATGGAACTCG
>smRNA|rpm:9.245|locus:chr4B:597328-599500|Cluster_34942
TCGTACTTCTGATAATTGGA
>smRNA|rpm:25.774|locus:chr7B:4402701-4402908|Cluster_42341
CTTTCGAGCTGGTCCGCCTAT
>smRNA|rpm:6.851|locus:chr15A:2814510-2814929|Cluster_24986
TGTTTTGTAAGGCTTTGGTTCC
>smRNA|rpm:15.002|locus:chr3A:4314206-4315684|Cluster_5823
TGGCTAGAAAATCTCGAGATCT
>smRNA|rpm:6.81|locus:chr6B:1676878-1678652|Cluster_39859
TCAGTTTGTCTGTAGGCGT
>smRNA|rpm:6.108|locus:chr13B:2579381-2581265|Cluster_50838
TCGAGCTTCGTCTGGTCGACT
>smRNA|rpm:84.255|locus:chr6B:261087-262013|Cluster_39408
TTAGCTTCGTTGTCAGACTCTG
>smRNA|rpm:89.497|locus:chr3B:1222050-1226401|Cluster_33458
TACGGTTGTGGAAGATATCC
>smRNA|rpm:8.399|locus:chr7B:1961292-1961359|Cluster_41598
TCAATGGATGTGTGTTCTCA
>smRNA|rpm:9.513|locus:chr4A:5032509-5034370|Cluster_8183
TGCAATACCGGCTGTTTTGTGC
>smRNA|rpm:13.042|locus:chr13A:2557052-2558699|Cluster_22518
TAGACGACACGATCTGAAGAAT
>smRNA|rpm:84.585|locus:chr18B:408113-408531|Cluster_56731
TCGACTCCCGTATTCGGAAT
>smRNA|rpm:13.908|locus:chr10A:4113856-4114019|Cluster_18534
TTTCTGATTTCTAAGACTATGA
>smRNA|rpm:5.097|locus:chr2A:560050-560334|Cluster_2393
TTCGATCAACGACTTCTCAGA
>smRNA|rpm:11.762|locus:chr13A:1006770-1007770|Cluster_22004
TTACTCGGAGTAGATTGACG
>smRNA|rpm:7.491|locus:chr2A:5051526-5053798|Cluster_4067
TTACGACTGTCGACGACTTTGC
>smRNA|rpm:119.625|locus:chr16B:598123-605052|Cluster_53702
TGGATTAAAGACAAGACGTGT
>smRNA|rpm:12.175|locus:chr1A:3790771-3792848|Cluster_1277
AACTGATCTTGACTTGTTGC
>smRNA|rpm:7.573|locus:chr16B:3748487-3750448|Cluster_54818
TCATCTGTTGGTTGACCTGC
>smRNA|rpm:8.605|locus:chr16B:652761-654821|Cluster_53719
TGCGGAATGAGAGGATCGGGT
>smRNA|rpm:43.871|locus:chr9B:2372577-2375652|Cluster_44511
TAGGTTGTTGCTCGGAAATCT
>smRNA|rpm:10.524|locus:chr10B:3729569-3729815|Cluster_46517
TACTTGGTAGATCTGAAATCT
>smRNA|rpm:7.697|locus:chr5B:2762871-2764455|Cluster_37784
TACCGGTCCTGTAAAGAAACG
>smRNA|rpm:33.368|locus:chr1A:5909133-5913175|Cluster_2097
TTGTCGTATCGGAAACTCTTTT
>smRNA|rpm:5.551|locus:chr9B:2372028-2372488|Cluster_44510
TTACTGTACTCTCTGAGTCC
>smRNA|rpm:8.667|locus:chr15B:538750-540279|Cluster_52492
AACGGCAGGAACTAATGACC
>smRNA|rpm:2471.674|locus:chr14B:2940208-2941926|Cluster_52060
TCAATGTAGAAGTCAGCTTGTC
>smRNA|rpm:5.592|locus:chr10B:3416918-3418767|Cluster_46430
TTTGGTCTAAGTCTGGGGTACT
>smRNA|rpm:5.345|locus:chr1B:330616-332701|Cluster_28670
TAAGATCACCGAACTCGAACGG
>smRNA|rpm:55.799|locus:chr1A:3444474-3447498|Cluster_1170
TCCGATCCAATCGCACTTTG
>smRNA|rpm:9.183|locus:chr15B:753890-755341|Cluster_52570
CATTCGAGGCTGCTAGACGC
>smRNA|rpm:12.794|locus:chr11B:1917285-1920843|Cluster_47547
TGTGGAAATGTTTTACAGACGG
>smRNA|rpm:45.894|locus:chr2B:1446871-1448674|Cluster_31420
AATATAGAGCGCTCTGACGTGT
>smRNA|rpm:173.298|locus:chr8A:643120-646387|Cluster_13992
TGACTGGAGAAAAATTCTGCC
>smRNA|rpm:332.812|locus:chr2A:1861106-1861662|Cluster_2862
AGGGTAGCGTTAGTCATGTGGT
>smRNA|rpm:399.341|locus:chr12A:2092714-2100614|Cluster_21022
TCGACTGGAAGGACACCCTTC
>smRNA|rpm:40.632|locus:chr2B:5644750-5645854|Cluster_32861
TTTTGACGATCTTGACTTGA
>smRNA|rpm:22.225|locus:chr10B:3147238-3149543|Cluster_46320
GGCTGGACTGTAATGAGCACC
>smRNA|rpm:9.038|locus:chr15A:1786749-1787483|Cluster_24644
AACTTGAATCGCCGATGGACC
>smRNA|rpm:17.024|locus:chr1A:5907462-5908625|Cluster_2095
CGGAGCTTCGAGTACGATTGA
>smRNA|rpm:41.56|locus:chr11B:1614068-1614576|Cluster_47441
AGGATCACAGGATTCTGAGGACT
>smRNA|rpm:26.063|locus:chr12A:1443326-1444994|Cluster_20793
TGACCTCAGATTGTGTGACT
>smRNA|rpm:10.421|locus:chr16B:1102425-1103731|Cluster_53909
CAAGGGGTTTGGAACGTAGA
>smRNA|rpm:16.261|locus:chr3B:3987783-3989439|Cluster_34434
TAATGTCTCGATGTGACTTTCG
>smRNA|rpm:132.171|locus:chr16B:2106642-2107544|Cluster_54234
TAGGTCTAGTAGCTTCTTGCT
>smRNA|rpm:40.59|locus:chr4B:2592533-2593846|Cluster_35625
AAGTTGTAGATGGAAGAAGA
>smRNA|rpm:96.141|locus:chr3A:5030086-5035353|Cluster_6101
TTCACTACATCGAACTCATGT
>smRNA|rpm:546.906|locus:chr2A:5767154-5770311|Cluster_4310
TCAATGGATGTGTGTTCTCG
>smRNA|rpm:14.548|locus:chr9B:2678804-2680461|Cluster_44589
TGGAAAGACTGTTCAACCAAC
>smRNA|rpm:9.946|locus:chr2B:4976724-4978766|Cluster_32632
TTACCGAGGAGTTAAGACGTG
>smRNA|rpm:25.65|locus:chr14A:1272282-1275166|Cluster_23291
TTTCCGATCGACACTGATGC
>smRNA|rpm:8.007|locus:chr5A:2501718-2503984|Cluster_9419
TCCAATCGTCTGATGTGCTCC
>smRNA|rpm:121.255|locus:chr16A:2821279-2825168|Cluster_26227
TGTGGAAAAGGCTCGATGTTTG
>smRNA|rpm:8.626|locus:chr5B:1471755-1473545|Cluster_37363
AGGAACTGGACTTACCGAGCC
>smRNA|rpm:7.924|locus:chr10A:788994-789446|Cluster_17379
AAGACTGAGTACAAGTGGGC
>smRNA|rpm:8.213|locus:chr2B:5851250-5851679|Cluster_32937
CACGAGTCGAGGTAACTTCT
>smRNA|rpm:11.824|locus:chr10B:2596338-2597396|Cluster_46098
AGGACTCAAACGGAAAACGTG
>smRNA|rpm:25.96|locus:chr4A:1509770-1511457|Cluster_7029
AGACGATCGAGAGGACTTCT
>smRNA|rpm:5.84|locus:chr3A:3260965-3263156|Cluster_5443
TGGACTGGTGCTACTACTACT
>smRNA|rpm:7.429|locus:chr9A:515510-515768|Cluster_15624
AAGGGGGGGATGTATAACTGGC
>smRNA|rpm:22.967|locus:chr10B:757563-759377|Cluster_45598
CTGCGACTCGAGTAGATGGT
>smRNA|rpm:5.468|locus:chr9B:533887-536422|Cluster_43931
TGGGCTTTCGATTTTTTATGA
>smRNA|rpm:570.513|locus:chr2B:5590444-5594261|Cluster_32844
TCAATGGATGTGTGTTCTCG
>smRNA|rpm:6.149|locus:chr1A:367010-367747|Cluster_129
CATTCTCCAAGCGCATGTAGA
>smRNA|rpm:18.036|locus:chr1A:4927814-4929022|Cluster_1707
TCGAGATCAGTAGCAAGAAGC
>smRNA|rpm:17.767|locus:chr6A:3184195-3184683|Cluster_11247
TGCGTGACATGCGAGTAGAGT
>smRNA|rpm:166.633|locus:chr12B:2055973-2067419|Cluster_49331
AACACCGGCTGTTATCTATTGC
>smRNA|rpm:11.04|locus:chr12A:3940364-3940767|Cluster_21679
TAGACGTCGCGATCAGGGGA
>smRNA|rpm:5.014|locus:chr8A:1180507-1181701|Cluster_14156
TAAACGAATGGGAATGTTGGAAGAAA
>smRNA|rpm:32.315|locus:chr6A:3416688-3420957|Cluster_11327
TCGTGATCAGAAGTTGAACTTC
>smRNA|rpm:15.497|locus:chr3B:1895877-1897540|Cluster_33639
CAGGATTGGATGAACACGCC
>smRNA|rpm:11.123|locus:chr18B:891762-893482|Cluster_56895
CTAACGAACCATCACTTT
>smRNA|rpm:168.407|locus:chr6B:5103452-5105046|Cluster_40848
ACTCATCACGATTGCCACCTCT
>smRNA|rpm:10.896|locus:chr5B:3900314-3903032|Cluster_38148
TTGTTGAACGTTTCGAGTGCT
>smRNA|rpm:20.594|locus:chr10A:2016533-2019031|Cluster_17874
AGGACTCAAACGGAAAACGTG
>smRNA|rpm:61.185|locus:chr10A:4569600-4570420|Cluster_18678
TAGACTTAGAGTTTGAAACTTT
>smRNA|rpm:81.016|locus:chr16B:4188907-4191884|Cluster_55003
TGATCCGATCGATAAGCTGTT
>smRNA|rpm:23.091|locus:chr2B:1034585-1037035|Cluster_31290
TGTGATCACCGATTGGAACAGC
>smRNA|rpm:8.357|locus:chr12B:680777-681968|Cluster_48854
TGGTGTGCTCGATCTGATTC
>smRNA|rpm:10.689|locus:chr7B:5332101-5333063|Cluster_42685
TGGCTAGAGCCTGAAGGTTTT
>smRNA|rpm:5.799|locus:chr6A:3691865-3694002|Cluster_11428
TTATTGCGACAGTATTTTTCT
>smRNA|rpm:8.048|locus:chr2A:5178500-5179036|Cluster_4112
TTAGTTATACTGTTTTCTGC
>smRNA|rpm:11.288|locus:chr8B:666156-668375|Cluster_42989
TTACGTACTCTGAAGACCTGC
>smRNA|rpm:9.224|locus:chr17B:2789697-2792462|Cluster_56550
TTATATGTACTCCGATCAGA
>smRNA|rpm:22.658|locus:chr2A:5729161-5730856|Cluster_4298
TCCGATCTCTCAAGGGAACCT
>smRNA|rpm:6.253|locus:chr9A:2940243-2941201|Cluster_16467
TATTGATCTCGACTAGCCATC
>smRNA|rpm:164.652|locus:chr16A:2160502-2161070|Cluster_25975
TAGGTCTAGTAGCTTCTTGCT
>smRNA|rpm:22.596|locus:chr7B:4444209-4445189|Cluster_42364
TTTTATCTCGCGCGCTGTTCG
>smRNA|rpm:6.17|locus:chr6A:3962764-3962903|Cluster_11527
CTTTCGGTCCGGGAATTCGC
>smRNA|rpm:17.726|locus:chr10A:3230047-3231825|Cluster_18256
TGCTTGGACCGCAAGATCGTG
>smRNA|rpm:23.545|locus:chr1B:5320718-5324227|Cluster_30473
TCAGGATCTGGCAAGACTTTCC
>smRNA|rpm:8.007|locus:chr13A:2280955-2281847|Cluster_22404
ACTTCTGGTTGAGCGACTCGA
>smRNA|rpm:12.237|locus:chr10A:2786169-2787411|Cluster_18127
TACTTGCGTTGGCATAGGAGC
>smRNA|rpm:5.757|locus:chr9B:1030023-1031596|Cluster_44096
TTCTGGCTGATCTCATCGTAGC
>smRNA|rpm:5.221|locus:chr7A:2587105-2589140|Cluster_12992
TTCATCCGTCTGCGAGCTCGC
>smRNA|rpm:6.541|locus:chr15B:272230-272361|Cluster_52394
ACTCTCGCCGATCGTCCCCTTG
>smRNA|rpm:7.284|locus:chr7B:2813458-2814871|Cluster_41848
CCATGATAGACGTAGATTCT
>smRNA|rpm:8.997|locus:chr1B:654666-656286|Cluster_28785
TCTTGGATTGAGTGAGTTCA
>smRNA|rpm:13.083|locus:chr9A:4575389-4576680|Cluster_17032
TTGACGATTTGGAACATCCC
>smRNA|rpm:17.396|locus:chr9A:2892202-2893809|Cluster_16440
AGGACGAGCGAGATGAACAGC
>smRNA|rpm:41.271|locus:chr1B:5745889-5748065|Cluster_30646
TGAAGACTGTCTCTCAATATG
>smRNA|rpm:6.149|locus:chr8B:107090-107691|Cluster_42775
TACTCCGACTGAATAGCCCTTC
>smRNA|rpm:14.92|locus:chr16B:2633711-2635463|Cluster_54472
ATCATCTCGAATCGATCGTCC
>smRNA|rpm:35.142|locus:chr12B:657813-660382|Cluster_48846
TTTGATTTACAGGATTGGAGT
>smRNA|rpm:26.579|locus:chr16B:966952-970119|Cluster_53862
TGGCTTGAAGGACATCGTG
>smRNA|rpm:167.706|locus:chr6A:2195200-2195670|Cluster_11033
TTTGGACCAGACGTGTTTGTT
>smRNA|rpm:5.902|locus:chr13A:3529922-3531518|Cluster_22827
TTTTCATTCGACGACTGTCTCT
>smRNA|rpm:5.118|locus:chr10B:3728463-3728718|Cluster_46515
TTGACTGAGATTCTTCTTCC
>smRNA|rpm:10.854|locus:chr9B:943801-943922|Cluster_44066
TCGATTCCCGTACTCGGAACCA
>smRNA|rpm:82.274|locus:chr1B:6324702-6332477|Cluster_30820
CGGTAGATACTATTGATA
>smRNA|rpm:68.717|locus:chr15A:514575-518706|Cluster_24197
ATTCGATGTCTGTATATGTAC
>smRNA|rpm:2431.27|locus:chr14A:2614413-2621957|Cluster_23731
TGTAGTTCACTCCGATCGAGG
>smRNA|rpm:24.804|locus:chr5A:3858058-3860353|Cluster_9777
ACTCTGTGGGCTTTATGTTGC
>smRNA|rpm:15.188|locus:chr2A:5903885-5905980|Cluster_4371
CACGTTGGATGTGGAGTAGC
>smRNA|rpm:8.791|locus:chr5B:3003676-3006676|Cluster_37856
TGACTGGCTAGATTGCTGCA
>smRNA|rpm:6.975|locus:chr2A:2405873-2406613|Cluster_3066
TCGATCTCGAGGACTCGATGG
>smRNA|rpm:7.491|locus:chr4B:6043202-6045691|Cluster_36708
TGACTCGTTCTTTAGGATTCG
>smRNA|rpm:13.351|locus:chr16B:2219982-2222060|Cluster_54275
TGACGAGTCTCGAATAAATTG
>smRNA|rpm:65.601|locus:chr6B:1793103-1797368|Cluster_39881
TTCGATCGAGGGTTTCTCTT
>smRNA|rpm:6.48|locus:chr2A:5739928-5741916|Cluster_4304
AGACGGATTGAAGAAATGGCT
>smRNA|rpm:5.53|locus:chr12A:2758285-2760125|Cluster_21243
TTCGGATGCGGAGCTCTGACG
>smRNA|rpm:9.038|locus:chr10A:1260344-1260492|Cluster_17540
TAAAGATCTGGCTGAAAGCGC
>smRNA|rpm:10.483|locus:chr3A:1344998-1346949|Cluster_4849
TCTCTGTCGCACTGCACGATG
>smRNA|rpm:31.944|locus:chr13B:3210428-3211091|Cluster_51044
CGTGTCAGATCTTCAGCTTCT
>smRNA|rpm:17.767|locus:chr7A:1098638-1099436|Cluster_12452
AACTTGCAGACCGTCTAGAACA
>smRNA|rpm:17.932|locus:chr1A:3255351-3258884|Cluster_1097
TACAGCTCCAGATCGTCTTGG
>smRNA|rpm:24.371|locus:chr13A:112079-114168|Cluster_21731
CCGTACTCGTAACATGCACC
>smRNA|rpm:55.283|locus:chr16A:2421992-2422418|Cluster_26091
TGGACAACTAGAAGAACTCACT
>smRNA|rpm:6.253|locus:chr14A:159844-160918|Cluster_22911
TGGACTGCTTTGAAGATCGC
>smRNA|rpm:11.453|locus:chr11A:1757639-1758809|Cluster_19347
TGGATGGATATTTACTGAT
>smRNA|rpm:7.8|locus:chr16B:4838297-4839922|Cluster_55267
TCTACGGTCTGGCACTGCTCC
>smRNA|rpm:7.367|locus:chr1A:3467368-3468673|Cluster_1177
CGACGTCGTCTATGTTCTCC
>smRNA|rpm:19.542|locus:chr11B:4539708-4541508|Cluster_48440
TCGTGGTGTTGATTTATTTGC
>smRNA|rpm:32.728|locus:chr6B:2743983-2745413|Cluster_40074
TGCGGACGATTATCTGGTGA
>smRNA|rpm:8.77|locus:chr5B:4878583-4878813|Cluster_38497
TCGACTCCCGTATTCGGAAT
>smRNA|rpm:10.091|locus:chr6B:3485065-3486577|Cluster_40321
TTCTCGCGACTGTTATGACTGC
>smRNA|rpm:50.0|locus:chr11A:4515773-4518004|Cluster_20237
TTCTTCGGAATGGCTGACCCGA
>smRNA|rpm:6.748|locus:chr13A:3264453-3265342|Cluster_22757
TTTCAGATCTGTCGACGACTC
>smRNA|rpm:7.264|locus:chr2B:448633-449865|Cluster_31073
TATCAACCGTCGCAACACAGC
>smRNA|rpm:6.975|locus:chr8A:3593094-3595860|Cluster_14932
TATGATGTAGGGCTTGCCTCT
>smRNA|rpm:6.149|locus:chr6B:2791900-2793505|Cluster_40092
AACTTCCGGTACTATCTTGA
>smRNA|rpm:31.387|locus:chr3B:1113424-1115024|Cluster_33409
TTGACGTTCAGGCACTACTCC
>smRNA|rpm:282.254|locus:chr14A:462592-468688|Cluster_23035
TGTGACTGCAACTCTGTTGC
>smRNA|rpm:104.746|locus:chr4B:1831303-1834166|Cluster_35361
ATTGTGTGTGTCGATTTTGAGT
>smRNA|rpm:26.145|locus:chr12B:216916-217972|Cluster_48671
TTGGACGTTGTGAGTGATTCT
>smRNA|rpm:32.109|locus:chr8A:106988-108027|Cluster_13819
TTTGCTGCTGTTCTCTGAAGC
>smRNA|rpm:26.207|locus:chr1B:4937257-4939583|Cluster_30317
TAGGTCTGGAGCAATTGGTTC
>smRNA|rpm:20.532|locus:chr5B:955845-959039|Cluster_37156
TGCTCGACGATCTTCTTGACC
>smRNA|rpm:8.007|locus:chr16A:756305-758152|Cluster_25503
TTCTGGAGTAACTTGTTTATC
>smRNA|rpm:28.931|locus:chr13B:2474637-2476814|Cluster_50812
TGATGTGCGGATCGTCCTGC
>smRNA|rpm:5.902|locus:chr7A:3680257-3681486|Cluster_13326
TTTGGTTAACTGTGGCGAACC
>smRNA|rpm:6.17|locus:chr5B:310147-310569|Cluster_36915
TCGGATTGTGGTTCGCCAGC
>smRNA|rpm:68.944|locus:chr4B:1589373-1591497|Cluster_35247
TTACGATCTGAGATGAACTCTC
>smRNA|rpm:8.915|locus:chr6A:794895-796392|Cluster_10602
ACTGTTGTACGACTGTTCGGC
>smRNA|rpm:7.965|locus:chr1A:3052578-3054950|Cluster_1023
AATACTTCTGACTAGTCGTTCT
>smRNA|rpm:5.035|locus:chr14B:3465119-3466587|Cluster_52250
TTTCGGTCTTTTTTATTGTGA
>smRNA|rpm:27.693|locus:chr16B:1399130-1401924|Cluster_54043
TTCGGTTTGAATAGAAGGTTC
>smRNA|rpm:6.521|locus:chr5B:6921053-6923317|Cluster_39165
TTTCGATCCTGGAACGATGACC
>smRNA|rpm:17.293|locus:chr3A:3599912-3600741|Cluster_5584
TACTCTGATCGCTACAAAGC
>smRNA|rpm:11.865|locus:chr8A:4447527-4449131|Cluster_15222
TACGATCCGGAAAGAATGCC
>smRNA|rpm:28.147|locus:chr4B:5403259-5405080|Cluster_36474
GAGATTGTTCGACACCGAGA
>smRNA|rpm:8.935|locus:chr11A:1998123-1999464|Cluster_19433
CCGTAGAATCAGAGACTCTCC
>smRNA|rpm:14.177|locus:chr4A:3587267-3589550|Cluster_7791
AAGAATTCTCGAAACAAGCCG
>smRNA|rpm:7.202|locus:chr10A:3913798-3914378|Cluster_18480
TGTGGCGAGAACGATCAAGC
>smRNA|rpm:15.869|locus:chr11B:2026494-2027489|Cluster_47581
TTTCGGTTTAGTAGGATTTACT
>smRNA|rpm:13.021|locus:chr4A:792955-794015|Cluster_6751
CAGGCCACTGTTGGGACACCA
>smRNA|rpm:49.278|locus:chr2A:3424672-3427076|Cluster_3475
TGGACAGTAGATACTTGGCC
>smRNA|rpm:14.878|locus:chr16B:4736171-4738457|Cluster_55217
AATGTAAAGATTCTGATGTGC
>smRNA|rpm:26.352|locus:chr3A:3541217-3542893|Cluster_5559
TTCGATTCTGTTCTTTCATGT
>smRNA|rpm:24.226|locus:chr5A:2627806-2631865|Cluster_9465
TGGCTGTGAGTCTTGAGGAGT
>smRNA|rpm:9.74|locus:chr10A:3055578-3058845|Cluster_18202
TGTGGCTACTGATCTGTGATC
>smRNA|rpm:13.413|locus:chr12A:225054-225361|Cluster_20367
TTTGTTAGATGAAGCTGAGC
>smRNA|rpm:9.884|locus:chr3A:913967-914660|Cluster_4719
TACTGGATCCGGCGATTGGC
>smRNA|rpm:282.853|locus:chr13A:1626465-1629395|Cluster_22179
TCGACTGAGTGATCTATTATTC
>smRNA|rpm:15.869|locus:chr1A:391336-393169|Cluster_140
TCTGTACGGTCTTGAATGCA
>smRNA|rpm:6.273|locus:chr6B:1116335-1117077|Cluster_39653
CATGGATCGTGATCGAGAAGA
>smRNA|rpm:26.022|locus:chr5A:3637667-3639172|Cluster_9726
TGGTGATTCTGATGACGAGC
>smRNA|rpm:77.198|locus:chr17B:2098752-2100519|Cluster_56330
ACAAGACATGGAACGAGATCC
>smRNA|rpm:19.377|locus:chr9A:2878391-2881390|Cluster_16437
TTGTGACTGCAAGTAAATCCGC
>smRNA|rpm:134.152|locus:chr17A:352477-356924|Cluster_26525
TGGATCAACTTGAGCTCTTCC
>smRNA|rpm:5.056|locus:chr17A:1280410-1281159|Cluster_26834
TGGACGTGTCGTGAATGACG
>smRNA|rpm:5.324|locus:chr10B:219946-221250|Cluster_45439
TTCCGTATCTGTTGGATGGC
>smRNA|rpm:13.351|locus:chr9B:4339404-4341699|Cluster_45098
TGGCACGGCATTACTCTAGC
>smRNA|rpm:7.47|locus:chr14B:587070-587428|Cluster_51336
ACCAATTAGTGACTGCGCTGC
>smRNA|rpm:112.051|locus:chr5B:1255805-1261858|Cluster_37271
TCGACTCCAGACACAATGGC
>smRNA|rpm:60.462|locus:chr18A:160118-162614|Cluster_27561
CAGACGACGATTTCCGGAGC
>smRNA|rpm:20.14|locus:chr12A:392622-393959|Cluster_20430
AGTGAGACTTGGTAGAGTAGC
>smRNA|rpm:6.995|locus:chr15B:1201166-1202652|Cluster_52727
TCTGAGGCGATCTGTGAATTTC
>smRNA|rpm:21.028|locus:chr18A:2402083-2402911|Cluster_28328
CGCGGAATCCGTATCACTCT
>smRNA|rpm:25.01|locus:chr2A:1627522-1628526|Cluster_2781
TAGATCATGTGGGCCTCGTCA
>smRNA|rpm:6.645|locus:chr1B:4902890-4904901|Cluster_30301
TGCCGAGTAGGATAAGAGTCT
>smRNA|rpm:28.395|locus:chr10A:1874371-1877259|Cluster_17822
TCCGATTGTGCGGAGACTTG
>smRNA|rpm:27.528|locus:chr4A:2398913-2400381|Cluster_7346
CTCCGATCTTTCTTAACTCTTT
>smRNA|rpm:21.936|locus:chr15A:463313-464797|Cluster_24178
AGTCTGTTCCTTCTGTGCATCT
>smRNA|rpm:25.093|locus:chr15B:1426913-1429522|Cluster_52822
AACGACTCAACGAACGGTATG
>smRNA|rpm:76.125|locus:chr11B:594113-596730|Cluster_47147
TGACGAACGACTGTACCTTGC
>smRNA|rpm:19.893|locus:chr1B:1323861-1327791|Cluster_29034
TATACGGCTCTGTTGATTCAG
>smRNA|rpm:8.791|locus:chr8A:3831378-3833000|Cluster_15008
TGGGATAACAGTCTCTGAGAGT
>smRNA|rpm:79.509|locus:chr17B:1902408-1905709|Cluster_56280
TGAGGTATTGCTCTGAGATA
>smRNA|rpm:43.995|locus:chr6A:3546176-3547700|Cluster_11368
TCGTCATCGTCAGTGTGCTCC
>smRNA|rpm:16.261|locus:chr14A:269001-269242|Cluster_22953
TGGTAAATAAAGCAGAGCTCT
>smRNA|rpm:75.299|locus:chr15A:3389400-3390168|Cluster_25176
TCTACCGTTAGAAACTGCTGT
>smRNA|rpm:13.578|locus:chr4A:195904-197935|Cluster_6556
TTTGGTCTTCAAAACGTGGA
>smRNA|rpm:7.924|locus:chr18B:2813424-2816288|Cluster_57540
TACCAGTTCGTGAGTGCTCAGC
>smRNA|rpm:12.216|locus:chr3A:4255010-4256895|Cluster_5800
TCTGCTGAAGAGAACTCTTGC
>smRNA|rpm:21.523|locus:chr18A:1707146-1708323|Cluster_28060
TCTTTTCCGTCCGCCTCTGC
>smRNA|rpm:14.177|locus:chr9A:782072-785235|Cluster_15736
TCCGCGACGTGAGCTTAGGT
>smRNA|rpm:61.288|locus:chr6B:3610648-3613110|Cluster_40369
TCTGTGGTTTCTGAATCCGC
>smRNA|rpm:20.223|locus:chr4B:1890376-1892013|Cluster_35386
TCTTGATCTGACATTTTGACTC
>smRNA|rpm:7.449|locus:chr14A:1630126-1631775|Cluster_23460
TCCACTTTTAGAGTCTCTAAT
>smRNA|rpm:8.234|locus:chr9B:3760249-3761016|Cluster_44950
TGCTGATCTGGATTAGTACC
>smRNA|rpm:9.286|locus:chr17A:2117152-2117367|Cluster_27105
TGATGATCGCCGTGAACGGT
>smRNA|rpm:5.386|locus:chr12B:328727-329486|Cluster_48719
TCCGAATCGATCAATTAACTTT
>smRNA|rpm:35.72|locus:chr16B:4270083-4274387|Cluster_55028
TATGATGTAGAGCTTGGCTCT
>smRNA|rpm:5.737|locus:chr3A:92778-94454|Cluster_4489
AAACGACTGGAAGAGTTTCT
>smRNA|rpm:8.935|locus:chr17B:468030-470255|Cluster_55811
AGGATTCGAAAGTAACTCGACC
>smRNA|rpm:6.067|locus:chr9B:993627-995565|Cluster_44089
TCTGGAAGCCGATCTCATGCT
>smRNA|rpm:43.582|locus:chr16A:440346-440635|Cluster_25384
TGTTGATGAAAAGAAGGACATA
>smRNA|rpm:5.654|locus:chr12A:2461205-2463933|Cluster_21145
TTGCGATCTCTGACACCAGA
>smRNA|rpm:20.491|locus:chr14A:1718832-1722264|Cluster_23498
TGGACGTGATCACATCGGAGT
>smRNA|rpm:44.016|locus:chr2A:4917053-4922177|Cluster_4026
TCAAGATGGACTGCAAATTGC
>smRNA|rpm:157.017|locus:chr3B:4348809-4349168|Cluster_34555
AAATGAGGATTTATAACTGGC
>smRNA|rpm:5.51|locus:chr1B:2015731-2017031|Cluster_29245
TCGATCCAGTAGATTTTGATT
>smRNA|rpm:15.58|locus:chr8B:108560-109418|Cluster_42777
TTCTGTAGCCTTGACTGAAGC
>smRNA|rpm:6.892|locus:chr2B:5052694-5053192|Cluster_32672
TGCGGTACTTGGTCACTGGG
>smRNA|rpm:17.045|locus:chr3B:3693891-3696676|Cluster_34320
TGGCTTCGCGACTCGATCTCG
>smRNA|rpm:12.877|locus:chr7B:482611-485905|Cluster_41081
TTCTCAGTCGACTCGGCCTACG
>smRNA|rpm:7.738|locus:chr11B:1545937-1547614|Cluster_47426
TCTATCAGATCAGTGGACCTGT
>smRNA|rpm:18.159|locus:chr9A:2387097-2388852|Cluster_16288
TTTACTTTTCGTCTAGACAGT
>smRNA|rpm:20.718|locus:chr9B:4348724-4351370|Cluster_45103
TTTACTGCTTGATCTGGGAGC
>smRNA|rpm:12.959|locus:chr11B:4883203-4885329|Cluster_48544
TAGAATGATCTGATCAGAGGC
>smRNA|rpm:419.956|locus:chr17A:364668-369992|Cluster_26528
TGGAGCGTAGGTCCGACGTG
>smRNA|rpm:39.992|locus:chr5B:5605224-5607797|Cluster_38657
AACGTGATGTCTCGATGAGC
>smRNA|rpm:59.781|locus:chr3A:2884467-2889058|Cluster_5342
TTTGGCTCTGAAGTCCTGCTTC
>smRNA|rpm:5.241|locus:chr1A:368294-369820|Cluster_131
GTAGGAATCTAGAGCGCC
>smRNA|rpm:8.667|locus:chr3A:4775717-4776461|Cluster_6010
TAGAGGTGTGTAGTGATTTCT
>smRNA|rpm:22.059|locus:chr12B:2683367-2686059|Cluster_49525
CATCGGCTTGCATGAAGGAGT
>smRNA|rpm:29.22|locus:chr16B:5152210-5155505|Cluster_55363
TCCCGAAGTCGATTGTTTAGC
>smRNA|rpm:102.518|locus:chr7A:1256300-1257575|Cluster_12519
TTCGACTGTTAATCGTGTTGA
>smRNA|rpm:20.491|locus:chr4B:356241-359568|Cluster_34859
TACGATCTTGATGTCACTCT
>smRNA|rpm:27.961|locus:chr2B:2834377-2837657|Cluster_31927
TGCCGGCTTCGAGAATGCGA
>smRNA|rpm:5.572|locus:chr4A:852500-853361|Cluster_6784
TGAAGGTCAGGATGCGAACC
>smRNA|rpm:6.129|locus:chr11A:1851848-1853394|Cluster_19391
TACGATCGACAGACAACCTGC
>smRNA|rpm:19.624|locus:chr5B:5422041-5423479|Cluster_38600
ATCGGCACCGTATCGTGAGC
>smRNA|rpm:11.824|locus:chr5B:3946225-3949510|Cluster_38166
TGACGATCAGGAACTAGAACC
>smRNA|rpm:19.336|locus:chr7A:4104326-4106278|Cluster_13462
TTGCGAAGCTGAACATCGAGC
>smRNA|rpm:21.44|locus:chr5A:760515-762668|Cluster_8795
TGAAGTCGACTGGTTCAGAACC
>smRNA|rpm:6.17|locus:chr8B:306653-308014|Cluster_42835
TTCTCTGTTTGGACTGGCGGC
>smRNA|rpm:5.716|locus:chr18A:1455086-1456065|Cluster_27968
TGAAGATCGACTGAATGTGT
>smRNA|rpm:39.455|locus:chr7A:3188793-3189881|Cluster_13189
AGTGACGATGAGGACGAAGA
>smRNA|rpm:194.842|locus:chr13B:304229-309098|Cluster_50074
TTTTCGGTCATCTTTGAGGA
>smRNA|rpm:6.665|locus:chr6A:2960985-2962486|Cluster_11210
AACCGGATGTTGGCAAGGGC
>smRNA|rpm:5.324|locus:chr4A:2239072-2240071|Cluster_7279
TGGAGCAATGATGGGCTGAACC
>smRNA|rpm:1975.656|locus:chr16B:1800517-1806549|Cluster_54153
TTGGTGTAGTGAACGACGAGA
>smRNA|rpm:16.962|locus:chr12A:2361089-2362340|Cluster_21108
AGGACGAGCTGTTTGATTTCT
>smRNA|rpm:5.613|locus:chr1A:1386089-1386770|Cluster_485
AGCTTCTGGACTGTTGTGTGGA
>smRNA|rpm:12.134|locus:chr11A:300437-303969|Cluster_18819
TAATCGGTCGACGGGAAGTCT
>smRNA|rpm:9.121|locus:chr17A:2013722-2016224|Cluster_27058
CGGATCGGCAATGGACTTGC
>smRNA|rpm:8.729|locus:chr4B:1917441-1918301|Cluster_35397
TTGTCCGTCGACTGAGAAGC
>smRNA|rpm:24.226|locus:chr10B:2457507-2460157|Cluster_46052
TTTGTGGACTTCTTTTCTAGA
>smRNA|rpm:5.056|locus:chr12B:3361401-3362128|Cluster_49796
CGAGAATGATCAAGACTGGG
>smRNA|rpm:13.785|locus:chr3A:1811937-1815030|Cluster_4957
TTTGGTCTTGAACACTCATCA
>smRNA|rpm:7.491|locus:chr4A:1224723-1226022|Cluster_6901
TTGCGTGGAACTGTTTAATTTC
>smRNA|rpm:32.398|locus:chr6B:3313345-3313862|Cluster_40265
GGCTGATCGTTCAAGTAGAGC
>smRNA|rpm:6.376|locus:chr9B:1521895-1522185|Cluster_44264
TTCACGACTGAGGCCGACTC
>smRNA|rpm:135.04|locus:chr17B:290990-293964|Cluster_55759
TACAACGACTGTGTCGCCGCGC
>smRNA|rpm:72.637|locus:chr2A:370603-370832|Cluster_2322
TTCAGGCCACTGTTGGGACACCA
>smRNA|rpm:12.588|locus:chr17B:1425422-1428491|Cluster_56134
TGTGGTTCTGTTTTTTTTTTCT
>smRNA|rpm:17.169|locus:chr3B:3622847-3625457|Cluster_34291
AGGATCTGCTCTGAACGGGC
>smRNA|rpm:17.024|locus:chr12A:733563-735463|Cluster_20553
TCGACTGAGATTTTGGCAATAC
>smRNA|rpm:46.471|locus:chr2A:655788-659157|Cluster_2420
TGGAATGTGTGATAGACGGT
>smRNA|rpm:19.005|locus:chr1B:3882957-3884106|Cluster_29911
TTAACGGCTTCCAGAACGGA
>smRNA|rpm:7.945|locus:chr8A:130771-131215|Cluster_13826
TGACTGAGGACGACTTGTGGA
>smRNA|rpm:23.772|locus:chr11B:4657893-4659923|Cluster_48488
TTCGGTCGGCATTTCAGAGC
>smRNA|rpm:45.192|locus:chr6B:2524748-2527299|Cluster_39998
CGAGATCTTCGGAAGCGTGA
>smRNA|rpm:25.361|locus:chr17B:2713218-2715658|Cluster_56521
TTTGTTGTCTCTGGATCAGG
>smRNA|rpm:6.026|locus:chr6A:3183099-3183617|Cluster_11245
TCGAAATCTTGAATGACCCTGC
>smRNA|rpm:22.617|locus:chr14B:928958-931680|Cluster_51438
TGGACGATAGAGTTGATGCT
>smRNA|rpm:15194.658|locus:chr8B:669045-671889|Cluster_42990
TGAAATCGGTGAAACTTGTGCA
>smRNA|rpm:10.916|locus:chr1A:1179629-1181669|Cluster_426
TCTGGGTCGACTGTTTGAACC
>smRNA|rpm:6.995|locus:chr10A:1167100-1167362|Cluster_17505
TGGCTGTCAAATGAAGAATAC
>smRNA|rpm:6.48|locus:chr1B:1050950-1051291|Cluster_28938
AACGACGTTGGAAAGCCCGAGC
>smRNA|rpm:9.265|locus:chr2A:1971693-1972567|Cluster_2913
TCGAGACCGTCTGTTGCTCC
>smRNA|rpm:6.872|locus:chr10A:2616167-2616603|Cluster_18042
TTGAGAAACGTCTGGACTCTCC
>smRNA|rpm:72.472|locus:chr3B:3358001-3362590|Cluster_34183
TTCGGATCGAAACAATTGTTT
>smRNA|rpm:63.888|locus:chr10B:4370200-4370656|Cluster_46724
TCCGCTACCACACATTTGTAGG
>smRNA|rpm:29.406|locus:chr5A:377648-380533|Cluster_8666
TGTGTCTGCACGTATCCGAGC
>smRNA|rpm:5.592|locus:chr18A:974741-976109|Cluster_27826
TTTATCTCGTCGTGCAGTTCT
>smRNA|rpm:11.577|locus:chr5B:1844212-1847115|Cluster_37500
TAATCGGTCTGAATGCATCC
>smRNA|rpm:14.362|locus:chr3A:5851612-5853396|Cluster_6424
TCCGCACTAGGATTGTCGTCT
>smRNA|rpm:9.616|locus:chr17A:781436-783370|Cluster_26668
TCCGGATCACGATCTCGATCG
>smRNA|rpm:11.865|locus:chr12B:448855-450340|Cluster_48769
TTCGAGGATCAGCAACTAGC
>smRNA|rpm:12.196|locus:chr15A:1951716-1953753|Cluster_24698
TTGATAAATGGGATTGTGTT
>smRNA|rpm:12.67|locus:chr14A:3183756-3185846|Cluster_23901
TCCAGACTATAGAATCATGCT
>smRNA|rpm:5.18|locus:chr3B:2745217-2746130|Cluster_33986
TGGGTGAACTGTACCTCCTCC
>smRNA|rpm:8.213|locus:chr1B:5067320-5069878|Cluster_30368
TGTGATTGGCCATGACTGACC
>smRNA|rpm:8.873|locus:chr2B:5850279-5851166|Cluster_32936
AGTGTTTGGTATTCTTTGAGC
>smRNA|rpm:5.943|locus:chr16A:2596229-2597782|Cluster_26156
TCGATCCGATTCTGAACAAATT
>smRNA|rpm:26.331|locus:chr12B:2420823-2422755|Cluster_49449
ACTGATGACTGGATTAGATCT
>smRNA|rpm:33.492|locus:chr2B:4997863-5002574|Cluster_32641
AACGGATTTGAAAGTGGGAGT
>smRNA|rpm:13.062|locus:chr1A:4891274-4893586|Cluster_1694
TTCCGGATTCTGATGATGATC
>smRNA|rpm:35.142|locus:chr9B:4399788-4402122|Cluster_45122
AATGATCTTTTGTTGAACCGA
>smRNA|rpm:5.675|locus:chr2A:5903040-5903737|Cluster_4370
TGAGCGATTTGTTGTGGAAC
>smRNA|rpm:7.8|locus:chr4A:2889658-2891027|Cluster_7518
TTCGACTGTTAATCGTGTTGA
>smRNA|rpm:88.073|locus:chr9B:2499385-2502892|Cluster_44548
TGAGAGACTGAAAGAAATTTC
>smRNA|rpm:11.927|locus:chr3A:5345755-5347163|Cluster_6234
TTTGATGATCTTAAGAATTGT
>smRNA|rpm:13.991|locus:chr7B:2621751-2623359|Cluster_41776
AACATCTCTGAACTCACCCGG
>smRNA|rpm:293.975|locus:chr15B:967186-969838|Cluster_52640
CGATTGCGGATCTTGGTAGC
>smRNA|rpm:8.172|locus:chr2B:3129853-3132001|Cluster_32015
TGCTGAGACACGAACTTTGC
>smRNA|rpm:9.162|locus:chr4A:91766-92235|Cluster_6520
TTGACTGGAGCTCAAGGGCC
>smRNA|rpm:17.21|locus:chr4A:543279-545272|Cluster_6681
TTCGAGCTGTATGTAGATTGC
>smRNA|rpm:28.436|locus:chr12B:2914534-2916904|Cluster_49650
ATGTCTGATTTCTTTACTCATC
>smRNA|rpm:70.244|locus:chr12A:3938423-3940259|Cluster_21678
CATTCTGGTTCGTCTCTGGA
>smRNA|rpm:7.388|locus:chr17A:2106639-2108344|Cluster_27103
AAGACAAGGAACCGTTCAACT
>smRNA|rpm:5.654|locus:chr4B:1918497-1919424|Cluster_35398
CCGTCGATCGTTCGTGCTGTC
>smRNA|rpm:5.53|locus:chr17A:2182880-2185545|Cluster_27115
TGACTTGACGGTGAAGGCTGC
>smRNA|rpm:6.665|locus:chr4A:1306446-1307557|Cluster_6935
CTTTCATCGAGACTCATGGA
>smRNA|rpm:14.693|locus:chr11A:4489404-4491112|Cluster_20223
TGCGGATTCCAAGAGAGACA
>smRNA|rpm:9.059|locus:chr6A:1804778-1806160|Cluster_10953
AACCTGATTCTGGAACGTG
>smRNA|rpm:17.375|locus:chr3A:5471009-5474431|Cluster_6287
AGGAACTGGACTTACCGAGCC
>smRNA|rpm:17.499|locus:chr6B:4819701-4820938|Cluster_40745
TGGATTGTTTTCGTGAAGAGT
>smRNA|rpm:10.173|locus:chr14A:525279-525755|Cluster_23055
TCCGGATGAATGATTGCAGC
>smRNA|rpm:23.112|locus:chr16B:4157750-4158022|Cluster_54983
TCCCAGATTGTGGTCACTTCC
>smRNA|rpm:9.203|locus:chr11B:3447633-3449211|Cluster_48009
AAGTGAAACTGAACAGACGG
>smRNA|rpm:12.877|locus:chr6A:556734-557711|Cluster_10563
AACTCGAACTGGAATCCGCCT
>smRNA|rpm:8.543|locus:chr10B:1725157-1725459|Cluster_45784
TTTAGAGTCTGATACAGCCCTG
>smRNA|rpm:46.637|locus:chr1A:2396401-2399859|Cluster_807
AGCCAAATCCGATCTCTGACTC
>smRNA|rpm:774.435|locus:chr6B:2042160-2042913|Cluster_39923
TTTCTGCAAGGGCTGAGTCTC
>smRNA|rpm:12.319|locus:chr13A:2374478-2377760|Cluster_22454
GGAGATCAACAACTTGCTGGC
>smRNA|rpm:24.639|locus:chr8B:111328-112355|Cluster_42783
AGGGTGTAGAATGTCGGTACC
>smRNA|rpm:10.091|locus:chr6A:479562-480910|Cluster_10541
TGATATGCTGGGAGGACGGC
>smRNA|rpm:6.5|locus:chr8A:1107317-1107641|Cluster_14129
TCTTCGTCGACGCCTTCGAGT
>smRNA|rpm:401.982|locus:chr15B:2729173-2739636|Cluster_53178
TTGTGTGAGACTGAGACTATC
>smRNA|rpm:9.678|locus:chr2A:2374478-2377110|Cluster_3053
TTCTGACTCTTTTTAATCACTCT
>smRNA|rpm:19.397|locus:chr3B:1131401-1133852|Cluster_33420
TTCGACTGTTCCTAAAGGTAC
>smRNA|rpm:9.699|locus:chr12B:3714560-3714780|Cluster_49899
CTGAACCCGGATGGTAGGGCT
>smRNA|rpm:6.253|locus:chr1B:5545190-5547304|Cluster_30566
TACGATCTTTCGGCACACTTAG
>smRNA|rpm:8.254|locus:chr2B:2536782-2537352|Cluster_31830
TGTGGTAGATGTTGTACTCT
>smRNA|rpm:5.592|locus:chr2B:3568742-3570376|Cluster_32171
TCGACGAGTATATCAAGGT
>smRNA|rpm:12.732|locus:chr1B:3143867-3146487|Cluster_29599
TGATACTGTTGGCTCATTACCC
>smRNA|rpm:11.577|locus:chr2B:5458901-5462191|Cluster_32803
TGGGTCTGGATAGCTTGTTC
>smRNA|rpm:16.591|locus:chr10A:402604-404885|Cluster_17241
TTCAGTATTGTCTCGACGTGT
>smRNA|rpm:5.716|locus:chr9A:2589797-2590395|Cluster_16354
TGGTAAGACTGCATAGACGCG
>smRNA|rpm:6.459|locus:chr1B:6440022-6442112|Cluster_30866
TATAGTCTGACAAATCTGATT
>smRNA|rpm:88.96|locus:chr12B:215641-216827|Cluster_48670
TGCGGTCTTGTTGATGTGGT
>smRNA|rpm:99.546|locus:chr18A:1046650-1048897|Cluster_27852
TAGGTCTATTAATTCTTTTTT
>smRNA|rpm:10.689|locus:chr4B:4654386-4656592|Cluster_36253
TTCAATGAGGTCTGGAATAGC
>smRNA|rpm:15.58|locus:chr14A:1012707-1014163|Cluster_23222
TGGAATGGATGACTTGGACT
>smRNA|rpm:15.497|locus:chr4A:5794173-5796088|Cluster_8451
TAGTGTGACTGATCCCTAGC
>smRNA|rpm:158.234|locus:chr15A:2398069-2401118|Cluster_24803
TTCGTATGTCTCTGTTCTGG
>smRNA|rpm:15.972|locus:chr8B:1051352-1053520|Cluster_43101
AAGATCTGTTTCACTGACATA
>smRNA|rpm:3912.145|locus:chr3B:562529-564180|Cluster_33229
TCTGCAACAGGTGGAACTGC
>smRNA|rpm:5.757|locus:chr1A:3221761-3223487|Cluster_1087
TATCGATCGAGGGCAATGCTTT
>smRNA|rpm:12.072|locus:chr1A:134571-135621|Cluster_58
AGCCTGTGTCAGATCCTTAGC
>smRNA|rpm:30.293|locus:chr14A:938912-944630|Cluster_23202
AGTGCTACCGAGCTGAACGA
>smRNA|rpm:16.405|locus:chr2B:5753110-5755693|Cluster_32912
TTCTCCGAAGCTGCTAGAGC
>smRNA|rpm:33.058|locus:chr11B:1542450-1543672|Cluster_47425
TAGTGATACTGTTGAGCAGC
>smRNA|rpm:7.057|locus:chr16A:207435-209723|Cluster_25288
TATCAGCTCTCGAACAATTCG
>smRNA|rpm:27.631|locus:chr16A:766094-768883|Cluster_25506
TGTGGATCTGAGCCTTTGTTTC
>smRNA|rpm:45.77|locus:chr4B:3014554-3017312|Cluster_35771
AACGTGTCGTCGCTAGTGGC
>smRNA|rpm:17.499|locus:chr5B:5964851-5968755|Cluster_38778
TCCGACTGGGAGAACTGCTCC
>smRNA|rpm:86.505|locus:chr10A:1164150-1164468|Cluster_17503
CAGGCCACTGTTGGGACACCA
>smRNA|rpm:20.182|locus:chr5A:744698-746168|Cluster_8788
TCAAAGACTCGTGGCAACCCG
>smRNA|rpm:9.121|locus:chr10A:1269638-1271349|Cluster_17548
TGTGGACTGGAAGAGGGCTCC
>smRNA|rpm:17.272|locus:chr12A:1289115-1290566|Cluster_20715
TGGCACACATGATCTTTGAGT
>smRNA|rpm:8.75|locus:chr5A:100654-103359|Cluster_8563
TGTTGACTGCATGTGAAGAGC
>smRNA|rpm:24.804|locus:chr6B:2917508-2919755|Cluster_40135
TTCAAAAGTGAGAATGCGACGT
>smRNA|rpm:11.123|locus:chr2B:1868936-1869830|Cluster_31603
TCCGATCGTAAACTTGCTAAA
>smRNA|rpm:6.5|locus:tig00000489:34246-36316|Cluster_57808
TTCTCGAACTGGATATCTTCC
>smRNA|rpm:8.75|locus:chr16B:128789-131610|Cluster_53505
TTAAAGAGTTCTGCAAATTGC
>smRNA|rpm:15.497|locus:chr9A:314635-316172|Cluster_15545
TCGGGTTCCGTTTGCTGAGC
>smRNA|rpm:16.364|locus:chr4A:4387300-4387588|Cluster_7984
TTCTTTGTATCGAATTCGACT
>smRNA|rpm:13.95|locus:chr16A:2574745-2577352|Cluster_26144
TGCTATGTTTGCTCTGATGA
>smRNA|rpm:10.173|locus:chr3A:5658146-5659034|Cluster_6361
CGAGTGAGTGTGGAAGTGACT
>smRNA|rpm:19.212|locus:chr16B:1523125-1523337|Cluster_54073
TGGTGTGGCTGAAAAAAATTC
>smRNA|rpm:8.254|locus:chr3B:852951-853467|Cluster_33327
AACTTCTGTGGAATACTGGA
>smRNA|rpm:6.376|locus:chr7A:218284-219143|Cluster_12196
TGGTTCTGAGAGATCTTCTTGT
>smRNA|rpm:5.819|locus:chr9A:2629159-2630156|Cluster_16364
TTATAACTTTTAGGACGGGT
>smRNA|rpm:6.046|locus:chr7A:5042222-5043117|Cluster_13747
TTTCGTCTTGGATAGCACTCTA
>smRNA|rpm:11.35|locus:chr2B:3966668-3969306|Cluster_32318
TCTTCGACTTGCAGACTGTCA
>smRNA|rpm:30.582|locus:chr5B:1960952-1962467|Cluster_37540
AATCCAATTCTGAAGTATCTC
>smRNA|rpm:20.099|locus:chr5A:4977151-4978611|Cluster_10192
TGATGTACTTCTTCTCTGAGA
>smRNA|rpm:41.354|locus:chr4B:4272230-4275840|Cluster_36153
TCGAATCGACGCGGATGGATT
>smRNA|rpm:24.577|locus:chr15B:3391700-3392131|Cluster_53427
TCTGACTAAATTCTTCTGTTT
>smRNA|rpm:8.213|locus:chr12B:153853-154116|Cluster_48647
TCCCAGATTGTGGTCACTTCC
>smRNA|rpm:6.768|locus:chr7B:1445658-1447217|Cluster_41448
TACTGACGATCGTCCCTTGAGG
>smRNA|rpm:32.377|locus:chr5B:2084918-2087502|Cluster_37579
CGCTCTGATCGTCATCTGGA
>smRNA|rpm:12.98|locus:chr10B:3028216-3029365|Cluster_46254
TACTGTATCCAGAGACGAGC
>smRNA|rpm:28.745|locus:chr10B:286001-286169|Cluster_45445
TTTGTTCTGTGTAAGTGAAGC
>smRNA|rpm:52.435|locus:chr12A:222148-224969|Cluster_20366
CTTCGACCGAGCCTGATAGC
>smRNA|rpm:8.378|locus:chr9B:3151905-3152649|Cluster_44718
TACGTCGTGCTTTGAAATGC
>smRNA|rpm:5.799|locus:chr2B:5872017-5872649|Cluster_32942
AACGCTGTTGTTGTGGACTCC
>smRNA|rpm:5.489|locus:chr5B:869620-869864|Cluster_37127
TATCTATGTAGCATCACTCTT
>smRNA|rpm:10.627|locus:chr18A:2801245-2801716|Cluster_28486
TACGAGTGCTGGAGACAGAGA
>smRNA|rpm:5.365|locus:chr2A:4894571-4895746|Cluster_4018
TATAGACTCGATCGATGACTCG
>smRNA|rpm:50.062|locus:chr11A:2922628-2923497|Cluster_19731
TAGCTGAACGATCAAAGGATT
>smRNA|rpm:10.462|locus:chr15B:446514-449291|Cluster_52465
TAACGATCGGCGATGAGTAGCT
>smRNA|rpm:5.056|locus:chr10A:2701840-2702439|Cluster_18084
GACGAACGGAAACAGATGAAC
>smRNA|rpm:16.797|locus:chr9B:3761160-3762223|Cluster_44951
ACCAGATCGAGACTACCTCT
>smRNA|rpm:23.731|locus:chr1A:3295593-3299881|Cluster_1112
TAACGATCGATCTTGAACGAGT
>smRNA|rpm:665.169|locus:chr3B:4253800-4256242|Cluster_34523
ATCCCGGCTCGGGGGACCA
>smRNA|rpm:6.005|locus:chr4B:1975038-1976186|Cluster_35426
TCGATATCCAATTTACTCTGG
>smRNA|rpm:49.257|locus:chr5B:1757926-1761347|Cluster_37451
TCGATGTTCTGTCCAAGCTGA
>smRNA|rpm:33.1|locus:chr8B:1981459-1983184|Cluster_43450
AACGCTGAAGATGACTCTTTC
>smRNA|rpm:13.929|locus:chr10A:2325764-2327573|Cluster_17950
TCATCCGAACTGAAACTGATTC
>smRNA|rpm:11.618|locus:chr2A:5999510-5999921|Cluster_4414
CACTTCGAGACGCATGGGCCT
>smRNA|rpm:5.984|locus:chr5B:3795367-3796755|Cluster_38106
TGTGGATTGGTTTTAAGACT
>smRNA|rpm:12.65|locus:chr10B:1818036-1818492|Cluster_45810
TGACGGCATTCAACTGGAGC
>smRNA|rpm:33.533|locus:chr4A:2117550-2119944|Cluster_7234
TGAGAAGTGCTGTACAGAGC
>smRNA|rpm:8.75|locus:chr16B:5061719-5064768|Cluster_55325
AACCGATTGCATTAGACTTG
>smRNA|rpm:30.252|locus:chr17B:681701-682116|Cluster_55884
AATCGGTCTTCAAATCAATGA
>smRNA|rpm:122.122|locus:chr1B:1594232-1597191|Cluster_29134
TGTGTCGACGTTTTTATGAATC
>smRNA|rpm:5.861|locus:chr8B:197625-197932|Cluster_42799
TATAGTTGGTCGCGTCGGCTCT
>smRNA|rpm:17.912|locus:chr14B:916952-917958|Cluster_51434
TTTTTCTAGTTTTTGGCTTCTCT
>smRNA|rpm:5.118|locus:chr11B:2520016-2520336|Cluster_47746
TTGAGTTGTTTGTTCTGAGT
>smRNA|rpm:12.794|locus:chr6B:510479-512842|Cluster_39470
TCGGATTTGGCTCGAAGAGCC
>smRNA|rpm:17.87|locus:chr17B:155557-157252|Cluster_55715
TCATCTGTTGCTTTGTCCGGC
>smRNA|rpm:35.019|locus:chr11A:4551100-4555623|Cluster_20254
GAGGAATTGTACGAAATC
>smRNA|rpm:12.567|locus:chr4A:5178613-5182003|Cluster_8229
TCATCCGAACTACTGCTCTGT
>smRNA|rpm:5.613|locus:chr8A:3157008-3158917|Cluster_14774
TTCTGAACTCGAATCCGTCCG
>smRNA|rpm:7.842|locus:chr5A:1056094-1057980|Cluster_8871
GAGACTTTACCATGGATGAGC
>smRNA|rpm:11.391|locus:chr15A:2984014-2985372|Cluster_25058
TTAACATCCACGAGACTGTG
>smRNA|rpm:16.302|locus:chr6A:2920470-2921952|Cluster_11190
TGATGGCTGTTTTCGACTACT
>smRNA|rpm:93.686|locus:chr8A:2279121-2280221|Cluster_14496
TTCGATCCCGGCTCGGGGGACCA
>smRNA|rpm:8.956|locus:chr10B:3214205-3215765|Cluster_46354
TACATGTCATGATCGCTGACC
>smRNA|rpm:13.186|locus:chr18A:277431-279255|Cluster_27600
TCTTGATCGTCTGTTCCGTCA
>smRNA|rpm:43.252|locus:chr5B:1818949-1823739|Cluster_37484
TGTGGAGACTCGTCAGAAACCG
>smRNA|rpm:5.799|locus:chr2A:229769-230419|Cluster_2273
TCTCGGGTGATCGTGCCTCT
>smRNA|rpm:23.091|locus:chr16B:4156657-4157258|Cluster_54982
TTGACTGAGATTCTTCTTCC
>smRNA|rpm:9.637|locus:chr3A:900332-900890|Cluster_4710
TAATGATCTCGATGAGAACG
>smRNA|rpm:18.407|locus:chr5B:5889254-5891412|Cluster_38752
TCGGTTTTGAGAATTTTCTTT
>smRNA|rpm:6.603|locus:chr17B:137167-138086|Cluster_55705
CGACGCTGAGAACTTGGAAGC
>smRNA|rpm:8.688|locus:chr3A:3023890-3025883|Cluster_5379
TACAATCGATCTTCTGAATTA
>smRNA|rpm:6.459|locus:chr16A:2573692-2574442|Cluster_26142
AATATCTAGCACGATCGTCT
>smRNA|rpm:6.686|locus:chr14A:252952-254651|Cluster_22948
TCACGATCAGCTGATTGGAGC
>smRNA|rpm:10.359|locus:chr12A:2363486-2364097|Cluster_21110
TCTGGTTAGACTTGGGCGTCC
>smRNA|rpm:23.463|locus:chr2A:5240651-5241321|Cluster_4130
TTGGTTTGGAACAGATACTCC
>smRNA|rpm:8.481|locus:chr12A:3209458-3212185|Cluster_21439
TAGCTTGGCAAACTGTGA
>smRNA|rpm:8.378|locus:chr3A:80480-81171|Cluster_4484
CTTTGCTGTGGCTGTCAAGA
>smRNA|rpm:19.253|locus:chr6A:3537041-3541344|Cluster_11361
TATGTTCGACTGTGAAGAGC
>smRNA|rpm:7.656|locus:chr9A:131304-132935|Cluster_15492
TATTGATCGGCTTGGGCGTC
>smRNA|rpm:39.909|locus:chr1A:4551522-4554098|Cluster_1554
TTCTTGATCTTGAGCTCGACA
>smRNA|rpm:22.307|locus:chr7A:172380-174143|Cluster_12171
TTTCCGATGACTGTTATCCAC
>smRNA|rpm:7.573|locus:chr9A:1289831-1291759|Cluster_15933
CGGGATTGGAAGTTGAAGGCC
>smRNA|rpm:31.655|locus:chr16A:1443299-1444068|Cluster_25799
AGATATTTCGATCGTTGCTCT
>smRNA|rpm:10.813|locus:chr4A:4685237-4685982|Cluster_8074
TAGGTCTAGTAGCTTCTTGCT
>smRNA|rpm:12.753|locus:chr12A:2752667-2753193|Cluster_21235
TCTGTATCTATCTTCTCGATC
>smRNA|rpm:14.177|locus:chr16B:5270359-5273349|Cluster_55414
TTACGATCCGGAAAGAATGCC
>smRNA|rpm:16.632|locus:chr16A:554922-555626|Cluster_25429
AGACTGAATACTTGAGTTATC
>smRNA|rpm:7.078|locus:chr5B:909356-911230|Cluster_37138
TGGATGTGACTGTATACATGC
>smRNA|rpm:10.792|locus:chr16B:1761781-1763962|Cluster_54135
CGCCGTCGAGATTTACGTCT
>smRNA|rpm:2772.315|locus:chr8A:3687315-3690844|Cluster_14967
ACAAACGACTCTGAATCAGATGG
>smRNA|rpm:15.229|locus:chr12B:2413227-2413662|Cluster_49440
AGGATGACTCTGAGATGACT
>smRNA|rpm:14.589|locus:chr2A:2607884-2611087|Cluster_3125
TGACAAGATTTTCGCGACCGA
>smRNA|rpm:9.802|locus:chr1A:4722528-4722629|Cluster_1625
TCGACTCCCGTATTCGGAAA
>smRNA|rpm:12.464|locus:chr17B:1129937-1132417|Cluster_56036
TCTTGAAACGTCCGATCGTCT
>smRNA|rpm:583.246|locus:chr6A:1790422-1796786|Cluster_10952
CAGGCCACTGTTGGGACACCA
>smRNA|rpm:11.989|locus:chr7B:4182511-4183315|Cluster_42257
AAGATAAGGTGATCCGATGAGC
>smRNA|rpm:38.878|locus:chr4B:815288-818001|Cluster_35010
TGCTTGTGTCGATGATTGTGA
>smRNA|rpm:17.355|locus:chr11B:1189676-1192364|Cluster_47326
TACTGATTGGGAATGTGCGC
>smRNA|rpm:8.151|locus:chr15A:1537569-1538675|Cluster_24554
TTTGATGACTTGTCTCTTTC
>smRNA|rpm:31.201|locus:chr4B:2563417-2564173|Cluster_35615
TTCATTGTCGATGTCAGGTCT
>smRNA|rpm:59.72|locus:chr12A:3709485-3714307|Cluster_21608
TATGTACGACTGTTATCGAGC
>smRNA|rpm:10.462|locus:chr5B:435606-436667|Cluster_36953
GAGTGTTTGGGCTGATCTCC
>smRNA|rpm:11.019|locus:chr6A:3708798-3712116|Cluster_11431
TGGAAAATAGTTGCGGACGTGT
>smRNA|rpm:13.496|locus:chr4A:854871-856817|Cluster_6786
TTCTACAGATCTTTGGCGAGA
>smRNA|rpm:20.182|locus:chr9A:1596525-1598811|Cluster_16009
TAGACGTAGACGATCTGCTCG
>smRNA|rpm:12.237|locus:chr3B:3008874-3011327|Cluster_34072
TCAGAGCGAAAATGTGGACGT
>smRNA|rpm:18.366|locus:chr12A:2402683-2404020|Cluster_21132
ACTGATGACTGGATTAGATCT
>smRNA|rpm:8.13|locus:chr5B:4830390-4831842|Cluster_38480
TGGGCGCAAGAACATGGAGACC
>smRNA|rpm:21.028|locus:chr14B:1200178-1203305|Cluster_51516
TGGGACTAGTATTAATGCATT
>smRNA|rpm:13.351|locus:chr1B:753952-754821|Cluster_28820
TCTGTCATCTGTCTGAACAGC
>smRNA|rpm:6.376|locus:chr15B:2856832-2857010|Cluster_53239
TGTTTTGTAAGGCTTTGGTTCC
>smRNA|rpm:7.181|locus:chr2B:5889862-5892272|Cluster_32946
AACTTCTCCCGGAACCTGGA
>smRNA|rpm:11.432|locus:chr10B:3208951-3211717|Cluster_46350
TGCGACTTTATCCGATCCTGT
>smRNA|rpm:9.43|locus:chr2A:5898567-5900254|Cluster_4367
TCCGATCACGAAGCAGACTTG
>smRNA|rpm:15.724|locus:chr6A:3271902-3272594|Cluster_11269
TATTACTGATGAGCTTGTGT
>smRNA|rpm:98.783|locus:chr4A:5878941-5883604|Cluster_8488
TGGAAACCGAGCTGTCAGAGC
>smRNA|rpm:9.905|locus:chr17B:351576-353235|Cluster_55780
CAGACGTTGGAGCTATACTCC
>smRNA|rpm:35.762|locus:chr11A:4197557-4199716|Cluster_20156
TCAGACGTGGATGAAATTATGG
>smRNA|rpm:11.35|locus:chr9A:1055719-1057308|Cluster_15830
TCGAGGTTGCAGTTTCTCTTGC
>smRNA|rpm:32.687|locus:chr8A:3432993-3435581|Cluster_14882
TTCTCTTGTAGCTTCGAACTTG
>smRNA|rpm:5.056|locus:chr10A:4441262-4442485|Cluster_18635
TGATTAAGATCTACTTTCTGT
>smRNA|rpm:16.653|locus:chr4A:1881068-1883449|Cluster_7174
TGGTCTACTTCCTCTGGAGA
>smRNA|rpm:9.761|locus:chr11B:2595613-2596929|Cluster_47765
AAGACGACGAAGATGATGAAG
>smRNA|rpm:8.605|locus:chr1B:5303259-5304776|Cluster_30468
TTCTCGATCGACTTATGCAATT
>smRNA|rpm:50.702|locus:chr12B:214221-215551|Cluster_48669
TGGATGAGACGCTGAAGAAGA
>smRNA|rpm:46.368|locus:chr11B:2610325-2612538|Cluster_47770
TCCGAACTCAATCAAGCTGA
>smRNA|rpm:5.283|locus:chr14B:584150-584464|Cluster_51329
GGGGCAAGGAAAGTCTGATGA
>smRNA|rpm:30.107|locus:chr7A:5148310-5148562|Cluster_13774
TTCCGACGAGCTGATATGTAC
>smRNA|rpm:6.129|locus:tig00001065:8041-8558|Cluster_57852
TGGTTCAAAGGCGACTCTGCC
>smRNA|rpm:7.222|locus:chr2B:5543024-5545719|Cluster_32827
TGGGGCCAAGAACGAAGAAGCC
>smRNA|rpm:87.392|locus:chr16B:1493901-1499331|Cluster_54068
TATTCGGAGGGGGGACGCTG
>smRNA|rpm:34.998|locus:chr6A:4174635-4175055|Cluster_11621
AGCAGACTGCGTGCGACATCC
>smRNA|rpm:9.988|locus:chr10B:1609581-1610757|Cluster_45757
TCTTCTCTAGGACGATCTCT
>smRNA|rpm:11.494|locus:chr15A:3067734-3067781|Cluster_25078
TCCGAATGGATGAAGGAACT
>smRNA|rpm:9.492|locus:chr1A:135743-136248|Cluster_59
AGGATATTCAAGAAAGACGGA
>smRNA|rpm:28.972|locus:chr6B:4835096-4839701|Cluster_40756
CGTGTTGAACTTCTGAGATGA
>smRNA|rpm:5.778|locus:chr5B:1314651-1316317|Cluster_37295
TCATCCGCACTCATTATTCTG
>smRNA|rpm:7.284|locus:chr9B:3497958-3499215|Cluster_44850
TGACGGATCCGACTTGTTTTT
>smRNA|rpm:5.716|locus:chr4B:1562092-1562976|Cluster_35235
TCCGGTTGTATTCATGTATGC
>smRNA|rpm:8.873|locus:chr10A:405161-406962|Cluster_17242
TTCTTTGATCGTCGAGTTGA
>smRNA|rpm:84.751|locus:chr13A:2481053-2485290|Cluster_22487
TACGACGACTTCGTGCTCTTC
>smRNA|rpm:24.02|locus:chr4B:1090425-1092278|Cluster_35088
TTTGTGTCTCTAGATTGAAA
>smRNA|rpm:33.615|locus:chr3A:5015029-5018268|Cluster_6097
TATTTCCAGCTCTGAGACTAG
>smRNA|rpm:255.056|locus:chr3B:681087-683386|Cluster_33273
AATATGTGTGCGACCGTGGA
>smRNA|rpm:7.924|locus:chr13B:658320-659405|Cluster_50184
TTCATGACTCGATAACATCC
>smRNA|rpm:55.592|locus:chr11A:1470400-1471566|Cluster_19223
CAGGCCACTGTTGGGACACCA
>smRNA|rpm:48.287|locus:chr4A:4404026-4406862|Cluster_7988
TTCGACTGCGAAGAGACTGC
>smRNA|rpm:8.275|locus:chr16A:498474-501108|Cluster_25408
TGGATTTCCGAATCTTTGATGA
>smRNA|rpm:60.607|locus:chr5A:1297700-1301231|Cluster_8953
AACGGGCTCCTTGAACCATCGG
>smRNA|rpm:11.432|locus:chr4A:1700775-1702665|Cluster_7106
CGTGTCAGACAAACCTTTGG
>smRNA|rpm:377.075|locus:chr11A:2734835-2743137|Cluster_19673
TTGGTCTTTTATTTCTGTACT
>smRNA|rpm:10.442|locus:chr4B:1225985-1228010|Cluster_35130
TGAGGATCTCTTTGAACGACG
>smRNA|rpm:9.657|locus:chr12B:1421707-1423699|Cluster_49120
AATAGATCTCAGACGGAAGA
>smRNA|rpm:8.275|locus:chr11A:840601-842751|Cluster_19011
TAGGGACGGTGACATCTCATC
>smRNA|rpm:19.109|locus:chr9A:1057407-1059103|Cluster_15831
TCTTCTGTCTAGAGCCGAGT
>smRNA|rpm:11.267|locus:chr7B:4959858-4961216|Cluster_42539
TCGTGTTGGCCTTAACTTGC
>smRNA|rpm:5.18|locus:chr6B:3167286-3169125|Cluster_40212
TAGATCCTGCTAACTCGAACT
>smRNA|rpm:19.356|locus:chr10A:2780111-2782418|Cluster_18122
TGCCTTGATTCAAACTGAACT
>smRNA|rpm:148.907|locus:chr10B:1223901-1224042|Cluster_45707
AGGGTAGCGTTAGTCATGTGGT
>smRNA|rpm:9.121|locus:chr18B:1020014-1020540|Cluster_56932
TCCGAATCAGGAAAGAGAACC
>smRNA|rpm:26.517|locus:chr15B:1768742-1772652|Cluster_52942
TTCCGTCGTAGCTTGCCTGC
>smRNA|rpm:22.225|locus:chr8A:1175800-1177504|Cluster_14154
TTTGGTATGATCTCCTTCTGG
>smRNA|rpm:6.149|locus:chr10B:3946279-3947067|Cluster_46579
AGAAGGAATCCTCTGCGTGGA
>smRNA|rpm:13.083|locus:chr6B:1539276-1539734|Cluster_39807
TCAGTAGCTCTTATAGTTCTCT
>smRNA|rpm:87.928|locus:chr12A:1996542-1998265|Cluster_20979
TTCGATCCCGGCTCGGGGGACCA
>smRNA|rpm:10.958|locus:chr16A:1243703-1245725|Cluster_25707
TTGAAGATTGGCACTAACGGC
>smRNA|rpm:6.397|locus:chr14A:1011953-1012606|Cluster_23221
AAGACGGACTCGATGATCGAC
>smRNA|rpm:16.261|locus:chr11A:3720565-3721978|Cluster_20019
TCGATGATAGAATTGCTAGCT
>smRNA|rpm:5.345|locus:chr16B:4048748-4049455|Cluster_54936
ATGGCTGTTGTTAGAGTTAGC
>smRNA|rpm:5.241|locus:chr15A:536978-537106|Cluster_24205
TTCTTTGTGACCTATTCTGC
>smRNA|rpm:7.986|locus:chr10A:4077758-4079452|Cluster_18524
TTCTCCTCTGACTGTAGCTGC
>smRNA|rpm:8.791|locus:chr11A:2899022-2899668|Cluster_19721
AGGATGGAATGGAGCTAGAGT
>smRNA|rpm:11.308|locus:chr12A:2233843-2236008|Cluster_21061
TGCTGTCTGGATATAAACTCC
>smRNA|rpm:9.802|locus:chr4B:1749707-1750109|Cluster_35314
TTTTAACGATCGTGGGGAGC
>smRNA|rpm:5.427|locus:chr1A:1005203-1007199|Cluster_358
TCTGGAGAGAGGTAGAACGG
>smRNA|rpm:111.04|locus:chr5B:4678954-4679770|Cluster_38449
TGACTGGGAACTTTTGAAGA
>smRNA|rpm:12.092|locus:chr6B:607633-607952|Cluster_39487
ACAACGACTCGATTACTTCT
>smRNA|rpm:5.427|locus:chr6B:4813433-4814136|Cluster_40741
TTCCGGCTGTACACATTCGTC
>smRNA|rpm:21.193|locus:chr6B:639195-641465|Cluster_39489
TTTGTCTGATCTTGAATTATA
>smRNA|rpm:46.595|locus:chr9A:389950-390220|Cluster_15577
TGGAACAAGAAAGAGGACTAC
>smRNA|rpm:6.872|locus:chr3B:4017502-4018829|Cluster_34446
TTCCAGGCCGACTCGAATTCG
>smRNA|rpm:8.502|locus:chr5A:2215646-2217588|Cluster_9295
ATCGCGACGGAATAATGACA
>smRNA|rpm:5.118|locus:chr18A:524860-526531|Cluster_27673
TGATTTCGTTTTCTCAGGCTCG
>smRNA|rpm:121.833|locus:chr3A:5072269-5072541|Cluster_6111
AGTAGGATTGATGAAGAACA
>smRNA|rpm:16.055|locus:chr16B:4153059-4153821|Cluster_54978
TTTGATGGAACTAATCTGCT
>smRNA|rpm:28.787|locus:chr10A:2769045-2769196|Cluster_18110
TCGACTCCCGTATTCGGAAT
>smRNA|rpm:345.915|locus:chr15B:541383-544815|Cluster_52493
TTCTTCTGTAGATACATCAGA
>smRNA|rpm:6.129|locus:chr1B:4870567-4871724|Cluster_30282
TGGACGTGACTAGTTTCAACA
>smRNA|rpm:185.205|locus:chr14A:2217451-2225606|Cluster_23622
AACACTACGGACAATTACCTGT
>smRNA|rpm:24.144|locus:chr13B:129317-130508|Cluster_49993
AAGCTGATCAAGAAACTGGC
>smRNA|rpm:92.737|locus:chr15A:2395838-2397821|Cluster_24801
TAAAGAACTCGATCATCCTTCG
>smRNA|rpm:10.731|locus:chr12A:2532550-2532880|Cluster_21163
TTCGACTGTTAATCGTGTTGA
>smRNA|rpm:11.473|locus:chr15A:715349-716542|Cluster_24251
TATCGAGGCTTGCAAGGATCT
>smRNA|rpm:25.629|locus:chr1B:3840390-3842436|Cluster_29881
AACTGGTGGACATCTTGAACC
>smRNA|rpm:6.789|locus:chr7A:773589-775267|Cluster_12347
TGATCTTGAACTCGACGCAGA
>smRNA|rpm:7.903|locus:chr5B:244511-246335|Cluster_36888
TCTTCCAGTCGCGCTTTGAGC
>smRNA|rpm:9.513|locus:chr3B:4538363-4540898|Cluster_34595
ACGTATATGATCGGACGGGTCT
>smRNA|rpm:35.535|locus:chr9A:4358835-4363312|Cluster_16949
TCAGCAACCATCTGTGAACTCC
>smRNA|rpm:15.972|locus:chr9A:1673006-1674874|Cluster_16026
TTGTCGCAATTGTCTGGT
>smRNA|rpm:6.026|locus:chr9B:1779667-1781881|Cluster_44308
TTCTGATGGTCTGCTAGTGC
>smRNA|rpm:30.149|locus:chr9A:1856618-1859285|Cluster_16077
CTTTTTCGGATCAGTGTTGC
>smRNA|rpm:7.181|locus:chr5A:3057427-3058588|Cluster_9585
AAGAAACGTGCGATTCCTGA
>smRNA|rpm:6.624|locus:chr6A:5296931-5298620|Cluster_12018
TTGACTGAACATCAGATGTG
>smRNA|rpm:25.196|locus:chr5B:861265-861395|Cluster_37120
TAACTGGCAAGGATATCTGGT
>smRNA|rpm:5.097|locus:chr5B:7007330-7008027|Cluster_39200
CAGAAGATCGACCCTTGTAGT
>smRNA|rpm:5.654|locus:chr9A:510274-511089|Cluster_15620
TATTGGTGAATGAATGACTG
>smRNA|rpm:10.669|locus:chr7B:3330348-3331554|Cluster_42003
TCGGTCAAAAGAAGGAAGTCT
>smRNA|rpm:8.626|locus:chr2B:3971472-3972760|Cluster_32322
AACTAATGCGACTAGAAAACT
>smRNA|rpm:1135.042|locus:chr15A:1004534-1010205|Cluster_24336
GATGTTGGATTTGAGGGCGCC
>smRNA|rpm:5.097|locus:chr16B:3643076-3644235|Cluster_54794
TGAAGAACGTGACAAGGAGA
>smRNA|rpm:26.187|locus:chr9B:1641907-1642225|Cluster_44277
AGCAGACTGTATGCGACATCC
>smRNA|rpm:7.656|locus:chr2A:5619435-5621090|Cluster_4258
AACGATCTTCGATTTGCTCTA
>smRNA|rpm:14.362|locus:chr4B:1733868-1735842|Cluster_35304
TTCTCTTCAGTCTAGGAATTCT
>smRNA|rpm:112.361|locus:chr2B:55020-58419|Cluster_30933
CCTTGTTCTTCGCTGTAGA
>smRNA|rpm:11.783|locus:chr5B:1750616-1753103|Cluster_37448
TCTGGTAATCGACTCGAGCTCC
>smRNA|rpm:13.62|locus:chr13B:2273934-2274713|Cluster_50727
TTCGATCCCGGCTCGGGGGACCA
>smRNA|rpm:32.48|locus:chr7A:645655-649567|Cluster_12309
TAGGACTACTGCTGTGAGCGT
>smRNA|rpm:6.562|locus:chr2A:4850510-4851945|Cluster_4006
ATACTCTTGGTACATCGGGT
>smRNA|rpm:9.41|locus:chr16A:640614-642551|Cluster_25457
AGACTTTTTAGGGCTCTGCC
>smRNA|rpm:79.571|locus:chr1B:181911-185877|Cluster_28589
TGACGTTCGATCTTCTGACTAGT
>smRNA|rpm:15.229|locus:chr4A:4198018-4200438|Cluster_7924
TGGGACGATCTAGAATAGACT
>smRNA|rpm:38.754|locus:chr10B:4079464-4083258|Cluster_46631
TGTTGATGAAGAGAAGGCCAAAT
>smRNA|rpm:36.154|locus:chr10A:1260576-1261396|Cluster_17541
CGCGCTCGAGTAGATCTTCT
>smRNA|rpm:6.48|locus:chr5A:3732408-3732700|Cluster_9743
TTTAAGATGCAGGACATGACA
>smRNA|rpm:6.376|locus:chr10A:4022646-4023487|Cluster_18507
TTCATATGGCATTGAATTCC
>smRNA|rpm:10.235|locus:chr17B:680813-681469|Cluster_55883
TTCCTTTCTGTTTTCTGATTTC
>smRNA|rpm:10.792|locus:chr11B:950733-952901|Cluster_47255
AGCAACTTCGGATGAGTGGG
>smRNA|rpm:6.005|locus:chr4B:6178034-6179444|Cluster_36764
AATGGCTGTTGATGAAGAGT
>smRNA|rpm:8.296|locus:chr2B:1544355-1544463|Cluster_31455
TAGATCATGTGGGCCTCGTCA
>smRNA|rpm:37.516|locus:chr4B:4408912-4412459|Cluster_36177
AATACTGCAGCTGAACCGGC
>smRNA|rpm:10.834|locus:chr4A:5796433-5797862|Cluster_8453
ACGACGTTGGTTCTAAGTGGA
>smRNA|rpm:5.922|locus:chr10B:2598109-2598488|Cluster_46100
CGGGTCAAAGTGAACGTGGA
>smRNA|rpm:534.979|locus:chr17B:280345-288163|Cluster_55757
TATTGTAGATCTGTCTTCTTAC
>smRNA|rpm:22.844|locus:chr6B:3289611-3290035|Cluster_40248
AGCAGACTGTATGCGACATCC
>smRNA|rpm:33.884|locus:chr5A:5529825-5533418|Cluster_10388
TTCCGATGGACGAGGTACGTGT
>smRNA|rpm:9.802|locus:chr2B:4408077-4409815|Cluster_32447
TCAGTGTACTGTGCGAGCTCC
>smRNA|rpm:7.037|locus:chr4B:4549795-4550902|Cluster_36219
TACCAAACTGGAAACTTAGGCC
>smRNA|rpm:6.232|locus:chr9B:4399118-4399499|Cluster_45121
TTGATCATCGTCATCGGAGT
>smRNA|rpm:18.097|locus:chr8A:2623779-2625004|Cluster_14607
TCTCCTTGGAATGTTCATCTGG
>smRNA|rpm:26.537|locus:chr5B:5931670-5935936|Cluster_38767
TATCGGCTTGACTAGAATGCA
>smRNA|rpm:26.166|locus:chr6A:570759-572959|Cluster_10572
TTCGATCCCGGCTCGGGGGACCA
>smRNA|rpm:9.451|locus:chr8A:525073-526192|Cluster_13949
AGCTTGGAAGAAAAAGGAACC
>smRNA|rpm:16.034|locus:chr5B:5137583-5138071|Cluster_38540
AGGGTACATATGAAAACTGGC
>smRNA|rpm:32.439|locus:chr1A:4849870-4851516|Cluster_1679
TACTCGACGGGAACTCGTTCG
>smRNA|rpm:25.444|locus:chr18B:859288-862505|Cluster_56883
AACACATCCGGCTGTTCGACC
>smRNA|rpm:30.809|locus:chr4A:2745092-2747705|Cluster_7454
AGTCAAGATCTGGACGGGACC
>smRNA|rpm:22.926|locus:chr5B:5280548-5282880|Cluster_38569
TTTGGTTTGTTGTGATTGTT
>smRNA|rpm:5.407|locus:chr11B:3450136-3452170|Cluster_48010
AATCCGGTCTGTTTGAATTCGT
>smRNA|rpm:6.521|locus:chr6B:1112845-1113828|Cluster_39649
TGATGATGATGAGACTCGACG
>smRNA|rpm:15.435|locus:chr9B:3250418-3250794|Cluster_44753
TGACAACTCGAGCCCTGCCTGA
>smRNA|rpm:7.326|locus:chr1A:5908734-5909051|Cluster_2096
TAGACCGATTTGTCAGACAGA
>smRNA|rpm:5.407|locus:chr5B:3082355-3083046|Cluster_37881
TCGACTTGGAGAATGAATCCC
>smRNA|rpm:16.921|locus:chr1A:1386921-1387911|Cluster_486
TTGAAGACTTGGAGAGACAGC
>smRNA|rpm:6.5|locus:chr12A:3910253-3912420|Cluster_21669
TAGACTGATGAACTCGTGATCT
>smRNA|rpm:16.55|locus:chr7B:158854-160299|Cluster_40971
AACGATGTGTGAATTACTGC
>smRNA|rpm:28.415|locus:chr2B:5714904-5716432|Cluster_32890
TCAGATCTAGTGAGCTTAGT
>smRNA|rpm:8.915|locus:chr15A:1784914-1785919|Cluster_24642
TGTTGTCTTGCCCTCTGAGC
>smRNA|rpm:9.719|locus:chr11A:1709962-1710801|Cluster_19327
TCCGGACTAGAACATCGCGCC
>smRNA|rpm:5.737|locus:chr15B:3099195-3101132|Cluster_53332
AACTTTAATTGTAGATTCCTA
>smRNA|rpm:5.014|locus:chr1A:4694267-4696447|Cluster_1606
TTCTGTTGGACCTTAAGTCTTC
>smRNA|rpm:34.606|locus:chr3B:896005-897588|Cluster_33345
TCAAGTGGCTGATTCGATCC
>smRNA|rpm:5.076|locus:chr17A:829105-830190|Cluster_26685
AATGACTGGGCAGAATGCTCC
>smRNA|rpm:6.892|locus:chr16B:4289183-4290012|Cluster_55038
TGGGCCTGTGATCCGATACT
>smRNA|rpm:5.592|locus:chr7B:3329622-3329892|Cluster_42001
CAGTCGAGAACGAAGAAGACT
>smRNA|rpm:18.902|locus:chr18B:1046367-1047068|Cluster_56943
TAGGTCTAGTAGCTTCTTGCT
>smRNA|rpm:60.958|locus:chr7A:4764475-4767718|Cluster_13647
TTAAGTACTTGAGGGAACTCA
>smRNA|rpm:7.222|locus:chr15B:533023-534516|Cluster_52488
TGAACGATCTGAACATTTTCC
>smRNA|rpm:11.907|locus:chr9A:2392260-2394558|Cluster_16290
TAATGGACTGCCAAACAGAGC
>smRNA|rpm:51.94|locus:chr16B:5761192-5764185|Cluster_55591
CAACGTTCAGACACGTAGAGT
>smRNA|rpm:16.055|locus:chr1B:616931-619368|Cluster_28777
TCGGTCTGATGTACAACTCTC
>smRNA|rpm:12.608|locus:chr15A:328040-328958|Cluster_24131
TAGACAACGTTGCTCTGTGTGC
>smRNA|rpm:37.99|locus:chr7A:4784800-4786466|Cluster_13653
TTGAACTTCCGATCCAAACATT
>smRNA|rpm:36.504|locus:chr5B:3280379-3282386|Cluster_37955
TCGATTCGGCCACTGTAGCC
>smRNA|rpm:23.36|locus:chr18A:888682-891916|Cluster_27794
TTTGACTAGGCTCGTAAACTCG
>smRNA|rpm:11.638|locus:chr1A:4086596-4088548|Cluster_1374
AAGGATGTTGCCATAGGAGC
>smRNA|rpm:9.616|locus:chr12A:1470385-1471362|Cluster_20807
TTCTGATACGATGAGACTGT
>smRNA|rpm:9.719|locus:chr2B:5261221-5262039|Cluster_32731
TAAGTTGTACTGTTTTCTGC
>smRNA|rpm:11.123|locus:chr4B:957494-958663|Cluster_35050
TTCTCTGATCTATTCTGATGT
>smRNA|rpm:8.357|locus:chr12A:252069-252538|Cluster_20377
TAATGGAACTTGGTGGAAACC
>smRNA|rpm:15.229|locus:chr6B:2748041-2749191|Cluster_40078
TGATTTGGATTGACTGTTCT
>smRNA|rpm:45.852|locus:chr1A:5753018-5757711|Cluster_2032
TAACCAATGTGTTGGACTGATG
>smRNA|rpm:6.253|locus:chr6B:805304-806274|Cluster_39525
TGTAGCTGACTCCAGAGTAGG
>smRNA|rpm:11.412|locus:chr1B:3558313-3559342|Cluster_29774
TCCGTACTTTAGTGAGATCTCT
>smRNA|rpm:26.93|locus:chr2A:51451-51771|Cluster_2203
TCCAATTTGGACTTCAACTCC
>smRNA|rpm:184.4|locus:chr15A:1075522-1075766|Cluster_24353
AGGGTAGCGTTAGTCATGTGGT
>smRNA|rpm:6.954|locus:chr1B:1345031-1346283|Cluster_29047
TTTGTTATGGACGGCAAGAGT
>smRNA|rpm:25.629|locus:chr4A:1616778-1618659|Cluster_7069
TCGTTTTCGATTGGGCGAGA
>smRNA|rpm:28.601|locus:chr4A:5452057-5454898|Cluster_8310
TTTTGAGAAATGACTGTGCT
>smRNA|rpm:48.783|locus:chr8A:918748-920893|Cluster_14081
TTGTCAGACTTGTTTGCAACA
>smRNA|rpm:6.088|locus:chr2B:3970520-3971173|Cluster_32320
TTCTCTTCGATCAAAAACTCC
>smRNA|rpm:5.592|locus:chr3A:2619124-2619435|Cluster_5270
TGGTATCTACGAATCTGGAGA
>smRNA|rpm:9.926|locus:chr1A:2838005-2840953|Cluster_942
TTCCGAAGAGCTTTGGCAGGT
>smRNA|rpm:16.261|locus:chr15B:1623273-1624674|Cluster_52877
TCGACTGTGACAATCATGGC
>smRNA|rpm:22.906|locus:chr5A:1598374-1600171|Cluster_9080
AGCCGACCGAATTCGATAGA
>smRNA|rpm:102.167|locus:chr10B:1818835-1820962|Cluster_45812
CGACTCCTGTTCTTTGAAGA
>smRNA|rpm:102.765|locus:chr11B:1575664-1576355|Cluster_47435
TGCATTTGAGTGGAGGAAGGA
>smRNA|rpm:417.727|locus:chr15B:553726-559418|Cluster_52495
CAAGCCACTGTTGGGACACCA
>smRNA|rpm:6.356|locus:chr15B:1683504-1684705|Cluster_52905
TCTTCTCGAGCTCTGGCTGA
>smRNA|rpm:19.975|locus:chr4A:4757838-4761962|Cluster_8101
TGTGTGCTCGAAGCTCTCGATT
>smRNA|rpm:12.939|locus:chr10B:3727400-3727967|Cluster_46514
TCCCAGATTGTGGTCACTTCC
>smRNA|rpm:21.213|locus:chr1B:120818-122320|Cluster_28573
TTTCCGTCTTTCTTGAATATCT
>smRNA|rpm:12.402|locus:chr14A:2034593-2036727|Cluster_23572
TTAGACTCTCGAGCCTTAGG
>smRNA|rpm:22.926|locus:chr5A:756696-759597|Cluster_8793
TACCGGCTTTGACGAGAATTCT
>smRNA|rpm:7.057|locus:chr18A:2525632-2526597|Cluster_28378
TACCGATCTTAGGGAACTCGTG
>smRNA|rpm:20.45|locus:chr3B:857911-858717|Cluster_33331
TGGTGTTGGTTCCTCTGTACC
>smRNA|rpm:14.012|locus:chr5A:2531876-2533117|Cluster_9424
TGGTAGCATTCTGATCATCATC
>smRNA|rpm:87.351|locus:chr14B:1097125-1103665|Cluster_51489
TGTGTTCTCTGTATCTGTACG
>smRNA|rpm:112.113|locus:chr16B:1365573-1368618|Cluster_54026
TTTGTTCTTCTTGAGCTCGAGA
>smRNA|rpm:17.004|locus:chr9A:2738476-2740811|Cluster_16387
TGAATCGGAGCTTGCCAGG
>smRNA|rpm:12.319|locus:chr5A:2327554-2331071|Cluster_9362
TTGTAGATCGACCAGACTGGT
>smRNA|rpm:5.056|locus:chr12B:447633-448192|Cluster_48767
AAGTGATCCCTGTGTTGAGC
>smRNA|rpm:123.814|locus:chr12B:431843-435296|Cluster_48764
AGGTCTGTAGAATTGGAAGAGT
>smRNA|rpm:23.153|locus:chr6B:1114418-1116231|Cluster_39652
TCAGGATCTTGAACGTCAGA
>smRNA|rpm:31.015|locus:chr15A:160426-162854|Cluster_24067
TATCGAACTGCCAGAGCTGC
>smRNA|rpm:12.423|locus:chr15A:1653992-1654660|Cluster_24603
TCGGATCGATCTCGTTAGCG
>smRNA|rpm:8.316|locus:chr2A:432391-433715|Cluster_2340
AACGATCGAGATCGCCCTCT
>smRNA|rpm:51.94|locus:chr3A:3120876-3125206|Cluster_5404
TATCTGTCGGAACTTGATGGC
>smRNA|rpm:36.236|locus:chr2A:398854-401067|Cluster_2330
TACGTGCCGAACTCTGCGAGG
>smRNA|rpm:67.685|locus:chr8A:3440934-3444480|Cluster_14886
TTTCCGATCATCGACTTCATC
>smRNA|rpm:7.821|locus:chr1B:4037569-4039004|Cluster_29951
TCATTCGGTCGAGACGTT
>smRNA|rpm:5.964|locus:chr5A:4077029-4078723|Cluster_9826
TGACGATCTTGACTTTGACC
>smRNA|rpm:5.427|locus:chr4A:1704011-1705549|Cluster_7109
TAGGATCTCGAACCACTTCA
>smRNA|rpm:5.056|locus:chr7A:4217011-4218143|Cluster_13497
TAGGTCTCCTCAACTTTGGG
>smRNA|rpm:10.173|locus:chr4A:847331-848587|Cluster_6778
ATCTGATCTGAGACATCCTCC
>smRNA|rpm:12.939|locus:chr9B:2676263-2677841|Cluster_44587
CCCGAATAGATGTGCAGCTCT
>smRNA|rpm:12.567|locus:chr4B:1053397-1055267|Cluster_35072
TCGTGGAATCGTGAACATGTA
>smRNA|rpm:6.913|locus:chr6A:4741384-4742407|Cluster_11818
ATGACTGCTATTTCCCTGGT
>smRNA|rpm:13.042|locus:chr11B:2609806-2610246|Cluster_47769
ATCTCCATCGATCTCCGGACT
>smRNA|rpm:17.726|locus:chr4B:5916160-5919287|Cluster_36664
TGCGACTAGACTGGATCGATCT
>smRNA|rpm:7.47|locus:chr1B:3591469-3593015|Cluster_29784
TCCGGTGAATTTCTTTGAAGT
>smRNA|rpm:6.541|locus:chr15A:2176112-2177471|Cluster_24753
TATCCGGTTGAGTGTTAGCT
>smRNA|rpm:6.768|locus:chr12A:2838250-2839337|Cluster_21285
TCGGATGAATGATCTTAGGCTAC
>smRNA|rpm:335.824|locus:chr17A:1609151-1609618|Cluster_26914
TACCATCTGTAAGCAATCTAC
>smRNA|rpm:75.485|locus:chr1A:217964-220876|Cluster_80
TTCGATCTTCTGACTAGTCAGT
>smRNA|rpm:18.82|locus:chr11A:3377981-3379497|Cluster_19870
TCGGATCGATCTCGTTAGCG
>smRNA|rpm:15.889|locus:chr10B:3947533-3950362|Cluster_46581
ATTCGATTGGTTTACTCTTT
>smRNA|rpm:53.013|locus:chr9B:4343240-4345775|Cluster_45100
TGCGCGATGGACGCAGACTTG
>smRNA|rpm:16.24|locus:chr17B:1160960-1163627|Cluster_56044
TGCTGATCTTCTCTGACCATGG
>smRNA|rpm:5.654|locus:chr16B:1107958-1110720|Cluster_53914
TGACGATTTGAGTATTTCTCTC
>smRNA|rpm:10.462|locus:chr1B:1049919-1050807|Cluster_28937
TGATGTCGATAGGGATGAACT
>smRNA|rpm:11.824|locus:chr1B:2434744-2435085|Cluster_29341
TTAAAAGTGGACTTTGGAGT
>smRNA|rpm:6.438|locus:chr11A:4491451-4492283|Cluster_20224
AGTGAGGCTTTGAAGATCCGAC
>smRNA|rpm:41.849|locus:chr9B:2781923-2783966|Cluster_44613
CGATCACCGTCGTTTGGACC
>smRNA|rpm:48.432|locus:chr5B:1084805-1088133|Cluster_37203
AAGGACTGGCGTCTCTATCGTC
>smRNA|rpm:57.842|locus:chr17A:2114081-2116991|Cluster_27104
AAAACGGATCCGGTACAAC
>smRNA|rpm:13.145|locus:chr18B:2251204-2252048|Cluster_57329
GCTTCTTTCGAACTGATCTCC
>smRNA|rpm:27.507|locus:chr7A:4824656-4826468|Cluster_13662
TCGACTCCAGGAATCTGATGG
>smRNA|rpm:18.944|locus:chr5B:310663-312326|Cluster_36916
AATGATTTTCGACTACTTGA
>smRNA|rpm:6.273|locus:chr5B:4065868-4067740|Cluster_38206
TGGCTTTGGAACTTCGAGTGGC
>smRNA|rpm:6.83|locus:chr6B:5089984-5091208|Cluster_40844
TTTGGACGGTTGACTGCTACC
>smRNA|rpm:96.513|locus:chr15B:2335554-2337269|Cluster_53058
TCCAGCTGTATGGATAACGTGC
>smRNA|rpm:13.723|locus:chr12B:2770399-2772876|Cluster_49570
CGGTTATGAGACGTTTGAGA
>smRNA|rpm:5.2|locus:chr10A:1356738-1357772|Cluster_17572
AAGAGACGGATAAGAGGACA
>smRNA|rpm:6.954|locus:chr4B:774257-776687|Cluster_34999
TGGAGTGTCTCTGTTTTGG
>smRNA|rpm:41.663|locus:chr6B:2787074-2791813|Cluster_40091
TAAAGCTCTGATAATCTTCTGC
>smRNA|rpm:7.635|locus:chr5B:4662918-4663929|Cluster_38445
CATTGATTTGTTGGGTAGAGC
>smRNA|rpm:36.133|locus:chr5B:2309142-2311986|Cluster_37669
TCCGGTCTTGAAAAGAATTTA
>smRNA|rpm:5.757|locus:chr15A:1460451-1463362|Cluster_24524
TGGTCTGTATTTTCACCTGTGC
>smRNA|rpm:15.745|locus:chr1A:5344527-5347549|Cluster_1869
TCTCGATAGCTGACTGAGCTCG
>smRNA|rpm:50.021|locus:chr8A:4450787-4452273|Cluster_15224
TCATCGATCTTCGACGCTGGA
>smRNA|rpm:6.046|locus:chr1A:4808957-4810901|Cluster_1662
TACTGGCTTCGATCTCAACACC
>smRNA|rpm:7.037|locus:chr6B:2746861-2747338|Cluster_40076
TATGTAGATCGGCTTGCGGA
>smRNA|rpm:12.299|locus:chr17B:343493-345189|Cluster_55777
AACGGGATCTCTGCAAACGGC
>smRNA|rpm:5.778|locus:chr2B:1353208-1353532|Cluster_31378
TATCTATGTAGCATCACTCTT
>smRNA|rpm:11.907|locus:chr4A:4200550-4201896|Cluster_7925
ATCTTCTGGAATTCTTCGGC
>smRNA|rpm:112.134|locus:chr4A:864203-869301|Cluster_6789
TTGATCGGCTCATTCTGAGC
>smRNA|rpm:7.243|locus:chr14B:1495692-1496040|Cluster_51602
TGTTGATGAAGAGAAGGACAAA
>smRNA|rpm:5.695|locus:chr17A:1356412-1357725|Cluster_26856
TTCTGATTTTCTGGTTCTCTTG
>smRNA|rpm:779.49|locus:chr1B:5145337-5145971|Cluster_30402
TCAAAGACAAACAGTGCGGAC
>smRNA|rpm:5.634|locus:chr12A:3506419-3506764|Cluster_21556
TACTTGAACGACTAGATCGCT
>smRNA|rpm:5.262|locus:chr7A:846917-848741|Cluster_12373
TCGAATCGTGGCTCTGGCTCC
>smRNA|rpm:7.903|locus:chr11A:4267056-4269868|Cluster_20181
TGCAAAACTCAAATCATACTCT
>smRNA|rpm:80.892|locus:chr4A:5089650-5089898|Cluster_8198
AGGGTAGCGCTAGTCATGTG
>smRNA|rpm:10.751|locus:chr3A:1042002-1042369|Cluster_4759
CGTTCAGATCCGGATATCCGCT
>smRNA|rpm:5.118|locus:chr17B:1025336-1026263|Cluster_55995
TTTGTGCGAACGTCGATAGTGA
>smRNA|rpm:78.457|locus:chr13B:2907551-2911074|Cluster_50942
TCCAGCTGTATGGATAACGTGC
>smRNA|rpm:12.237|locus:chr5A:5493119-5495313|Cluster_10380
TCTAGCGACGTTGGATTGCGCT
>smRNA|rpm:16.818|locus:chr9B:789614-793550|Cluster_44027
TCGAACATTGAACTGTGCTCT
>smRNA|rpm:5.572|locus:chr11B:949100-949904|Cluster_47251
AATACCTGAGATTCAACGAACC
>smRNA|rpm:12.031|locus:chr11A:2901601-2902780|Cluster_19724
TTATTCGGTTTGGAGACGG
>smRNA|rpm:77.734|locus:chr10A:3025008-3026735|Cluster_18194
TTGAGGTAGACTGAATTATGG
>smRNA|rpm:10.132|locus:chr3B:2743174-2744033|Cluster_33983
TCTTGAGTCTCTGCAGCGCTGC
>smRNA|rpm:6.294|locus:chr18A:2313038-2315423|Cluster_28296
TGACAAGTCGTCCGGATCTGC
>smRNA|rpm:56.665|locus:chr11B:2607469-2609717|Cluster_47768
TCTTCTTCTTGTTCTGTGGA
>smRNA|rpm:8.688|locus:chr16B:4454532-4455989|Cluster_55101
TATTGCTCGACTGGTCCAACG
>smRNA|rpm:27.734|locus:chr15A:2036616-2040118|Cluster_24727
TGGAGTGTGATCTTATAATTGC
>smRNA|rpm:14.548|locus:chr7B:4180256-4180567|Cluster_42255
AACACAACCGTCTGGATGCTCT
>smRNA|rpm:9.451|locus:chr18A:2358688-2360362|Cluster_28311
TGCTTGACGAGCTCGAGATCG
>smRNA|rpm:11.577|locus:chr4A:813042-814363|Cluster_6765
TGATGGAAGAATAAGAATTC
>smRNA|rpm:15.002|locus:chr1A:5947312-5950016|Cluster_2119
CACTCGGGAGATCTTAATGGA
>smRNA|rpm:19.439|locus:chr1B:5621007-5621070|Cluster_30591
TTTTTCAAACTTGCAGCCTCT
>smRNA|rpm:10.978|locus:chr7B:2759613-2760395|Cluster_41836
TATGAGACTTCGGTAACTGA
>smRNA|rpm:9.389|locus:chr8A:3836047-3837704|Cluster_15009
TGACTGAGACGCCCGCCTTGT
>smRNA|rpm:23.607|locus:chr14B:212635-213964|Cluster_51169
TACGACGTAGTCCATCTCTAGC
>smRNA|rpm:5.407|locus:chr4A:2400484-2400677|Cluster_7347
TAAATCGGCTTCATCTGTGA
>smRNA|rpm:20.677|locus:chr18A:2588048-2590086|Cluster_28406
TTTTCGAGGATCTGCATATGC
>smRNA|rpm:57.037|locus:chr12B:3459102-3459892|Cluster_49833
TACGAATTGTTCATCTTGGGA
>smRNA|rpm:9.389|locus:chr5B:3189607-3192353|Cluster_37929
TCCCAGTCGTTTGCATAGAGC
>smRNA|rpm:32.604|locus:chr3B:4711159-4712172|Cluster_34652
TGTCGATCCGGCTGAAATCC
>smRNA|rpm:6.48|locus:chr4A:1672906-1674649|Cluster_7098
AAGAGATCACCAAGAACCGGA
>smRNA|rpm:13.042|locus:chr16A:990252-991362|Cluster_25609
ATCTCGAACGGACAGTAATCG
>smRNA|rpm:91.767|locus:chr4B:2628279-2633694|Cluster_35649
TCGATCCGCTTTTGAACGTGC
>smRNA|rpm:6.872|locus:chr3A:4539558-4541305|Cluster_5896
TCGAACTCGCATACAATGCC
>smRNA|rpm:26.93|locus:chr12B:489614-495060|Cluster_48788
TGTAGGATTTATAGACGTGC
>smRNA|rpm:37.103|locus:chr7A:3906962-3908004|Cluster_13413
TTTCTGCGATACTTTGATTCC
>smRNA|rpm:62.031|locus:chr9A:1174911-1178002|Cluster_15881
TACTCTTGTTCAGAATCTGAGA
>smRNA|rpm:5.675|locus:chr5B:372792-374027|Cluster_36936
TGCCGATCTGAAGCAACTATGC
>smRNA|rpm:38.774|locus:chr18B:2052111-2054483|Cluster_57254
AAATGAGGATTTATAACTGGC
>smRNA|rpm:5.778|locus:chr16B:4751992-4753480|Cluster_55225
TATCACGTGGGCTCGCAAGT
>smRNA|rpm:5.2|locus:chr17A:1206104-1207315|Cluster_26809
ATCTGTCTAGGCTTACCTGC
>smRNA|rpm:37.144|locus:chr10B:4385286-4387433|Cluster_46730
TCGGTCTGTTCTGTAAGCATTC
>smRNA|rpm:5.654|locus:chr1B:280402-281138|Cluster_28643
TGGGTATGTAGTTTTGTTGA
>smRNA|rpm:12.278|locus:chr16B:3720150-3720446|Cluster_54812
TTTATGAACAGCTGGACGCGT
>smRNA|rpm:18.015|locus:chr14B:1904704-1906261|Cluster_51735
TCGGATCTCACTCGTTTTGG
>smRNA|rpm:7.057|locus:chr17A:1904863-1906809|Cluster_27015
AGGAATAAGAAGAAATCG
>smRNA|rpm:5.118|locus:chr4A:2849485-2850496|Cluster_7506
TTCGTGTAGGACTCGTTCGCT
>smRNA|rpm:8.77|locus:chr1A:2176983-2177213|Cluster_733
CGTTAAGTTTCGGATCGACT
>smRNA|rpm:6.17|locus:chr13B:182088-183156|Cluster_50024
ACGCCGATCGTTTGGATTCT
>smRNA|rpm:133.12|locus:chr16B:40416-43214|Cluster_53479
TAGAACTAGTCTGTGAAGCACT
>smRNA|rpm:14.589|locus:chr1A:2176567-2176892|Cluster_732
TCGACTGTCTGATATTGGGGC
>smRNA|rpm:6.211|locus:chr7A:3526280-3527861|Cluster_13275
TGCTGTATTGATGAGTTCGAC
>smRNA|rpm:73.195|locus:chr14A:785564-786090|Cluster_23150
TGTTGGGGTGGAAACAACATG
>smRNA|rpm:5.241|locus:chr6B:2624882-2625929|Cluster_40029
TAGTAGGATGAGACAACTCT
>smRNA|rpm:17.582|locus:chr7B:4853300-4855362|Cluster_42494
CTACCGGCTTGATGAATGAA
>smRNA|rpm:46.616|locus:chr9B:154042-158501|Cluster_43773
TGCTCTTCGGCTTCTTTGTCC
>smRNA|rpm:49.36|locus:chr5A:5270977-5273443|Cluster_10311
TAATCTTGTCTGGAGTAGCCA
>smRNA|rpm:41.663|locus:chr12A:3888655-3892369|Cluster_21656
GATTCCTTCCGACGAGCTGT
>smRNA|rpm:14.156|locus:chr4A:4174415-4177326|Cluster_7914
AGATATGACTGGTAGAGCTCC
>smRNA|rpm:6.005|locus:chr10A:2154701-2154743|Cluster_17918
TACTTCTCTGAGGATGTAGG
>smRNA|rpm:8.461|locus:chr13B:100827-102285|Cluster_49982
TGGACATGATCTGGAGATCTTC
>smRNA|rpm:9.616|locus:chr10B:572830-575180|Cluster_45544
TGGCTATCTACAAACACTGAT
>smRNA|rpm:54.107|locus:chr8A:1229199-1230099|Cluster_14171
TACGGTCGGGTGATTTGCATC
>smRNA|rpm:50.702|locus:chr4A:3080627-3080819|Cluster_7584
TATGGTCTACTCTCAAAAACT
>smRNA|rpm:12.897|locus:chr6A:1248835-1249838|Cluster_10740
TGGCGACTTCACTCTGCAGA
>smRNA|rpm:43.314|locus:chr6A:1915863-1919606|Cluster_10974
TGTGATCTCGAAGCTGGCTCG
>smRNA|rpm:5.241|locus:chr11B:2193997-2194971|Cluster_47629
TACTGGAAAGACCCTGCTAGCC
>smRNA|rpm:7.656|locus:chr5B:2291175-2291869|Cluster_37664
TTGATCTTTGAATACAATGAA
>smRNA|rpm:6.273|locus:chr1A:5437626-5438996|Cluster_1923
TCGTGCTGAGTGAACATCTTC
>smRNA|rpm:8.461|locus:chr5B:5252615-5253953|Cluster_38559
TGGAGTGGGCTGTTTGAAGA
>smRNA|rpm:135.473|locus:chr16B:4958225-4963947|Cluster_55290
TATGGATCACTGGACAACTTCC
>smRNA|rpm:42.84|locus:chr3A:2247056-2247999|Cluster_5148
TTTCCTGATGTATCATCTGCA
>smRNA|rpm:54.478|locus:chr6B:1694503-1697195|Cluster_39863
TTCCGAGCTTAGAAATACCGA
>smRNA|rpm:15.415|locus:chr1B:4998047-5003128|Cluster_30345
TATGTAAGCTCTGTGAATGTG
>smRNA|rpm:8.44|locus:chr12B:240670-241082|Cluster_48678
AGTGGGCTCGAATATCTTCC
>smRNA|rpm:73.545|locus:chr8A:3682551-3684517|Cluster_14965
TAGTTGCTGCGGAATCTGC
>smRNA|rpm:12.34|locus:chr11B:1776552-1778150|Cluster_47495
TATCGCGCTCTGATGATTCGTC
>smRNA|rpm:6.851|locus:chr9A:4596760-4597459|Cluster_17042
TCGGTACGATCGTGTGAGCC
>smRNA|rpm:18.345|locus:chr2B:2663212-2663249|Cluster_31881
TAACTGGCAAGGATATCTGGT
>smRNA|rpm:12.835|locus:chr10B:4361868-4363876|Cluster_46721
AAGACTAATAGACTGACGT
>smRNA|rpm:9.926|locus:chr10A:1259784-1260228|Cluster_17539
TGACGGCATTCAACTGGAGC
>smRNA|rpm:24.598|locus:chr7B:554392-556362|Cluster_41110
AGCAAGATCAGCCTCTCTGAGC
>smRNA|rpm:2260.572|locus:chr12B:2075050-2084514|Cluster_49335
TTCCTTCGATCTTATGTACAGC
>smRNA|rpm:43.479|locus:chr2A:5883438-5887200|Cluster_4361
AAAGAAGATCTCTTGGAACAG
>smRNA|rpm:6.294|locus:chr2A:3569120-3570987|Cluster_3522
CTCTTCCTCGTTGGGTACT
>smRNA|rpm:267.004|locus:chr4B:1943724-1944971|Cluster_35415
TGGTGGGGCTGGTGGGATGACT
>smRNA|rpm:92.551|locus:chr17B:711845-714367|Cluster_55892
TCTTTGATCGTCTGACAGGC
>smRNA|rpm:25.506|locus:chr1B:6160962-6166008|Cluster_30767
TGACTGTGTTTTCTGATCGATT
>smRNA|rpm:29.138|locus:chr17A:357010-359318|Cluster_26526
TATTGTAGATCTGTCTTCTTAC
>smRNA|rpm:11.267|locus:chr9B:3930993-3931414|Cluster_44997
CGTTCAAATTCAACCTGCAGA
>smRNA|rpm:9.616|locus:chr5A:1058605-1061086|Cluster_8873
AGCGGAACTTTACGACGAGA
>smRNA|rpm:15.91|locus:chr4A:994100-994763|Cluster_6837
TGAGCTTGTGTATGTAGTACC
>smRNA|rpm:5.902|locus:tig00000130:49269-50477|Cluster_57672
CGATGATCGTTCCTAGTTCT
>smRNA|rpm:896.866|locus:chr6A:1748536-1749747|Cluster_10936
TTGGACGATATTGCAAAACAGC
>smRNA|rpm:493.687|locus:chr2A:1752047-1768172|Cluster_2817
AACGTCTGTTGAAGTCATTCTC
>smRNA|rpm:21.853|locus:chr14B:2039275-2042628|Cluster_51779
TCTGTCAGGCTGATTCAATTTC
>smRNA|rpm:5.427|locus:chr2B:4010298-4011159|Cluster_32348
TTTGAGAACATCTGTAGCTACC
>smRNA|rpm:17.004|locus:chr16B:1180933-1183230|Cluster_53949
CTTCTTAGTCGTGATCTTCT
>smRNA|rpm:19.253|locus:chr3B:1825446-1828036|Cluster_33610
TGTATTTCAGACCGATCGTCC
>smRNA|rpm:44.098|locus:chr17A:2207512-2210190|Cluster_27121
TACGTCGACTATGAGATCAGT
>smRNA|rpm:10.483|locus:chr1B:3694289-3696715|Cluster_29823
TAATACGACTGATAAATCTCC
>smRNA|rpm:24.515|locus:chr3B:419762-420784|Cluster_33178
TATCGTGCTTGCTCGACTGACA
>smRNA|rpm:5.737|locus:chr11A:4047922-4049453|Cluster_20125
CGTGGCTCGAGCTCGAAAAC
>smRNA|rpm:5.138|locus:chr5B:360681-363257|Cluster_36930
TGGACGTGGCTCCGATTGCGT
>smRNA|rpm:5.097|locus:chr12B:1883735-1884751|Cluster_49271
CTTCCAAGATCATCGAGCTGA
>smRNA|rpm:6.975|locus:chr8A:3550732-3552614|Cluster_14921
TGCTGATGACTCGACACGG
>smRNA|rpm:6.191|locus:chr2B:5512577-5513210|Cluster_32816
TCTGCTCTGAACTCAATTTGC
>smRNA|rpm:13.124|locus:chr7B:3577043-3578850|Cluster_42055
TTGAAGAACTAGAAACTAATCT
>smRNA|rpm:96.575|locus:chr15A:3224526-3227540|Cluster_25125
TCGGTCAATTCAGAAGCGTG
>smRNA|rpm:22.637|locus:chr14A:279100-279496|Cluster_22957
TGGTAAATAAAGCAGAGCTCT
>smRNA|rpm:31.036|locus:chr3A:81251-82266|Cluster_4485
ACCGTTGTGTTCTCTCATCC
>smRNA|rpm:5.881|locus:chr9A:3775283-3776621|Cluster_16782
TAGTGATATGAGAGAAGATG
>smRNA|rpm:5.365|locus:chr8B:1081354-1083002|Cluster_43107
TCGTGTTCGACTGTTATGGAGT
>smRNA|rpm:26.331|locus:chr17B:950881-954234|Cluster_55972
AACACGGCTGTACATACATAC
>smRNA|rpm:11.927|locus:chr6B:2954171-2955406|Cluster_40147
TTCTAAACTGAATTTGAACTTC
>smRNA|rpm:46.41|locus:chr9A:393033-395260|Cluster_15581
TAAAATCGTGGAGCTCTTCT
>smRNA|rpm:6.645|locus:chr17A:2957849-2959919|Cluster_27402
TCCATTCCGACTGCTGTTGC
>smRNA|rpm:12.629|locus:chr3B:2744130-2744990|Cluster_33984
ACGTATCGTCGAGTGCGACTCC
>smRNA|rpm:40.363|locus:chr3B:680098-680994|Cluster_33272
TCTTGATCTACCCGGATTGT
>smRNA|rpm:43.19|locus:chr2B:2437618-2438368|Cluster_31796
TAGGTCTAGTAGCTTCTTGCT
>smRNA|rpm:7.532|locus:chr9A:4588669-4589990|Cluster_17035
TCTGCCAGCTGAATCTAGAGC
>smRNA|rpm:15.786|locus:chr9B:2797903-2799434|Cluster_44619
AATCGTTTTCGTCTGGATTCCC
>smRNA|rpm:9.678|locus:chr12A:1355174-1356906|Cluster_20739
TAGACTGGTAAGACGAGACC
>smRNA|rpm:31.449|locus:chr8A:108247-109583|Cluster_13821
CCAAAGGCTCTGATCGTGGC
>smRNA|rpm:6.913|locus:chr9B:3076650-3078734|Cluster_44695
TGGGACCACTGATATAAAGAGT
>smRNA|rpm:9.43|locus:chr17A:2925153-2926249|Cluster_27392
TTCTCGTACCTGTTATATCTGC
>smRNA|rpm:9.657|locus:chr9A:4223127-4224975|Cluster_16919
TTCTTAGAGCTCAATTGTTTTG
>smRNA|rpm:97.751|locus:chr5B:3783782-3785519|Cluster_38098
TCCGATCAAGGTTCTAGATTCC
>smRNA|rpm:17.953|locus:chr9B:2778730-2781265|Cluster_44611
TCGATTGGAGTTCTTGTTTGA
>smRNA|rpm:23.091|locus:chr6B:2749369-2750878|Cluster_40079
CAGAGAAGAGGATTTTGGG
>smRNA|rpm:7.099|locus:chr2B:4336808-4338797|Cluster_32421
TTGGACTTCAACTTGCACAGA
>smRNA|rpm:6.603|locus:chr16A:1511146-1511897|Cluster_25813
CGACGACTCGGATGCGATCC
>smRNA|rpm:9.43|locus:chr9A:2170998-2171980|Cluster_16216
TTCTGTTAGATCTTTTTGTCC
>smRNA|rpm:21.358|locus:chr9B:4945773-4947765|Cluster_45297
TGATCAGAACCAATTGGAGC
>smRNA|rpm:8.461|locus:chr9B:1995862-1998571|Cluster_44380
CTTTCGCCTGCTTCTGTCCC
>smRNA|rpm:8.007|locus:chr12B:3362258-3362791|Cluster_49797
AGGACGACTGGATTCAACACT
>smRNA|rpm:47.978|locus:chr13A:2692307-2697041|Cluster_22574
TGCGCCGACGTGGAACGATCC
>smRNA|rpm:181.098|locus:chr10B:192706-195043|Cluster_45429
CGGGCATGACAAGACGCGGC
>smRNA|rpm:20.883|locus:chr2B:4256104-4257764|Cluster_32399
TTGGTCCGACTAGAATGAGT
>smRNA|rpm:32.604|locus:chr4A:3589666-3593295|Cluster_7792
TGCAGAGACGACTCTAAGTGG
>smRNA|rpm:38.651|locus:chr18B:2340452-2343408|Cluster_57362
ATCGATCTGTGAAAGTTCTTC
>smRNA|rpm:5.695|locus:chr1A:1390249-1391103|Cluster_492
AGGCATATTGTTTCTCGAGC
>smRNA|rpm:7.945|locus:chr1A:4924989-4927726|Cluster_1706
TCGGTCGACCAGAACAGT
>smRNA|rpm:5.324|locus:chr1A:5792508-5794128|Cluster_2047
TCTTCGTTTGCTTGTGTCTGC
>smRNA|rpm:7.676|locus:chr6B:3507698-3508169|Cluster_40330
TTCGACTGTTAATCGTGTTGA
>smRNA|rpm:5.819|locus:chr12B:1070636-1072144|Cluster_48982
TATTGAGCCACTGGAGAGTCT
>smRNA|rpm:9.203|locus:chr4A:4752338-4754014|Cluster_8098
TCGATCTGAAAATCCGATGTTC
>smRNA|rpm:14.218|locus:chr5B:4142341-4144871|Cluster_38242
AGCTCTTCAAGAATCTGAGA
>smRNA|rpm:6.294|locus:chr4A:4640984-4642525|Cluster_8058
TCGACCAGAGCTGACAGTGT
>smRNA|rpm:48.865|locus:chr2A:4595820-4598201|Cluster_3927
TAAATTGGTCTGGAGTGATTC
>smRNA|rpm:74.35|locus:chr5A:4888713-4890512|Cluster_10166
TCTCGCAGTCGGACATATGTG
>smRNA|rpm:5.159|locus:chr13A:3503293-3503530|Cluster_22813
AGAACATGAGAAGAATGCGGC
>smRNA|rpm:6.211|locus:chr11A:1618250-1618534|Cluster_19278
TGCTTCGATCGCAAGTCTCTTG
>smRNA|rpm:6.294|locus:chr1B:3636930-3638556|Cluster_29806
TATGATCTGATCAGAACTTTC
>smRNA|rpm:11.205|locus:chr2B:5733254-5734488|Cluster_32901
TTGAAGGAACTGTTGGACTAC
>smRNA|rpm:11.948|locus:chr1B:5718935-5721653|Cluster_30638
TGGATCCAATCTTGAACTACA
>smRNA|rpm:96.203|locus:chr4A:3809865-3814803|Cluster_7838
AAAGTCTCGATAAAGCAACTCG
>smRNA|rpm:5.241|locus:chr4B:1063012-1063807|Cluster_35078
CGGGTTTACTCTGGCAGAACT
>smRNA|rpm:5.861|locus:chr16A:1343871-1344711|Cluster_25760
TGGCGAAATCTTGGAAACTGGA
>smRNA|rpm:8.419|locus:chr6A:3589668-3590909|Cluster_11389
TGTGGTTGGAGATCTTTGCT
>smRNA|rpm:13.847|locus:chr14B:3267870-3270100|Cluster_52181
AACTGTGACTGAGATGTTGT
>smRNA|rpm:7.553|locus:chr10B:1964084-1965344|Cluster_45866
TACATTGGATGAAGTGACGGC
>smRNA|rpm:36.628|locus:chr2B:3249443-3251871|Cluster_32059
TGGATAGATGTGTATGTAGA
>smRNA|rpm:7.676|locus:chr10B:3678550-3680020|Cluster_46497
GACTGATGTTCGAAGACTTGG
>smRNA|rpm:28.003|locus:chr6B:4290105-4292846|Cluster_40586
TACCCGACTTGAACGAGAGCC
>smRNA|rpm:8.832|locus:chr3A:1262310-1263032|Cluster_4822
TGTGGAAAAGGCTCGATGTTTG
>smRNA|rpm:5.613|locus:chr1B:778757-780268|Cluster_28831
AATTCTTGGATTTGTAGTGCT
>smRNA|rpm:34.111|locus:chr3A:5849774-5851504|Cluster_6423
TCGATGTTCTGTCCAAGCTGA
>smRNA|rpm:14.527|locus:chr15A:3058617-3061343|Cluster_25075
CAGTAGGACGCTTGGTCAGC
>smRNA|rpm:72.122|locus:chr16A:886901-889959|Cluster_25556
TGTGTCGCAACTCGAGCCGTG
>smRNA|rpm:14.693|locus:chr5B:436966-440011|Cluster_36954
AATTCCGAGAGACCGTGGACC
>smRNA|rpm:14.383|locus:chr6A:2373313-2375404|Cluster_11063
TCGCAGAGCTCTTTGTAAATAG
>smRNA|rpm:27.61|locus:chr5A:151431-152802|Cluster_8582
TTCTGTGTGCTCTAGCTTCT
>smRNA|rpm:8.729|locus:chr13A:2953895-2955504|Cluster_22639
TAGACGGTCTGTTTCGAGTAC
>smRNA|rpm:95.997|locus:chr17A:53400-57145|Cluster_26417
TGATCGATAGCTCTGAGCTGT
>smRNA|rpm:15.291|locus:chr6A:534930-536826|Cluster_10558
TGGAGGACGATTTCGAAGAGT
>smRNA|rpm:11.329|locus:chr8A:2757644-2759338|Cluster_14643
AGTAGACAAGAGATTTGAGA
>smRNA|rpm:6.067|locus:chr13B:2670799-2671523|Cluster_50869
TCTGGATATCGTAGTTATCT
>smRNA|rpm:23.318|locus:chr1A:3195745-3196736|Cluster_1068
TGGAGGACTTGATCTGAAGTGT
>smRNA|rpm:5.303|locus:chr9A:511775-511817|Cluster_15622
TTTCTGATTATGAAGGCTGA
>smRNA|rpm:17.024|locus:chr11A:1180956-1183168|Cluster_19132
TCTCTCTGTCGAATGAATGAC
>smRNA|rpm:53.384|locus:chr4A:4654271-4654636|Cluster_8065
AGGGTAGCGCTAGTCATGTTGT
>smRNA|rpm:28.642|locus:chr9A:2172530-2174637|Cluster_16219
TAGGTTGTTGCTCGGAAATCT
>smRNA|rpm:8.13|locus:chr4A:3521231-3523096|Cluster_7757
TATGAGCTCTGATGAACTGG
>smRNA|rpm:12.361|locus:chr5B:6519567-6521632|Cluster_39040
TATCGGATCTCATGCCCATTTG
>smRNA|rpm:7.945|locus:chr8A:2218667-2219284|Cluster_14480
TTTGCTCGTAACTTTTTCTCT
>smRNA|rpm:86.711|locus:chr6A:1734395-1737134|Cluster_10931
TCGTTACGAAAAGCTGTTGG
>smRNA|rpm:28.498|locus:chr12A:387717-388988|Cluster_20427
TCTTACTGGATAGGACTGTCC
>smRNA|rpm:103.591|locus:chr12A:3333653-3336152|Cluster_21481
TCAAGAGCTCGAAATAATCCG
>smRNA|rpm:5.84|locus:chr1B:4812520-4813996|Cluster_30260
AAGAACTTCTCGACGAACTCG
>smRNA|rpm:31.449|locus:chr5A:526879-528819|Cluster_8723
AATCCAATTCTGAAGTATCTC
>smRNA|rpm:11.412|locus:chr16B:2564142-2566888|Cluster_54455
TTTGCTCTGATGAAATACGATC
>smRNA|rpm:12.485|locus:chr12B:761838-763348|Cluster_48872
TGCGGAATACGTAAGAAAGATG
>smRNA|rpm:6.872|locus:chr12B:3131545-3133760|Cluster_49707
TTTCCATTGACGGCGGCTGCC
>smRNA|rpm:87.928|locus:chr5A:1231950-1233697|Cluster_8935
TCGGATTTGGCCTCAAGAGCC
>smRNA|rpm:11.907|locus:chr7B:103201-105834|Cluster_40950
TCCGATCTCGACTGTGACGAC
>smRNA|rpm:9.864|locus:chr2A:5997722-5998144|Cluster_4411
AGGCAACGTTGGCATTCCTCT
>smRNA|rpm:6.459|locus:chr3B:3343101-3343526|Cluster_34176
TTTTCCTGGGACGTGTGGACC
>smRNA|rpm:87.206|locus:chr10B:4728800-4729809|Cluster_46837
TCGGCTAAGACACCAGAATCTT
>smRNA|rpm:51.919|locus:chr18B:2452200-2452517|Cluster_57394
TAGGAGCTGGGATATTCTGCT
>smRNA|rpm:56.17|locus:chr10B:3244352-3246757|Cluster_46365
TAGTACTACTTTGAAATTCGT
>smRNA|rpm:19.397|locus:chr5A:3289741-3291903|Cluster_9650
TGCAGTCTAAGCTCTGACGG
>smRNA|rpm:9.616|locus:chr2B:3906625-3908339|Cluster_32298
AGCTCTCATCGACTGTTGAAC
>smRNA|rpm:6.046|locus:chr16B:1300792-1301630|Cluster_53995
TGCGATCGTAGTAACTCAATCT
>smRNA|rpm:6.83|locus:chr2A:226268-227592|Cluster_2271
TCTGATCAGTTCTTTATAGCTC
>smRNA|rpm:65.332|locus:chr15A:191754-196558|Cluster_24074
AAGAACCGATTGGTAGAATCC
>smRNA|rpm:8.44|locus:chr2B:4406112-4407843|Cluster_32446
AAAAAAGATTGAGCCGATC
>smRNA|rpm:37.247|locus:chr12B:430457-431607|Cluster_48762
TCTTACTGGATAGGACTGTCC
>smRNA|rpm:25.155|locus:chr6A:3544916-3545435|Cluster_11366
TTAGCTCTTGGAACGGTAGG
>smRNA|rpm:48.803|locus:chr11B:4498892-4499570|Cluster_48426
AAGGGGGGATGTATAACTGGC
>smRNA|rpm:10.958|locus:chr5B:5277258-5278957|Cluster_38568
TCGTACGTCTTTCTGAAGAGC
>smRNA|rpm:17.726|locus:chr1A:3474330-3474596|Cluster_1180
AACGGTGATGATGTTCTTGC
>smRNA|rpm:10.111|locus:chr8A:1686527-1690830|Cluster_14326
CTGGGGACTTACGATGGT
>smRNA|rpm:94.676|locus:chr1A:1579718-1582559|Cluster_556
CAGACTCCATGGGCTCTTGG
>smRNA|rpm:10.751|locus:chr18A:265269-266870|Cluster_27597
TCAACGGAACTGGATCGACT
>smRNA|rpm:7.057|locus:chr11A:1313567-1314568|Cluster_19165
ATCTGTGGTTTTGTGGAAATCC
>smRNA|rpm:11.04|locus:chr1B:4278057-4279017|Cluster_30048
CATTCGTGTATGTTGGCTCC
>smRNA|rpm:5.799|locus:chr6B:2747424-2747946|Cluster_40077
TATACGGTCTATGACAGTCTCT
>smRNA|rpm:14.466|locus:chr13B:2449233-2453073|Cluster_50804
AAGTAGCTTTCTGGACCGCC
>smRNA|rpm:12.505|locus:chr5B:3763950-3764199|Cluster_38088
AAGGGGGGATGTATAACTGGC
>smRNA|rpm:10.297|locus:chr5B:3845816-3847480|Cluster_38128
TAGGTCTGTGTCAGTCGTGC
>smRNA|rpm:15.229|locus:chr8A:1694335-1695878|Cluster_14327
AATGTCCGATTGACGAACGTC
>smRNA|rpm:38.011|locus:chr4A:1334297-1336498|Cluster_6948
TTACGATCTGAAATGAACTCTC
>smRNA|rpm:9.802|locus:chr18A:2749200-2749467|Cluster_28474
TTCCGACGAGCTGATATGTAC
>smRNA|rpm:8.419|locus:chr2B:5277321-5279234|Cluster_32737
AAAGGAGTGTGATTAGAGT
>smRNA|rpm:12.794|locus:chr9A:174998-176514|Cluster_15503
TGGGCTAGAGGTCAAACTCTCT
>smRNA|rpm:10.277|locus:chr6B:4075960-4076690|Cluster_40504
TATCTGGAGAATAATAAATCT
>smRNA|rpm:17.334|locus:chr2A:3783065-3786436|Cluster_3596
TCGGACGATCTCTAGACTCGG
>smRNA|rpm:39.435|locus:chr6B:2628419-2629816|Cluster_40037
TCTTCAGATTGATGACTTGA
>smRNA|rpm:139.868|locus:chr6A:1522400-1530020|Cluster_10842
TAAGGTCTTGGTTAACTCCT
>smRNA|rpm:13.95|locus:chr3A:1884195-1885270|Cluster_5000
TGAGCTTGTGTATGTAGTACC
>smRNA|rpm:8.626|locus:chr2A:260479-261308|Cluster_2291
CAGACGAGAGTTGGACCTCT
>smRNA|rpm:8.192|locus:chr5A:1158711-1160283|Cluster_8908
TTTCAGCGACTGGAGAGAATCC
>smRNA|rpm:18.366|locus:chr5B:7213451-7215478|Cluster_39285
TCAACCGAATCTTACTCCGAA
>smRNA|rpm:5.014|locus:chr2A:4892851-4893664|Cluster_4016
TACGGACTGAGCTCTTGGATC
>smRNA|rpm:54.684|locus:chr4A:5206373-5209022|Cluster_8234
TGGACTGAGTGAATGATCATC
>smRNA|rpm:10.627|locus:chr9B:228366-230222|Cluster_43800
TGGCAACTCTGCTATTACCGGC
>smRNA|rpm:6.294|locus:chr3B:73972-74678|Cluster_33058
AGTAGACCTGCCTGATTGAGC
>smRNA|rpm:9.823|locus:chr14A:2662102-2663841|Cluster_23744
TATGTGACGTAGACGTAGAGG
>smRNA|rpm:30.953|locus:chr9B:345123-347171|Cluster_43841
AGACTGGAGATACCGTGAGC
>smRNA|rpm:108.337|locus:chr8B:743031-746024|Cluster_43018
TGACTGGAGAAAAATTCTGCC
>smRNA|rpm:8.523|locus:chr12A:1241862-1244914|Cluster_20697
TGTGCTACCGGATTCTTTGA
>smRNA|rpm:23.133|locus:chr15A:1530603-1533394|Cluster_24551
TCTTTCATGGACTCTGCAGA
>smRNA|rpm:10.338|locus:chr18A:1545146-1547951|Cluster_28009
TGTGGAGTGGATGTTCAAATG
>smRNA|rpm:12.01|locus:chr8B:1129893-1132270|Cluster_43126
TGTGGAAGCTCTCGATCAATTC
>smRNA|rpm:6.768|locus:chr2A:4721157-4722951|Cluster_3961
AAGGTCTTCGAGCAACTCTCG
>smRNA|rpm:12.237|locus:chr12B:3722684-3725167|Cluster_49900
TACCCGTCGGTTTTACAGGCT
>smRNA|rpm:21.544|locus:chr13B:165111-168485|Cluster_50014
TTCTCGGTAGACTCGCATCG
>smRNA|rpm:7.656|locus:chr2B:2537458-2539258|Cluster_31831
TCATGCGACTGTTGGAAGACG
>smRNA|rpm:19.645|locus:chr4A:5621795-5624839|Cluster_8379
TCGTCTTCGTCATACTCAGA
>smRNA|rpm:110.958|locus:chr17A:1029004-1035675|Cluster_26755
TTCGGTTTTAGCATCTATGTT
>smRNA|rpm:9.492|locus:chr2B:5529358-5530146|Cluster_32821
AAGGACGATCAGTTTGACGAGC
>smRNA|rpm:15.766|locus:chr1A:4837410-4838198|Cluster_1674
CGACGGCGATATAGAGTTCT
>smRNA|rpm:15.085|locus:chr4A:2240145-2242956|Cluster_7280
TTCCGGAATCTAGCATGAGT
>smRNA|rpm:220.76|locus:chr4B:5722581-5723952|Cluster_36597
TGCTCGGCCTGCCATTCCCGC
>smRNA|rpm:8.894|locus:chr8A:1107726-1108344|Cluster_14130
TGGTGGACGAATTGGACCAGA
>smRNA|rpm:14.032|locus:chr3A:1857546-1859216|Cluster_4987
CAGGATTGGATGAACACGCC
>smRNA|rpm:5.51|locus:chr4B:1586596-1588363|Cluster_35246
TCTGCTGGTCTAACTCTTGC
>smRNA|rpm:17.231|locus:chr16A:933988-936059|Cluster_25579
TACCACTGGAATTCGAGTTTC
>smRNA|rpm:47.4|locus:chr2B:2160843-2163752|Cluster_31695
TCTGTCGGAACACTTTCTTTTC
>smRNA|rpm:69.872|locus:chr10A:789525-793613|Cluster_17380
TGGATCTAGCGTGCTCAACC
>smRNA|rpm:19.955|locus:chr17A:1598003-1598497|Cluster_26909
TAGTGACTGGAGGAATTTTCC
>smRNA|rpm:14.012|locus:chr7B:4729450-4731140|Cluster_42447
TGTAAACGGCGTGTCTGTGA
>smRNA|rpm:9.41|locus:chr7B:2760513-2762106|Cluster_41837
TCGACTAGTAGCTCTACTGCC
>smRNA|rpm:7.161|locus:chr10A:1151988-1153516|Cluster_17498
ATTAGTCAGAGCAGAAGAAGA
>smRNA|rpm:11.886|locus:chr1B:1341730-1342694|Cluster_29042
TCGACTGATGTGATGGCTTC
>smRNA|rpm:232.543|locus:chr1B:2214550-2220434|Cluster_29283
TTAAGGTCTGTAAGAAGTCTAC
>smRNA|rpm:6.005|locus:chr13A:100948-102169|Cluster_21727
TGGAGATCTTCTTGTAATTTGA
>smRNA|rpm:8.027|locus:chr6A:3544482-3544821|Cluster_11365
TCGACTGTTTGCACACCAAAT
>smRNA|rpm:5.881|locus:chr15A:318859-320507|Cluster_24128
TTCCATCATCGGTCTCTGTGCC
>smRNA|rpm:10.689|locus:chr9A:2446986-2449405|Cluster_16304
TCCACTAGATCTTCCTGGACT
>smRNA|rpm:54.602|locus:chr7B:4170895-4173511|Cluster_42247
TCTTCGAGAGAGAATTCTGGA
>smRNA|rpm:9.203|locus:chr9B:3119403-3120325|Cluster_44708
AAGGGGGGATGTATAACTGGC
>smRNA|rpm:15.497|locus:chr6A:5098635-5102600|Cluster_11955
TTAGCCGATCGACTTGAATTT
>smRNA|rpm:11.246|locus:chr5B:1754455-1756467|Cluster_37450
TTAGCTGACTAGTATCTTATT
>smRNA|rpm:14.507|locus:chr7A:3905000-3905314|Cluster_13410
TTTAGTTCGGCTGCTGTAGC
>smRNA|rpm:23.648|locus:chr6A:2956147-2960451|Cluster_11208
TGAGATACAGACTGTATGGC
>smRNA|rpm:165.518|locus:chr1A:4796469-4797353|Cluster_1655
GAGTGCGGACTCTTTGAGGTGA
>smRNA|rpm:9.142|locus:chr3A:4584580-4585915|Cluster_5916
TCTGTGTCGGGAAGCAGAGC
>smRNA|rpm:22.41|locus:chr7B:1679357-1681534|Cluster_41521
AGTAGCTCTTCTGATGGATGA
>smRNA|rpm:5.035|locus:chr11B:47193-48341|Cluster_46936
TCTTGCCTGAACTCAAACACA
>smRNA|rpm:10.318|locus:chr7B:3460879-3461187|Cluster_42028
TTGACCCTGTTGTAACCTAGC
>smRNA|rpm:21.399|locus:chr6A:701108-702657|Cluster_10593
TTTTCCCGTCTGATCAAGAATC
>smRNA|rpm:16.261|locus:chr1A:3107673-3109326|Cluster_1042
ATCGATCTGAGTGAAGCGCT
>smRNA|rpm:6.356|locus:chr6B:5114416-5115038|Cluster_40854
TAAAATAAAAGTATAGACTGTG
>smRNA|rpm:45.79|locus:chr9B:1827256-1829441|Cluster_44326
TGAAGGAGATCTCTGAATCGG
>smRNA|rpm:14.775|locus:chr7A:2531640-2532627|Cluster_12965
TATGAGACTTCGGTAACTGA
>smRNA|rpm:13.723|locus:chr12A:2839413-2841419|Cluster_21286
CGGTTATGAGACGTTTGAGA
>smRNA|rpm:6.211|locus:chr18B:2364509-2365222|Cluster_57375
AACGGAGCTAGACTACTTGTTT
>smRNA|rpm:6.438|locus:chr5A:4225444-4225664|Cluster_9861
TATCCGATCAGACTATGCCTGG
>smRNA|rpm:17.602|locus:chr9B:3762303-3763840|Cluster_44952
AGCTGTCTACAACTCTGGTTGC
>smRNA|rpm:11.68|locus:chr16B:2925933-2929163|Cluster_54569
TTGTCGATCTTCTGTCTGTTTT
>smRNA|rpm:49.381|locus:chr7B:4540430-4543986|Cluster_42393
AGGTTCTCCGATCGACTGAGC
>smRNA|rpm:9.224|locus:chr14B:494300-496553|Cluster_51300
AGTGATCCGGAAGCAGCTCC
>smRNA|rpm:47.318|locus:chr14B:1030349-1033284|Cluster_51474
ATCACGGCACTTGCTCAACG
>smRNA|rpm:84.668|locus:chr17B:1752108-1755334|Cluster_56238
TGATGATCGCCGTGAACGGT
>smRNA|rpm:19.397|locus:chr4B:1056766-1059405|Cluster_35075
TTGGACAGATCTGGTCAAGC
>smRNA|rpm:5.51|locus:chr14B:3463348-3464681|Cluster_52249
TCCGGTCAACGTTCAACCTGC
>smRNA|rpm:16.839|locus:chr4B:6088130-6090511|Cluster_36732
TGGGACTGCTGATAGTTATCGC
>smRNA|rpm:11.329|locus:chr2B:241957-243771|Cluster_31011
CAGTCGGTGCTCAAGACGGA
>smRNA|rpm:26.517|locus:chr3B:4712269-4713543|Cluster_34653
TCCTTGAGGACTGTAGCGAAGC
>smRNA|rpm:11.226|locus:chr10A:2484922-2485784|Cluster_17986
TTGGATTGATCTCGAGAATCG
>smRNA|rpm:6.418|locus:chr18A:1334702-1337093|Cluster_27943
TCCTCAACAGTATACTCCGGC
>smRNA|rpm:5.262|locus:chr11A:837904-838807|Cluster_19010
TAGCGTGATGATCTGTGGCTCC
>smRNA|rpm:7.057|locus:chr14B:2679058-2679466|Cluster_51999
AGCTGTAAGAGGTGACTAGGGG
>smRNA|rpm:30.334|locus:chr18B:203561-206011|Cluster_56652
TCTTTCTTTCGGCAATCTGC
>smRNA|rpm:5.984|locus:chr3B:3276799-3278860|Cluster_34156
TTTGATCGATGGTAGTTACTT
>smRNA|rpm:1817.752|locus:chr12A:1530651-1544062|Cluster_20845
TGCTGCTTTTTTACCTGATC
>smRNA|rpm:6.418|locus:chr4A:5475501-5476463|Cluster_8318
TTTTCGTTTAGAGCTCTTCT
>smRNA|rpm:21.461|locus:chr2A:5701658-5702406|Cluster_4288
AAGGGGGGATGTATAACTGGC
>smRNA|rpm:16.055|locus:chr17B:1155655-1157602|Cluster_56042
TTCGATCTCAACGGAACCGTT
>smRNA|rpm:30.334|locus:tig00001289:22387-22909|Cluster_58432
TATATATGTGTACAACCTGT
>smRNA|rpm:6.294|locus:chr16B:1104206-1105788|Cluster_53911
TGACTCGTTTGCACTTGTGC
>smRNA|rpm:6.5|locus:chr15A:1436569-1438365|Cluster_24515
ACGACTAGGGATATCCGACC
>smRNA|rpm:13.0|locus:chr1B:3070125-3071392|Cluster_29568
TCATATACGAGGAATGTGGC
>smRNA|rpm:12.732|locus:chr6A:5115934-5116857|Cluster_11965
ATGACTTTGGAAATCGTGCC
>smRNA|rpm:29.798|locus:chr7B:3673174-3675282|Cluster_42096
TACTCCGACTCGTAGATCCGG
>smRNA|rpm:35.431|locus:chr14A:1008325-1011864|Cluster_23220
TTGAAATATGTAGGCTTGATG
>smRNA|rpm:16.302|locus:chr10A:525378-529623|Cluster_17301
TCACTCTTCTGTAATATCTGC
>smRNA|rpm:11.989|locus:chr18A:1691898-1694258|Cluster_28056
TTCTGATCTTGGTATTTCTCC
>smRNA|rpm:5.097|locus:chr6A:1084541-1086432|Cluster_10684
TCCATCGGAATGAACATCTCT
>smRNA|rpm:8.646|locus:chr12B:2769021-2770299|Cluster_49569
AATCAATCTCGAAACTGCGGA
>smRNA|rpm:114.837|locus:chr13A:3020158-3022119|Cluster_22661
TCGACTGTGGAGCTCACTTCTC
>smRNA|rpm:81.284|locus:chr18B:2344055-2347105|Cluster_57364
TTCAGATCGTGGCGGATAGCCT
>smRNA|rpm:63.661|locus:chr2A:52650-52968|Cluster_2204
TCTGTTGACTTGCTTGTAGA
>smRNA|rpm:32.027|locus:chr11A:2566706-2567700|Cluster_19598
TGGGTTGTTGAGTGACTGGC
>smRNA|rpm:41.601|locus:chr6A:3856079-3858457|Cluster_11495
TGAACTGCGAATTTCGTGAGC
>smRNA|rpm:5.324|locus:chr3A:1856731-1857098|Cluster_4985
TCGAGCCGGATCTGAACTTGA
>smRNA|rpm:15.126|locus:chr9A:2531785-2533542|Cluster_16330
TTCCGGATGCATCTGAACGTG
>smRNA|rpm:11.288|locus:chr4A:1495590-1496806|Cluster_7019
TTCTCTTCAGTCTAGGAATTCT
>smRNA|rpm:15.002|locus:chr5A:153998-155743|Cluster_8584
TTGAAAGTCTTCATGGTAGA
>smRNA|rpm:9.162|locus:chr8A:3242822-3243728|Cluster_14815
GTTTAGACTGTTTTTTGTTT
>smRNA|rpm:24.515|locus:chr2A:2347483-2350811|Cluster_3043
TAGACTGATTTCCATGAATAGG
>smRNA|rpm:7.635|locus:chr3A:977593-981133|Cluster_4731
TACGTCTGGCTGCATCGCGGC
>smRNA|rpm:6.768|locus:chr10B:2714002-2715515|Cluster_46148
TTCTCGTTCTTCTATTTCTGA
>smRNA|rpm:43.025|locus:chr8B:1120458-1122634|Cluster_43121
CGGATCTCCGAGCATCAAGA
>smRNA|rpm:77.074|locus:chr16B:2965931-2969050|Cluster_54579
ATTCGGCTTCAAGAACCTTGA
>smRNA|rpm:9.038|locus:chr10A:1871858-1874104|Cluster_17821
TGTACGATAGCTGAACTGAGC
>smRNA|rpm:6.149|locus:chr4B:2613425-2615758|Cluster_35643
TGGTCGACTGTTCAAACCAGT
>smRNA|rpm:22.72|locus:chr3B:910699-912362|Cluster_33354
TACTGGATCAGGCGATTGGC
>smRNA|rpm:131.944|locus:chr7A:4996610-5002679|Cluster_13730
AACGAAAACTGTTGGAGGAGC
>smRNA|rpm:32.769|locus:chr9A:3718351-3720688|Cluster_16759
AGCGTGAATCGGATGAAGCCCT
>smRNA|rpm:75.692|locus:chr3A:1605238-1605843|Cluster_4903
AGGACAAGTCGGTGTCTGGGT
>smRNA|rpm:61.102|locus:chr18A:534518-535849|Cluster_27680
TGGATGAGGAACCGATCTTGC
>smRNA|rpm:28.003|locus:chr3B:3951230-3955875|Cluster_34416
CACTTAATTTATGACTGTTGC
>smRNA|rpm:16.839|locus:chr11B:587875-592364|Cluster_47144
TGGACGTTTTCTGACTGATG
>smRNA|rpm:59.616|locus:chr18A:645815-645975|Cluster_27708
TCGACTCACTGTTGAGGCACC
>smRNA|rpm:20.821|locus:chr16B:4490160-4491430|Cluster_55106
AGCAGACTGTATGCGACATCC
>smRNA|rpm:1725.407|locus:chr16B:4364661-4368582|Cluster_55069
TGACTAAAGAGATGGTAGACTTT
>smRNA|rpm:8.192|locus:chr17B:661867-663788|Cluster_55878
TCCGGATCACGATCTCGATCG
>smRNA|rpm:6.624|locus:chr10B:4337132-4337762|Cluster_46714
TGTGGCGAGAACGATCAAGT
>smRNA|rpm:30.953|locus:chr6B:3185534-3186929|Cluster_40215
TTGTCTGGCAATTTGTGAACC
>smRNA|rpm:5.716|locus:chr4B:4388262-4388871|Cluster_36171
TTTGGACGTCTCGCCGAATGC
>smRNA|rpm:44.181|locus:chr5A:3741104-3741507|Cluster_9746
TTCCGATGGACAAGGTACGTGT
>smRNA|rpm:172.596|locus:chr14A:780183-785453|Cluster_23149
TTCCAGTCTTTTTGAATTTCT
>smRNA|rpm:26.29|locus:chr15A:3162855-3165341|Cluster_25112
TGGATGAGCTTTTCTTGGATT
>smRNA|rpm:6.624|locus:chr6A:2951282-2953140|Cluster_11203
TCTGAGTTTGTGGATGGACGT
>smRNA|rpm:62.402|locus:chr5B:4680851-4681418|Cluster_38450
TGACTAGTCCAAGTTGTTGAGC
>smRNA|rpm:54.85|locus:chr9A:4480019-4489789|Cluster_16996
TGTTCTGGATTCTCTGTTCC
>smRNA|rpm:89.187|locus:chr5B:2891909-2895780|Cluster_37816
TTCCGACTTCAAACTGTGTTTT
>smRNA|rpm:26.476|locus:chr15B:3396835-3397414|Cluster_53440
AAAACGACTCCGTTGGACGTGT
>smRNA|rpm:18.056|locus:chr16B:568230-570134|Cluster_53685
TCTTGCCGGATCTTCTCTAGT
>smRNA|rpm:7.284|locus:chr14B:2598727-2600342|Cluster_51986
TTGGACTTCTAAATTTAAATT
>smRNA|rpm:10.875|locus:chr14A:810902-811201|Cluster_23160
TTCTTTGTGACCTATTCTGC
>smRNA|rpm:43.5|locus:chr3A:3965693-3967920|Cluster_5711
AGGATATTCTGAGCGTGGTGA
>smRNA|rpm:32.584|locus:chr1B:326067-329552|Cluster_28666
ATCTGGATCTAAGTTGATGGC
>smRNA|rpm:6.418|locus:chr16A:806184-807964|Cluster_25520
CATCAGTCGAAAGTGGGCTCT
>smRNA|rpm:5.984|locus:chr10A:634809-636140|Cluster_17335
TGGCTATCGACAAACACTGAT
>smRNA|rpm:9.018|locus:chr15B:1951836-1952249|Cluster_52975
TATCTATGTAGCATCACTCTTC
>smRNA|rpm:6.253|locus:tig00001238:29229-31679|Cluster_58247
TTCTCGAACTGGATATCTTCC
>smRNA|rpm:10.4|locus:chr13A:3459753-3460269|Cluster_22800
TCGAGACAGCTCAAGATTCC
>smRNA|rpm:11.7|locus:chr6A:390025-390375|Cluster_10520
TACAGTATCTATGTAGCATCACT
>smRNA|rpm:7.697|locus:chr14A:716849-717848|Cluster_23122
TCTGGATGATCTGACTTGTT
>smRNA|rpm:25.01|locus:chr11A:2368362-2371879|Cluster_19556
TTACGCTGTCTGATTGAACTTC
>smRNA|rpm:6.149|locus:chr3A:2620457-2620957|Cluster_5273
TAGATAATTCGTCCGAACTCC
>smRNA|rpm:24.99|locus:chr1A:1362495-1366785|Cluster_478
TATACGGCTCTGTTGATTCAG
>smRNA|rpm:7.635|locus:chr2A:5236652-5237362|Cluster_4127
TTCAGCCACTGTTGGGACACCA
>smRNA|rpm:27.074|locus:chr7A:3727567-3729378|Cluster_13342
TCGACTCCAGGAATCTGATGG
>smRNA|rpm:5.138|locus:chr3A:2620099-2620369|Cluster_5272
TTGAAGAAACTGAAGTGGGAGA
>smRNA|rpm:28.539|locus:chr1B:2920184-2922651|Cluster_29538
TGAACGGCTAGTATACCTCATT
>smRNA|rpm:38.795|locus:chr5A:3855963-3857422|Cluster_9775
AGGATATGTAGGCGGAGGGA
>smRNA|rpm:10.669|locus:chr1B:117807-118791|Cluster_28569
TCGACTAGATCTCTTCGATCC
>smRNA|rpm:13.331|locus:chr6A:2918966-2919968|Cluster_11189
TCGTGATCGGTGGTCTGACG
>smRNA|rpm:6.232|locus:chr4A:846345-847231|Cluster_6777
TTCACAAGACTGGTTGCTCT
>smRNA|rpm:18.407|locus:chr3B:853702-854619|Cluster_33328
CACTGACAACTTGATGATCC
>smRNA|rpm:52.249|locus:chr5B:3186450-3189484|Cluster_37928
TACGCGGCTCGATGATGGACT
>smRNA|rpm:91.643|locus:chr14B:174411-175100|Cluster_51150
AAGGGGGGATGTATAACTGGC
>smRNA|rpm:11.907|locus:chr1A:510471-513033|Cluster_177
TACAGGCTCTGACGATGACC
>smRNA|rpm:11.577|locus:chr5A:1422781-1423086|Cluster_9003
AAATGAGGATTTATAACTGGC
>smRNA|rpm:7.057|locus:chr10B:3031053-3032822|Cluster_46256
TCTTCCGAGCTGAACGACTCC
>smRNA|rpm:7.8|locus:chr5B:309604-310049|Cluster_36914
TTCAAGTCCGACTGGTCCTGC
>smRNA|rpm:46.038|locus:chr17A:1281258-1285116|Cluster_26835
TATTTTATGTAGACGTTGCCC
>smRNA|rpm:16.612|locus:chr1A:1524711-1524936|Cluster_543
GTTGTTTTGAGTTTGGGGCT
>smRNA|rpm:8.894|locus:chr2B:5848478-5849126|Cluster_32932
TATCCGATCGATTGAACATTT
>smRNA|rpm:15.807|locus:chr12B:2415075-2415335|Cluster_49444
CAAGACGGGAAAATTGAAGA
>smRNA|rpm:6.541|locus:chr14B:3205782-3207016|Cluster_52166
TCTTCGGACTAGATAAGAATCT
>smRNA|rpm:41.209|locus:chr16A:1167693-1170140|Cluster_25680
TTCGATCTGGATCTCACCGAC
>smRNA|rpm:13.95|locus:chr15B:1436666-1439411|Cluster_52823
ACCTGTTGGTTGTCGGTCTTCT
>smRNA|rpm:11.865|locus:chr15A:603444-604413|Cluster_24219
TCTCGGAATACAAGAACTTCG
>smRNA|rpm:25.856|locus:chr12B:3686332-3688819|Cluster_49892
TGGCTGACAAACCGAGACTG
>smRNA|rpm:12.629|locus:chr5A:4869623-4870994|Cluster_10153
TGACTGGAGAAACTTTCTTTCC
>smRNA|rpm:11.391|locus:chr1A:1925387-1927761|Cluster_648
TGGAGCAGATATCTGGAGACA
>smRNA|rpm:38.3|locus:chr1A:4941209-4944386|Cluster_1711
AATACTGTCTACTTGAGCGT
>smRNA|rpm:15.291|locus:chr2B:1917303-1919162|Cluster_31623
TTGAACTGCAGGATGTCCGC
>smRNA|rpm:13.393|locus:chr14B:585085-585614|Cluster_51332
ACTCTCTAGGTGTAGGCTCT
>smRNA|rpm:105.015|locus:chr2A:3022450-3023607|Cluster_3317
AAAACCGTACTGAAAATCTGC
>smRNA|rpm:9.74|locus:chr1B:4735691-4737011|Cluster_30220
TGATCCGGGCATTCTCATCT
>smRNA|rpm:29.963|locus:chr10A:1057455-1058956|Cluster_17464
AGACGGAGCAGAAGAACCACC
>smRNA|rpm:11.473|locus:chr15B:314900-317180|Cluster_52409
TACGGTCTGTTTGCAAATGT
>smRNA|rpm:5.159|locus:chr1B:3769654-3770765|Cluster_29859
TTCCTGAATCGTCTGAAGTGC
>smRNA|rpm:9.967|locus:chr7B:790508-793428|Cluster_41206
TGATCTTGAACTCGACGCAGA
>smRNA|rpm:5.861|locus:chr16A:968075-970348|Cluster_25594
TTCAGAAGACAAAACTCCGGT
>smRNA|rpm:14.012|locus:chr11A:677557-679417|Cluster_18959
TTCAGCTTCGGTAGACTTGA
>smRNA|rpm:9.286|locus:chr1A:5148917-5150922|Cluster_1795
TGGATTGTCGACTATGCCAGC
>smRNA|rpm:9.74|locus:chr6B:170930-173438|Cluster_39365
TCTCGATCTGTCAAAGAAACC
>smRNA|rpm:92.035|locus:chr15B:272952-273163|Cluster_52395
TGTCGACCTTCGGATGTAGTC
>smRNA|rpm:33.368|locus:chr8A:2385654-2388578|Cluster_14537
TTTTCGGATTTCATTTCTATG
>smRNA|rpm:17.148|locus:chr13A:2716763-2718476|Cluster_22577
AGACGTAGCCAGACTCTTGC
>smRNA|rpm:7.119|locus:chr8B:1123399-1123789|Cluster_43124
TGGTGGATGAATTGGACCAGA
>smRNA|rpm:14.362|locus:chr4B:1748096-1749118|Cluster_35312
TGCTCAGGGAATTCATGACT
>smRNA|rpm:151.775|locus:chr3A:896176-900217|Cluster_4709
AAAACGGCTCGTGGAACTCG
>smRNA|rpm:7.491|locus:chr4A:2509984-2511373|Cluster_7389
TTCTGTAGATCTTCGGCTCC
>smRNA|rpm:10.07|locus:chr11A:2001910-2002492|Cluster_19438
TCGTTCTATCGAAGGCTGGA
>smRNA|rpm:9.967|locus:chr13B:2532744-2534615|Cluster_50824
TAATGGTCTGGTTGAAAGATG
>smRNA|rpm:13.0|locus:chr6B:1649614-1652454|Cluster_39847
TGATCTGTAGGACTTGTCGC
>smRNA|rpm:6.892|locus:chr3A:5825041-5827296|Cluster_6414
TATGGACTCTTGACAACCAAG
>smRNA|rpm:10.05|locus:chr5B:3765202-3765468|Cluster_38089
TCAGTAGCTCTTATAGTTCTCT
>smRNA|rpm:15.662|locus:chr7A:2902675-2903925|Cluster_13106
TACGACAACCGACTCTGCCGG
>smRNA|rpm:5.138|locus:chr15B:3352079-3354225|Cluster_53410
TATCGGATCAAGTCGCGTGCT
>smRNA|rpm:20.677|locus:chr11B:4443115-4444846|Cluster_48410
TTCCGACTGAGCTTCTTGTCT
>smRNA|rpm:8.853|locus:chr10B:3368665-3370247|Cluster_46405
TAGATCGGATCTGTTTCGTTGC
>smRNA|rpm:7.057|locus:chr18B:550176-552016|Cluster_56779
AATCGGTCTGGAAGACAATCC
>smRNA|rpm:10.462|locus:chr13A:1174202-1175317|Cluster_22064
TTTTGCTCAATGGACTCTTCC
>smRNA|rpm:10.07|locus:chr4A:1620784-1621421|Cluster_7073
TGACGCTGTGGATGACTTCC
>smRNA|rpm:13.104|locus:chr18B:1883854-1887513|Cluster_57192
TCCGATCTTCGGGAGATAGCG
>smRNA|rpm:17.809|locus:chr14A:197520-198631|Cluster_22923
TTGCCGACTTGAATCTTGTTC
>smRNA|rpm:5.056|locus:chr1A:3790052-3790691|Cluster_1276
AGACTTTTTGGGGACGTGACC
>smRNA|rpm:145.11|locus:chr13B:1685750-1686525|Cluster_50508
TGAGCTTGTGTATGTAGTACC
>smRNA|rpm:8.172|locus:chr6A:5413956-5414288|Cluster_12069
GAGAACCGTAGGCTCGAAGA
>smRNA|rpm:45.151|locus:chr6A:2268803-2269220|Cluster_11041
CATGCCACTGTTGGGACACCA
>smRNA|rpm:948.207|locus:chr9B:3274642-3290085|Cluster_44759
TTTGAGTGACCTACTGACAAGT
>smRNA|rpm:23.979|locus:chr17B:2097962-2098635|Cluster_56329
CCCGGTCAAGGATCGATTCTCT
>smRNA|rpm:6.088|locus:chr7B:5089870-5091202|Cluster_42582
TATTACAATTGACGACTGCTGT
>smRNA|rpm:10.318|locus:chr1B:735574-735742|Cluster_28813
TATCTATGTAGCATCACTCTT
>smRNA|rpm:623.96|locus:chr15B:719914-720507|Cluster_52552
AAGGGGGGATGTATAACTGGC
>smRNA|rpm:13.145|locus:chr6A:1759094-1760023|Cluster_10943
CCTCCACTGGAACTGTGTTCT
>smRNA|rpm:15.869|locus:chr4A:5660514-5660908|Cluster_8386
CAAGATTAAAGACACTCTCC
>smRNA|rpm:10.194|locus:chr12B:1195585-1196809|Cluster_49024
TAGACTGGTAAGACGAGACT
>smRNA|rpm:8.44|locus:chr1B:119419-120301|Cluster_28571
AATTGGAACGTGTCAAGCTCT
>smRNA|rpm:19.336|locus:chr7A:4102302-4103121|Cluster_13461
TACGCTGTGGTTCGGAACTGC
>smRNA|rpm:5.551|locus:chr14A:171552-172757|Cluster_22914
TTCACTGATCGATTGGCGGTACT
>smRNA|rpm:14.259|locus:chr13B:148086-149150|Cluster_50005
TCCATCTGTAAAAACAACTTC
>smRNA|rpm:35.947|locus:chr4B:4392449-4395982|Cluster_36172
TCCAAACTGACTTCTGATCGA
>smRNA|rpm:7.47|locus:chr7B:376034-376512|Cluster_41049
TATCTATGTAGCATCACTCTT
>smRNA|rpm:34.111|locus:chr3A:1036958-1039219|Cluster_4758
TTTGATTTCTGAATTAACAAGG
>smRNA|rpm:25.898|locus:chr10B:565381-571450|Cluster_45541
TCTACTGTAAGCTTGCGCGT
>smRNA|rpm:11.638|locus:chr4B:234875-235202|Cluster_34819
CTGTGATTCCGGCTGAGGATTT
>smRNA|rpm:961.394|locus:chr1A:2364056-2388167|Cluster_801
AACTGATTTTGGAACTCACCA
>smRNA|rpm:14.074|locus:chr16A:864294-867349|Cluster_25551
TAGGATCTCTGAAGAAATTCTC
>smRNA|rpm:5.365|locus:chr16B:3880655-3882055|Cluster_54855
TTTCTCTGGAGAACTTTCGCCCAC
>smRNA|rpm:115.064|locus:chr2A:2275400-2280127|Cluster_3020
AATGTCGACTGGATCTCAGCC
>smRNA|rpm:10.173|locus:chr10B:391419-393805|Cluster_45473
TCCATCTTCTGAGTCATCTGA
>smRNA|rpm:56.604|locus:chr6B:2988275-2991937|Cluster_40157
TCTTGCGTTCTGTTTCTGCC
>smRNA|rpm:5.221|locus:chr8A:4020088-4021656|Cluster_15076
AAGGATTCGATAACTTGGACC
>smRNA|rpm:97.834|locus:chr1A:4884074-4886143|Cluster_1692
TGGACTATAGAATACAAATCT
>smRNA|rpm:21.275|locus:chr12A:252636-254452|Cluster_20378
TGGACTGATGTTTCTCATATC
>smRNA|rpm:6.768|locus:chr8A:3723723-3725182|Cluster_14981
CTCCGTTGGTCTTTTTCTGCT
>smRNA|rpm:482.275|locus:chr9B:1158034-1162885|Cluster_44130
TGCCGACTGGTTGATATTTCC
>smRNA|rpm:336.01|locus:chr16A:3318835-3319419|Cluster_26376
AGAGGTTATGTGATACAGATG
>smRNA|rpm:10.71|locus:chr1B:1051594-1053126|Cluster_28939
TGTAAGAATCAAGAGACTGGC
>smRNA|rpm:101.569|locus:chr12A:1642532-1643580|Cluster_20869
TCATTGGCTTCTGGACGAGA
>smRNA|rpm:8.502|locus:chr11A:2120236-2121813|Cluster_19477
TACGAACAAGATTGAGACTCT
>smRNA|rpm:6.397|locus:chr8A:4216058-4216543|Cluster_15145
AACGGCTCAAGAAAATCTTGC
>smRNA|rpm:6.191|locus:chr2B:2220511-2221002|Cluster_31725
CGTGCTTCTGATAACCCCTGG
>smRNA|rpm:21.626|locus:chr12A:2391151-2391509|Cluster_21122
ACTCGGATTCTTCTTTCTTGA
>smRNA|rpm:5.18|locus:chr3A:5944136-5945532|Cluster_6456
ATCTTCCGGATGATGATCCTC
>smRNA|rpm:26.434|locus:chr2A:5370786-5373178|Cluster_4185
TATCCTGACTTGAACTGCTGG
>smRNA|rpm:161.515|locus:chr3B:4146158-4150385|Cluster_34494
CGTCTGTCGCGATAGTGAGA
>smRNA|rpm:7.47|locus:chr2A:4238356-4240550|Cluster_3758
TTTGTCTGCAACACTCGGC
>smRNA|rpm:28.766|locus:chr16A:2647271-2649518|Cluster_26167
TTCTCGTCGATCTCAGGCTGG
>smRNA|rpm:8.977|locus:chr8A:3241989-3242718|Cluster_14814
TGATTGTGGACACTAATGTTT
>smRNA|rpm:12.65|locus:chr1B:4727007-4728660|Cluster_30215
TATGGAGATCTTCGACGTTGA
>smRNA|rpm:99.072|locus:chr9B:3006949-3010207|Cluster_44674
TGATAAGGATGTCAGACGCTG
>smRNA|rpm:5.51|locus:chr11A:1615970-1618085|Cluster_19277
TCGTGTCTTTGTTCTGAACTT
>smRNA|rpm:64.507|locus:chr16A:2652756-2655362|Cluster_26168
ATAACAACGTCTGGATGGTCC
>smRNA|rpm:14.239|locus:chr6B:424957-426568|Cluster_39449
TATGAACCGCATGGATGAACC
>smRNA|rpm:6.026|locus:chr1B:5725853-5728334|Cluster_30640
TTGCTGGTCTGGAGAATTCTCT
>smRNA|rpm:21.647|locus:chr18A:1019551-1020182|Cluster_27841
TAGGTCTAGTAGCTTCTTGCT
>smRNA|rpm:11.35|locus:chr13B:2380369-2381691|Cluster_50775
ACTGATAACGTCGAACTAGT
>smRNA|rpm:6.376|locus:chr18B:2395761-2398945|Cluster_57382
TCTGCGAACCTAGACTGAAGC
>smRNA|rpm:47.235|locus:chr15B:616959-619000|Cluster_52522
ATTCGATGTCTGTATATGTAC
>smRNA|rpm:14.878|locus:chr12A:3342610-3343589|Cluster_21487
ACCGACTGAGGATTGAACGGC
>smRNA|rpm:5.2|locus:chr12B:3275942-3277622|Cluster_49760
TACGAGCTGAAGGCGATGCC
>smRNA|rpm:11.185|locus:chr1B:4515303-4515715|Cluster_30135
TTCGATCCCGGCTCGGGGGACT
>smRNA|rpm:7.615|locus:chr16A:630644-631449|Cluster_25450
TAGTAAGGTACTGCATTCAGC
>smRNA|rpm:15.58|locus:chr18A:2211057-2213368|Cluster_28260
TAGCTCTGAAATGAAAAGATTC
>smRNA|rpm:16.364|locus:chr12A:965600-969332|Cluster_20621
TCTATCGGTCAATTAACTTAT
>smRNA|rpm:11.226|locus:chr4A:1615565-1616665|Cluster_7068
AATGGGCTGAATGTGTAGTTT
>smRNA|rpm:48.329|locus:chr9A:1285727-1289743|Cluster_15932
TCTCTTACGCTGATGAACTTC
>smRNA|rpm:24.515|locus:chr2A:1520667-1522728|Cluster_2751
AATATAGAGCGCTCTGACGTGT
>smRNA|rpm:19.707|locus:chr11A:827047-828067|Cluster_19004
TTGCGGAAGGGGCAGGGTCGGT
>smRNA|rpm:6.48|locus:chr4A:694252-696165|Cluster_6721
TGTGGACTGATCCCTGAAGATC
>smRNA|rpm:155.84|locus:chr14B:1287471-1287617|Cluster_51546
AGGGTAGCGTTAGTCATGTGGT
>smRNA|rpm:13.908|locus:chr18B:2355167-2357380|Cluster_57367
TCTTTGTAGAGTTGATCGACA
>smRNA|rpm:13.97|locus:chr15A:72286-75061|Cluster_24036
TCGGTCACGATCTCTACGATG
>smRNA|rpm:13.95|locus:chr3B:4709307-4711066|Cluster_34651
AAGTGATAAGGATCTAGTGA
>smRNA|rpm:10.297|locus:chr6B:1656008-1656361|Cluster_39850
ACGGAAACTTGCTGAACTCC
>smRNA|rpm:19.067|locus:chr15A:460499-463210|Cluster_24177
TCGACGTGTCCGATGCTGAC
>smRNA|rpm:18.758|locus:chr6B:4485298-4487131|Cluster_40636
AGGACTGATACTTCGACTGAC
>smRNA|rpm:9.761|locus:chr2A:1465118-1468131|Cluster_2735
AACAGATCTGTAATAAGCGC
>smRNA|rpm:8.296|locus:chr6B:4505841-4506431|Cluster_40646
CGGACAAATGGCAATCGGAGC
>smRNA|rpm:6.665|locus:chr13B:543261-544516|Cluster_50150
TTCCGGTCGTCGATATCGAT
>smRNA|rpm:9.575|locus:chr3A:1728655-1728919|Cluster_4934
TGAGCTTGTGTATGTAGTACC
>smRNA|rpm:32.852|locus:chr16B:3365498-3369912|Cluster_54707
TGATTTCGTAAACTTTGGAGA
>smRNA|rpm:52.311|locus:chr5A:850436-854279|Cluster_8820
TTCGGTGTCAATTTCTTTG
>smRNA|rpm:14.218|locus:chr13B:1175744-1177883|Cluster_50338
AGGATCGCTGCTACTCGTGC
>smRNA|rpm:209.844|locus:chr1B:3407022-3407769|Cluster_29714
AGGGTAGCGTTAGTCATGTGGT
>smRNA|rpm:20.863|locus:chr12A:2270190-2273680|Cluster_21075
TCCTCGGACATGTTGAACCG
>smRNA|rpm:43.128|locus:chr9B:4588361-4588582|Cluster_45183
TTGCTCTATCGGTAGTATCACT
>smRNA|rpm:8.337|locus:chr16A:628502-629259|Cluster_25447
ATGAGGACGAACTACTGGAGC
>smRNA|rpm:6.645|locus:chr16B:1707290-1709190|Cluster_54122
TGGAGCTGAAACTGATGTTGC
>smRNA|rpm:9.884|locus:chr9A:4011470-4012282|Cluster_16851
TGGGACTGGGAAACTCGAACC
>smRNA|rpm:21.461|locus:chr10A:953073-955382|Cluster_17434
TGTTTGGATTAGAGACGGT
>smRNA|rpm:12.98|locus:chr16B:4514551-4516714|Cluster_55112
TGACGATCTCAAACTCACTCG
>smRNA|rpm:15.167|locus:chr4B:5237772-5239722|Cluster_36416
TTCCGATGCGTTGTAGTCTGCG
>smRNA|rpm:10.524|locus:chr8B:311274-311680|Cluster_42842
TGTTGATGATAGCTGTTGAGC
>smRNA|rpm:10.504|locus:chr1B:2393555-2395498|Cluster_29326
TATTTGACTCCGACTGGAACC
>smRNA|rpm:20.017|locus:chr10B:4730909-4731161|Cluster_46838
TGGCATCGGCGGTGTTAACTCC
>smRNA|rpm:6.872|locus:chr11A:833314-835564|Cluster_19008
TTCCGGTCTGAAACCCTGTTTG
>smRNA|rpm:20.223|locus:chr17A:2554461-2557293|Cluster_27271
TTTCAAACAGCTCTCGAACGTG
>smRNA|rpm:12.196|locus:chr16A:2825407-2826130|Cluster_26228
CTTGCTCTTGAAATATTCGG
>smRNA|rpm:40.941|locus:chr4A:4413151-4416842|Cluster_7992
TCAATGGCTCGACGTGTTCTGC
>smRNA|rpm:22.348|locus:chr18B:2539453-2540757|Cluster_57433
TATCGGACGAAGCTGACGTTC
>smRNA|rpm:10.875|locus:chr9A:3696944-3698027|Cluster_16746
ATTTGCAGCTGCTTCTGAGC
>smRNA|rpm:6.191|locus:chr16B:234436-235279|Cluster_53536
AATCATCGTCGAATTTCCACC
>smRNA|rpm:14.94|locus:chr16A:1805443-1807211|Cluster_25876
CGGTGTAGATCTCGAAGAGTCT
>smRNA|rpm:34.193|locus:chr15B:274250-274525|Cluster_52396
CTTTCGAGCTGGTCCGCCTAT
>smRNA|rpm:15.208|locus:chr10B:3215909-3217413|Cluster_46355
TTTGTGTGAATTCGATTGAAG
>smRNA|rpm:265.746|locus:chr4A:5126787-5127888|Cluster_8210
TATCAACGTCGGTCCGAACC
>smRNA|rpm:33.719|locus:chr5B:6506481-6508384|Cluster_39037
TCTCGCAGTCGGACATTTGTG
>smRNA|rpm:5.881|locus:chr6A:2953223-2954475|Cluster_11204
TGAATGATCTGAACATTATC
>smRNA|rpm:6.315|locus:chr15A:829605-831006|Cluster_24293
TTGTTGACTTGTAGACTGGC
>smRNA|rpm:13.021|locus:chr17B:2787049-2789593|Cluster_56549
TTGTATCGAGCGACATGTGC
>smRNA|rpm:25.547|locus:chr16B:1449141-1450319|Cluster_54052
TAGCTTGGACTGTGTGGCCCA
>smRNA|rpm:10.111|locus:chr4A:311813-313205|Cluster_6592
TAAACGAGATTGCAGACCAGC
>smRNA|rpm:6.748|locus:chr17A:810027-810863|Cluster_26684
TGGGAAGAAGAACTCGTCGTG
>smRNA|rpm:16.343|locus:chr4B:1954023-1957789|Cluster_35421
AATTGGCGGAACTTTGGCAACC
>smRNA|rpm:9339.647|locus:chr5B:1128633-1129930|Cluster_37211
CTCCTTGAGTGATGTGAGCTCT
>smRNA|rpm:56.996|locus:chr9B:1260749-1264488|Cluster_44172
TCTCTTACGCTGATGAACTTC
>smRNA|rpm:6.748|locus:chr15A:724131-725451|Cluster_24256
GATGAATTGCCAGACGAGGA
>smRNA|rpm:9.018|locus:chr3B:167885-169955|Cluster_33095
TACTTGGAAAATTTTGGATACA
>smRNA|rpm:38.217|locus:chr4A:1507737-1509154|Cluster_7027
TCGACTTTTGAATCATCCGGA
>smRNA|rpm:5.675|locus:chr8B:1027632-1028256|Cluster_43089
TCGATCTGTGAAAGTTCTC
>smRNA|rpm:491.644|locus:chr5B:860074-860576|Cluster_37118
TCAGTAGCTCTTATAGTTCTCT
>smRNA|rpm:28.704|locus:chr8A:4452350-4454980|Cluster_15225
TTCCGATGCTGTCGACTATCC
>smRNA|rpm:949.982|locus:chr14A:1741405-1746301|Cluster_23504
TAATGAAGACTGATAAACCATC
>smRNA|rpm:11.246|locus:chr11A:3377372-3377691|Cluster_19869
TCCGTCTGATAGAAAGCTTTT
>smRNA|rpm:15.002|locus:chr13B:3231005-3233949|Cluster_51056
TCCTGACTGGAGATAAACTTC
>smRNA|rpm:6.108|locus:chr11B:2242510-2243797|Cluster_47653
TCAACCTTGGGAATGTCGAGC
>smRNA|rpm:12.567|locus:chr3B:1855707-1859055|Cluster_33616
TCGCTCTCGATCTAGAAATTCT
>smRNA|rpm:80.355|locus:chr6A:366880-367520|Cluster_10510
TTCGACTGTTAATCGTGTTGA
>smRNA|rpm:134.544|locus:chr4B:3480993-3488511|Cluster_35901
TTGCGGCTGGATATTATAGTTC
>smRNA|rpm:19.047|locus:chr8A:619193-622277|Cluster_13981
CAGGCTTTGGTACTCCCGGA
>smRNA|rpm:23.298|locus:chr14A:1117891-1121076|Cluster_23240
TACCCGAATCGTAGACGACG
>smRNA|rpm:11.391|locus:chr17A:1208006-1209831|Cluster_26811
TGGCTGTATGAAGACTCTAC
>smRNA|rpm:961.394|locus:chr11B:790952-796151|Cluster_47207
TTCAGAATCTCTAAACTCGG
>smRNA|rpm:7.883|locus:chr4A:5344258-5345496|Cluster_8286
AGGACTCCATCTTCTGAGTGA
>smRNA|rpm:10.854|locus:chr16B:3882144-3883947|Cluster_54856
TGGGTTTTTTTTTGTAGTGT
>smRNA|rpm:9.534|locus:chr8A:3180312-3182151|Cluster_14783
AGGATTTGTTCTTGAACGTC
>smRNA|rpm:24.268|locus:chr6B:4040772-4044951|Cluster_40491
TGACTGATTTGCTTATTTGGC
>smRNA|rpm:11.927|locus:chr4A:1618852-1619782|Cluster_7070
CCGTCGATCGTTCGTGCTGTC
>smRNA|rpm:149.01|locus:chr4B:1071458-1077753|Cluster_35081
TGACGCTTGGATCTTTGTTGA
>smRNA|rpm:10.937|locus:chr14B:1235060-1236399|Cluster_51528
TCTAGCAACTTCGAACGAACT
>smRNA|rpm:52.951|locus:chr17B:2345950-2346712|Cluster_56423
TCTGTTGACTTGCTTGTAGA
>smRNA|rpm:8.213|locus:chr4B:1750285-1750708|Cluster_35315
ACTTGATTTGGACGTAGTTCT
>smRNA|rpm:21.131|locus:chr16B:5166433-5170091|Cluster_55369
TACGGTCTTGATGGAACTCG
>smRNA|rpm:6.294|locus:chr10A:1145905-1146529|Cluster_17491
TCCTGTCGATGATCTTTGCGA
>smRNA|rpm:53.137|locus:chr17A:2562924-2564060|Cluster_27277
ACAAGACATGGAACGAGATCC
>smRNA|rpm:44.016|locus:chr6A:3376311-3378622|Cluster_11313
TCTTGCGTTCTGTTTCTGCC
>smRNA|rpm:73.401|locus:chr4B:2667077-2670388|Cluster_35664
TTCACGATCGTCAACAAGGA
>smRNA|rpm:25.629|locus:chr7A:1246383-1249189|Cluster_12516
TCTAATCGTTCTAACAACTCTT
>smRNA|rpm:19.563|locus:chr9A:3533000-3534522|Cluster_16701
TCGATGTACTCTTCTCTGTCT
>smRNA|rpm:60.235|locus:chr15B:800986-804869|Cluster_52596
ATGAAGAACTCAATGACGGT
>smRNA|rpm:18.717|locus:chr11B:647365-650370|Cluster_47158
AGTGACGACTGTTTGAGAAAC
>smRNA|rpm:9.224|locus:chr7B:519010-520909|Cluster_41096
CATGCGTCGAAGGTGCTCTTC
>smRNA|rpm:16.983|locus:chr13B:1999215-2000690|Cluster_50608
AGTGTGCGGACGTGAATGCCT
>smRNA|rpm:6.232|locus:chr3B:4077260-4078758|Cluster_34470
TCTCCGAGCTCAATAGACTGA
>smRNA|rpm:7.429|locus:chr5B:6820040-6821216|Cluster_39128
TCCGGATCATCTTCAGACATGA
>smRNA|rpm:5.716|locus:chr1A:1388564-1389118|Cluster_488
TGCTGATCTTTCTCGTGAACT
>smRNA|rpm:20.099|locus:chr11A:2254612-2257618|Cluster_19527
AGGATACTTCTAAACTATGGA
>smRNA|rpm:6.686|locus:chr1A:3786497-3788506|Cluster_1274
AAACGATCTTAAGCTGCTGA
>smRNA|rpm:10.359|locus:chr6A:4022078-4024636|Cluster_11542
AGGAGAAGATGAATCTGTGGC
>smRNA|rpm:27.817|locus:chr10B:759457-761204|Cluster_45599
TATCCGTCGATCTGAGACTCT
>smRNA|rpm:5.757|locus:chr4B:3700108-3701206|Cluster_35972
TGCTCGCTCCGATCGTCGTT
>smRNA|rpm:8.915|locus:chr1A:3264314-3266168|Cluster_1104
AAGGAAGATCTCTTAAGCTCG
>smRNA|rpm:10.111|locus:chr6A:2822100-2822327|Cluster_11162
TTCGGAACAGACGAGGACAGC
>smRNA|rpm:203.694|locus:chr4B:2530712-2532853|Cluster_35605
TTCTAGTCTGGTCAGGAGTATC
>smRNA|rpm:22.018|locus:chr7A:617540-619386|Cluster_12301
ATGGGCAAGAAGACTCAGTCC
>smRNA|rpm:6.665|locus:chr4B:3277748-3279930|Cluster_35843
TCCGAGCCTGAACGTAGACT
>smRNA|rpm:27.404|locus:chr6B:1678809-1681412|Cluster_39860
TTGCGATTTGTAGTAAGATGC
>smRNA|rpm:75.134|locus:chr14A:271000-271270|Cluster_22954
CTTGGGTTGAACAGGAGGACT
>smRNA|rpm:6.459|locus:chr4B:4488589-4488692|Cluster_36194
CACTTTTTGCTGATAGCTCA
>smRNA|rpm:7.842|locus:chr3A:2619548-2619985|Cluster_5271
TCGAGACGATAGACGCAATTCT
>smRNA|rpm:121.565|locus:chr12A:2732119-2732359|Cluster_21229
AGGGTAGCGCTAGTCATGTG
>smRNA|rpm:28.415|locus:chr8A:861013-865291|Cluster_14063
TCGAGTAGGCCTGATACGTCT
>smRNA|rpm:9.884|locus:chr4B:896448-897179|Cluster_35027
TCTCAAATCGTCTTATCTCTCT
>smRNA|rpm:5.448|locus:chr7B:3675360-3676938|Cluster_42097
TGGACTTGGACAATCGCTCC
>smRNA|rpm:75.939|locus:chr12B:237446-240580|Cluster_48677
CTTCGACCGAGCCTGATAGC
>smRNA|rpm:10.524|locus:chr13A:3531632-3533508|Cluster_22828
TGGACATCGGACGATCGTGCT
>smRNA|rpm:11.081|locus:chr8A:2174437-2176392|Cluster_14470
TCCGATTAGATCTGCTTGTTTT
>smRNA|rpm:40.466|locus:chr10B:3982908-3985282|Cluster_46589
TTCAGCGGATCTCGTGCTCG
>smRNA|rpm:93.851|locus:chr13B:1812245-1814934|Cluster_50540
TCGACTGAGTGATCTATTATTC
>smRNA|rpm:13.62|locus:chr1B:2435184-2435404|Cluster_29342
TAATTCGGACGAATCTGCAA
>smRNA|rpm:20.677|locus:chr1B:4829857-4833995|Cluster_30263
TGGATTACGAACCTCGAGAGT
>smRNA|rpm:27.714|locus:chr5A:4175709-4178406|Cluster_9856
TCGGTTTTGAGAATTTTCTTT
>smRNA|rpm:15.064|locus:chr4B:3237689-3238688|Cluster_35832
TCGACAGGAGTAGAATCGATCC
>smRNA|rpm:109.286|locus:chr12A:1643839-1645738|Cluster_20870
ATGATACAGTACTGTCGAGC
>smRNA|rpm:26.372|locus:chr15A:2230535-2230751|Cluster_24764
TTCTTTGTGACCTATTCTGC
>smRNA|rpm:30.169|locus:chr5B:3185118-3186347|Cluster_37927
ATGGATAATGGAAGGACAGA
>smRNA|rpm:67.19|locus:chr7B:4846076-4851180|Cluster_42492
AACGCGCGATCTTCAACCTCT
>smRNA|rpm:6.088|locus:chr15A:239888-239977|Cluster_24091
ACTCTCGCCGATCGTCCCCTTG
>smRNA|rpm:11.969|locus:chr7B:322757-324425|Cluster_41030
TCTTTGACTTGATTCTTTTCT
>smRNA|rpm:11.742|locus:chr4B:2566254-2568328|Cluster_35618
TTAGGAATCTCTGGTACC
>smRNA|rpm:8.708|locus:chr1A:3270251-3273173|Cluster_1107
TTGAAAGACTTGTGGAGGACC
>smRNA|rpm:21.874|locus:chr10A:2591069-2594561|Cluster_18031
TACTGTATCCAGAGACGAGC
>smRNA|rpm:5.902|locus:chr6B:2745750-2746761|Cluster_40075
TATCAATGATTCTAGAATCTTCT
>smRNA|rpm:34.4|locus:chr5A:2199134-2200906|Cluster_9289
TCTGACTACAAACTTGGGATC
>smRNA|rpm:11.473|locus:chr18A:2572684-2575051|Cluster_28398
CGATTCTAGTTAACTCGGTTACG
>smRNA|rpm:8.564|locus:chr7B:440804-443735|Cluster_41069
TATGTCTACTTAATCTTTGT
>smRNA|rpm:127.817|locus:chr18B:1525394-1529426|Cluster_57072
TACGATTTTTGGATACTTCTT
>smRNA|rpm:40.425|locus:chr5A:265785-269496|Cluster_8621
TTGATCAAGAACTTACAATTTT
>smRNA|rpm:21.853|locus:chr9B:175610-177508|Cluster_43781
TGATTGACTGGGAAGACTTGT
>smRNA|rpm:43.644|locus:chr2A:5684402-5684721|Cluster_4280
TTCCGCTTGGACGAGGTACATGTT
>smRNA|rpm:6.707|locus:chr6A:3482034-3483251|Cluster_11344
TTCAAAAGTGAGAATGCGACGT
>smRNA|rpm:19.418|locus:chr17B:1807161-1810151|Cluster_56252
TAAGAACTCTAATCGTCCCTCT
>smRNA|rpm:21.213|locus:chr13A:2762972-2765667|Cluster_22597
TGGACTGGAAGACAAGAGAGC
>smRNA|rpm:5.819|locus:chr11A:1036445-1037382|Cluster_19076
TGATTTGTAGGGCATCCATC
>smRNA|rpm:7.161|locus:chr18A:2303286-2304618|Cluster_28294
TTTCCGAGCTGACTAGTACC
>smRNA|rpm:78.725|locus:chr16B:2638655-2641853|Cluster_54473
ATAACAACGTCTGGATGGTCC
>smRNA|rpm:5.53|locus:chr3A:55564-57505|Cluster_4468
TTTGCACGTGACTACGAATGG
>smRNA|rpm:6.088|locus:chr11A:2257729-2259672|Cluster_19528
GGAACAGACTGTCCGAGAGAAC
>smRNA|rpm:7.8|locus:chr2B:148636-150385|Cluster_30965
TGGAAATGAATGTTTGAAACC
>smRNA|rpm:5.468|locus:chr14B:382509-383348|Cluster_51239
TGAAATTAGATGCGAATGAGC
>smRNA|rpm:8.275|locus:chr2A:1468792-1470178|Cluster_2737
TCGACTAGGGTTGTATAATCT
>smRNA|rpm:5.861|locus:chr2B:696778-698123|Cluster_31152
TTCAGTTGGAGCATGGAGAGC
>smRNA|rpm:63.455|locus:chr16B:728266-731540|Cluster_53747
TGTGGATCTGAGCCTTTGTTTC
>smRNA|rpm:62.402|locus:chr9A:3012815-3013719|Cluster_16498
AGGGTAGCGTTAGTCATGTGGT
>smRNA|rpm:19.79|locus:tig00001289:49100-50168|Cluster_58445
TACCGATCTCGGCTTGCTTGG
>smRNA|rpm:12.608|locus:chr2B:3223279-3223852|Cluster_32049
TGATGGAAGAATAAGAATTC
>smRNA|rpm:7.47|locus:chr11A:679658-681016|Cluster_18960
TTCATGTCCTCTGAATGAGC
>smRNA|rpm:5.572|locus:chr6A:3550647-3552655|Cluster_11372
TTCTACTCAACTGTGATCTGGT
>smRNA|rpm:11.061|locus:chr2A:3988627-3990620|Cluster_3670
TCTTCGATCGCTCGAGCGGC
>smRNA|rpm:6.768|locus:chr7A:2532712-2533567|Cluster_12966
TTCAACATCTTTTGGACCGACC
>smRNA|rpm:23.525|locus:chr11B:2301014-2304869|Cluster_47679
TCACGACTGAAGTAGAGCAGC
>smRNA|rpm:13.847|locus:chr9A:4012397-4014493|Cluster_16852
TCACGATCTGAACAGTTGCC
>smRNA|rpm:58.419|locus:chr2B:2662753-2663022|Cluster_31880
TATCTATGTAGCATCACTCTT
>smRNA|rpm:54.519|locus:chr15A:489557-492595|Cluster_24189
TTCTGACAGTTGACACATGC
>smRNA|rpm:8.234|locus:chr6B:5113531-5114002|Cluster_40852
AAGGACAGCTTCCGGATCTCC
>smRNA|rpm:27.982|locus:chr6B:4074364-4075866|Cluster_40503
CACTAGGGAACTCATTAGGGACT
>smRNA|rpm:11.081|locus:chr10B:3107138-3110292|Cluster_46296
TTTAGTAGATCTGTTATCCCGC
>smRNA|rpm:10.483|locus:chr8A:2124697-2126872|Cluster_14454
TGCGGCTGATGTGGATCTTGC
>smRNA|rpm:6.624|locus:chr17A:391037-392351|Cluster_26533
ATCTGACTTGGAATCATTCA
>smRNA|rpm:15.312|locus:chr15B:64513-67731|Cluster_52321
TTTCCGATCACGGTCTCGATCT
>smRNA|rpm:28.147|locus:chr5B:3883159-3887208|Cluster_38140
TTGGATCTAAACGAAGCTTTT
>smRNA|rpm:13.62|locus:chr8B:112441-113210|Cluster_42784
AAGATGTGTCAGGAAGCTGGA
>smRNA|rpm:5.51|locus:chr6B:750522-751140|Cluster_39507
TGATGTCGACGATGAAGAGG
>smRNA|rpm:5.468|locus:chr5A:2581916-2583791|Cluster_9445
TAGATTGATCTGCTGACTTAC
>smRNA|rpm:5.014|locus:chr3A:4238899-4239687|Cluster_5790
TCTGACTGACTGAAACAAATTC
>smRNA|rpm:22.142|locus:chr11A:2000825-2001826|Cluster_19437
TTTCGGTTTAGTAGGATTTACT
>smRNA|rpm:6.583|locus:chr7A:5028701-5029881|Cluster_13741
CCGGAAAACAAGCGAAAGAGC
>smRNA|rpm:375.321|locus:chr6A:4171371-4172155|Cluster_11618
TCGATATGTGCTCAGAATACC
>smRNA|rpm:10.111|locus:chr9B:3930685-3930906|Cluster_44996
TGTCTGGTCGACTCTGCTACC
>smRNA|rpm:6.046|locus:chr3A:5582343-5583813|Cluster_6324
AACAGATTATTGGTGTGGAGCC
>smRNA|rpm:6.872|locus:chr4A:2128035-2130075|Cluster_7239
CCGTGGACGAAGATGCAAGGC
>smRNA|rpm:11.886|locus:chr1B:4207132-4209106|Cluster_30016
TGCAAGTCCGATTGGTAGAGG
>smRNA|rpm:22.266|locus:chr13B:1609417-1611240|Cluster_50487
TGAGTTCGATCGTCTTTTGATT
>smRNA|rpm:5.984|locus:chr4B:3113649-3114535|Cluster_35793
TCAAAGACGGAGAACGTGAGCC
>smRNA|rpm:12.939|locus:chr12A:3927610-3928033|Cluster_21674
AAGGGGGGATGTATAACTGGC
>smRNA|rpm:12.175|locus:chr2A:5999998-6000445|Cluster_4415
ATTAATCACTCGTCGTCTAGC
>smRNA|rpm:7.594|locus:chr5A:1558177-1558865|Cluster_9061
TCGACTTGGAGAATGAATCCC
>smRNA|rpm:11.515|locus:chr9A:130319-131161|Cluster_15491
TCTTTCTGCTGCTTCTGAGC
>smRNA|rpm:115.539|locus:chr4B:5497597-5500250|Cluster_36510
TGGACTGAGTGAATGATCATC
>smRNA|rpm:156.624|locus:chr10A:3026900-3031581|Cluster_18195
TCGTGACTATCTCGAGACTAT
>smRNA|rpm:5.922|locus:chr10B:712947-713799|Cluster_45585
TTCGGCTCGTCGTACATGATC
>smRNA|rpm:8.13|locus:chr4A:1509247-1509693|Cluster_7028
TGCTCAGGGAATTCATGACC
>smRNA|rpm:137.846|locus:chr10B:971757-975895|Cluster_45669
TTGTACAGAAGCTGAGACGG
>smRNA|rpm:55.365|locus:chr3A:3297963-3304739|Cluster_5458
TTCGACTGTTAATCGTGTTGA
>smRNA|rpm:15.312|locus:chr2B:5414573-5416372|Cluster_32793
TTGATGATCTCCTGTTTTGA
>smRNA|rpm:19.666|locus:chr7A:985672-988712|Cluster_12424
TTTTGTGCTTCTGAATAAGG
>smRNA|rpm:12.753|locus:chr8B:2097618-2099208|Cluster_43499
AACTGTATCGACCGAATCCTGC
>smRNA|rpm:696.184|locus:chr3A:3321190-3321794|Cluster_5472
AGGGTAGCGTTAGTCATGTGGT
>smRNA|rpm:613.002|locus:chr18A:2819452-2830196|Cluster_28494
ACAGGACTCTACAAGCAATTGT
>smRNA|rpm:22.101|locus:chr11B:2844545-2846684|Cluster_47834
TGGACACCGCTTCTTAACCGG
>smRNA|rpm:5.902|locus:chr18A:1772717-1773563|Cluster_28082
TTTCCGATTCGATTGACTCC
>smRNA|rpm:8.316|locus:chr9B:347421-348350|Cluster_43843
TGATGCAGAATTTGATTGACT
>smRNA|rpm:22.596|locus:chr15A:823383-827863|Cluster_24290
AGGTGCTGAATGCTCGATAGC
>smRNA|rpm:17.375|locus:chr15A:1865846-1866518|Cluster_24660
TGAGACTGGAGCAGCAAATCC
>smRNA|rpm:82.089|locus:chr3A:5218696-5223087|Cluster_6181
ACTCGGTCGACGATCTTCTCT
>smRNA|rpm:7.635|locus:chr10A:4037414-4039152|Cluster_18510
TCTTCGGGCCAAGACTCTCGG
>smRNA|rpm:7.924|locus:chr11B:141751-143716|Cluster_46966
TTGTGCTTTGACGACTCTTC
>smRNA|rpm:8.296|locus:chr1A:2746900-2748106|Cluster_901
TTCGCTATAGTCATCTGATTT
>smRNA|rpm:34.523|locus:chr1A:2806486-2809270|Cluster_925
TGGTGGCTCTATCTGAAACAGC
>smRNA|rpm:37.062|locus:chr5B:2243608-2247203|Cluster_37654
TGAAGACTGCGGAAGAAGCC
>smRNA|rpm:11.907|locus:chr5A:1680243-1681541|Cluster_9106
TCAGGACGTGGACTATCCGGT
>smRNA|rpm:10.091|locus:chr10B:3056283-3056932|Cluster_46270
AATTTCCGTAGAATGCTCTTC
>smRNA|rpm:6.48|locus:chr6B:2528332-2529553|Cluster_40000
TTGGAATTCTAGCTGCGCAACT
>smRNA|rpm:9.203|locus:chr8A:1041325-1042268|Cluster_14113
ACCCGTCAGAAATCAGACCCTCT
>smRNA|rpm:10.173|locus:chr5A:1557167-1558077|Cluster_9060
AATCAGATTGTGGAGCTCTCC
>smRNA|rpm:7.47|locus:chr5A:2654311-2655813|Cluster_9476
TCTTGGCAAACTCGTATG
>smRNA|rpm:1964.987|locus:chr13B:2789764-2790214|Cluster_50902
TCGATTCCCGTACTCGGAACCA
>smRNA|rpm:27.383|locus:chr16A:979053-981225|Cluster_25603
AATGTGAGGCTGCTCGATGGC
>smRNA|rpm:15.559|locus:chr5A:5234460-5237641|Cluster_10303
ACTGGAAAACATAAACTCGTCC
>smRNA|rpm:6.149|locus:chr4A:1621717-1622528|Cluster_7075
AATTCCGGTGAGACAGCTCT
>smRNA|rpm:106.418|locus:chr15A:1533863-1537466|Cluster_24553
TCTTTAGACTCTTCAGACATGA
>smRNA|rpm:5.345|locus:chr4A:48922-51097|Cluster_6507
AGGATTGGCACGACTAAAGGGC
>smRNA|rpm:79.034|locus:chr3B:1744501-1745782|Cluster_33572
TTCGATCCCGGCTCGGGGGACCA
>smRNA|rpm:19.439|locus:chr4B:5438634-5441700|Cluster_36488
TGCTGCTCTTTCGGATATGA
>smRNA|rpm:5.159|locus:chr2A:4103747-4104285|Cluster_3724
TCTGGAACGTGGCTTGATGGA
>smRNA|rpm:7.078|locus:chr2B:5758459-5760183|Cluster_32916
TCGGCACGACTCTATTGAGACCAGACT
>smRNA|rpm:61.123|locus:chr17B:1028505-1032594|Cluster_55998
TTTCGATCAGGATCAACTCCC
>smRNA|rpm:8.44|locus:chr6B:193527-195103|Cluster_39374
TGTGTCTGCAGTCGATTCTCGC
>smRNA|rpm:13.248|locus:tig00001174:63613-65621|Cluster_58074
TGCTCATGTAGACTTATCTTG
>smRNA|rpm:19.769|locus:chr11A:1793269-1795484|Cluster_19363
AGGACATTTGGACGGAGGACT
>smRNA|rpm:47.503|locus:chr5A:3221006-3221630|Cluster_9633
TCGACTCCCGTATTCGGAAT
>smRNA|rpm:18.51|locus:chr8A:3665502-3666068|Cluster_14957
TTCAGGCCACTGTTGGGACACCA
>smRNA|rpm:20.058|locus:chr6B:2072027-2076067|Cluster_39929
TTGACTGAGCCTGAACATCTC
>smRNA|rpm:17.767|locus:chr8A:1104524-1105992|Cluster_14127
AATGTCCAGACTTCGCTTGA
>smRNA|rpm:94.491|locus:chr16A:3124787-3125470|Cluster_26318
TACTTGGTAGATCTGAAATCC
>smRNA|rpm:22.947|locus:chr5B:2550738-2555444|Cluster_37745
TTCTCGTCGTAAAGTTCCGCT
>smRNA|rpm:8.275|locus:chr16B:4232657-4234752|Cluster_55019
TGGCCGATCTGTTGAAGTCATT
>smRNA|rpm:38.939|locus:chr4B:5784802-5789855|Cluster_36627
AGTGTATCCGTCTTAGGCTCA
>smRNA|rpm:27.734|locus:chr12B:1485123-1485420|Cluster_49171
TTGACTAGCTCTCGATTAATGC
>smRNA|rpm:11.04|locus:chr16B:529902-531882|Cluster_53670
TATCTTCAAGACGAACTTCGA
>smRNA|rpm:58.007|locus:chr15A:1869610-1870958|Cluster_24663
TCCCAGATTGTGGTCACTTCT
>smRNA|rpm:31.552|locus:chr3B:4589154-4591990|Cluster_34611
ATAGATCCGCTGTATATCTGC
>smRNA|rpm:5.159|locus:chr1A:2533842-2534130|Cluster_862
TTTTGGGAGAAAATGCAGAC
>smRNA|rpm:36.319|locus:chr9B:3931489-3934324|Cluster_44998
AAGGCTTCGATCTCTGAAGA
>smRNA|rpm:9.657|locus:chr15B:2817118-2818586|Cluster_53223
TTCTGGACAGATGAGCTGGC
>smRNA|rpm:19.315|locus:chr10A:4444543-4446902|Cluster_18637
GATGCGGATTGACTGGGTAGC
>smRNA|rpm:36.401|locus:chr4A:564185-566478|Cluster_6688
ATCTTGTGTCGATGATTGTGA
>smRNA|rpm:11.019|locus:chr12A:1441639-1443237|Cluster_20792
TTTAGTGGTCTGAATCAACTTC
>smRNA|rpm:7.305|locus:chr5B:7215671-7217033|Cluster_39286
TAGATCTGTCGCTCTTGGACGC
>smRNA|rpm:28.539|locus:chr3A:2758200-2760264|Cluster_5311
TAATGTGGAAGGTACTGATT
>smRNA|rpm:5.18|locus:chr12B:3362896-3363092|Cluster_49798
TCGGATGATTAATGTTGGGA
>smRNA|rpm:91.787|locus:chr2B:2727967-2728170|Cluster_31900
AGGGTAGCGTTAGTCATGTGGT
>smRNA|rpm:5.757|locus:chr1A:5178171-5179887|Cluster_1805
TACGATCTTTCGGCACACTTAG
>smRNA|rpm:28.415|locus:chr11A:488122-489934|Cluster_18884
TCGACTCCAGGAATCTGATGG
>smRNA|rpm:257.203|locus:chr7A:1845401-1848861|Cluster_12724
AGGGTAGCGCTAGTCATGTG
>smRNA|rpm:8.873|locus:chr1A:3042765-3044200|Cluster_1019
AGGCCGATGGTAGAGATTCT
>smRNA|rpm:5.634|locus:chr13A:2267463-2270274|Cluster_22399
ACAAAGCCTCTGGACATAGG
>smRNA|rpm:10.586|locus:chr1A:4439420-4441170|Cluster_1512
TGGATTACGAACCTCGAGAGT
>smRNA|rpm:7.429|locus:chr1A:3391179-3392293|Cluster_1152
TGACCGAAGCTCTGGAAGTGGA
>smRNA|rpm:5.159|locus:chr8A:3586644-3588355|Cluster_14929
CTCGGATCGAGTTCCATTCTCT
>smRNA|rpm:16.343|locus:chr15B:3344616-3346056|Cluster_53406
ACTCGGTCTGATATCGGTCC
>smRNA|rpm:14.94|locus:chr4A:4067252-4069859|Cluster_7903
TAGATGTGCGAGTCCGACGAGC
>smRNA|rpm:86.339|locus:chr15A:819711-821401|Cluster_24288
TTCTTTGTGACCTATTCTGC
>smRNA|rpm:21.482|locus:chr7A:1488690-1491141|Cluster_12597
TCAACTCTGATGATCATCGTC
>smRNA|rpm:51.032|locus:chr12A:2082264-2083840|Cluster_21018
TTCCGCTGGACAAGGTACACGT
>smRNA|rpm:12.237|locus:chr5B:3851389-3853203|Cluster_38133
TGCTTTTTTCGTCTCTAGAACG
>smRNA|rpm:41.106|locus:chr2B:230940-234707|Cluster_31007
TGGACGACTGTGAATCATTCC
>smRNA|rpm:9.472|locus:chr18A:995485-997568|Cluster_27835
TGTGGATGTGAGTAGAAGTG
>smRNA|rpm:6.5|locus:chr4A:4171596-4172480|Cluster_7913
TTTGGACGTCTCGTCGAATGCG
>smRNA|rpm:12.34|locus:chr1B:5091945-5092274|Cluster_30381
TCGACTCCCGTATTCGGAAA
>smRNA|rpm:7.057|locus:chr16A:1066628-1067356|Cluster_25642
TTGGGACAGAAGTTAGACACC
>smRNA|rpm:5.489|locus:chr17B:2473238-2475518|Cluster_56465
TTTGTTGAAGTGGCTCGATGA
>smRNA|rpm:22.41|locus:chr16A:815975-817875|Cluster_25523
TAGGGCTACCTTGAATCGAGT
>smRNA|rpm:38.857|locus:chr17B:2096628-2097862|Cluster_56328
AACGCATCAATCGACTGGAAC
>smRNA|rpm:874.868|locus:chr15B:964136-967092|Cluster_52639
TTGGTATTTGATAGTAGGACT
>smRNA|rpm:34.565|locus:chr3B:129852-131228|Cluster_33082
CGGCTGGAAGGAGACTTAGT
>smRNA|rpm:9.059|locus:chr9B:2953580-2955195|Cluster_44656
AAGGTTGGACTGCTACCGCC
>smRNA|rpm:9.472|locus:chr3B:1519810-1521673|Cluster_33521
TCTCTGTCGCACTGCACGATG
>smRNA|rpm:9.389|locus:chr16B:2876631-2877716|Cluster_54550
TTTCTTCGTCGTTGGCACTAG
>smRNA|rpm:39.125|locus:chr5A:2193163-2196700|Cluster_9287
TAAAGATCTCGATATAACTGTG
>smRNA|rpm:7.553|locus:chr9B:2106028-2107094|Cluster_44400
TCTGTGGACTCCTGCTGAGTGC
>smRNA|rpm:10.215|locus:chr2B:5756777-5758366|Cluster_32915
CGTGGTTTCCGTAGTAGAAGA
>smRNA|rpm:6.624|locus:chr13B:3192343-3192618|Cluster_51039
CATTGGTCTCGAAGATTTCT
>smRNA|rpm:7.305|locus:chr6A:3632128-3633547|Cluster_11405
TTGTAGATCTTCATTTTTTGA
>smRNA|rpm:12.072|locus:chr1A:4933495-4935668|Cluster_1709
TGACTGCGGTTCATTCTTTGC
>smRNA|rpm:20.471|locus:chr3B:1383008-1383924|Cluster_33496
AATGTACTGTCGAATGCGGC
>smRNA|rpm:33.677|locus:chr2B:5712465-5714780|Cluster_32889
AAAGACGATCTCTTGGAACAG
>smRNA|rpm:153.983|locus:chr6B:4066200-4067518|Cluster_40498
TGAATGAATGACTGGAAAATTC
>smRNA|rpm:5.076|locus:chr18A:148356-149758|Cluster_27559
TTACGATTGCTGGCTATTGC
>smRNA|rpm:6.81|locus:chr5B:864123-866006|Cluster_37122
AATGACTGAGAGCTTGTGGT
>smRNA|rpm:11.659|locus:chr5A:423469-425850|Cluster_8687
TATCTGTTTGGATTTGCTCTAC
>smRNA|rpm:27.198|locus:chr17B:753086-757063|Cluster_55911
TCTCCATCGTTGAATTGTCGGC
>smRNA|rpm:8.832|locus:chr1A:481616-482393|Cluster_162
GACAACTCGTCCGACAATGAACT
>smRNA|rpm:29.365|locus:chr1B:5199088-5200911|Cluster_30427
TCGGCTACATATCTCTCTAAGC
>smRNA|rpm:6.335|locus:chr2B:213388-214402|Cluster_31002
TACGAATGGAGAAAAATGACT
>smRNA|rpm:9.781|locus:chr5B:4820092-4822683|Cluster_38476
TAGAGATCTCAAGAACAAACCG
>smRNA|rpm:22.637|locus:chr10B:3361448-3363854|Cluster_46401
TGAAAGTGGCTAGTGAATCCT
>smRNA|rpm:8.77|locus:chr13B:2669548-2670721|Cluster_50868
TCTCGAACGTGTAGCGGTCT
>smRNA|rpm:43.397|locus:chr12A:2391889-2392868|Cluster_21124
TGGAAATGTCTTCGGCTCTGA
>smRNA|rpm:11.886|locus:chr15A:326597-327936|Cluster_24130
TTGGGAGCTCTCGAGACTTGT
>smRNA|rpm:18.407|locus:chr15A:2191137-2193886|Cluster_24756
TTAACTCGATTGGACTGATG
>smRNA|rpm:10.235|locus:chr10A:2782496-2783303|Cluster_18123
TACAGGAAATAATTCAGACGG
>smRNA|rpm:58.935|locus:chr1B:5571322-5571865|Cluster_30572
AGGGTACATATGAAAACTGGC
>smRNA|rpm:14.424|locus:chr4B:470204-473052|Cluster_34905
TACTTGGGAACATTGAACTCA
>smRNA|rpm:13.908|locus:chr6A:189135-191801|Cluster_10455
TTTTCGTTGGATCTGAACATCC
>smRNA|rpm:10.297|locus:chr1B:2296339-2297852|Cluster_29307
AGAAACGACTCTTGTGGAATTG
>smRNA|rpm:11.577|locus:chr5A:2624661-2627665|Cluster_9464
TTGGAGTTAGTGCTGACT
>smRNA|rpm:10.524|locus:chr1B:5780884-5782241|Cluster_30657
TCGGTCTTAATGATATCATTC
>smRNA|rpm:71.379|locus:chr6A:2820624-2821920|Cluster_11161
TGCGATGTTGACTTTGGAGA
>smRNA|rpm:16.075|locus:chr1A:5898371-5898460|Cluster_2088
TCGACTCACTGTTGAGGCACA
>smRNA|rpm:10.38|locus:chr9B:4938469-4940508|Cluster_45292
TCTGCCAGCTGAATCTAGAGC
>smRNA|rpm:5.675|locus:chr16B:4302900-4303171|Cluster_55046
TGAGCTTGTGTATGTAGTACC
>smRNA|rpm:27.425|locus:chr12B:1262027-1265589|Cluster_49070
TTCGGTCTTAGGTGAAAATAT
>smRNA|rpm:5.902|locus:chr1A:2166398-2166765|Cluster_723
TATCTTACAAGTTAGACTGTG
>smRNA|rpm:5.84|locus:chr16B:1451001-1451107|Cluster_54054
TCGGTGTCGAATGTAGTTGC
>smRNA|rpm:27.714|locus:chr7B:3383850-3384239|Cluster_42019
TATCTATGTAGCATCACTCTT
>smRNA|rpm:5.386|locus:chr4A:844918-845688|Cluster_6774
ATCTTTGAGGATGAGCCTGA
>smRNA|rpm:9.142|locus:chr6A:2836974-2839066|Cluster_11167
AACATCTGCGGAACTCACTGC
>smRNA|rpm:5.902|locus:chr3B:898940-899348|Cluster_33348
AACGGACTCTGACCTGGAAGTC
>smRNA|rpm:102.435|locus:chr2A:5304559-5306584|Cluster_4162
TTCCGCTTGGACGAGGTACATG
>smRNA|rpm:7.656|locus:chr9A:216109-217579|Cluster_15517
TCGAGACTTGTGCCGAAGCGT
>smRNA|rpm:14.92|locus:chr5B:866208-866785|Cluster_37123
AGGAATCAAGACTCTGGAGGA
>smRNA|rpm:8.296|locus:chr1A:3516542-3517933|Cluster_1197
TTAACGGCTTCCAGAACGGA
>smRNA|rpm:160.174|locus:chr16B:371013-371800|Cluster_53609
TGTTGATGAAAAGAAGGACATA
>smRNA|rpm:12.092|locus:chr1A:3313072-3315398|Cluster_1117
TCTCTTCATCTCTCTCTGTTGA
>smRNA|rpm:41.003|locus:chr4A:5832477-5835444|Cluster_8473
TGCTCGATCCAGATCTCTTGA
>smRNA|rpm:21.461|locus:chr5B:2248123-2250106|Cluster_37656
TCGTAAGTCTTGAATTCGTCA
>smRNA|rpm:6.273|locus:chr4B:1549581-1550992|Cluster_35227
TATCCGACCAATAATAACTCT
>smRNA|rpm:6.088|locus:chr7B:1104200-1104911|Cluster_41306
TGACCGATTGATGCTCGATGA
>smRNA|rpm:28.539|locus:chr11A:1714124-1715925|Cluster_19329
TTGACTCTGAATAGCATGATG
>smRNA|rpm:8.502|locus:chr10A:169681-172391|Cluster_17185
ATGGATTTTGCAACTCAGACT
>smRNA|rpm:7.532|locus:chr7B:218478-220653|Cluster_40993
TGGTTCTGAGAGATCTTCTTGT
>smRNA|rpm:25.279|locus:chr1B:3667543-3671519|Cluster_29813
TAACGATCGATCTTGAACGAGT
>smRNA|rpm:6.81|locus:chr12B:278511-279066|Cluster_48693
ATATCTTTGGAGAATTCGAA
>smRNA|rpm:11.226|locus:chr2A:4495802-4497595|Cluster_3876
AAAAAAGATTGAGCCGATC
>smRNA|rpm:81.181|locus:chr16B:1186817-1189203|Cluster_53951
TTCGATCTGGATCTCACCGAC
>smRNA|rpm:22.947|locus:chr6B:2742090-2743565|Cluster_40072
AGGTGATGTCGACGAAAGGAC
>smRNA|rpm:6.108|locus:chr10A:3966565-3967142|Cluster_18495
TGTAAGATTGACTGGAATGGC
>smRNA|rpm:14.94|locus:chr2A:5616222-5619356|Cluster_4257
TATTGATTTGTGCTTTGGTAAC
>smRNA|rpm:10.689|locus:chr10B:1749205-1751809|Cluster_45792
TCTAGGAGTTGGACAAATTCT
>smRNA|rpm:8.564|locus:chr1A:5354007-5356269|Cluster_1876
TCCGATCAAGAACCTGGCTTC
>smRNA|rpm:25.898|locus:chr16B:4314862-4317093|Cluster_55052
AATCTTTGATGAACATTCTGA
>smRNA|rpm:9.864|locus:chr4B:3787623-3789201|Cluster_35999
TCTTGGATCCGTTGGTCGTGT
>smRNA|rpm:10.689|locus:chr8A:3595955-3598113|Cluster_14933
TTGGAGCTCATGGGACTCATG
>smRNA|rpm:65.25|locus:chr17A:2395325-2395440|Cluster_27174
CGATCTGATAGCCTTGTGGC
>smRNA|rpm:25.918|locus:chr1B:4039091-4041109|Cluster_29952
CCTCTAACTCGTCGTCTCTTGTTCAG
>smRNA|rpm:51.156|locus:chr13A:249902-252612|Cluster_21791
TCTCCACTCGTCTTGGATTGG
>smRNA|rpm:81.098|locus:chr4A:1085706-1089129|Cluster_6866
TTCTAGATCGACTGTTCCGGT
>smRNA|rpm:15.951|locus:chr12B:2254961-2258760|Cluster_49391
TCGATACTTGGCTCATGATCA
>smRNA|rpm:12.031|locus:chr3B:4238243-4242010|Cluster_34520
TTGAGACGTGTTTGCGCTGG
>smRNA|rpm:18.407|locus:chr18A:2209668-2210880|Cluster_28259
AATGATGTGGTGCTCAAAGCC
>smRNA|rpm:12.505|locus:chr4A:601669-603327|Cluster_6700
TCCTTGGACGCCGAATTGTAGA
>smRNA|rpm:24.804|locus:chr5A:3265519-3267116|Cluster_9642
TTCCGTCGTTTGCGCTCTGC
>smRNA|rpm:13.64|locus:chr1A:1820726-1821405|Cluster_615
AAGTAGAGCTTGTATTTGGT
>smRNA|rpm:26.001|locus:chr6A:5361205-5362955|Cluster_12042
TGCGATTGGATCTGTCTTTGC
>smRNA|rpm:144.119|locus:chr4A:391276-395853|Cluster_6620
TGTTGTTGCATCTGATCAAGT
>smRNA|rpm:89.125|locus:chr11B:4453120-4453918|Cluster_48413
TAAGAACTTTTCTGATGGGT
>smRNA|rpm:56.335|locus:chr10B:4731315-4731570|Cluster_46839
CACTGATTGGACTTGACGCC
>smRNA|rpm:69.563|locus:chr5B:652500-653918|Cluster_37036
ATTGGACTTCTTTGGATTGGA
>smRNA|rpm:88.259|locus:chr17A:2145528-2149939|Cluster_27108
TTCATGATCTGGACTTGCTTC
>smRNA|rpm:8.502|locus:chr15A:457563-459068|Cluster_24176
TGAACGATCTGAACATTTTCC
>smRNA|rpm:5.365|locus:chr5A:4253773-4255395|Cluster_9863
TTTGGAAAGCTTTGATCGGGA
>smRNA|rpm:5.757|locus:chr3A:5077149-5078034|Cluster_6113
AACGGCTTGAATTATGAATCT
>smRNA|rpm:11.473|locus:chr5A:192526-193948|Cluster_8594
TGGACGTACTCTAGATAAGCGT
>smRNA|rpm:7.759|locus:chr16B:586471-587620|Cluster_53697
CCTTCGATCACTTTGACCTCC
>smRNA|rpm:26.785|locus:chr9B:3188111-3191336|Cluster_44733
ATCGATGTAGCTACAATTCT
>smRNA|rpm:58.358|locus:chr1A:4699100-4700529|Cluster_1610
TTCTGCTTGATTTCTGTTGC
>smRNA|rpm:13.331|locus:chr6A:1252156-1253878|Cluster_10746
CGTGTACATCCAAAACCTGA
>smRNA|rpm:10.442|locus:chr16B:595704-598041|Cluster_53701
TGACTGATCTGATAACCGACG
>smRNA|rpm:16.034|locus:chr3B:4670894-4672350|Cluster_34639
ATTATCGACCTGAACTAGTTC
>smRNA|rpm:95.192|locus:chr15B:1440400-1444679|Cluster_52824
TCTTTAGACTCTTCAGACATGA
>smRNA|rpm:8.894|locus:chr9A:3717043-3717258|Cluster_16757
TTTACGAATCGTCGAGTTAGA
>smRNA|rpm:29.261|locus:chr7B:4851272-4853224|Cluster_42493
CGGAAAAGACTGTCTAGCTCC
>smRNA|rpm:6.356|locus:chr8A:2004338-2006614|Cluster_14411
TGATGATCTCTCTGACTGGTT
>smRNA|rpm:9.203|locus:chr1B:853763-855164|Cluster_28858
TCGAATCTGTGGTGCTCCTTC
>smRNA|rpm:477.137|locus:chr5B:2851043-2854159|Cluster_37804
TTTGAAGAACTCCTCGAGAAGG
>smRNA|rpm:56.17|locus:chr11B:2558370-2558620|Cluster_47755
TTCTTTGTGACCTATTCTGT
>smRNA|rpm:11.267|locus:chr15A:3348001-3349585|Cluster_25160
ATGTGTGGATTGAGGATGCC
>smRNA|rpm:33.327|locus:chr11A:3567398-3568264|Cluster_19960
TGCGGTCGGTCTTTGACAAGT
>smRNA|rpm:17.891|locus:chr2A:259773-260395|Cluster_2290
CTGACTGCAGTGTTTTCGGC
>smRNA|rpm:6.108|locus:chr5A:2590831-2592170|Cluster_9449
ACATTGACGATGTGACTGGC
>smRNA|rpm:10.834|locus:chr11B:1169918-1171907|Cluster_47319
TGATCTGAGAATTCTGTTCT
>smRNA|rpm:20.821|locus:chr7B:5177110-5177518|Cluster_42617
AAGGGGGGATGTATAACTGGC
>smRNA|rpm:7.14|locus:chr7A:1348147-1349451|Cluster_12549
TACGACTGTCCAAGATGGC
>smRNA|rpm:68.18|locus:chr11A:931860-933479|Cluster_19038
TTTGGATCACTGGACAACTTCC
>smRNA|rpm:71.048|locus:chr17B:2344965-2345821|Cluster_56422
TGGATCTGAAAACTTTGAATTC
>smRNA|rpm:60.132|locus:chr10A:2807472-2809418|Cluster_18131
TAGTGCTACTTTGAAATTCGT
>smRNA|rpm:7.326|locus:chr3A:3934051-3935306|Cluster_5701
TTCTGTCGGATCTTCAATTGA
>smRNA|rpm:11.35|locus:chr11A:927602-928245|Cluster_19036
AGGTGAAGTAGAATGGCAGC
>smRNA|rpm:18.242|locus:chr2A:2441518-2445252|Cluster_3073
TGATCTCTGCATACAAATCGG
>smRNA|rpm:12.134|locus:chr8B:1235564-1237315|Cluster_43157
AATCTGAATCTGTTACTCTTC
>smRNA|rpm:6.005|locus:chr5A:2811550-2811857|Cluster_9528
TGTCTCTACGATGATCTCTTC
>smRNA|rpm:5.468|locus:chr13A:254928-256058|Cluster_21793
TGACTGCTTGACTGAACTCAGC
>smRNA|rpm:20.409|locus:chr13B:2906426-2907469|Cluster_50941
TTTCCTGACTGGTTGAATCC
>smRNA|rpm:97.318|locus:chr15A:1867350-1868968|Cluster_24662
AATGGACGTATCTGCTCAAATC
>smRNA|rpm:5.427|locus:chr17B:1472503-1473355|Cluster_56143
TCTATCCGTCTTCACTTCTGG
>smRNA|rpm:6.5|locus:chr8A:389261-390950|Cluster_13905
TCGGCCAGATCTTTGTACCCT
>smRNA|rpm:9.761|locus:chr13A:1613251-1613379|Cluster_22173
TTCTTTGTGACCTATTCTGC
>smRNA|rpm:679.841|locus:chr15A:3383483-3388006|Cluster_25172
TGATCTGGCTAGAAGAACTTC
>smRNA|rpm:10.607|locus:chr12B:1849674-1852007|Cluster_49266
GCTTTGTCTGACTGGGTTGC
>smRNA|rpm:9.678|locus:chr5B:2397061-2397907|Cluster_37692
TACAGTATCTATGTAGCATCACT
>smRNA|rpm:13.702|locus:chr17B:372123-373883|Cluster_55786
AAAGTCTGCAAGAAGATTCTGC
>smRNA|rpm:5.2|locus:chr11A:1476851-1477105|Cluster_19225
TCATGTATTTTCCCTCTTATGC
>smRNA|rpm:5.695|locus:chr6B:3187482-3187905|Cluster_40218
TAGGAAAAGTAGTCGGTAGC
>smRNA|rpm:7.449|locus:chr11B:4831936-4832774|Cluster_48520
TACTTTTGATCGTAATGCAGT
>smRNA|rpm:5.18|locus:chr3A:298128-298485|Cluster_4552
TATCGTGCTTGCTCGACTGACA
>smRNA|rpm:5.386|locus:chr16B:4045711-4047197|Cluster_54934
CGCGAGAAGCTGCAGAAGAAGC
>smRNA|rpm:13.434|locus:chr3B:2379781-2380594|Cluster_33848
TGACGTGTGGAATCGATTTCG
>smRNA|rpm:9.554|locus:chr6B:2628123-2628322|Cluster_40036
TGCGATGTTGACTTTGGAGA
>smRNA|rpm:5.035|locus:chr1A:131768-132704|Cluster_54
TTGTTCGACTGGTTCCTGCT
>smRNA|rpm:5.984|locus:chr6A:4742486-4743594|Cluster_11819
AACAGACGAAGATCGGGACT
>smRNA|rpm:9.245|locus:chr7B:3960146-3962157|Cluster_42197
TCCGATCTCGGGCTTTCATCC
>smRNA|rpm:5.84|locus:chr13B:2419652-2421263|Cluster_50798
ACGACTTCGAGGAACACGTGA
>smRNA|rpm:17.128|locus:chr8B:110382-110976|Cluster_42781
ATGACATATCTGAAGATCTCT
>smRNA|rpm:51.053|locus:chr6A:1806241-1808805|Cluster_10954
TTGCGATTTGTAGTAAGATGC
>smRNA|rpm:69.067|locus:chr6B:1551142-1555511|Cluster_39811
AATTCGACTGTCTAAAATTCATT
>smRNA|rpm:7.945|locus:chr14B:204022-206364|Cluster_51165
TAGAGATTTCGTTGACTGCG
>smRNA|rpm:20.099|locus:chr1A:2602374-2605467|Cluster_877
TTCTAGAGCTCTATGAGGACT
>smRNA|rpm:10.091|locus:chr10A:3734582-3735727|Cluster_18427
CGACATTTGGAATAAACAGC
>smRNA|rpm:31.222|locus:chr7A:4318478-4321940|Cluster_13527
AACAGATCTGACTTGAAAACT
>smRNA|rpm:67.933|locus:chr13A:2159757-2162457|Cluster_22354
TCTCGATGATCTGAATAATTTC
>smRNA|rpm:49.319|locus:chr7A:176395-179576|Cluster_12173
TAATGCTGGATACGTAGAGTCC
>smRNA|rpm:5.468|locus:chr13B:312891-314542|Cluster_50080
TGAATCGACTGGATACCTTCT
>smRNA|rpm:34.193|locus:chr18A:1366992-1369214|Cluster_27950
TCTGGAAAGTGGAACCGATTCC
>smRNA|rpm:5.2|locus:chr17A:2708530-2709692|Cluster_27328
TGCTCGAGTGGAACGTGATCT
>smRNA|rpm:25.402|locus:chr4B:183943-184471|Cluster_34801
AAGGGGGGATGTATAACTGGC
>smRNA|rpm:12.423|locus:chr2A:3705320-3707518|Cluster_3559
TACGGATTGGCTCAATATGACC
>smRNA|rpm:7.759|locus:chr12B:148751-149130|Cluster_48643
TGACTGGGAACTTTTGAAGA
>smRNA|rpm:7.099|locus:chr10B:3110433-3112053|Cluster_46297
TAGACTATCTGGCTCTCTCC
>smRNA|rpm:123.442|locus:chr17A:1127930-1132323|Cluster_26785
CTCAATGAGATCGTGAAT
>smRNA|rpm:5.345|locus:chr5B:312445-313676|Cluster_36917
TTGGAAAGATTTTGTACAACA
>smRNA|rpm:15.58|locus:chr2A:2025987-2028556|Cluster_2936
TTGAACTGCAGGATGTCCGC
>smRNA|rpm:18.655|locus:chr4A:1218347-1219718|Cluster_6900
TCTGTCTGCTCTGATCACTGC
>smRNA|rpm:5.902|locus:chr1A:4401578-4403514|Cluster_1497
AAACATGATGAAGGAGAACA
>smRNA|rpm:9.41|locus:chr11A:1138717-1139817|Cluster_19115
TATGGACGACGATGAACT
>smRNA|rpm:7.718|locus:chr6A:4290801-4291314|Cluster_11664
TTGGATGCTAGTGTGCTGCT
>smRNA|rpm:222.638|locus:chr4B:1525720-1525943|Cluster_35218
TTGACGTGCTCAACCTGAATG
>smRNA|rpm:5.014|locus:chr8A:2218064-2218567|Cluster_14479
AGTGCGTTCGACTGTACGGC
>smRNA|rpm:6.108|locus:chr16A:1068532-1070147|Cluster_25644
ATCAGAGCTGTAGGTACGGT
>smRNA|rpm:6.892|locus:chr2A:228392-229582|Cluster_2272
TCGAACGTCTGTTGGGTTGT
>smRNA|rpm:9.203|locus:chr13B:181119-181992|Cluster_50023
GACGGGACTGAGGAGTCTA
>smRNA|rpm:7.346|locus:chr5B:6615486-6617100|Cluster_39067
GACGAACTGATGGCTGTCGA
>smRNA|rpm:6.149|locus:chr1A:4860445-4861446|Cluster_1682
TCCGATCCGGTCTCAGTTCT
>smRNA|rpm:81.965|locus:chr4B:2260041-2263339|Cluster_35515
TTTTTCCGTCTCTGTAGACTTG
>smRNA|rpm:12.835|locus:chr6A:3184806-3185582|Cluster_11248
TTGAATCTGCTGTTGAGGAC
>smRNA|rpm:6.459|locus:chr3B:3808750-3811228|Cluster_34355
AACGGTTATGGAAGGTTTCTT
>smRNA|rpm:55.035|locus:chr16A:1441554-1443202|Cluster_25798
TCGGTGTCGAATGTAGTTGC
>smRNA|rpm:5.427|locus:chr1A:4838313-4838708|Cluster_1675
TCGTGTTAATCGGCTGCTCAGC
>smRNA|rpm:89.043|locus:chr4B:6181503-6185039|Cluster_36768
TCCGATCTGATTTCTCTTGC
>smRNA|rpm:11.865|locus:chr15A:1654951-1655274|Cluster_24604
TCCGTCTGATAGAAAGCTTTT
>smRNA|rpm:17.148|locus:chr6A:796478-798329|Cluster_10603
TTCGACTAGGATCACTGTCT
>smRNA|rpm:22.679|locus:chr10B:820958-822298|Cluster_45624
AAGATGATCGAGATGCTCCT
>smRNA|rpm:45.151|locus:chr17A:3071473-3071819|Cluster_27455
TTCCGATGGACGAGGTACGTGT
>smRNA|rpm:6.335|locus:chr3A:529643-530387|Cluster_4620
CCGGACTCCTCTAATACATCC
>smRNA|rpm:11.143|locus:chr12B:279163-279749|Cluster_48694
AGAAGGCTAACGAACTGAAGA
>smRNA|rpm:11.391|locus:chr16B:3131356-3134550|Cluster_54637
TGGACTGTTATTTTTGGCTGC
>smRNA|rpm:23.256|locus:chr17B:1487202-1489838|Cluster_56152
AAGATACTCTGGAATACATTCC
>smRNA|rpm:65.332|locus:chr1A:1260277-1261394|Cluster_445
TCCCAGTCAGGGCAGTACTTGG
>smRNA|rpm:12.113|locus:chr18B:2538484-2539334|Cluster_57432
AATGGGAACAACATGTCGGC
>smRNA|rpm:6.686|locus:chr16A:2579988-2581729|Cluster_26148
TTGAGGCAACAATGATGACGT
>smRNA|rpm:37.908|locus:chr1B:734808-735042|Cluster_28811
AAATGAGGATTTATAACTGGA
>smRNA|rpm:18.655|locus:chr2B:5751573-5753022|Cluster_32911
CGGACAACGTCGATCGCAGA
>smRNA|rpm:9.988|locus:chr10B:4447504-4450650|Cluster_46756
TCTTCGGGCCAAGACTCTCGG
>smRNA|rpm:5.035|locus:chr8A:2949651-2951055|Cluster_14720
TGAAGAACGTGACAAGGAGA
>smRNA|rpm:44.098|locus:chr3A:4456949-4462474|Cluster_5878
TGTCCGATCTCTGTCCGATCT
>smRNA|rpm:10.215|locus:chr7A:4546106-4546420|Cluster_13593
AAGACTGAACTCCTTTTCTGGC
>smRNA|rpm:69.274|locus:chr14B:1510436-1513921|Cluster_51605
TGTGAACTGACTGTGACGGT
>smRNA|rpm:130.706|locus:chr9A:2314611-2317562|Cluster_16267
TGAGAGACTGAAAGAAATTTC
>smRNA|rpm:6.356|locus:chr3A:5920639-5922500|Cluster_6450
ATATGTGACGGGATTGTACC
>smRNA|rpm:2138.615|locus:chr3A:3519251-3523121|Cluster_5546
TTCGATCCCGGCTCGGGGGACCA
>smRNA|rpm:27.404|locus:chr6B:964857-967582|Cluster_39575
TCCATCGGAATGAACATCTCC
>smRNA|rpm:16.158|locus:chr8B:198148-201045|Cluster_42800
TGTGTCCGATCGAACGAATTTC
>smRNA|rpm:9.348|locus:chr12A:137721-140046|Cluster_20332
CGCCGTAGGATGTCGACTTCC
>smRNA|rpm:9.988|locus:chr1B:4452939-4454447|Cluster_30110
TGTCCGGTAACTTGAAGAGC
>smRNA|rpm:58.069|locus:chr16B:4317200-4320161|Cluster_55053
AGGCCACTGTTGGGACACCA
>smRNA|rpm:5.097|locus:chr6B:4507286-4508446|Cluster_40649
CCAACAAATGACTGTTCTGC
>smRNA|rpm:7.161|locus:chr9A:4489911-4491442|Cluster_16997
ATCTGTTGAATCGAATGATGC
>smRNA|rpm:15.704|locus:chr3A:912893-913889|Cluster_4718
TAACGGACTCGTCAAGAAGG
>smRNA|rpm:15.208|locus:chr14A:1713441-1714608|Cluster_23493
TGTGTGTGTGGGATCTGCTCC
>smRNA|rpm:15.828|locus:chr11A:3115041-3117315|Cluster_19781
AAGTGAAACTGAACAGACGG
>smRNA|rpm:8.997|locus:chr5B:4351060-4352598|Cluster_38339
TTGTGTGACGATCTCTTGCC
>smRNA|rpm:11.164|locus:chr14A:1726912-1728750|Cluster_23499
TGGGGACGGACTTACAAAACT
>smRNA|rpm:13.578|locus:chr6B:4342397-4344556|Cluster_40604
TGTAGCTAGACGTAAAATTCT
>smRNA|rpm:781.327|locus:chr16B:2461169-2463071|Cluster_54416
TTTTTTTCTTGGAAGTGCTCT
>smRNA|rpm:83.616|locus:chr1B:4747996-4751823|Cluster_30224
TCTGGAATGGAATGAATCTCC
>smRNA|rpm:16.323|locus:chr8B:2536953-2540999|Cluster_43633
TACGATTTGTGTTTTAATGCTC
>smRNA|rpm:20.099|locus:chr18B:210510-212642|Cluster_56656
TACCGACTGTTTAAAAGATTC
>smRNA|rpm:17.499|locus:chr11A:981204-981471|Cluster_19060
TTCCGATGGACAAGGTACGTGT
>smRNA|rpm:20.986|locus:chr9B:2569350-2572130|Cluster_44568
AACCGACTGTTTGTCTTGTGC
>smRNA|rpm:24.969|locus:chr5A:5294679-5296884|Cluster_10317
TGGACTAGAATTGAAAAATTGT
>smRNA|rpm:6.541|locus:chr14B:1667670-1667918|Cluster_51645
TCAGTAGCTCTTATAGTTCTCT
>smRNA|rpm:28.333|locus:chr6A:390607-391018|Cluster_10521
CAATGAGGAATGACACTGGT
>smRNA|rpm:35.596|locus:chr1B:2433781-2434668|Cluster_29340
GATGACCGAGATCGCTGAGA
>smRNA|rpm:67.933|locus:chr17A:2565624-2566802|Cluster_27280
AACGCATCAATCGACTGGAAC
>smRNA|rpm:39.786|locus:chr11A:2920692-2922548|Cluster_19730
TCGACTAGTTCTCTTTTGGGC
>smRNA|rpm:98.989|locus:chr16B:898442-900993|Cluster_53826
TGTGTCGCAACTCGAGCCGTG
>smRNA|rpm:6.108|locus:chr3B:185941-186625|Cluster_33102
TGACTGCTCTGGTGAAGATCC
>smRNA|rpm:8.791|locus:chr2B:2187180-2188654|Cluster_31707
TTCTAACGTCAGACGCGACC
>smRNA|rpm:9.162|locus:chr1A:1319028-1319930|Cluster_471
ACGATGACGCTAGCTATCTCT
>smRNA|rpm:11.391|locus:chr16B:4742725-4745396|Cluster_55219
TCGGTTTGCGAACTTCACGTGC
>smRNA|rpm:5.056|locus:chr12B:1197653-1198276|Cluster_49026
TCTTGGACTACATTCTCGGCT
>smRNA|rpm:11.391|locus:chr6B:2626775-2627480|Cluster_40033
AACTCGGGAGGAAATGGACC
>smRNA|rpm:17.582|locus:chr3A:3968015-3969879|Cluster_5712
TCCGGACAACTCGCAAAAGCG
>smRNA|rpm:5.221|locus:chr14B:1028475-1030256|Cluster_51473
TAGTAACGAATCTCCTGTAGG
>smRNA|rpm:9.719|locus:chr3B:4483083-4485881|Cluster_34580
CGGACGAGTATGCAGAAACA
>smRNA|rpm:21.152|locus:chr4A:1915548-1920401|Cluster_7181
TGAAGCTCAGATCTGTAGATC
>smRNA|rpm:53.405|locus:chr3A:429382-431990|Cluster_4584
TACTCTTCTGACATTGACTGA
>smRNA|rpm:6.954|locus:chr1A:2751583-2752326|Cluster_910
TTCTGTAACTCGATCGCGACT
>smRNA|rpm:12.196|locus:chr16A:2893145-2896075|Cluster_26256
TCTACGGATCAACGGACTAGT
>smRNA|rpm:16.405|locus:chr12A:614278-616198|Cluster_20520
TTTGATTTACAGGATTGGAGT
>smRNA|rpm:25.898|locus:chr3B:4381156-4383925|Cluster_34563
TCTGCTTACGATCTGGACTTGC
>smRNA|rpm:13.516|locus:chr6B:92151-93891|Cluster_39344
AATTCGTACGATCTTGCTGA
>smRNA|rpm:13.289|locus:chr17A:219693-221240|Cluster_26486
TGACCGAGACTTCCGAGCGATC
>smRNA|rpm:11.762|locus:chr12A:2753274-2754567|Cluster_21236
AGACGTAGTGAACTTTTGACT
>smRNA|rpm:89.167|locus:chr11A:4196898-4197477|Cluster_20155
AGGGACACGATCTTATTGTTA
>smRNA|rpm:133.863|locus:chr15B:3227143-3230283|Cluster_53372
TTCCGACCTTGCTAGACACTT
>smRNA|rpm:615.272|locus:chr12B:1489250-1493168|Cluster_49175
TTGGATCTGTTACATTGTTGC
>smRNA|rpm:8.44|locus:chr6B:2658748-2661345|Cluster_40049
AACATCTGCGGAACTCACTGC
>smRNA|rpm:191.251|locus:chr18A:2164931-2168033|Cluster_28245
TTCAGATCGCGGCGGATAGTCT
>smRNA|rpm:38.135|locus:chr11A:1598047-1598538|Cluster_19273
TGCATTTGAGTGGAGGAAGGA
>smRNA|rpm:5.613|locus:chr6A:2432963-2434468|Cluster_11083
TCTTCAACTTTCGATCCTGC
>smRNA|rpm:12.031|locus:chr12B:1653670-1656505|Cluster_49222
TCCGATCGTCTTCGTCTGGG
>smRNA|rpm:6.418|locus:chr4B:567001-567178|Cluster_34930
CGATCCGTCTTTGTGAGTCT
>smRNA|rpm:12.299|locus:chr17B:678911-680443|Cluster_55882
AGGATGAATGGACTAGGTTCC
>smRNA|rpm:13.372|locus:chr11A:2079838-2082592|Cluster_19456
TAACGATCTTGTTTCGGTAGA
>smRNA|rpm:21.11|locus:chr7B:2815044-2817707|Cluster_41849
TACTACATATCGTGCGACTTGT
>smRNA|rpm:6.48|locus:chr17A:142111-142708|Cluster_26446
TCGAAGTAGATATTCCTGTCT
>smRNA|rpm:6.17|locus:chr10B:3206883-3208818|Cluster_46349
TGACAAGATCTTTGAGCAGA
>smRNA|rpm:8.11|locus:chr3A:5595661-5597241|Cluster_6333
TCCGAAATCAATGACTCTGTG
>smRNA|rpm:19.397|locus:chr7B:4758728-4759642|Cluster_42459
TCGACTCCCGTATTCGGAAA
>smRNA|rpm:12.794|locus:chr4A:633951-636233|Cluster_6707
ACTTTCTCTCAGTGGAGCTCT
>smRNA|rpm:17.912|locus:chr18A:1040145-1041446|Cluster_27851
TATGTGATGTCGGGCTCCCG
>smRNA|rpm:46.843|locus:chr10A:2151651-2151920|Cluster_17913
TTCAGCTGGACTGGACAGACC
>smRNA|rpm:5.902|locus:chr6B:4007698-4007905|Cluster_40482
AACAAGTATTTTGAATCCTCT
>smRNA|rpm:10.173|locus:chr17A:1742148-1744470|Cluster_26965
TCTGGCTCAAGACTTGTGGC
>smRNA|rpm:59.431|locus:chr16A:2122087-2122613|Cluster_25963
TAGGTCTAGTAGCTTCTTGCT
>smRNA|rpm:684.236|locus:chr10A:4460450-4462069|Cluster_18647
AGGGTAGCGTTAGTCATGTGGT
>smRNA|rpm:199.567|locus:chr12B:1598912-1602129|Cluster_49211
ACAACGAGTCTCTGTAACCTGC
>smRNA|rpm:5.881|locus:chr2A:4732711-4733575|Cluster_3965
TTTGTCTAGATCTGATGAAATC
>smRNA|rpm:7.676|locus:chr3A:1444504-1444768|Cluster_4869
TTCCGATGGACGAGGTACATGT
>smRNA|rpm:90.446|locus:chr16B:5273504-5278942|Cluster_55415
TCATCGATCTTCGACGCTGGA
>smRNA|rpm:43.211|locus:chr16B:2575554-2577198|Cluster_54459
TCAAACATCTTCATAACTCTGG
>smRNA|rpm:16.674|locus:chr17A:2011108-2012939|Cluster_27055
TAAGACTGTTGTCTCCCACC
>smRNA|rpm:5.303|locus:chr7B:2758991-2759508|Cluster_41835
ACGATGATCTGGATGGGAACT
>smRNA|rpm:8.11|locus:chr3B:3059911-3060721|Cluster_34087
TACAGAATCGACGAACGACT
>smRNA|rpm:10.215|locus:chr11A:828153-828979|Cluster_19005
TTTCCGATGACTGTTATCCAC
>smRNA|rpm:10.359|locus:chr5B:357838-360598|Cluster_36929
TTTTGTTCTGTAGATGTCTGC
>smRNA|rpm:1532.526|locus:chr6A:2396351-2397442|Cluster_11068
TTTCTGCAAGGACTGAGTCTC
>smRNA|rpm:1334.961|locus:chr1B:5391321-5392111|Cluster_30498
TTCGGAGTGTTGCACGTTAATC
>smRNA|rpm:19.48|locus:chr6A:772816-775871|Cluster_10600
TAAAGATCTCGATATAACTGTG
>smRNA|rpm:8.048|locus:chr18B:1902951-1904322|Cluster_57198
TTTAGACGAAACACTTGTGC
>smRNA|rpm:17.643|locus:chr16A:2199588-2202138|Cluster_25986
TCAATCTGTGACTTATGTCC
>smRNA|rpm:15.25|locus:chr3A:27291-28719|Cluster_4458
TCGGAATCCCTGAGACTAGA
>smRNA|rpm:88.114|locus:chr15B:2018287-2019188|Cluster_52984
TAGGTCTAGTAGCTTCTTGCT
>smRNA|rpm:10.958|locus:chr9A:3531680-3532070|Cluster_16698
ACCAGATCGAGACTACCTCT
>smRNA|rpm:10.4|locus:chr11B:1593009-1594534|Cluster_47436
CAGCCGATGTAGAATCTATCT
>smRNA|rpm:16.426|locus:chr15B:536084-537801|Cluster_52490
AAGACATGGAACATCGAGCT
>smRNA|rpm:7.635|locus:chr12B:2573382-2575240|Cluster_49477
TTCTCACAAAGTGAGAGGACTG
>smRNA|rpm:10.813|locus:chr4B:2902373-2904037|Cluster_35749
CACGGATCTGAACACGGAAC
>smRNA|rpm:5.056|locus:chr2A:239450-241354|Cluster_2278
TAGGATATCGGAACAGGACA
>smRNA|rpm:306.377|locus:chr5A:4350205-4350748|Cluster_9901
AGGGTAGCGTTAGTCATGTGGT
>smRNA|rpm:6.83|locus:chr12B:3323028-3324509|Cluster_49782
TGTCTCAATGATCTGATCTTC
>smRNA|rpm:82.604|locus:chr16B:2932624-2936319|Cluster_54571
TGACTGGACGATTTGTAAGC
>smRNA|rpm:26.682|locus:chr18A:2208063-2209467|Cluster_28257
TGACTCTCGTTGGATGACTTG
>smRNA|rpm:902.83|locus:chr11A:2639409-2639528|Cluster_19636
TCGACTCCCGTATTCGGAAC
>smRNA|rpm:5.345|locus:chr8A:320003-321468|Cluster_13885
TTTGTCCGGTCTTTACTGAGA
>smRNA|rpm:6.438|locus:chr11A:3137019-3137795|Cluster_19787
AAGAGGAACGAGCTGTAGCC
>smRNA|rpm:6.273|locus:chr10A:524124-524646|Cluster_17300
TATAGTCACAAGGAAGGTTAGT
>smRNA|rpm:148.164|locus:chr2B:628901-632744|Cluster_31130
TCAGATCATCGCGTAGACCTTG
>smRNA|rpm:22.142|locus:chr5B:6554371-6557541|Cluster_39047
AGGTAGCTAAATCGACGGACC
>smRNA|rpm:5.345|locus:chr4B:3234053-3235085|Cluster_35830
TGGATGAAAGCCGCTCTGGC
>smRNA|rpm:5.138|locus:chr2A:257733-258432|Cluster_2286
TTCGGATAGTTGAGAGAAGA
>smRNA|rpm:58.172|locus:chr4B:982723-984645|Cluster_35057
TAGACTGCTGAGCTTCGGTTC
>smRNA|rpm:5.427|locus:chr3A:4554795-4555893|Cluster_5897
TCCTGCGATCGAAGGTGAAGC
>smRNA|rpm:9.41|locus:chr5A:3636811-3637587|Cluster_9725
TGGTACTCGTGGCTTTAGAGC
>smRNA|rpm:112.464|locus:chr11A:1471880-1476619|Cluster_19224
AGGAAAGGAAAATTGATGGA
>smRNA|rpm:8.337|locus:chr9B:3929448-3930451|Cluster_44994
TCATTCATCTGTAAGCGCGAC
>smRNA|rpm:12.856|locus:chr14B:1849737-1851911|Cluster_51714
ACGCTATTGTTCCGAACTCT
>smRNA|rpm:82.625|locus:chr16A:1736762-1741668|Cluster_25860
TGCAACTGGAGCTCGAACTTC
>smRNA|rpm:135.968|locus:chr5B:861850-863506|Cluster_37121
TGGATCTTTTCAGGAATGGAC
>smRNA|rpm:14.754|locus:chr6A:300553-300821|Cluster_10494
TTGTGACTTGGATCAACTCA
>smRNA|rpm:16.282|locus:chr9A:3717350-3718251|Cluster_16758
TCCATGTTGAGCTCCTTAGA
>smRNA|rpm:11.267|locus:chr7A:4549250-4549563|Cluster_13596
TGGACTTGGGAAAAAGGACT
>smRNA|rpm:31.077|locus:chr16A:3123353-3123869|Cluster_26317
ACTTGCTTGTAGAAGGGACA
>smRNA|rpm:5.427|locus:chr7B:438502-440381|Cluster_41068
ATCGCGTCGAATCTGAAGTCC
>smRNA|rpm:38.341|locus:chr15A:1943007-1945927|Cluster_24695
CTTGATCAGGCCTTGTGACT
>smRNA|rpm:67.231|locus:chr12B:3098207-3101117|Cluster_49695
TTCTAGACTACAGTAGTGACT
>smRNA|rpm:8.729|locus:chr6A:2817473-2818446|Cluster_11157
AACTGATCTGCTTCTGTAGC
>smRNA|rpm:63.042|locus:chr12A:389840-392530|Cluster_20429
AAGGTCGTGAATGATGTGGC
>smRNA|rpm:126.868|locus:chr9A:2996998-2999414|Cluster_16493
TTTTGTCTGGACTTTCTGTTTC
>smRNA|rpm:5.592|locus:chr9A:3532163-3532567|Cluster_16699
TGCGACAGATCTGATCATCC
>smRNA|rpm:8.234|locus:chr1B:1343353-1343900|Cluster_29044
TGCTGATCTTTCTCGTGAACT
>smRNA|rpm:10.648|locus:chr10A:2773204-2775777|Cluster_18116
TCCGAACTCTAGCTCGAAATGG
>smRNA|rpm:11.019|locus:chr4B:1617922-1620366|Cluster_35264
AGCGGTCTTTCTGGAAACTCT
>smRNA|rpm:17.251|locus:chr6B:4092523-4094646|Cluster_40510
TAGGTGACTAGTTCGATGTT
>smRNA|rpm:144.759|locus:chr6B:1635806-1638736|Cluster_39841
AAAAGAATTCTGCTACCACGTG
>smRNA|rpm:5.592|locus:chr1A:4269712-4270252|Cluster_1456
TACGCGGTCTCTGTAGCTATG
>smRNA|rpm:10.256|locus:chr9B:3258961-3260643|Cluster_44756
TTCCCGGACAGAGAGTTTGT
>smRNA|rpm:10.4|locus:chr10B:1608548-1609252|Cluster_45755
TTCTGGTATCGCTGTAGTATC
>smRNA|rpm:8.915|locus:tig00000302:42163-42904|Cluster_57782
AAGAATCGAGACTGTAAATCT
>smRNA|rpm:399.176|locus:chr4A:514296-515330|Cluster_6671
TTTATTTCAGTCGACATTCTG
>smRNA|rpm:6.727|locus:chr4B:361049-363727|Cluster_34862
TTTGTCGATTTTTAGTTTTTTT
>smRNA|rpm:20.656|locus:chr13B:3193421-3193669|Cluster_51040
AAGGATCTACAACGAATTGA
>smRNA|rpm:7.202|locus:chr12A:1495520-1496505|Cluster_20817
ACCTAGTCTTCCGGCTGAGA
>smRNA|rpm:9.451|locus:chr12A:1252016-1253535|Cluster_20700
CAGACGATGAAGCTCAAAGT
>smRNA|rpm:8.151|locus:chr1A:2748200-2748673|Cluster_902
CAACTCTGACGCATCCCGCT
>smRNA|rpm:5.18|locus:chr12A:1621528-1623429|Cluster_20863
TAGTATCTAGGTAATTTTCTCT
>smRNA|rpm:30.83|locus:chr5B:1869237-1872747|Cluster_37506
TATCTGTTTGGATTTGCTCTAC
>smRNA|rpm:17.375|locus:chr3A:3061489-3064472|Cluster_5392
TATATATCGATCTTCTACTCA
>smRNA|rpm:14.672|locus:chr1A:3193384-3195411|Cluster_1066
AATCCGATCGTGAAGATGACC
>smRNA|rpm:21.275|locus:chr7A:1311284-1312710|Cluster_12533
GTGTTAGAACAATGTGTGAGA
>smRNA|rpm:50.599|locus:chr8A:4039250-4039522|Cluster_15087
TTCCGACGAGCTGATATGTAC
>smRNA|rpm:6.17|locus:chr10B:2311611-2313711|Cluster_46019
TTTAGGACGTTTAGAGGGTTGT
>smRNA|rpm:9.203|locus:chr4B:3111201-3113570|Cluster_35792
TGATTAGCGAGGACGAAGCCGA
>smRNA|rpm:80.458|locus:chr10A:982511-986331|Cluster_17443
TTTTTCAGTCTGTATACCGCC
>smRNA|rpm:9.348|locus:chr11A:1141766-1143363|Cluster_19117
TTGAGGACTACTCAGATCTGT
>smRNA|rpm:27.776|locus:chr9A:1626058-1628692|Cluster_16018
AGGGACACGATCTTATTGTT
>smRNA|rpm:15.394|locus:chr4B:1060513-1062777|Cluster_35077
CGAAACGACTGTTTTTTCGGC
>smRNA|rpm:32.542|locus:chr13B:3193950-3194411|Cluster_51041
TTCTCACTCCGGTCTAGATCT
>smRNA|rpm:42.551|locus:chr1B:4135928-4143222|Cluster_29996
AACTGATCTTGACTTGTTGC
>smRNA|rpm:9.059|locus:chr6B:806403-807341|Cluster_39526
TCCAATCTTGACGACTCGTCC
>smRNA|rpm:22.782|locus:chr3B:3749701-3750943|Cluster_34340
TACAAAGCTGCGAATTCGGC
>smRNA|rpm:57.491|locus:chr5A:2711540-2714727|Cluster_9491
TGATGTTCAGGAACTCCTTGG
>smRNA|rpm:51.465|locus:chr4A:2457471-2459771|Cluster_7371
AAGTCGATTTGGATGAACCC
>smRNA|rpm:37.722|locus:chr10B:4938530-4940612|Cluster_46902
AACGATCGTCGGTGTAACGA
>smRNA|rpm:41.622|locus:chr13B:290989-292155|Cluster_50072
TATATAGACCGGCTGCGACTGC
>smRNA|rpm:48.865|locus:chr7A:3187172-3188690|Cluster_13188
TCGGATTGCCATGCGAAGAGT
>smRNA|rpm:7.119|locus:chr10A:4067956-4070156|Cluster_18520
TCCGATCGCAGATTTTCCTCG
>smRNA|rpm:130.087|locus:chr3B:892075-895866|Cluster_33344
TTCCTGATCGACTTAGATGT
>smRNA|rpm:35.514|locus:chr8B:1194950-1196281|Cluster_43145
TTCGGTATGATCTCCTTCTGG
>smRNA|rpm:21.048|locus:chr2B:2837747-2842172|Cluster_31928
TTCTGGAAAAGCAACTTGACC
>smRNA|rpm:724.765|locus:chr4A:1649932-1650660|Cluster_7085
TGGTGGGGCTGGTGGGATGACT
>smRNA|rpm:7.676|locus:chr18A:1705088-1706500|Cluster_28058
TTGTATCGGCTTTCTTTAGG
>smRNA|rpm:10.545|locus:chr11B:1173455-1176574|Cluster_47320
AACAGATCTGAGTAGTCCTC
>smRNA|rpm:59.658|locus:chr15B:2085508-2090336|Cluster_53004
TGATTGTTGCTCCGATTTTTGC
>smRNA|rpm:9.307|locus:chr1A:3885922-3888684|Cluster_1319
TTCGATCGAAGGAGATTTCTTT
>smRNA|rpm:20.78|locus:chr18A:2615851-2616121|Cluster_28420
TTCCGACGAGCTGATATGTAC
>smRNA|rpm:35.308|locus:chr13A:236757-237881|Cluster_21789
TATATAGACCGGCTGCGACTGC
>smRNA|rpm:19.356|locus:chr9A:511239-511589|Cluster_15621
TCTGGATCCAGTACTCACTCC
>smRNA|rpm:10.792|locus:chr4B:1119338-1122935|Cluster_35100
AGGAATATTCGTGTAGACAGA
>smRNA|rpm:5.386|locus:chr5B:1067416-1068602|Cluster_37197
TAGCTTGGATTTGAATGTATC
>smRNA|rpm:10.978|locus:chr5B:4976859-4978292|Cluster_38524
TAATTAATCACTGGAACTTCC
>smRNA|rpm:5.076|locus:chr9B:4916358-4917572|Cluster_45287
TTGACGATTTGGAACATCCC
>smRNA|rpm:5.386|locus:chr8A:226211-227951|Cluster_13858
TATTGGACGATGTGGCCGACG
>smRNA|rpm:27.156|locus:chr16B:3203158-3205498|Cluster_54657
TCTCCTTGGAATGTTCATCTGG
>smRNA|rpm:49.732|locus:chr2B:4479324-4481798|Cluster_32482
TAGCTGCACAAGTAACCTGGC
>smRNA|rpm:16.467|locus:chr11B:2781419-2781759|Cluster_47810
TCGACTCCCGTATTCGGAAT
>smRNA|rpm:5.737|locus:chr10A:3982063-3982683|Cluster_18496
TGTATCTGTGGGCATCAAGC
>smRNA|rpm:8.626|locus:chr13B:2421349-2423654|Cluster_50799
TGGACGTAGATCTGAAGAAGC
>smRNA|rpm:7.491|locus:chr12B:1401852-1402932|Cluster_49113
TTCGGGTTGCTACAAGAGAGC
>smRNA|rpm:32.563|locus:chr9B:1152945-1155836|Cluster_44129
TCGATATGCGGACAGCTCTTC
>smRNA|rpm:56.48|locus:chr12A:3322135-3324505|Cluster_21478
TAGATTGTAATTGTTTTGAGT
>smRNA|rpm:69.212|locus:chr4A:88678-91680|Cluster_6519
AACTTAGTTGGCTCTACTGGC
>smRNA|rpm:13.888|locus:chr14A:373180-376303|Cluster_22996
TCACGACTGCAACTAGATCC
>smRNA|rpm:51.837|locus:chr4B:3235209-3237595|Cluster_35831
TCCTGCGAAGAGATCTGAGACC
>smRNA|rpm:22.926|locus:chr4B:3791839-3793482|Cluster_36002
TCCGACTCTTGAATAGCTTGA
>smRNA|rpm:15.807|locus:chr17B:473820-475416|Cluster_55815
TGGTCGATCTGAACCTCAATTC
>smRNA|rpm:9.286|locus:chr3B:107894-111135|Cluster_33067
ATGAATTCTTCGAACGTAGC
>smRNA|rpm:69.707|locus:chr16A:2900200-2902786|Cluster_26259
TACCGTCTCGGTCTTGAAACCC
>smRNA|rpm:20.14|locus:chr16A:2587881-2589867|Cluster_26153
TCAAACATCTTCATAACTCTGG
>smRNA|rpm:7.965|locus:chr6A:2807187-2809304|Cluster_11154
TTTCCGATCAGCTGTCGTAGT
>smRNA|rpm:5.964|locus:chr4A:5839081-5840496|Cluster_8474
TTGCTTGGATCTGTACGCTGC
>smRNA|rpm:52.662|locus:chr2B:4706600-4707113|Cluster_32538
AGACCAAGATAGAGCTTAGC
>smRNA|rpm:73.174|locus:chr2A:1112725-1117448|Cluster_2611
TTGACAACTACTTGGACGAGC
>smRNA|rpm:10.586|locus:chr16A:2759004-2760215|Cluster_26208
TGTGCGAGTACGACAGAGCT
>smRNA|rpm:11.948|locus:chr10A:3924151-3927024|Cluster_18484
TTCCATTGATCTAGAGCTGCT
>smRNA|rpm:5.551|locus:chr7B:1591030-1592118|Cluster_41499
CGAAATGGACCGCAGGCACA
>smRNA|rpm:20.594|locus:chr5B:4943061-4944638|Cluster_38510
CGCTGCTTTGGGCTCTTCTGA
>smRNA|rpm:27.177|locus:chr17A:2982740-2984525|Cluster_27415
TCTATGATCGGTTCAGTCCTCT
>smRNA|rpm:24.061|locus:chr10B:3571469-3572936|Cluster_46477
TGCTTGGACCGCAAAAACGTG
>smRNA|rpm:18.118|locus:chr7B:3722430-3725623|Cluster_42109
TGCAGATCTCTGTCACGACC
>smRNA|rpm:9.203|locus:chr13B:1819423-1821273|Cluster_50541
TTCAACGATCTTTTGCTGCAGT
>smRNA|rpm:10.875|locus:chr16B:1354368-1355366|Cluster_54018
TTCGGATTCCTTGACATGG
>smRNA|rpm:11.7|locus:chr14B:419833-422835|Cluster_51265
TGTGCTGTGACGACTTTTGC
>smRNA|rpm:6.768|locus:chr11B:2050558-2051148|Cluster_47586
TATGGATCACTGGACAACTTCC
>smRNA|rpm:45.254|locus:chr12B:644886-648070|Cluster_48841
ATGGAGACTGTCGTTCAAGCCT
>smRNA|rpm:5.654|locus:chr14A:3166771-3168688|Cluster_23897
ACTAGAGTTGCGTAGAGCGGT
>smRNA|rpm:12.98|locus:chr12A:3314863-3317956|Cluster_21476
AGGGCCAAGAAAATGATGAGC
>smRNA|rpm:16.075|locus:chr12B:1399805-1401168|Cluster_49111
TGCGGGCACAGATCAAGAAGC
>smRNA|rpm:17.107|locus:chr9A:1198311-1201882|Cluster_15889
TCACGATCTCTGCGCCATTTG
>smRNA|rpm:82.109|locus:chr10B:4345403-4349318|Cluster_46718
TAGACTTCAAACAACACTGA
>smRNA|rpm:31.346|locus:chr13A:114271-114866|Cluster_21732
ATGTTGGGTTGTGCTGTGCC
>smRNA|rpm:50.929|locus:chr5B:3669907-3678565|Cluster_38055
TTACGACTGTGCTGTAGCATT
>smRNA|rpm:19.418|locus:chr15A:2263561-2266039|Cluster_24774
TAATAAGAGATCTGAAACATTC
>smRNA|rpm:16.736|locus:chr15B:3346135-3346956|Cluster_53407
TCTACGTCGAGATGAATGGT
>smRNA|rpm:3301.021|locus:chr8A:586043-587184|Cluster_13971
TCTGGGACACCTCTTTGTTTT
>smRNA|rpm:11.329|locus:chr10A:1953032-1954400|Cluster_17848
TATGATCTGAAGGCCAAGTTG
>smRNA|rpm:369.44|locus:chr16B:1746170-1746877|Cluster_54133
TAGGTCTAGTAGCTTCTTGCT
>smRNA|rpm:24.99|locus:chr12A:3196994-3197757|Cluster_21434
TGAGTAGGAAAATTAAATGAGT
>smRNA|rpm:11.989|locus:chr9B:829825-832623|Cluster_44038
TCCGCGACGTGAGCTTAGGT
>smRNA|rpm:323.629|locus:chr16B:137351-139684|Cluster_53507
AAATGACCTGAATGACCTTTC
>smRNA|rpm:5.159|locus:chr5A:1565428-1566684|Cluster_9065
TCGATGATCGTCACGCGCTGA
>smRNA|rpm:23.277|locus:chr12A:2407011-2412766|Cluster_21134
TTCATTTGTCGATCTGTCTTGC
>smRNA|rpm:38.547|locus:chr12A:2393006-2393428|Cluster_21125
TTCGGTCTGCACATTTCTCC
>smRNA|rpm:14.858|locus:chr6A:1251081-1252027|Cluster_10745
TCAGGATCTTGAACGTCAGA
>smRNA|rpm:10.215|locus:chr1A:3788621-3789910|Cluster_1275
TGTTTGAACATCTGACTGAGC
>smRNA|rpm:7.037|locus:chr12A:1445069-1445517|Cluster_20794
CTCTTTGGACGTGATCGAGA
>smRNA|rpm:257.739|locus:chr9B:4625829-4629895|Cluster_45194
TATTTCAGAGACGTGACCTTC
>smRNA|rpm:5.365|locus:chr10A:4526173-4527264|Cluster_18663
ATGGTACTCGATGATCTCGT
>smRNA|rpm:8.708|locus:chr10A:3733504-3734446|Cluster_18426
TGGGTTATCAGAACAACGTGC
>smRNA|rpm:24.412|locus:chr16B:4095567-4099126|Cluster_54947
TGACGAGCTCTTGATCAACGA
>smRNA|rpm:17.994|locus:chr12A:3339732-3341939|Cluster_21484
TTGAAAAGTCAAAGGACGGT
>smRNA|rpm:9.575|locus:chr3A:1299950-1302470|Cluster_4836
TCTATCTCGATGGCAGACTCG
>smRNA|rpm:7.181|locus:chr11B:2028491-2029872|Cluster_47583
TTCTTGTGGATCTAAATTTTGT
>smRNA|rpm:8.11|locus:chr4A:337213-339260|Cluster_6609
TAGATCTGACTCAAACTAGCC
>smRNA|rpm:5.407|locus:chr14A:2660457-2661412|Cluster_23742
AAGACTGCATTCATAAACTGC
>smRNA|rpm:274.64|locus:chr4A:5166356-5169450|Cluster_8224
TGTCACCGAACTGCAACGAGC
>smRNA|rpm:78.168|locus:chr12B:3653784-3660872|Cluster_49884
AACTTACTGATCTCTGGATGG
>smRNA|rpm:5.159|locus:chr5A:4306230-4307614|Cluster_9878
TGGCGAAGATCTCGAAGGCG
>smRNA|rpm:8.027|locus:chr5A:5169676-5171237|Cluster_10277
TTGCGGACGATCTCAAGGATA
>smRNA|rpm:93.83|locus:chr10A:1164800-1165219|Cluster_17504
TGACTGGGAACTTTTGAAGA
>smRNA|rpm:6.48|locus:chr4B:2593940-2594143|Cluster_35626
TCCTAAGATCGTCTTCGACC
>smRNA|rpm:5.572|locus:chr7B:549677-550318|Cluster_41106
TTCGACTTCTCATCTTCTGA
>smRNA|rpm:30.438|locus:chr16A:1481177-1485310|Cluster_25808
TACGATCAAAGACAAGAGT
>smRNA|rpm:22.286|locus:chr17A:2166152-2168126|Cluster_27112
TTCGGTTTGCTCTTGACGTGT
>smRNA|rpm:10.896|locus:chr16A:1383966-1386414|Cluster_25781
ATTCTTTCACACTCTACCT
>smRNA|rpm:21.42|locus:chr4B:5411267-5413922|Cluster_36476
TGTCACCGAACTGCAACGAGC
>smRNA|rpm:8.048|locus:chr7B:3754205-3756065|Cluster_42122
ATCTGGACTGTGTAATAGCC
>smRNA|rpm:21.894|locus:chr10B:4826447-4828571|Cluster_46869
CAAAGTGACGGTGGATGAGA
>smRNA|rpm:29.179|locus:chr9A:2275850-2277461|Cluster_16258
TAGCGTCTGGATTTTGTTTC
>smRNA|rpm:6.81|locus:chr6A:4761068-4762506|Cluster_11833
TGGCAAAACTTGATCTGTTGA
>smRNA|rpm:17.086|locus:chr13B:2621612-2623131|Cluster_50849
ACCCACGACTGGATGTGAATCT
>smRNA|rpm:16.137|locus:chr5A:5123551-5125165|Cluster_10262
AAGATCTGTGGTGTACTCTCC
>smRNA|rpm:7.532|locus:chr1A:3262246-3263587|Cluster_1102
TCTTCTGATTCTGTAGATTTGC
>smRNA|rpm:13.145|locus:chr16B:863775-866565|Cluster_53817
TAGGATCTCTGAAGAAATTCTC
>smRNA|rpm:46.141|locus:chr9A:2515442-2520771|Cluster_16324
AGTTCCGGTGCTTGACTCAGA
>smRNA|rpm:5.51|locus:chr16B:2682655-2684257|Cluster_54486
ACGGCTCGTTGTACATCTGC
>smRNA|rpm:23.875|locus:chr18B:1904971-1906171|Cluster_57200
TGCAATTGTGGAGTGAGGACA
>smRNA|rpm:15.064|locus:chr4B:1965924-1968061|Cluster_35423
TCAGAACCGTCTTCGAACTTGA
>smRNA|rpm:15.889|locus:chr6A:4226558-4229219|Cluster_11646
ATCCGACTGGCGTTTCTTCC
>smRNA|rpm:11.494|locus:chr3B:74890-75625|Cluster_33059
TCGGAATCCCTGAGACTAGA
>smRNA|rpm:16.529|locus:chr18A:2360456-2363275|Cluster_28312
TCCTGACTGAGGAGAAATCTTC
>smRNA|rpm:17.148|locus:chr11A:1594763-1596816|Cluster_19272
TGAACTCTTGATCTTTTTGTGT
>smRNA|rpm:20.017|locus:chr9A:153583-156126|Cluster_15496
TTTTGATCTCGTGTATCTTCC
>smRNA|rpm:11.391|locus:chr6A:4468776-4471278|Cluster_11715
TTCGAAAACTTATGATCTCATA
>smRNA|rpm:36.443|locus:chr15A:2224190-2229251|Cluster_24763
TATCATTTCTAGCACTCTGCT
>smRNA|rpm:10.235|locus:chr12B:796107-796255|Cluster_48881
TGACATTAGATGACTTTGCCTC
>smRNA|rpm:23.607|locus:chr6A:601230-604247|Cluster_10577
TGACATTGCCGGAGACTCGTG
>smRNA|rpm:13.186|locus:chr15B:3347079-3348151|Cluster_53408
CAACGATCGCCTTCTCGAGC
>smRNA|rpm:7.903|locus:chr3B:4050602-4051817|Cluster_34455
TGGCGTTCTGTCCGATCTGA
>smRNA|rpm:42.901|locus:chr10B:3913332-3916398|Cluster_46567
ATCGGCATGGTCATTCTTGA
>smRNA|rpm:5.056|locus:chr9A:113581-115310|Cluster_15483
TCCGTGAACCTGTCTGATTGAC
>smRNA|rpm:310.236|locus:chr5A:1855249-1855591|Cluster_9164
AGGGTAGCGTTAGTCATGTGGT
>smRNA|rpm:8.007|locus:chr2B:5518351-5520219|Cluster_32817
TCGGCCTGGGTTCTTTTTCCC
>smRNA|rpm:15.002|locus:chr13B:2518215-2520011|Cluster_50820
TAGACGACACGATCTGAAGA
>smRNA|rpm:59.967|locus:chr18B:2505947-2510743|Cluster_57425
AATCCGATCAGTTATGACTTTC
>smRNA|rpm:9.761|locus:chr13A:127506-129822|Cluster_21738
TGTAGTGATCTTCAGAGTATGG
>smRNA|rpm:9.369|locus:chr11B:1569254-1571452|Cluster_47433
TATCGATCTGGTCCAATGGC
>smRNA|rpm:5.014|locus:chr10B:4247208-4249033|Cluster_46688
TTTCGGATCTTTATTCAACAT
>smRNA|rpm:7.635|locus:chr8A:3059263-3061194|Cluster_14749
TCGGGAAACGATCTAGAAATCT
>smRNA|rpm:5.654|locus:chr1B:1340849-1341591|Cluster_29041
TCTTGACTGTGGAAGCTGTCT
>smRNA|rpm:15.497|locus:chr3B:2747016-2749273|Cluster_33988
TCGCTCTGAGACTCTACTCTC
>smRNA|rpm:37.598|locus:chr5A:4798987-4801060|Cluster_10130
TTTAGGATCTGGATTTGCTTC
>smRNA|rpm:18.097|locus:chr4A:916865-918703|Cluster_6811
TAAGGAGATGTATGCGTAGA
>smRNA|rpm:8.11|locus:chr1B:4963585-4965426|Cluster_30326
TTTCCGATCGGATTACTGGC
>smRNA|rpm:6.211|locus:chr16B:4047309-4048495|Cluster_54935
CGACGAAGATCTTGGAAACTCC
>smRNA|rpm:81.449|locus:chr4A:2869470-2873973|Cluster_7512
TTGACGTGGGTCTGTTCGAGC
>smRNA|rpm:7.284|locus:chr7A:104275-105811|Cluster_12153
AACAGTAGGTGTAGGTCGTCT
>smRNA|rpm:5.53|locus:chr16B:4727730-4728544|Cluster_55216
TGCAACGACTAGCGCGAACT
