# Supplementary material for: The stem rust fungus Puccinia graminis f. sp. tritici induces centromeric small RNAs during late infection that are associated with genome-wide DNA methylation
Source: BMC Biol. 2021 Sep 15;19:203. doi: 10.1186/s12915-021-01123-z (PMC8444563; doi:10.1186/s12915-021-01123-z)
Supplement: Supplementary file 11 — Additional file 11: Data S11. FASTA file of Pgt sRNAs predicted to be up-regulated in 3 dpi and/or 5 dpi. [file 12915_2021_1123_MOESM11_ESM.fasta]

>smRNA|rpm:7.491|locus:chr2A:3038240-3039420|Cluster_3327
TGTGATTTCTGGATGGTTGCC
>smRNA|rpm:6.253|locus:tig00001238:29229-31679|Cluster_58247
TTCTCGAACTGGATATCTTCC
>smRNA|rpm:96.802|locus:chr6A:1028074-1030871|Cluster_10666
TCATATTGAGTTTGTAGACGT
>smRNA|rpm:32.109|locus:chr8A:2663602-2666311|Cluster_14625
TCGACGCTGATCAACCTGATC
>smRNA|rpm:14.651|locus:chr14A:1314224-1316189|Cluster_23303
TTTGGAATCTGTCTGAGCAGC
>smRNA|rpm:11.659|locus:chr9A:3716503-3716799|Cluster_16755
TCATTCATCTGTAAGCGCGAC
>smRNA|rpm:28.849|locus:chr1B:372402-376987|Cluster_28687
ACTTTAGGTTTTGTTGATT
>smRNA|rpm:123.442|locus:chr17A:1127930-1132323|Cluster_26785
CTCAATGAGATCGTGAAT
>smRNA|rpm:12.526|locus:chr3B:1757638-1760125|Cluster_33581
TTGATAGATCTCTAGACCTGG
>smRNA|rpm:5.097|locus:chr13A:2570261-2572136|Cluster_22522
TATGTCTGTGACCAAGGTCC
>smRNA|rpm:26.455|locus:chr7B:5041589-5042817|Cluster_42571
TGCTTGACTGATCTTTAACCC
>smRNA|rpm:7.408|locus:chr7A:3811212-3813167|Cluster_13368
TGGAGGCTGGGAAACGAAATCC
>smRNA|rpm:13.248|locus:chr14A:2732296-2735539|Cluster_23761
TGGGGAGTAGGGCCAGGG
>smRNA|rpm:46.864|locus:chr4A:3525461-3528087|Cluster_7760
TCCGACTCTTGAATAGCTTGA
>smRNA|rpm:87.144|locus:chr9A:3335940-3336547|Cluster_16628
AAGAACAAGACTTTGATAGGA
>smRNA|rpm:35.204|locus:chr4A:1286625-1287009|Cluster_6923
TTGTCGTGCTCAAACTGAATG
>smRNA|rpm:12.381|locus:chr2B:952039-952098|Cluster_31261
GTTTCAATTTCAACCAATCTGT
>smRNA|rpm:22.266|locus:chr10A:3561331-3563402|Cluster_18365
TTTCTGCGATGTTCAACTCCC
>smRNA|rpm:223.814|locus:chr10B:4369792-4370118|Cluster_46723
TACAAAGGTATGGTAGCGGATC
>smRNA|rpm:40.466|locus:chr10B:3982908-3985282|Cluster_46589
TTCAGCGGATCTCGTGCTCG
>smRNA|rpm:60.958|locus:chr7A:4764475-4767718|Cluster_13647
TTAAGTACTTGAGGGAACTCA
>smRNA|rpm:28.601|locus:chr4A:5452057-5454898|Cluster_8310
TTTTGAGAAATGACTGTGCT
>smRNA|rpm:840.758|locus:chr3A:392808-393702|Cluster_4580
TCTGCAACAGGTGGAACTGC
>smRNA|rpm:24.887|locus:tig00001161:10600-11396|Cluster_58023
AGGGCTGGTTTGATGAGGACT
>smRNA|rpm:21.275|locus:chr10B:4185763-4187200|Cluster_46664
TATGTCCGAATCTTTGCCTCT
>smRNA|rpm:11.969|locus:chr7A:4928384-4931874|Cluster_13707
CTTGAACTTCTCCATAGCATC
>smRNA|rpm:10.4|locus:chr7B:564949-565992|Cluster_41114
TCTTGACTGTTGAAAATGTGCA
>smRNA|rpm:48.184|locus:chr13A:2755713-2758782|Cluster_22593
TAGTAGATCTTCCCAAGTGGC
>smRNA|rpm:17.664|locus:chr16B:5541383-5544174|Cluster_55516
TCTCAGATCTGATAGCGCTTC
>smRNA|rpm:102.765|locus:chr11B:1575664-1576355|Cluster_47435
TGCATTTGAGTGGAGGAAGGA
>smRNA|rpm:32.646|locus:chr10A:4529196-4531498|Cluster_18665
AACGATCGTCGGTGTAACGA
>smRNA|rpm:6.088|locus:chr15A:239888-239977|Cluster_24091
ACTCTCGCCGATCGTCCCCTTG
>smRNA|rpm:13.558|locus:chr2A:5410565-5413533|Cluster_4194
TATATCATGTGGGCCTCATCGA
>smRNA|rpm:14.383|locus:chr5B:592657-595209|Cluster_37015
TGGATCTGTACGCTGAGTGG
>smRNA|rpm:25.423|locus:chr10B:1371703-1372135|Cluster_45737
TATCTATGTAGCATCACTCTT
>smRNA|rpm:11.742|locus:chr4B:2566254-2568328|Cluster_35618
TTAGGAATCTCTGGTACC
>smRNA|rpm:6.851|locus:chr7B:1501042-1502604|Cluster_41468
GGACGGGGTCGACGGGCGAC
>smRNA|rpm:8.811|locus:chr11A:3703936-3705167|Cluster_20013
TCGATCTTACCAACCACTGGA
>smRNA|rpm:20.594|locus:chr10A:2016533-2019031|Cluster_17874
AGGACTCAAACGGAAAACGTG
>smRNA|rpm:23.421|locus:chr1A:2657213-2659044|Cluster_890
TGAACGGCTAGTATACCTCATT
>smRNA|rpm:84.255|locus:chr6B:261087-262013|Cluster_39408
TTAGCTTCGTTGTCAGACTCTG
>smRNA|rpm:96.183|locus:chr7A:2560588-2564288|Cluster_12974
TCGACTGGTGGACCACTGCC
>smRNA|rpm:40.425|locus:chr5A:265785-269496|Cluster_8621
TTGATCAAGAACTTACAATTTT
>smRNA|rpm:15.951|locus:chr7A:123003-126549|Cluster_12156
TCTCGACTGTGACGACTTCGC
>smRNA|rpm:112.113|locus:chr16B:1365573-1368618|Cluster_54026
TTTGTTCTTCTTGAGCTCGAGA
>smRNA|rpm:17.004|locus:chr9A:2738476-2740811|Cluster_16387
TGAATCGGAGCTTGCCAGG
>smRNA|rpm:9.988|locus:chr3A:3405040-3407550|Cluster_5499
TTTTGGCTCTGATCATCAATC
>smRNA|rpm:7.161|locus:chr16B:776669-778771|Cluster_53768
AGGAGAGCGAAGTTGATGAAT
>smRNA|rpm:41.354|locus:chr10A:4045841-4046064|Cluster_18513
TACTGATCTTGGTCAAAGGAAA
>smRNA|rpm:8.316|locus:chr2A:432391-433715|Cluster_2340
AACGATCGAGATCGCCCTCT
>smRNA|rpm:8.275|locus:chr2A:1468792-1470178|Cluster_2737
TCGACTAGGGTTGTATAATCT
>smRNA|rpm:2471.674|locus:chr14B:2940208-2941926|Cluster_52060
TCAATGTAGAAGTCAGCTTGTC
>smRNA|rpm:19.79|locus:tig00001289:49100-50168|Cluster_58445
TACCGATCTCGGCTTGCTTGG
>smRNA|rpm:67.685|locus:chr8A:3440934-3444480|Cluster_14886
TTTCCGATCATCGACTTCATC
>smRNA|rpm:7.821|locus:chr1B:4037569-4039004|Cluster_29951
TCATTCGGTCGAGACGTT
>smRNA|rpm:9.183|locus:chr15B:753890-755341|Cluster_52570
CATTCGAGGCTGCTAGACGC
>smRNA|rpm:12.794|locus:chr11B:1917285-1920843|Cluster_47547
TGTGGAAATGTTTTACAGACGG
>smRNA|rpm:21.048|locus:chr10B:2940849-2942801|Cluster_46219
TTGGATTGATCTCGAGAATCG
>smRNA|rpm:23.525|locus:chr11B:2301014-2304869|Cluster_47679
TCACGACTGAAGTAGAGCAGC
>smRNA|rpm:173.298|locus:chr8A:643120-646387|Cluster_13992
TGACTGGAGAAAAATTCTGCC
>smRNA|rpm:36.05|locus:chr9B:616582-619451|Cluster_43963
TCTGATTGTGTCTCCTCACTC
>smRNA|rpm:23.483|locus:chr1A:5606500-5610565|Cluster_1983
TTTGACGTGTGAAGATCTGC
>smRNA|rpm:13.289|locus:chr1B:5460244-5463227|Cluster_30522
TGAGATTTGTCGAATAGGGC
>smRNA|rpm:8.791|locus:chr17A:2970808-2972677|Cluster_27410
TCCGCTCTTCGGCAAACGACT
>smRNA|rpm:7.243|locus:chr5A:3583647-3584749|Cluster_9710
AGAGTGTATGTAGTTGTCCTGC
>smRNA|rpm:335.824|locus:chr17A:1609151-1609618|Cluster_26914
TACCATCTGTAAGCAATCTAC
>smRNA|rpm:75.485|locus:chr1A:217964-220876|Cluster_80
TTCGATCTTCTGACTAGTCAGT
>smRNA|rpm:13.516|locus:chr2B:1417748-1420102|Cluster_31405
GCGTAGTTGGCTTGGCTCT
>smRNA|rpm:132.171|locus:chr16B:2106642-2107544|Cluster_54234
TAGGTCTAGTAGCTTCTTGCT
>smRNA|rpm:8.75|locus:chr12A:173998-176410|Cluster_20350
TATTCAGATCCGCAGCTGT
>smRNA|rpm:53.013|locus:chr9B:4343240-4345775|Cluster_45100
TGCGCGATGGACGCAGACTTG
>smRNA|rpm:16.24|locus:chr17B:1160960-1163627|Cluster_56044
TGCTGATCTTCTCTGACCATGG
>smRNA|rpm:546.906|locus:chr2A:5767154-5770311|Cluster_4310
TCAATGGATGTGTGTTCTCG
>smRNA|rpm:34.606|locus:chr11A:1954327-1957068|Cluster_19430
TGCTTTCCGACTGTCGGTCC
>smRNA|rpm:5.695|locus:chr1A:1390249-1391103|Cluster_492
AGGCATATTGTTTCTCGAGC
>smRNA|rpm:48.432|locus:chr5B:1084805-1088133|Cluster_37203
AAGGACTGGCGTCTCTATCGTC
>smRNA|rpm:25.65|locus:chr14A:1272282-1275166|Cluster_23291
TTTCCGATCGACACTGATGC
>smRNA|rpm:57.842|locus:chr17A:2114081-2116991|Cluster_27104
AAAACGGATCCGGTACAAC
>smRNA|rpm:7.78|locus:chr7B:4068931-4070942|Cluster_42220
AGACTGCGGGATGAACATCTGC
>smRNA|rpm:115.539|locus:chr4B:5497597-5500250|Cluster_36510
TGGACTGAGTGAATGATCATC
>smRNA|rpm:156.624|locus:chr10A:3026900-3031581|Cluster_18195
TCGTGACTATCTCGAGACTAT
>smRNA|rpm:8.337|locus:chr14B:1723531-1725103|Cluster_51667
TCCCACAGCTTTCTTGAACTT
>smRNA|rpm:36.133|locus:chr5B:2309142-2311986|Cluster_37669
TCCGGTCTTGAAAAGAATTTA
>smRNA|rpm:5.84|locus:chr3A:3260965-3263156|Cluster_5443
TGGACTGGTGCTACTACTACT
>smRNA|rpm:137.846|locus:chr10B:971757-975895|Cluster_45669
TTGTACAGAAGCTGAGACGG
>smRNA|rpm:6.913|locus:chr13A:13562-14519|Cluster_21697
TGGGGGCTGCAGATCGATCTGC
>smRNA|rpm:6.438|locus:chr14A:2468313-2470363|Cluster_23694
TCTCTTGGAACAACCTCT
>smRNA|rpm:8.543|locus:chr16B:406354-409611|Cluster_53619
TTGGGACGATCGACTGTTTGT
>smRNA|rpm:570.513|locus:chr2B:5590444-5594261|Cluster_32844
TCAATGGATGTGTGTTCTCG
>smRNA|rpm:8.523|locus:chr12A:3626070-3628095|Cluster_21591
TCGTGTCTATGGTTTCAATTCT
>smRNA|rpm:144.594|locus:chr13A:2508137-2513891|Cluster_22496
TATGCAAGAACTCTCCGATGTG
>smRNA|rpm:11.102|locus:chr8A:1810100-1810707|Cluster_14359
TGTGTCTTCTTCTGTTGGCTGA
>smRNA|rpm:779.49|locus:chr1B:5145337-5145971|Cluster_30402
TCAAAGACAAACAGTGCGGAC
>smRNA|rpm:14.961|locus:chr12A:2576198-2579152|Cluster_21176
TATCGGTTTGCTGACATCAGT
>smRNA|rpm:11.123|locus:chr18B:891762-893482|Cluster_56895
CTAACGAACCATCACTTT
>smRNA|rpm:168.407|locus:chr6B:5103452-5105046|Cluster_40848
ACTCATCACGATTGCCACCTCT
>smRNA|rpm:21.296|locus:chr14B:875989-883241|Cluster_51423
CAGGTGTTGGATTTAAAG
>smRNA|rpm:25.733|locus:chr15A:240516-240717|Cluster_24092
TGTCGACCTTCGGATGTAGTC
>smRNA|rpm:27.466|locus:chr6B:1329560-1333672|Cluster_39739
CTGCACCATGGGTCCACTCT
>smRNA|rpm:81.016|locus:chr16B:4188907-4191884|Cluster_55003
TGATCCGATCGATAAGCTGTT
>smRNA|rpm:55.757|locus:chr17A:2673733-2674028|Cluster_27316
TAAACCCACTCTGCAAGTAGC
>smRNA|rpm:77.734|locus:chr10A:3025008-3026735|Cluster_18194
TTGAGGTAGACTGAATTATGG
>smRNA|rpm:5.407|locus:chr8A:2411912-2412608|Cluster_14546
TAGACCGATCTGACTCTGTGTT
>smRNA|rpm:13.847|locus:chr9A:4012397-4014493|Cluster_16852
TCACGATCTGAACAGTTGCC
>smRNA|rpm:15.559|locus:chr8B:1300650-1303392|Cluster_43188
TAAGATGTGTGGTATTACTCC
>smRNA|rpm:19.831|locus:chr11A:3663822-3664653|Cluster_19997
TCGGCTACATCTCTGAAGTGG
>smRNA|rpm:11.288|locus:chr8B:666156-668375|Cluster_42989
TTACGTACTCTGAAGACCTGC
>smRNA|rpm:22.658|locus:chr2A:5729161-5730856|Cluster_4298
TCCGATCTCTCAAGGGAACCT
>smRNA|rpm:22.266|locus:chr13B:1609417-1611240|Cluster_50487
TGAGTTCGATCGTCTTTTGATT
>smRNA|rpm:11.267|locus:chr4B:1973033-1974935|Cluster_35425
AGCACGTAGACCTGAAACAGC
>smRNA|rpm:11.391|locus:chr15A:2984014-2985372|Cluster_25058
TTAACATCCACGAGACTGTG
>smRNA|rpm:18.634|locus:chr14A:230453-230871|Cluster_22938
TGGACTTACTTCGTGACAATG
>smRNA|rpm:7.119|locus:chr11B:3433843-3436224|Cluster_48006
TTGGTTTGCTGATGATACTGC
>smRNA|rpm:164.652|locus:chr16A:2160502-2161070|Cluster_25975
TAGGTCTAGTAGCTTCTTGCT
>smRNA|rpm:23.091|locus:chr2B:1034585-1037035|Cluster_31290
TGTGATCACCGATTGGAACAGC
>smRNA|rpm:49.01|locus:chr16B:1020517-1023026|Cluster_53882
ATCTCGAACGGACAGTAATCG
>smRNA|rpm:13.248|locus:tig00001174:63613-65621|Cluster_58074
TGCTCATGTAGACTTATCTTG
>smRNA|rpm:5.159|locus:chr1B:5949159-5950670|Cluster_30701
TCGACTGATAGGAAGACGT
>smRNA|rpm:459.329|locus:chr10A:3949228-3950171|Cluster_18492
TACAAAGGTATGGTATCGGATC
>smRNA|rpm:20.058|locus:chr6B:2072027-2076067|Cluster_39929
TTGACTGAGCCTGAACATCTC
>smRNA|rpm:16.343|locus:chr12B:435386-436989|Cluster_48765
AGTGAGACTTGGTAGAGTAGC
>smRNA|rpm:8.275|locus:chr16B:4232657-4234752|Cluster_55019
TGGCCGATCTGTTGAAGTCATT
>smRNA|rpm:38.939|locus:chr4B:5784802-5789855|Cluster_36627
AGTGTATCCGTCTTAGGCTCA
>smRNA|rpm:9.389|locus:chr5B:3189607-3192353|Cluster_37929
TCCCAGTCGTTTGCATAGAGC
>smRNA|rpm:31.552|locus:chr3B:4589154-4591990|Cluster_34611
ATAGATCCGCTGTATATCTGC
>smRNA|rpm:10.565|locus:chr12A:1925950-1929946|Cluster_20957
AAGATGTGGTAGATTCCGT
>smRNA|rpm:20.491|locus:chr10B:595277-599208|Cluster_45554
TCTTTCAGATCTTGAACTTTCA
>smRNA|rpm:5.118|locus:chr16B:492223-493200|Cluster_53657
GTTCTAGGATTCTTCTTC
>smRNA|rpm:62.031|locus:chr9A:1174911-1178002|Cluster_15881
TACTCTTGTTCAGAATCTGAGA
>smRNA|rpm:8.997|locus:chr1B:654666-656286|Cluster_28785
TCTTGGATTGAGTGAGTTCA
>smRNA|rpm:36.401|locus:chr4A:564185-566478|Cluster_6688
ATCTTGTGTCGATGATTGTGA
>smRNA|rpm:49.484|locus:chr4B:567633-570865|Cluster_34932
TCACGATCTTGTACATGGGACC
>smRNA|rpm:14.651|locus:chr15B:1244557-1247293|Cluster_52744
ATGGATGAAGATATGCACT
>smRNA|rpm:167.706|locus:chr6A:2195200-2195670|Cluster_11033
TTTGGACCAGACGTGTTTGTT
>smRNA|rpm:55.427|locus:chr12B:2386465-2389618|Cluster_49436
TCTTCGATCTGATCTCTGGA
>smRNA|rpm:6.397|locus:chr7B:1227993-1230122|Cluster_41363
TACCGATTGGCTGGACCAGC
>smRNA|rpm:13.269|locus:chr3A:2567861-2568220|Cluster_5253
ATGGCATTCTGATCTGATCC
>smRNA|rpm:50.826|locus:chr4A:719699-720918|Cluster_6728
TAGACTGCTGAGCTTCGGTTC
>smRNA|rpm:10.586|locus:chr1A:4439420-4441170|Cluster_1512
TGGATTACGAACCTCGAGAGT
>smRNA|rpm:20.842|locus:chr9B:1724359-1728613|Cluster_44293
TTGATTGATCTCGGCACTCG
>smRNA|rpm:24.226|locus:chr10B:2457507-2460157|Cluster_46052
TTTGTGGACTTCTTTTCTAGA
>smRNA|rpm:7.429|locus:chr14A:1077073-1079454|Cluster_23232
TTGACTGATGAAGAACTCGTT
>smRNA|rpm:2431.27|locus:chr14A:2614413-2621957|Cluster_23731
TGTAGTTCACTCCGATCGAGG
>smRNA|rpm:5.241|locus:tig00000141:1913-3383|Cluster_57679
TTAACTTTAGGTCTTTTTT
>smRNA|rpm:890.944|locus:chr5B:5602057-5605130|Cluster_38656
AATGGGTTTTTTTTGTAGTGT
>smRNA|rpm:118.345|locus:chr12A:659447-663808|Cluster_20529
TGACGACTCAAATGTTCTTTG
>smRNA|rpm:135.473|locus:chr16B:4958225-4963947|Cluster_55290
TATGGATCACTGGACAACTTCC
>smRNA|rpm:10.896|locus:chr14B:201676-203947|Cluster_51164
TTGCTCGACGTTCTTCTGATCA
>smRNA|rpm:47.648|locus:chr8B:1850476-1852965|Cluster_43409
TCTTCGTTCTGATTCTGATTC
>smRNA|rpm:54.478|locus:chr6B:1694503-1697195|Cluster_39863
TTCCGAGCTTAGAAATACCGA
>smRNA|rpm:10.483|locus:chr3A:1344998-1346949|Cluster_4849
TCTCTGTCGCACTGCACGATG
>smRNA|rpm:17.767|locus:chr7A:1098638-1099436|Cluster_12452
AACTTGCAGACCGTCTAGAACA
>smRNA|rpm:22.41|locus:chr7B:1679357-1681534|Cluster_41521
AGTAGCTCTTCTGATGGATGA
>smRNA|rpm:25.898|locus:chr3B:4381156-4383925|Cluster_34563
TCTGCTTACGATCTGGACTTGC
>smRNA|rpm:15.559|locus:chr5A:5234460-5237641|Cluster_10303
ACTGGAAAACATAAACTCGTCC
>smRNA|rpm:12.34|locus:chr11B:1776552-1778150|Cluster_47495
TATCGCGCTCTGATGATTCGTC
>smRNA|rpm:33.677|locus:chr2B:5712465-5714780|Cluster_32889
AAAGACGATCTCTTGGAACAG
>smRNA|rpm:13.393|locus:chr11A:4074545-4077988|Cluster_20131
TTCGAGACAGTGCTACTATGCC
>smRNA|rpm:43.479|locus:chr2A:5883438-5887200|Cluster_4361
AAAGAAGATCTCTTGGAACAG
>smRNA|rpm:20.656|locus:chr8B:638944-641616|Cluster_42978
TTTACCGATCTGCAAACTATT
>smRNA|rpm:163.083|locus:chr2A:2649450-2650084|Cluster_3139
TAGGTCTAGTAGCTTCTTGCT
>smRNA|rpm:12.794|locus:chr6B:510479-512842|Cluster_39470
TCGGATTTGGCTCGAAGAGCC
>smRNA|rpm:92.551|locus:chr17B:711845-714367|Cluster_55892
TCTTTGATCGTCTGACAGGC
>smRNA|rpm:25.506|locus:chr1B:6160962-6166008|Cluster_30767
TGACTGTGTTTTCTGATCGATT
>smRNA|rpm:19.707|locus:chr2B:2260554-2264022|Cluster_31736
TCTCGACCGATTTTCTCTGGA
>smRNA|rpm:6.975|locus:chr8A:3593094-3595860|Cluster_14932
TATGATGTAGGGCTTGCCTCT
>smRNA|rpm:11.019|locus:chr4B:1617922-1620366|Cluster_35264
AGCGGTCTTTCTGGAAACTCT
>smRNA|rpm:141.272|locus:chr14A:806141-810430|Cluster_23159
TATCTACTGCAGAACAGGGT
>smRNA|rpm:7.14|locus:chr16B:1990954-1991411|Cluster_54209
TAGGTCTAGTAGCTTCCTGCT
>smRNA|rpm:13.145|locus:chr16B:863775-866565|Cluster_53817
TAGGATCTCTGAAGAAATTCTC
>smRNA|rpm:18.407|locus:chr15A:2191137-2193886|Cluster_24756
TTAACTCGATTGGACTGATG
>smRNA|rpm:44.098|locus:chr17A:2207512-2210190|Cluster_27121
TACGTCGACTATGAGATCAGT
>smRNA|rpm:6.232|locus:chr4A:1209143-1212690|Cluster_6897
TACGATCAAGGGGAAGACTTT
>smRNA|rpm:2138.615|locus:chr3A:3519251-3523121|Cluster_5546
TTCGATCCCGGCTCGGGGGACCA
>smRNA|rpm:96.575|locus:chr15A:3224526-3227540|Cluster_25125
TCGGTCAATTCAGAAGCGTG
>smRNA|rpm:8.027|locus:chr16B:3659311-3661139|Cluster_54799
CGGAAGGATCTCAACATGTG
>smRNA|rpm:5.861|locus:chr1B:5218250-5218921|Cluster_30437
ATCACGTTGGGGACTCCA
>smRNA|rpm:27.693|locus:chr16B:1399130-1401924|Cluster_54043
TTCGGTTTGAATAGAAGGTTC
>smRNA|rpm:6.521|locus:chr5B:6921053-6923317|Cluster_39165
TTTCGATCCTGGAACGATGACC
>smRNA|rpm:5.159|locus:chr4A:3579055-3580893|Cluster_7786
TTTGGCGGTCTCGTTATCTCG
>smRNA|rpm:6.789|locus:chr9B:2880294-2882818|Cluster_44640
TGCTCATCGAATCTCTGTAGG
>smRNA|rpm:145.378|locus:chr14A:3108700-3113264|Cluster_23869
AAGCGGACTGGAGTTTGATCC
>smRNA|rpm:9.142|locus:chr6A:2836974-2839066|Cluster_11167
AACATCTGCGGAACTCACTGC
>smRNA|rpm:148.164|locus:chr2B:628901-632744|Cluster_31130
TCAGATCATCGCGTAGACCTTG
>smRNA|rpm:37.887|locus:chr3A:3760374-3762126|Cluster_5639
TCTTCTATAGCGCTCAAGGA
>smRNA|rpm:14.878|locus:chr16B:4736171-4738457|Cluster_55217
AATGTAAAGATTCTGATGTGC
>smRNA|rpm:45.79|locus:chr9B:1827256-1829441|Cluster_44326
TGAAGGAGATCTCTGAATCGG
>smRNA|rpm:26.352|locus:chr3A:3541217-3542893|Cluster_5559
TTCGATTCTGTTCTTTCATGT
>smRNA|rpm:20.78|locus:chr15A:3491645-3493543|Cluster_25232
TTTCATAGAATCTCAGACGTT
>smRNA|rpm:282.853|locus:chr13A:1626465-1629395|Cluster_22179
TCGACTGAGTGATCTATTATTC
>smRNA|rpm:16.199|locus:chr14B:2375340-2376279|Cluster_51908
ACTGCTTTGGATTGTTTCAGC
>smRNA|rpm:30.623|locus:chr1B:5308676-5312113|Cluster_30472
TGACTGCGGTTTATTCTTTGC
>smRNA|rpm:173.009|locus:chr15A:2165011-2165683|Cluster_24751
TAGGTCTAGTAGCTTCTTGCT
>smRNA|rpm:128.127|locus:chr16B:2463200-2463803|Cluster_54417
TTTCTATTGTCCAGGTCTGTT
>smRNA|rpm:13.991|locus:chr10B:3473962-3475666|Cluster_46441
TTCTTTGTAGAGTTGATCGACA
>smRNA|rpm:81.181|locus:chr16B:1186817-1189203|Cluster_53951
TTCGATCTGGATCTCACCGAC
>smRNA|rpm:21.544|locus:chr13B:165111-168485|Cluster_50014
TTCTCGGTAGACTCGCATCG
>smRNA|rpm:11.226|locus:chr17A:2867750-2868262|Cluster_27378
TTGGTCTGGAGTCTGAAAATCC
>smRNA|rpm:28.395|locus:chr10A:1874371-1877259|Cluster_17822
TCCGATTGTGCGGAGACTTG
>smRNA|rpm:10.689|locus:chr10B:1749205-1751809|Cluster_45792
TCTAGGAGTTGGACAAATTCT
>smRNA|rpm:17.458|locus:chr11A:1716005-1719026|Cluster_19330
TGGAGATGACTGCTAATGGC
>smRNA|rpm:65.25|locus:chr17A:2395325-2395440|Cluster_27174
CGATCTGATAGCCTTGTGGC
>smRNA|rpm:47.957|locus:chr9B:2018871-2022061|Cluster_44385
AGGGACACGATCTTATTGTT
>smRNA|rpm:79.509|locus:chr17B:1902408-1905709|Cluster_56280
TGAGGTATTGCTCTGAGATA
>smRNA|rpm:3127.537|locus:chr14B:3293901-3295259|Cluster_52186
TATCAAGACTGGTTCAGCTACC
>smRNA|rpm:51.156|locus:chr13A:249902-252612|Cluster_21791
TCTCCACTCGTCTTGGATTGG
>smRNA|rpm:19.583|locus:chr15A:833108-836186|Cluster_24295
AAGGACGACGATCTTCGAGT
>smRNA|rpm:12.031|locus:chr3B:4238243-4242010|Cluster_34520
TTGAGACGTGTTTGCGCTGG
>smRNA|rpm:14.177|locus:chr9A:782072-785235|Cluster_15736
TCCGCGACGTGAGCTTAGGT
>smRNA|rpm:22.493|locus:chr14A:3208171-3209741|Cluster_23911
TTCCGTTCTCCAAGATTCTGT
>smRNA|rpm:28.787|locus:chr10A:2769045-2769196|Cluster_18110
TCGACTCCCGTATTCGGAAT
>smRNA|rpm:105.015|locus:chr2A:3022450-3023607|Cluster_3317
AAAACCGTACTGAAAATCTGC
>smRNA|rpm:35.72|locus:chr16B:4270083-4274387|Cluster_55028
TATGATGTAGAGCTTGGCTCT
>smRNA|rpm:6.067|locus:chr9B:993627-995565|Cluster_44089
TCTGGAAGCCGATCTCATGCT
>smRNA|rpm:5.592|locus:chr13B:1133410-1134607|Cluster_50319
CACGATACTCTTGGACGATC
>smRNA|rpm:5.778|locus:chr6A:5447336-5449747|Cluster_12085
TTGCTTCAAACTTGGAAACTGA
>smRNA|rpm:89.125|locus:chr11B:4453120-4453918|Cluster_48413
TAAGAACTTTTCTGATGGGT
>smRNA|rpm:56.335|locus:chr10B:4731315-4731570|Cluster_46839
CACTGATTGGACTTGACGCC
>smRNA|rpm:88.259|locus:chr17A:2145528-2149939|Cluster_27108
TTCATGATCTGGACTTGCTTC
>smRNA|rpm:45.44|locus:chr10A:849803-853207|Cluster_17396
TTCGATCACTTGTAGCCATTTG
>smRNA|rpm:9.059|locus:chr4A:5234683-5237126|Cluster_8247
TCTAGCTCGTTAGACTCGGTT
>smRNA|rpm:118.531|locus:tig00000245:47907-48170|Cluster_57761
TGACATGCCTCTGATTGAAA
>smRNA|rpm:18.159|locus:chr9A:2387097-2388852|Cluster_16288
TTTACTTTTCGTCTAGACAGT
>smRNA|rpm:8.275|locus:chr1A:5061752-5065158|Cluster_1764
TCTATGCGAATCTGACTGAGG
>smRNA|rpm:419.956|locus:chr17A:364668-369992|Cluster_26528
TGGAGCGTAGGTCCGACGTG
>smRNA|rpm:8.13|locus:chr4A:3521231-3523096|Cluster_7757
TATGAGCTCTGATGAACTGG
>smRNA|rpm:51.94|locus:chr3A:3120876-3125206|Cluster_5404
TATCTGTCGGAACTTGATGGC
>smRNA|rpm:102.518|locus:chr7A:1256300-1257575|Cluster_12519
TTCGACTGTTAATCGTGTTGA
>smRNA|rpm:86.711|locus:chr6A:1734395-1737134|Cluster_10931
TCGTTACGAAAAGCTGTTGG
>smRNA|rpm:27.961|locus:chr2B:2834377-2837657|Cluster_31927
TGCCGGCTTCGAGAATGCGA
>smRNA|rpm:103.591|locus:chr12A:3333653-3336152|Cluster_21481
TCAAGAGCTCGAAATAATCCG
>smRNA|rpm:8.254|locus:chr10A:3127966-3129403|Cluster_18225
TTTGACTGTTTCATTTTGATC
>smRNA|rpm:12.567|locus:chr4A:5178613-5182003|Cluster_8229
TCATCCGAACTACTGCTCTGT
>smRNA|rpm:477.137|locus:chr5B:2851043-2854159|Cluster_37804
TTTGAAGAACTCCTCGAGAAGG
>smRNA|rpm:87.928|locus:chr5A:1231950-1233697|Cluster_8935
TCGGATTTGGCCTCAAGAGCC
>smRNA|rpm:6.294|locus:chr16A:1802353-1803168|Cluster_25873
TTTTCGGTTTGTATATTACTTC
>smRNA|rpm:7.821|locus:chr12B:2650551-2651792|Cluster_49509
AAAGAAGAGAAGGTATAAAT
>smRNA|rpm:87.206|locus:chr10B:4728800-4729809|Cluster_46837
TCGGCTAAGACACCAGAATCTT
>smRNA|rpm:56.17|locus:chr10B:3244352-3246757|Cluster_46365
TAGTACTACTTTGAAATTCGT
>smRNA|rpm:68.18|locus:chr11A:931860-933479|Cluster_19038
TTTGGATCACTGGACAACTTCC
>smRNA|rpm:10.648|locus:chr8A:2980665-2982179|Cluster_14734
TCGGCGCTTTGGACAAGACGT
>smRNA|rpm:40.941|locus:chr4A:4413151-4416842|Cluster_7992
TCAATGGCTCGACGTGTTCTGC
>smRNA|rpm:8.44|locus:chr2B:4406112-4407843|Cluster_32446
AAAAAAGATTGAGCCGATC
>smRNA|rpm:41.209|locus:chr16A:1167693-1170140|Cluster_25680
TTCGATCTGGATCTCACCGAC
>smRNA|rpm:18.242|locus:chr2A:2441518-2445252|Cluster_3073
TGATCTCTGCATACAAATCGG
>smRNA|rpm:1975.656|locus:chr16B:1800517-1806549|Cluster_54153
TTGGTGTAGTGAACGACGAGA
>smRNA|rpm:16.962|locus:chr12A:2361089-2362340|Cluster_21108
AGGACGAGCTGTTTGATTTCT
>smRNA|rpm:10.111|locus:chr8A:1686527-1690830|Cluster_14326
CTGGGGACTTACGATGGT
>smRNA|rpm:151.775|locus:chr3A:896176-900217|Cluster_4709
AAAACGGCTCGTGGAACTCG
>smRNA|rpm:243.274|locus:chr6B:3745425-3750136|Cluster_40402
TTCTCTAGATCTTCAACATATT
>smRNA|rpm:21.812|locus:chr18A:2442512-2442917|Cluster_28342
GGATAACTAGCACTGAAAAT
>smRNA|rpm:55.592|locus:chr11A:1470400-1471566|Cluster_19223
CAGGCCACTGTTGGGACACCA
>smRNA|rpm:6.975|locus:chr5B:6775394-6775674|Cluster_39118
TGGGATAGTGTAATTTGTTGT
>smRNA|rpm:28.415|locus:chr4A:1470469-1475524|Cluster_7009
TAGGATAACGATTTTGGACGA
>smRNA|rpm:106.789|locus:chr6A:365871-366559|Cluster_10509
AGCAGACTGTATGCGACATCC
>smRNA|rpm:166.323|locus:chr11B:2883197-2887973|Cluster_47847
TGGAAACTGTAGATCACTCTGC
>smRNA|rpm:5.737|locus:chr5B:4088321-4089655|Cluster_38217
TTCGAAGTGGAGCAAAGAGT
>smRNA|rpm:17.086|locus:chr18B:2710247-2713911|Cluster_57494
TGGACGATGGATTCATGGCC
>smRNA|rpm:40.281|locus:chr2A:2179846-2186022|Cluster_2983
TCGATCTCTTGTGTTTACTGT
>smRNA|rpm:14.486|locus:chr5A:245282-249841|Cluster_8613
AGCCGGATGATGATAAAT
>smRNA|rpm:10.008|locus:chr16A:2890940-2893054|Cluster_26255
TCTGGAAGCTGAACCTGACC
>smRNA|rpm:37.33|locus:chr4A:2490166-2495617|Cluster_7384
TGTTGATCAAGAAGACGGT
>smRNA|rpm:6.624|locus:chr9B:1932452-1934423|Cluster_44357
CGTTCCACTGCAAGAGTT
>smRNA|rpm:7.945|locus:chr14B:204022-206364|Cluster_51165
TAGAGATTTCGTTGACTGCG
>smRNA|rpm:5.014|locus:chr2A:4892851-4893664|Cluster_4016
TACGGACTGAGCTCTTGGATC
>smRNA|rpm:23.772|locus:chr11B:4657893-4659923|Cluster_48488
TTCGGTCGGCATTTCAGAGC
>smRNA|rpm:13.145|locus:chr3A:4835467-4836906|Cluster_6035
TGCTCGACGATCTTCTTGACC
>smRNA|rpm:15.147|locus:chr16B:1787288-1788950|Cluster_54147
TAATCTGACTGCTTGTATAATC
>smRNA|rpm:15194.658|locus:chr8B:669045-671889|Cluster_42990
TGAAATCGGTGAAACTTGTGCA
>smRNA|rpm:12.423|locus:chr2A:3705320-3707518|Cluster_3559
TACGGATTGGCTCAATATGACC
>smRNA|rpm:5.675|locus:chr2A:2145608-2148157|Cluster_2968
TCTCTGGTACTTTCAACA
>smRNA|rpm:72.472|locus:chr3B:3358001-3362590|Cluster_34183
TTCGGATCGAAACAATTGTTT
>smRNA|rpm:15.58|locus:chr2A:2025987-2028556|Cluster_2936
TTGAACTGCAGGATGTCCGC
>smRNA|rpm:63.888|locus:chr10B:4370200-4370656|Cluster_46724
TCCGCTACCACACATTTGTAGG
>smRNA|rpm:10.318|locus:chr1A:5016242-5018541|Cluster_1748
TCTGTGAAGGTGGCAACCTGC
>smRNA|rpm:9.142|locus:chr10B:3020376-3022376|Cluster_46250
TGCCGATTTCGATGGACGCGA
>smRNA|rpm:12.959|locus:chr13A:3066584-3068463|Cluster_22680
TTTATACCGGATTTGCATTTGC
>smRNA|rpm:133.863|locus:chr15B:3227143-3230283|Cluster_53372
TTCCGACCTTGCTAGACACTT
>smRNA|rpm:154.994|locus:chr13B:2663087-2666585|Cluster_50864
TAACGATCTCGTCTTCTTTAGG
>smRNA|rpm:9.348|locus:chr6B:1530510-1534060|Cluster_39803
TCGATTGTTTGGTTACTGCC
>smRNA|rpm:28.787|locus:chr5A:292655-295115|Cluster_8636
ATTGCCGACTTTGGTCTCCCAA
>smRNA|rpm:220.76|locus:chr4B:5722581-5723952|Cluster_36597
TGCTCGGCCTGCCATTCCCGC
>smRNA|rpm:18.902|locus:chr12A:3738935-3740639|Cluster_21614
TGGCTGACAAACCGAGACTG
>smRNA|rpm:6.315|locus:chr17B:2213162-2215127|Cluster_56385
TTTGGACTGGGAGGAACCCCC
>smRNA|rpm:81.965|locus:chr4B:2260041-2263339|Cluster_35515
TTTTTCCGTCTCTGTAGACTTG
>smRNA|rpm:5.18|locus:chr3B:2745217-2746130|Cluster_33986
TGGGTGAACTGTACCTCCTCC
>smRNA|rpm:18.407|locus:chr4B:5719385-5722506|Cluster_36596
TCAAGAGATGATGGACGTGT
>smRNA|rpm:69.872|locus:chr10A:789525-793613|Cluster_17380
TGGATCTAGCGTGCTCAACC
>smRNA|rpm:14.734|locus:chr9B:5051774-5053228|Cluster_45330
TCTAGTCAGCTTTTAGTCTCT
>smRNA|rpm:11.865|locus:chr15A:1654951-1655274|Cluster_24604
TCCGTCTGATAGAAAGCTTTT
>smRNA|rpm:15.972|locus:chr16B:4493351-4496310|Cluster_55107
TATCACCGGTCACATTCA
>smRNA|rpm:34.523|locus:chr1A:2806486-2809270|Cluster_925
TGGTGGCTCTATCTGAAACAGC
>smRNA|rpm:22.679|locus:chr10B:820958-822298|Cluster_45624
AAGATGATCGAGATGCTCCT
>smRNA|rpm:12.237|locus:chr10A:2786169-2787411|Cluster_18127
TACTTGCGTTGGCATAGGAGC
>smRNA|rpm:35.142|locus:chr9B:4399788-4402122|Cluster_45122
AATGATCTTTTGTTGAACCGA
>smRNA|rpm:7.862|locus:chr4A:2759708-2762534|Cluster_7469
CTTCTTCTTGGCTGCTTGG
>smRNA|rpm:23.256|locus:chr17B:1487202-1489838|Cluster_56152
AAGATACTCTGGAATACATTCC
>smRNA|rpm:27.817|locus:chr5B:4050458-4053444|Cluster_38204
TCTTCAAATCGATCGGCTTGG
>smRNA|rpm:88.073|locus:chr9B:2499385-2502892|Cluster_44548
TGAGAGACTGAAAGAAATTTC
>smRNA|rpm:8.007|locus:chr5B:1999606-2002979|Cluster_37548
TTCTCCAACTTTGAACTTTGG
>smRNA|rpm:165.518|locus:chr1A:4796469-4797353|Cluster_1655
GAGTGCGGACTCTTTGAGGTGA
>smRNA|rpm:50.826|locus:tig00000516:23251-24388|Cluster_57847
TGTACTTCAGGGCTGTTTTTC
>smRNA|rpm:92.035|locus:chr15B:272952-273163|Cluster_52395
TGTCGACCTTCGGATGTAGTC
>smRNA|rpm:69.274|locus:chr14B:1510436-1513921|Cluster_51605
TGTGAACTGACTGTGACGGT
>smRNA|rpm:57.243|locus:chr17B:1318553-1319415|Cluster_56099
TACTCTTTGGATTTGTATACAC
>smRNA|rpm:6.149|locus:chr6B:2791900-2793505|Cluster_40092
AACTTCCGGTACTATCTTGA
>smRNA|rpm:16.261|locus:chr1A:3107673-3109326|Cluster_1042
ATCGATCTGAGTGAAGCGCT
>smRNA|rpm:583.246|locus:chr6A:1790422-1796786|Cluster_10952
CAGGCCACTGTTGGGACACCA
>smRNA|rpm:11.226|locus:chr2A:4495802-4497595|Cluster_3876
AAAAAAGATTGAGCCGATC
>smRNA|rpm:8.048|locus:chr3B:2107557-2107818|Cluster_33725
TGATGAATCTGGATTGCCTTTC
>smRNA|rpm:6.418|locus:chr4B:3846750-3848018|Cluster_36028
AACGTGATGTAGACTTTGTTT
>smRNA|rpm:9.224|locus:chr14B:494300-496553|Cluster_51300
AGTGATCCGGAAGCAGCTCC
>smRNA|rpm:6.83|locus:chr17A:3166442-3166715|Cluster_27462
TACTGCTGACTCTTCTAATTGT
>smRNA|rpm:7.161|locus:chr9A:4489911-4491442|Cluster_16997
ATCTGTTGAATCGAATGATGC
>smRNA|rpm:11.226|locus:chr10A:2484922-2485784|Cluster_17986
TTGGATTGATCTCGAGAATCG
>smRNA|rpm:72.122|locus:chr16A:886901-889959|Cluster_25556
TGTGTCGCAACTCGAGCCGTG
>smRNA|rpm:5.262|locus:chr11A:837904-838807|Cluster_19010
TAGCGTGATGATCTGTGGCTCC
>smRNA|rpm:8.543|locus:chr1B:2672821-2676196|Cluster_29431
TTTTGATGATCCCTACCC
>smRNA|rpm:13.578|locus:chr6B:4342397-4344556|Cluster_40604
TGTAGCTAGACGTAAAATTCT
>smRNA|rpm:83.616|locus:chr1B:4747996-4751823|Cluster_30224
TCTGGAATGGAATGAATCTCC
>smRNA|rpm:6.253|locus:chr1B:5545190-5547304|Cluster_30566
TACGATCTTTCGGCACACTTAG
>smRNA|rpm:6.418|locus:chr4A:5475501-5476463|Cluster_8318
TTTTCGTTTAGAGCTCTTCT
>smRNA|rpm:23.999|locus:chr17B:1157709-1160841|Cluster_56043
TTCTGGATCTTCGAGAGTAGT
>smRNA|rpm:10.318|locus:chr2B:1891261-1893412|Cluster_31613
TCTCTGGTACTTTCAACA
>smRNA|rpm:98.989|locus:chr16B:898442-900993|Cluster_53826
TGTGTCGCAACTCGAGCCGTG
>smRNA|rpm:35.431|locus:chr14A:1008325-1011864|Cluster_23220
TTGAAATATGTAGGCTTGATG
>smRNA|rpm:222.927|locus:chr11B:4624639-4625605|Cluster_48480
TAGTAAGCCGTTGAATTGTCA
>smRNA|rpm:114.837|locus:chr13A:3020158-3022119|Cluster_22661
TCGACTGTGGAGCTCACTTCTC
>smRNA|rpm:12.485|locus:chr12B:761838-763348|Cluster_48872
TGCGGAATACGTAAGAAAGATG
>smRNA|rpm:11.35|locus:chr2B:3966668-3969306|Cluster_32318
TCTTCGACTTGCAGACTGTCA
>smRNA|rpm:41.601|locus:chr6A:3856079-3858457|Cluster_11495
TGAACTGCGAATTTCGTGAGC
>smRNA|rpm:57.821|locus:chr5B:1539705-1542340|Cluster_37381
TCGAGTGCCTGTATCTCAATGC
>smRNA|rpm:52.229|locus:chr18B:2691533-2696080|Cluster_57487
TCCGACTTGAGTATATATTTG
>smRNA|rpm:34.255|locus:chr8A:2394889-2397612|Cluster_14538
TTGGACGATCTCGAACTTGG
>smRNA|rpm:88.114|locus:chr15B:2018287-2019188|Cluster_52984
TAGGTCTAGTAGCTTCTTGCT
>smRNA|rpm:9.162|locus:chr8A:3242822-3243728|Cluster_14815
GTTTAGACTGTTTTTTGTTT
>smRNA|rpm:26.723|locus:chr5B:1316404-1318348|Cluster_37296
ATTTGGTCAAGAGGAAGAA
>smRNA|rpm:6.851|locus:chr2A:2994342-2996022|Cluster_3308
TTCTTCCGGTCAGAAATCTGT
>smRNA|rpm:9.121|locus:chr10A:1269638-1271349|Cluster_17548
TGTGGACTGGAAGAGGGCTCC
>smRNA|rpm:14.837|locus:chr11A:804065-805406|Cluster_19001
TGGATCTTTTCAGGAATGGAC
>smRNA|rpm:8.44|locus:chr6B:2658748-2661345|Cluster_40049
AACATCTGCGGAACTCACTGC
>smRNA|rpm:191.251|locus:chr18A:2164931-2168033|Cluster_28245
TTCAGATCGCGGCGGATAGTCT
>smRNA|rpm:5.592|locus:chr3A:4555968-4556905|Cluster_5898
TTGCTCGATTGTTATGATTTG
>smRNA|rpm:130.087|locus:chr3B:892075-895866|Cluster_33344
TTCCTGATCGACTTAGATGT
>smRNA|rpm:20.821|locus:chr16B:4490160-4491430|Cluster_55106
AGCAGACTGTATGCGACATCC
>smRNA|rpm:56.48|locus:chr12A:3322135-3324505|Cluster_21478
TAGATTGTAATTGTTTTGAGT
>smRNA|rpm:11.308|locus:chr8A:1807160-1809977|Cluster_14358
TTATGACTGCGATGACGGC
>smRNA|rpm:14.094|locus:chr5B:3035326-3037869|Cluster_37869
TAAGCCGGTCTTCGACAATTGG
>smRNA|rpm:30.582|locus:chr5B:1960952-1962467|Cluster_37540
AATCCAATTCTGAAGTATCTC
>smRNA|rpm:172.596|locus:chr14A:780183-785453|Cluster_23149
TTCCAGTCTTTTTGAATTTCT
>smRNA|rpm:41.354|locus:chr4B:4272230-4275840|Cluster_36153
TCGAATCGACGCGGATGGATT
>smRNA|rpm:36.773|locus:chr8A:1110667-1113208|Cluster_14132
TCCGACCGTAGGCAAGAAACCG
>smRNA|rpm:54.85|locus:chr9A:4480019-4489789|Cluster_16996
TGTTCTGGATTCTCTGTTCC
>smRNA|rpm:32.377|locus:chr5B:2084918-2087502|Cluster_37579
CGCTCTGATCGTCATCTGGA
>smRNA|rpm:89.187|locus:chr5B:2891909-2895780|Cluster_37816
TTCCGACTTCAAACTGTGTTTT
>smRNA|rpm:6.108|locus:chr10A:3966565-3967142|Cluster_18495
TGTAAGATTGACTGGAATGGC
>smRNA|rpm:17.355|locus:chr11B:1189676-1192364|Cluster_47326
TACTGATTGGGAATGTGCGC
>smRNA|rpm:90.446|locus:chr16B:5273504-5278942|Cluster_55415
TCATCGATCTTCGACGCTGGA
>smRNA|rpm:665.169|locus:chr3B:4253800-4256242|Cluster_34523
ATCCCGGCTCGGGGGACCA
>smRNA|rpm:10.607|locus:chr9A:1189814-1192355|Cluster_15886
TCGGGTCTGTAAAGCAATTGC
>smRNA|rpm:10.215|locus:chr11A:828153-828979|Cluster_19005
TTTCCGATGACTGTTATCCAC
>smRNA|rpm:8.275|locus:chr16A:498474-501108|Cluster_25408
TGGATTTCCGAATCTTTGATGA
>smRNA|rpm:2119.961|locus:chr14A:3125775-3126819|Cluster_23876
CATGGACTGGGATGTTACTGCC
>smRNA|rpm:1532.526|locus:chr6A:2396351-2397442|Cluster_11068
TTTCTGCAAGGACTGAGTCTC
>smRNA|rpm:13.929|locus:chr10A:2325764-2327573|Cluster_17950
TCATCCGAACTGAAACTGATTC
>smRNA|rpm:1334.961|locus:chr1B:5391321-5392111|Cluster_30498
TTCGGAGTGTTGCACGTTAATC
>smRNA|rpm:14.445|locus:chr4B:3647355-3650860|Cluster_35961
TGGGATGATCTTGATTTGAGT
>smRNA|rpm:28.539|locus:chr1B:2920184-2922651|Cluster_29538
TGAACGGCTAGTATACCTCATT
>smRNA|rpm:6.83|locus:chr2A:226268-227592|Cluster_2271
TCTGATCAGTTCTTTATAGCTC
>smRNA|rpm:122.122|locus:chr1B:1594232-1597191|Cluster_29134
TGTGTCGACGTTTTTATGAATC
>smRNA|rpm:39.435|locus:chr1A:796852-797422|Cluster_293
TGGCTTTTTGTTCATCTGGGT
>smRNA|rpm:6.088|locus:chr9B:767566-768307|Cluster_44013
CCTACTGCAAGAACAAGT
>smRNA|rpm:12.485|locus:chr16B:5549519-5549839|Cluster_55518
TGGACGAGGATGTGCAGCTGT
>smRNA|rpm:11.081|locus:chr10A:2616852-2617368|Cluster_18043
TCTAGAGCTGGTGGACAAGTCC
>smRNA|rpm:7.635|locus:chr12B:2573382-2575240|Cluster_49477
TTCTCACAAAGTGAGAGGACTG
>smRNA|rpm:82.604|locus:chr16B:2932624-2936319|Cluster_54571
TGACTGGACGATTTGTAAGC
>smRNA|rpm:7.842|locus:chr5A:1056094-1057980|Cluster_8871
GAGACTTTACCATGGATGAGC
>smRNA|rpm:11.019|locus:chr3A:4433460-4436798|Cluster_5870
CATGATGAGGATGACTATTG
>smRNA|rpm:51.837|locus:chr17B:1300656-1300974|Cluster_56097
TTTGGATTTGTATACACACC
>smRNA|rpm:42.84|locus:chr3A:2247056-2247999|Cluster_5148
TTTCCTGATGTATCATCTGCA
>smRNA|rpm:6.273|locus:chr10A:524124-524646|Cluster_17300
TATAGTCACAAGGAAGGTTAGT
>smRNA|rpm:43.252|locus:chr5B:1818949-1823739|Cluster_37484
TGTGGAGACTCGTCAGAAACCG
>smRNA|rpm:45.646|locus:chr7A:5015320-5018176|Cluster_13735
TATTGCTCGGCTTGAATTCG
>smRNA|rpm:50.0|locus:chr11A:4515773-4518004|Cluster_20237
TTCTTCGGAATGGCTGACCCGA
>smRNA|rpm:101.465|locus:chr12A:3628915-3633336|Cluster_21593
TATTCCACTGTCTGTAACATTC
>smRNA|rpm:21.709|locus:chr3B:4581751-4581943|Cluster_34607
ATTGCCGACTTTGGTCTCCCAA
>smRNA|rpm:6.686|locus:chr14A:252952-254651|Cluster_22948
TCACGATCAGCTGATTGGAGC
>smRNA|rpm:58.172|locus:chr4B:982723-984645|Cluster_35057
TAGACTGCTGAGCTTCGGTTC
>smRNA|rpm:11.865|locus:chr15A:603444-604413|Cluster_24219
TCTCGGAATACAAGAACTTCG
>smRNA|rpm:80.83|locus:chr9A:2673992-2676811|Cluster_16370
TCCGGATAGAATTGTTTTGCT
>smRNA|rpm:25.856|locus:chr12B:3686332-3688819|Cluster_49892
TGGCTGACAAACCGAGACTG
>smRNA|rpm:121.853|locus:chr8A:264031-269978|Cluster_13875
TTCTTGTTCGGATCGAGACA
>smRNA|rpm:82.625|locus:chr16A:1736762-1741668|Cluster_25860
TGCAACTGGAGCTCGAACTTC
>smRNA|rpm:34.771|locus:chr17A:3021450-3021820|Cluster_27428
TTCCGATGGACGAGGTACATGT
>smRNA|rpm:48.865|locus:chr2A:4595820-4598201|Cluster_3927
TAAATTGGTCTGGAGTGATTC
>smRNA|rpm:2559.562|locus:chr12A:3461832-3462215|Cluster_21541
CCTTGATTTGTCTGGCAACTGGC
>smRNA|rpm:12.98|locus:chr3A:3753705-3755372|Cluster_5638
TACGACGTCGAATCCTCGAGA
>smRNA|rpm:5.427|locus:chr7B:438502-440381|Cluster_41068
ATCGCGTCGAATCTGAAGTCC
>smRNA|rpm:26.083|locus:chr8B:1241760-1242915|Cluster_43161
TCGGATGTCGCGCGCAGTCTGC
>smRNA|rpm:18.882|locus:chr10B:3375178-3377703|Cluster_46411
TGACTGATCGTGAACCTAATC
>smRNA|rpm:362.713|locus:chr1B:730132-730615|Cluster_28808
AGCAGACTGTATGCGACATCC
>smRNA|rpm:27.59|locus:chr3A:5273678-5277126|Cluster_6205
ATTTGGTCAAGAGGAAGAA
>smRNA|rpm:9.059|locus:chr6B:806403-807341|Cluster_39526
TCCAATCTTGACGACTCGTCC
>smRNA|rpm:5.778|locus:chr5A:2287639-2288560|Cluster_9339
ATTCCAAGGAGGATATGACTG
>smRNA|rpm:94.676|locus:chr1A:1579718-1582559|Cluster_556
CAGACTCCATGGGCTCTTGG
>smRNA|rpm:127.446|locus:chr16B:4194048-4199310|Cluster_55004
TGAACGACTTGCTCTATATGTA
>smRNA|rpm:6.541|locus:chr4A:3989629-3991795|Cluster_7877
TTCGGCTGGGATCACGAGCTCC
>smRNA|rpm:5.014|locus:chr10B:4428453-4429348|Cluster_46749
TCTCGTCTTGACCTTTAGTCC
>smRNA|rpm:14.589|locus:chr2A:2607884-2611087|Cluster_3125
TGACAAGATTTTCGCGACCGA
>smRNA|rpm:7.449|locus:chr13A:3376296-3376450|Cluster_22777
TGTCAAGAAGATAGAGAGCCT
>smRNA|rpm:144.759|locus:chr6B:1635806-1638736|Cluster_39841
AAAAGAATTCTGCTACCACGTG
>smRNA|rpm:8.089|locus:tig00000236:18-372|Cluster_57752
AGGGCTGGTTTGATGAGGACT
>smRNA|rpm:6.232|locus:chr18A:1286546-1288899|Cluster_27925
AGGAATCGTGTGACTTGACGT
>smRNA|rpm:5.53|locus:chr1A:2194845-2197108|Cluster_741
TACTGACCGTCTTGACTACC
>smRNA|rpm:13.413|locus:chr15B:2984586-2987912|Cluster_53294
TCGACGTTCAATTTTATGGG
>smRNA|rpm:16.653|locus:chr4A:1881068-1883449|Cluster_7174
TGGTCTACTTCCTCTGGAGA
>smRNA|rpm:77.074|locus:chr16B:2965931-2969050|Cluster_54579
ATTCGGCTTCAAGAACCTTGA
>smRNA|rpm:30.83|locus:chr5B:1869237-1872747|Cluster_37506
TATCTGTTTGGATTTGCTCTAC
>smRNA|rpm:20.182|locus:chr9A:1596525-1598811|Cluster_16009
TAGACGTAGACGATCTGCTCG
>smRNA|rpm:65.477|locus:chr16B:3102598-3106877|Cluster_54630
TCCGGTTGGACTAGTCACGCC
>smRNA|rpm:27.074|locus:chr7A:3727567-3729378|Cluster_13342
TCGACTCCAGGAATCTGATGG
>smRNA|rpm:961.394|locus:chr11B:790952-796151|Cluster_47207
TTCAGAATCTCTAAACTCGG
>smRNA|rpm:27.776|locus:chr9A:1626058-1628692|Cluster_16018
AGGGACACGATCTTATTGTT
>smRNA|rpm:7.491|locus:chr4A:1224723-1226022|Cluster_6901
TTGCGTGGAACTGTTTAATTTC
>smRNA|rpm:7.635|locus:chr6B:1855724-1857664|Cluster_39900
AAGCTGCTAGATCTGATCCTGC
>smRNA|rpm:35.947|locus:chr4B:4392449-4395982|Cluster_36172
TCCAAACTGACTTCTGATCGA
>smRNA|rpm:57.491|locus:chr5A:2711540-2714727|Cluster_9491
TGATGTTCAGGAACTCCTTGG
>smRNA|rpm:37.722|locus:chr10B:4938530-4940612|Cluster_46902
AACGATCGTCGGTGTAACGA
>smRNA|rpm:34.111|locus:chr3A:1036958-1039219|Cluster_4758
TTTGATTTCTGAATTAACAAGG
>smRNA|rpm:41.622|locus:chr13B:290989-292155|Cluster_50072
TATATAGACCGGCTGCGACTGC
>smRNA|rpm:28.787|locus:chr11B:1964895-1968112|Cluster_47569
TGCTTTCCGACTGTCGGTCC
>smRNA|rpm:19.377|locus:chr18B:2503145-2505868|Cluster_57424
CGAGACAGCCAGAAGCAGA
>smRNA|rpm:14.074|locus:chr16A:864294-867349|Cluster_25551
TAGGATCTCTGAAGAAATTCTC
>smRNA|rpm:35.514|locus:chr8B:1194950-1196281|Cluster_43145
TTCGGTATGATCTCCTTCTGG
>smRNA|rpm:11.35|locus:chr8B:1252931-1256477|Cluster_43165
CCGTTTGCAACTCCTCTGG
>smRNA|rpm:115.064|locus:chr2A:2275400-2280127|Cluster_3020
AATGTCGACTGGATCTCAGCC
>smRNA|rpm:99.072|locus:chr9B:3006949-3010207|Cluster_44674
TGATAAGGATGTCAGACGCTG
>smRNA|rpm:482.275|locus:chr9B:1158034-1162885|Cluster_44130
TGCCGACTGGTTGATATTTCC
>smRNA|rpm:7.222|locus:chr2B:5543024-5545719|Cluster_32827
TGGGGCCAAGAACGAAGAAGCC
>smRNA|rpm:24.268|locus:chr6B:4040772-4044951|Cluster_40491
TGACTGATTTGCTTATTTGGC
>smRNA|rpm:19.397|locus:chr17A:3165950-3166153|Cluster_27461
TAGACTCTTGGAATGTTACTGG
>smRNA|rpm:65.002|locus:chr17B:2925466-2926231|Cluster_56582
TCTTCTTTCTCTACAGCACTGT
>smRNA|rpm:10.545|locus:chr11B:1173455-1176574|Cluster_47320
AACAGATCTGAGTAGTCCTC
>smRNA|rpm:336.01|locus:chr16A:3318835-3319419|Cluster_26376
AGAGGTTATGTGATACAGATG
>smRNA|rpm:35.308|locus:chr13A:236757-237881|Cluster_21789
TATATAGACCGGCTGCGACTGC
>smRNA|rpm:38.589|locus:chr11B:4539064-4539627|Cluster_48439
AGGGACACGATCTTATTGTTA
>smRNA|rpm:16.426|locus:tig00001289:46154-47119|Cluster_58442
TTTCTGTAGTCTTTTGTTTGA
>smRNA|rpm:5.778|locus:chr5B:1314651-1316317|Cluster_37295
TCATCCGCACTCATTATTCTG
>smRNA|rpm:5.386|locus:chr8A:226211-227951|Cluster_13858
TATTGGACGATGTGGCCGACG
>smRNA|rpm:28.766|locus:chr16A:2647271-2649518|Cluster_26167
TTCTCGTCGATCTCAGGCTGG
>smRNA|rpm:27.156|locus:chr16B:3203158-3205498|Cluster_54657
TCTCCTTGGAATGTTCATCTGG
>smRNA|rpm:84.751|locus:chr13A:2481053-2485290|Cluster_22487
TACGACGACTTCGTGCTCTTC
>smRNA|rpm:59.431|locus:chr16B:4511584-4513891|Cluster_55110
TCCGACTCTGGAAAATAAATGG
>smRNA|rpm:5.51|locus:chr11A:1615970-1618085|Cluster_19277
TCGTGTCTTTGTTCTGAACTT
>smRNA|rpm:64.507|locus:chr16A:2652756-2655362|Cluster_26168
ATAACAACGTCTGGATGGTCC
>smRNA|rpm:14.239|locus:chr6B:424957-426568|Cluster_39449
TATGAACCGCATGGATGAACC
>smRNA|rpm:69.212|locus:chr4A:88678-91680|Cluster_6519
AACTTAGTTGGCTCTACTGGC
>smRNA|rpm:9.781|locus:chr16B:2923726-2925825|Cluster_54568
TTTGATTGTGACTTGAACTTGC
>smRNA|rpm:22.926|locus:chr4B:3791839-3793482|Cluster_36002
TCCGACTCTTGAATAGCTTGA
>smRNA|rpm:5.2|locus:chr12B:3275942-3277622|Cluster_49760
TACGAGCTGAAGGCGATGCC
>smRNA|rpm:75.898|locus:chr11B:3011421-3013669|Cluster_47887
TTATAGAACTCCAAATCCTGG
>smRNA|rpm:377.075|locus:chr11A:2734835-2743137|Cluster_19673
TTGGTCTTTTATTTCTGTACT
>smRNA|rpm:16.364|locus:chr12A:965600-969332|Cluster_20621
TCTATCGGTCAATTAACTTAT
>smRNA|rpm:63.455|locus:chr16B:728266-731540|Cluster_53747
TGTGGATCTGAGCCTTTGTTTC
>smRNA|rpm:5.18|locus:chr6B:3167286-3169125|Cluster_40212
TAGATCCTGCTAACTCGAACT
>smRNA|rpm:10.05|locus:chr16B:1710410-1712132|Cluster_54124
CGGTGTAGATCTCGAAGAGTCT
>smRNA|rpm:11.989|locus:chr9B:3903493-3905669|Cluster_44987
TGTGCTCTCGTCGAACGTGGC
>smRNA|rpm:48.329|locus:chr9A:1285727-1289743|Cluster_15932
TCTCTTACGCTGATGAACTTC
>smRNA|rpm:22.225|locus:chr8A:1175800-1177504|Cluster_14154
TTTGGTATGATCTCCTTCTGG
>smRNA|rpm:48.019|locus:chr13B:2840231-2843276|Cluster_50930
TTGTCCTACTGCGAGCAATGC
>smRNA|rpm:13.599|locus:chr13B:3129053-3130870|Cluster_51017
ATCCCGGACGGTCTCCTGAAAG
>smRNA|rpm:20.759|locus:chr8B:1707344-1709375|Cluster_43353
AATGTCCGATTGACGAACGTC
>smRNA|rpm:6.48|locus:chr4A:694252-696165|Cluster_6721
TGTGGACTGATCCCTGAAGATC
>smRNA|rpm:9.203|locus:chr13B:1819423-1821273|Cluster_50541
TTCAACGATCTTTTGCTGCAGT
>smRNA|rpm:10.875|locus:chr16B:1354368-1355366|Cluster_54018
TTCGGATTCCTTGACATGG
>smRNA|rpm:39.352|locus:chr4B:2701431-2706493|Cluster_35680
TGTTGATCAAGAAGACGGT
>smRNA|rpm:5.118|locus:chr2B:4833216-4833397|Cluster_32583
TCAAACAACTGCTAGAACGGC
>smRNA|rpm:13.805|locus:chr18A:870134-873109|Cluster_27790
TCTAATATGGACATGTATGTT
>smRNA|rpm:222.638|locus:chr4B:1525720-1525943|Cluster_35218
TTGACGTGCTCAACCTGAATG
>smRNA|rpm:50.929|locus:chr5B:3669907-3678565|Cluster_38055
TTACGACTGTGCTGTAGCATT
>smRNA|rpm:3301.021|locus:chr8A:586043-587184|Cluster_13971
TCTGGGACACCTCTTTGTTTT
>smRNA|rpm:22.637|locus:chr10B:3361448-3363854|Cluster_46401
TGAAAGTGGCTAGTGAATCCT
>smRNA|rpm:369.44|locus:chr16B:1746170-1746877|Cluster_54133
TAGGTCTAGTAGCTTCTTGCT
>smRNA|rpm:7.903|locus:chr8A:467044-471518|Cluster_13926
AGTGAATTCTTGGGCAACT
>smRNA|rpm:121.833|locus:chr3A:5072269-5072541|Cluster_6111
AGTAGGATTGATGAAGAACA
>smRNA|rpm:37.124|locus:chr1B:2054094-2056274|Cluster_29260
TTCGACTGGTACCACTGTATC
>smRNA|rpm:7.429|locus:chr4A:2653594-2653958|Cluster_7432
AAAAAAGATTGAGCCAGAAT
>smRNA|rpm:14.92|locus:chr6A:3991022-3993320|Cluster_11536
TAAGGACTTCAATACATCGGA
>smRNA|rpm:34.998|locus:chr6A:4174635-4175055|Cluster_11621
AGCAGACTGCGTGCGACATCC
>smRNA|rpm:24.144|locus:chr13B:129317-130508|Cluster_49993
AAGCTGATCAAGAAACTGGC
>smRNA|rpm:8.048|locus:chr5A:1730770-1732163|Cluster_9116
TCAAACGATCTCGGGACTCCG
>smRNA|rpm:20.017|locus:chr10B:4730909-4731161|Cluster_46838
TGGCATCGGCGGTGTTAACTCC
>smRNA|rpm:115.147|locus:chr12B:711247-715091|Cluster_48859
TGGCGACTCAAATGTTCTTTG
>smRNA|rpm:6.026|locus:chr9B:1779667-1781881|Cluster_44308
TTCTGATGGTCTGCTAGTGC
>smRNA|rpm:11.824|locus:chr5B:3946225-3949510|Cluster_38166
TGACGATCAGGAACTAGAACC
>smRNA|rpm:28.291|locus:chr5B:4002867-4003022|Cluster_38189
CAGACTGTATGCGACATCCA
>smRNA|rpm:12.031|locus:chr9A:1791644-1794327|Cluster_16060
TGGCGGTGATCTGTGCAAC
>smRNA|rpm:1135.042|locus:chr15A:1004534-1010205|Cluster_24336
GATGTTGGATTTGAGGGCGCC
>smRNA|rpm:949.466|locus:chr11A:857874-864608|Cluster_19015
TGGCCGATCTACTGAACTCGC
>smRNA|rpm:28.106|locus:chr7A:912147-916733|Cluster_12395
ACGAGGATAAGAGAAATTTG
>smRNA|rpm:774.435|locus:chr6B:2042160-2042913|Cluster_39923
TTTCTGCAAGGGCTGAGTCTC
>smRNA|rpm:25.547|locus:chr16B:1449141-1450319|Cluster_54052
TAGCTTGGACTGTGTGGCCCA
>smRNA|rpm:82.398|locus:chr5B:4211125-4214676|Cluster_38277
TGATGTTCAGGAACTCCTTGG
>smRNA|rpm:79.571|locus:chr1B:181911-185877|Cluster_28589
TGACGTTCGATCTTCTGACTAGT
>smRNA|rpm:9339.647|locus:chr5B:1128633-1129930|Cluster_37211
CTCCTTGAGTGATGTGAGCTCT
>smRNA|rpm:40.838|locus:chr12B:2886584-2888836|Cluster_49635
TTTCACGTAGGGTTCACCT
>smRNA|rpm:15.064|locus:chr4B:1965924-1968061|Cluster_35423
TCAGAACCGTCTTCGAACTTGA
>smRNA|rpm:15.353|locus:chr9A:4663957-4666266|Cluster_17076
TGGCCGTACTAAGAACACCCTT
>smRNA|rpm:16.529|locus:chr18A:2360456-2363275|Cluster_28312
TCCTGACTGAGGAGAAATCTTC
>smRNA|rpm:534.979|locus:chr17B:280345-288163|Cluster_55757
TATTGTAGATCTGTCTTCTTAC
>smRNA|rpm:949.982|locus:chr14A:1741405-1746301|Cluster_23504
TAATGAAGACTGATAAACCATC
>smRNA|rpm:6.727|locus:chr6A:731643-731850|Cluster_10595
GTGTAGATGATTTAGAAGAT
>smRNA|rpm:5.262|locus:chr1B:4496258-4497390|Cluster_30130
TTTTTTGATTTGATTTGGCATT
>smRNA|rpm:7.656|locus:chr2A:2769749-2769873|Cluster_3188
TGCACATGCGGAATGGAACT
>smRNA|rpm:9.802|locus:chr2B:4408077-4409815|Cluster_32447
TCAGTGTACTGTGCGAGCTCC
>smRNA|rpm:8.399|locus:tig00000290:24726-24767|Cluster_57765
TATGATTGAAGTCTCGGTAGT
>smRNA|rpm:16.488|locus:chr6B:448384-450335|Cluster_39456
AATATCCTCTTCAGATCGTCT
>smRNA|rpm:7.945|locus:chr15A:2581005-2581488|Cluster_24888
TGATAATATATTGTTGGATG
>smRNA|rpm:112.134|locus:chr4A:864203-869301|Cluster_6789
TTGATCGGCTCATTCTGAGC
>smRNA|rpm:10.235|locus:chr12B:796107-796255|Cluster_48881
TGACATTAGATGACTTTGCCTC
>smRNA|rpm:12.65|locus:chr1B:4727007-4728660|Cluster_30215
TATGGAGATCTTCGACGTTGA
>smRNA|rpm:5.572|locus:chr5B:5419801-5420806|Cluster_38597
TCGACTGACGAGTACGATCTTC
>smRNA|rpm:7.883|locus:chr4A:5344258-5345496|Cluster_8286
AGGACTCCATCTTCTGAGTGA
>smRNA|rpm:87.392|locus:chr16B:1493901-1499331|Cluster_54068
TATTCGGAGGGGGGACGCTG
>smRNA|rpm:59.967|locus:chr18B:2505947-2510743|Cluster_57425
AATCCGATCAGTTATGACTTTC
>smRNA|rpm:33.615|locus:chr3A:5015029-5018268|Cluster_6097
TATTTCCAGCTCTGAGACTAG
>smRNA|rpm:106.459|locus:chr7B:5020038-5022973|Cluster_42565
TTAAGTACTTGAGGGAACTCA
>smRNA|rpm:13.413|locus:chr7A:4308444-4310220|Cluster_13522
TTCTTGATCGCGATTAGAACG
>smRNA|rpm:28.415|locus:chr2B:5714904-5716432|Cluster_32890
TCAGATCTAGTGAGCTTAGT
>smRNA|rpm:19.439|locus:chr4B:5438634-5441700|Cluster_36488
TGCTGCTCTTTCGGATATGA
