# Supplementary material for: The stem rust fungus Puccinia graminis f. sp. tritici induces centromeric small RNAs during late infection that are associated with genome-wide DNA methylation
Source: BMC Biol. 2021 Sep 15;19:203. doi: 10.1186/s12915-021-01123-z (PMC8444563; doi:10.1186/s12915-021-01123-z)
Supplement: Supplementary file 12 — Additional file 12: Data S12. FASTA file of Pgt sRNAs predicted to be up-regulated in 7 dpi. [file 12915_2021_1123_MOESM12_ESM.fasta]

>smRNA|rpm:5.345|locus:chr13B:2177954-2178520|Cluster_50668
ATCATTGTCTGGCCTTGAGACC
>smRNA|rpm:12.361|locus:chr2A:1248976-1251268|Cluster_2668
ATCTACTGATTTTGACTGCAGG
>smRNA|rpm:5.303|locus:chr9A:845518-846657|Cluster_15760
TGGAGAATCGGTGAACCACT
>smRNA|rpm:5.241|locus:chr16B:258414-261033|Cluster_53550
TGTTAGCTAGGGCTGTGACCT
>smRNA|rpm:12.712|locus:chr3A:5953393-5957366|Cluster_6458
TTGTGAAGAGTCTTGAACGTG
>smRNA|rpm:10.545|locus:chr13B:240105-241015|Cluster_50048
AGGAGTTTGATGGAACAGCAGT
>smRNA|rpm:7.264|locus:chr18A:2106902-2107169|Cluster_28221
GAGTGGAACTTGACGAGTGC
>smRNA|rpm:16.385|locus:chr2A:1925631-1928497|Cluster_2895
AATTCCGATCTGTTTTAGAACT
>smRNA|rpm:5.902|locus:chr1A:2207813-2208898|Cluster_747
TGGGCAGACGTATATGGACC
>smRNA|rpm:9.699|locus:chr2A:1082053-1084014|Cluster_2595
ATATCCGCGTAGGACCCAGGCT
>smRNA|rpm:12.732|locus:chr9B:2329788-2335197|Cluster_44494
ACATTTACAGTTCGTTCGGAGT
>smRNA|rpm:5.737|locus:chr6B:3538901-3540508|Cluster_40343
ATTTGTCGACGACTCCTTTGAG
>smRNA|rpm:8.11|locus:chr10A:455194-456333|Cluster_17269
ATGCAACTGGAAAGACGAGA
>smRNA|rpm:24.474|locus:chr16B:5254243-5256908|Cluster_55412
TAGCCTGAATAGGATCGACGT
>smRNA|rpm:5.819|locus:chr4B:3499346-3500083|Cluster_35908
AATGGATTGTGAAATGAGG
>smRNA|rpm:11.68|locus:chr5A:1787728-1788156|Cluster_9133
TTGACTCAGTTGACCTGCACA
>smRNA|rpm:441.128|locus:chr8A:3684650-3687070|Cluster_14966
TAAGATCAATGAATTGGAGAGT
>smRNA|rpm:7.965|locus:chr5B:2530509-2531271|Cluster_37730
TAAGACATAGTGGAAATGACGG
>smRNA|rpm:28.333|locus:chr15B:2669129-2672260|Cluster_53162
TACACAATTGCCTGTAGACGG
>smRNA|rpm:5.51|locus:chr6B:1234857-1236700|Cluster_39709
TTTCTCATGTCGATCCTAGC
>smRNA|rpm:10.215|locus:chr8A:953930-954316|Cluster_14089
TGAGACTGTACCAAAAACTGC
>smRNA|rpm:117.933|locus:chr7B:2002130-2008110|Cluster_41618
TTGGACTAGTGTTGCATGACT
>smRNA|rpm:8.977|locus:chr3B:4833246-4835761|Cluster_34710
TACCAGTCTGGATGAGCTCT
>smRNA|rpm:13.31|locus:chr5B:619700-620020|Cluster_37031
ACGATTTATGAAAACCGAGGAGC
>smRNA|rpm:7.491|locus:chr1A:3030391-3031269|Cluster_1014
ATCATCAATCGCTGGAAGGACC
>smRNA|rpm:5.056|locus:chr11A:114810-115407|Cluster_18744
TGGAATTTGGAACTCTGGCGT
>smRNA|rpm:5.757|locus:chr2A:1707863-1709118|Cluster_2798
ATTTCCGTAGGCGTTTCTCAGA
>smRNA|rpm:8.502|locus:chr6B:3897427-3897965|Cluster_40453
GATGTAGTATTATGGGGGGGAC
>smRNA|rpm:5.386|locus:chr2A:3346071-3348044|Cluster_3446
TCTCTATCTTGGTGTGCTCT
>smRNA|rpm:6.603|locus:chr4B:2865850-2866290|Cluster_35739
TTCACCGGTTTCGGAATCTCG
>smRNA|rpm:7.532|locus:chr10B:3827900-3828465|Cluster_46546
ACCGAATCGTTCAATGCAGA
>smRNA|rpm:7.284|locus:chr11B:4113593-4113873|Cluster_48285
ACTAGAACTAGGATTGAAGACT
>smRNA|rpm:15.353|locus:chr7A:3258612-3259747|Cluster_13206
AACGGTCGTCCCAGACGTAGGG
>smRNA|rpm:15.353|locus:chr3B:1927700-1928467|Cluster_33651
ACGACTGGGTTCTTCTGGCT
>smRNA|rpm:11.473|locus:chr2A:1801060-1801587|Cluster_2829
TTCGGTCTACTCTCAAAAACTGT
>smRNA|rpm:76.104|locus:chr15A:2402450-2403220|Cluster_24806
TTGAGACTGTTCATAAGAGC
>smRNA|rpm:128.684|locus:chr17A:1617401-1626078|Cluster_26920
TGATCTGTGTAACTTCTAATCC
>smRNA|rpm:5.922|locus:chr14B:288535-289732|Cluster_51203
ACGAGACTATCTTCTGCCAGA
>smRNA|rpm:5.138|locus:chr18B:2203553-2204997|Cluster_57319
AATGGATGACTGCTATTCAAGC
>smRNA|rpm:6.851|locus:chr14B:479203-479608|Cluster_51286
ATCACAACGATCGAGGACAAACT
>smRNA|rpm:7.099|locus:chr12B:822670-823706|Cluster_48894
TAAAGGTCTAGCGTTTCTCT
>smRNA|rpm:13.351|locus:chr6A:4261026-4264969|Cluster_11656
TTCGGATCTCTTTCATCAAATC
>smRNA|rpm:20.78|locus:chr4A:4345076-4345813|Cluster_7971
TCCGATGGATGGTTTGGCCCTAC
>smRNA|rpm:7.965|locus:chr1A:1096054-1096477|Cluster_398
TTGACGTAGCTCTCGATCACGA
>smRNA|rpm:18.304|locus:chr3A:1462332-1464491|Cluster_4877
ACTGATGGCTGATAGTTAGATC
>smRNA|rpm:49.484|locus:chr15A:306857-309306|Cluster_24121
AATACGTTGGCTCGGAGTGACC
>smRNA|rpm:14.342|locus:chr8A:3970708-3974018|Cluster_15064
TCGACTGGAGCCTTCATGCC
>smRNA|rpm:13.145|locus:chr1B:5266331-5270311|Cluster_30454
TATCCTTTCTTATTCTCTGT
>smRNA|rpm:6.046|locus:chr9A:3025709-3026879|Cluster_16509
TGATGAGCTTCTGTGAACACGA
>smRNA|rpm:5.613|locus:chr17B:506956-508610|Cluster_55825
TTTCCGGACGGACAGTGAAGG
>smRNA|rpm:11.783|locus:chr4A:4236569-4239766|Cluster_7933
ACGGATACATGTTTCGAGCAGT
>smRNA|rpm:13.888|locus:chr18A:2555505-2557218|Cluster_28388
TTGGCTTGAACTTCTCGTTTA
>smRNA|rpm:9.596|locus:chr9A:1381699-1384553|Cluster_15962
TGAAGGAATGAAGAAATGGG
>smRNA|rpm:38.197|locus:chr2B:1783205-1783967|Cluster_31561
AGGGTAGCGCTAGTCATGTG
>smRNA|rpm:30.561|locus:chr13B:2098006-2100987|Cluster_50639
AGACTTTCAACTCTAGACGT
>smRNA|rpm:6.541|locus:chr1A:3356450-3356703|Cluster_1138
AATCTGAACGAATAGAATCATC
>smRNA|rpm:5.902|locus:chr2A:3277951-3278521|Cluster_3425
TGAGCTTCAAGAACTTCCAGA
>smRNA|rpm:56.789|locus:chr12A:2088020-2092572|Cluster_21021
TTGATCTTGGTAGAACACCTA
>smRNA|rpm:27.714|locus:chr17A:1614156-1617279|Cluster_26919
TGATATCCGGATATCCGCTCT
>smRNA|rpm:5.427|locus:chr3A:1994907-1996004|Cluster_5036
TTCTCTGGAGTAGTGACCTGG
>smRNA|rpm:7.47|locus:chr1B:2451002-2451861|Cluster_29351
TCCAGCTGTATGGATAACGTGC
>smRNA|rpm:20.161|locus:chr3A:1877600-1882366|Cluster_4998
AGGATGATTTTTTAGATGAAGA
>smRNA|rpm:8.357|locus:tig00000243:18350-18582|Cluster_57758
TGTACTTCAGGGCTGTTTTTC
>smRNA|rpm:21.956|locus:chr12A:2949111-2951234|Cluster_21340
TCATCCGTCTACAGAACTTGC
>smRNA|rpm:6.315|locus:chr15B:2868612-2872206|Cluster_53243
TGCATTAGTGGAAAGTCTAGC
>smRNA|rpm:7.202|locus:chr15A:2523833-2525705|Cluster_24856
ATTTCCGGTCTGTCCAATCGATG
>smRNA|rpm:36.504|locus:chr1B:4664153-4667274|Cluster_30185
AATCGACTGGGACAATTACCTC
>smRNA|rpm:11.288|locus:chr2A:4955375-4958815|Cluster_4038
TCAGATCTGAAACTAGGTTC
>smRNA|rpm:15.477|locus:chr18A:1977172-1978811|Cluster_28179
TTCCGATGGACGAGGTACATGT
>smRNA|rpm:22.018|locus:chr1B:6178604-6180497|Cluster_30771
TATGGGACTAGATCAGGAACT
>smRNA|rpm:5.819|locus:chr17A:412304-414956|Cluster_26544
AACAGTAGGATCATCTAGGCGT
>smRNA|rpm:30.726|locus:chr9A:4531400-4534403|Cluster_17010
TGGCGTGCTGTCTCAGGA
>smRNA|rpm:5.737|locus:chr6A:4634883-4636189|Cluster_11773
TTCACACATGTCATGTATCTCT
>smRNA|rpm:13.289|locus:chr12B:2920494-2921204|Cluster_49652
ATTATATATGTATTAGGACGGT
>smRNA|rpm:5.221|locus:chr11A:88611-89560|Cluster_18727
AGGATCTCTACAAGAATATCGG
>smRNA|rpm:14.342|locus:chr7A:2650240-2652960|Cluster_13005
AAGAAGAACTAATAGACATGAGC
>smRNA|rpm:7.161|locus:chr6B:4134824-4135620|Cluster_40528
AACTGCGGATGAATATGAGG
>smRNA|rpm:6.727|locus:chr5B:1454836-1456736|Cluster_37354
ATTCCGTCTGAATCTCTTGCACC
>smRNA|rpm:45.109|locus:chr2B:1666913-1670183|Cluster_31501
TAGGACCTTCTTGGAAGAGA
>smRNA|rpm:13.248|locus:chr7A:2427423-2431264|Cluster_12923
ATAGGATTTTGTTGAGGCGTGT
>smRNA|rpm:12.34|locus:chr11A:4234042-4240694|Cluster_20177
TACGTAGATCTGTGCAAATGC
>smRNA|rpm:183.719|locus:chr9A:2994050-2995719|Cluster_16490
TACACGGCTACTGAATTAGT
>smRNA|rpm:5.922|locus:chr10A:938604-938966|Cluster_17429
ACGTGCTTGCTATGGACTTGG
>smRNA|rpm:9.946|locus:chr9A:701954-705751|Cluster_15706
TAATGATCTACTACAACTGT
>smRNA|rpm:11.308|locus:chr3A:124026-125096|Cluster_4503
AACCGTCTTCTCTGATTTCTGA
>smRNA|rpm:13.145|locus:chr2B:1787347-1789123|Cluster_31562
TGGACGTGCTGCATGCTCGT
>smRNA|rpm:6.108|locus:chr9A:1662252-1662521|Cluster_16023
TTTCCTGACTGGTTGAATCC
>smRNA|rpm:7.862|locus:chr14B:3368114-3369610|Cluster_52213
TTTATTGGTCTGAACTAGGTTC
>smRNA|rpm:9.224|locus:chr18B:2095796-2097271|Cluster_57275
TGAGCTGGACATTGCTAGATCC
>smRNA|rpm:7.408|locus:chr5B:6108101-6108361|Cluster_38845
TGGCTCGAACTGAATTCTCG
>smRNA|rpm:18.056|locus:chr16B:823560-826772|Cluster_53793
ACTTTGACGAGGACTATGCAGC
>smRNA|rpm:8.523|locus:chr9B:4878250-4881016|Cluster_45274
TTCCGACTTGATTGCTGATCC
>smRNA|rpm:5.014|locus:chr18B:1443800-1444356|Cluster_57046
ATTGGAATCTTCACTGTTAGAGT
>smRNA|rpm:8.172|locus:chr8A:3386452-3386769|Cluster_14866
TTCGGAGTTGTTTGAGATG
>smRNA|rpm:45.481|locus:chr10B:4064400-4068427|Cluster_46621
TACGATCGTATGTACAGCATT
>smRNA|rpm:8.729|locus:chr17A:3026452-3026971|Cluster_27432
TGGAGCGATCTGTGCTGTGC
>smRNA|rpm:46.513|locus:chr9A:841779-845443|Cluster_15759
TTCAAGCTGATCCGGACCGATC
>smRNA|rpm:10.545|locus:chr15A:415252-419786|Cluster_24163
CTGAACCCGGATGGTAGGGCC
>smRNA|rpm:15.951|locus:chr18A:2041665-2044542|Cluster_28203
ACACATCTCGAGGGACTGCCCG
>smRNA|rpm:5.2|locus:chr10B:1829357-1830017|Cluster_45815
TCGATGACTGGAAGGAATCCC
>smRNA|rpm:9.389|locus:chr16A:2312954-2314865|Cluster_26025
TGGACCGATTGGACATTGTCT
>smRNA|rpm:5.592|locus:chr16B:2259252-2259954|Cluster_54283
TCTCAGGCTGGGACGAACCCC
>smRNA|rpm:6.005|locus:chr15B:1694249-1696167|Cluster_52910
AGGATCTGGGATCTCGACTCCC
>smRNA|rpm:13.454|locus:tig00000099:30473-31918|Cluster_57651
TTGGACTGAGAACGTGGGCC
>smRNA|rpm:5.159|locus:chr5B:3443100-3443394|Cluster_37991
TACTGAACGGTAGACTCATG
>smRNA|rpm:6.5|locus:chr11B:3886112-3887061|Cluster_48184
AGAGTGTCTATTCCTGTAGTAT
>smRNA|rpm:9.327|locus:chr10B:4397917-4398235|Cluster_46737
AATGAAGATCGTGAACACCTCA
>smRNA|rpm:6.253|locus:chr5B:3461755-3462212|Cluster_37996
TTCTGTTTAGCTTTATACGACT
>smRNA|rpm:7.429|locus:chr16B:5871786-5873369|Cluster_55640
TCACGAACTTCGAACTTGG
>smRNA|rpm:80.665|locus:chr13B:2159909-2162649|Cluster_50661
TATAATCATTGGATGTGTGC
>smRNA|rpm:6.521|locus:chr7A:3489163-3490518|Cluster_13268
TGAACGATTGAGACGGTAGT
>smRNA|rpm:68.717|locus:chr5A:5522171-5524820|Cluster_10385
TATGATCAAAGAAGGTAACTT
>smRNA|rpm:12.546|locus:chr9B:2830763-2833496|Cluster_44628
ATGGCTGCTCGAACACAAAGC
>smRNA|rpm:13.599|locus:chr13B:3129053-3130870|Cluster_51017
ATCCCGGACGGTCTCCTGAAAG
>smRNA|rpm:6.521|locus:chr4B:62990-63652|Cluster_34747
ATAAACGACTGTATATCCCTGC
>smRNA|rpm:6.129|locus:chr14B:3086711-3088181|Cluster_52115
TGTGGAAAAGTGGAGGATGA
>smRNA|rpm:9.327|locus:chr13B:965612-968783|Cluster_50265
TAGACTGGGCGGACAAACGACC
>smRNA|rpm:7.697|locus:chr10B:2920225-2922041|Cluster_46212
TCCAGGCTTCTTTGAACAAGT
>smRNA|rpm:6.521|locus:chr11B:500401-500741|Cluster_47105
AGAAGAAACCATCTCTGAAGAAG
>smRNA|rpm:5.262|locus:chr9A:2140133-2141957|Cluster_16198
AGGATTGAACACCTCCATGACT
>smRNA|rpm:67.045|locus:chr6A:1513134-1516448|Cluster_10840
TTGAGGCTAGTTTGAATCACT
>smRNA|rpm:10.524|locus:chr16B:5120389-5124210|Cluster_55345
ATTTCGTCCACAATCTGTTTGC
>smRNA|rpm:6.5|locus:chr9B:2516453-2516820|Cluster_44556
TTTGTGCTCTGGTCAAATCC
>smRNA|rpm:5.819|locus:chr5B:6095963-6097346|Cluster_38835
AAGATGTGATCATTTCTGACGG
>smRNA|rpm:14.775|locus:chr9B:2301857-2305064|Cluster_44482
TACGTGTAACTCTGCTTATGC
>smRNA|rpm:11.68|locus:chr17B:23701-24522|Cluster_55658
TCTGATTACTGTTCTGTAGC
>smRNA|rpm:5.51|locus:chr10B:954454-956008|Cluster_45665
AAGGATAAACGAGCGAGG
>smRNA|rpm:25.96|locus:chr8B:1407795-1414161|Cluster_43239
TGGGAACTCGATCTACCTCAGT
>smRNA|rpm:64.631|locus:chr6B:5229479-5233730|Cluster_40906
TCTGCATTTGATCTTCTGGTTC
>smRNA|rpm:10.318|locus:chr10B:2702917-2707231|Cluster_46146
ATCCGATAGTTGGCTCCA
>smRNA|rpm:27.899|locus:chr17A:1116475-1121621|Cluster_26780
AATGCACTCCGAACATCAAAGG
>smRNA|rpm:5.138|locus:chr3A:5207106-5208942|Cluster_6173
ATCTAGCGGTATTAGACTCTCT
>smRNA|rpm:6.191|locus:chr14B:485600-486169|Cluster_51294
ATGGATTACGATCTTCTTTAGT
>smRNA|rpm:10.854|locus:chr16B:1681984-1683691|Cluster_54118
ATTTGGTTGACAAGGCTGACGT
>smRNA|rpm:6.356|locus:chr7B:5446805-5447169|Cluster_42719
TGCGTAACTTCTGATCCAGT
>smRNA|rpm:5.716|locus:chr12B:1238788-1241568|Cluster_49055
AACGACTCAACAGAACTCTTGG
>smRNA|rpm:15.869|locus:chr5B:1177452-1179461|Cluster_37241
TTAGTGACTGCATTCAAAGC
>smRNA|rpm:8.708|locus:chr6A:1930762-1931904|Cluster_10981
TGTGACACCGATCAATGACC
>smRNA|rpm:24.866|locus:chr6A:1464437-1465402|Cluster_10830
CGTAGACTTGGCATAAGACC
>smRNA|rpm:7.718|locus:chr14B:2316052-2317391|Cluster_51872
TCGAATCTGGGACTTCAGTCT
>smRNA|rpm:41.767|locus:chr17A:2451328-2452313|Cluster_27212
AAACGGCTCTGATGGTCATTGA
>smRNA|rpm:7.016|locus:chr13A:2517908-2519974|Cluster_22501
TTCCGGCAGTACTTGGGTGC
>smRNA|rpm:6.541|locus:chr4A:3305101-3305319|Cluster_7691
TTGTGACAGAAGAAAAGGCC
>smRNA|rpm:29.096|locus:chr3A:2030676-2034014|Cluster_5049
TTAATGGATGAGTGAAAGAGT
>smRNA|rpm:125.155|locus:chr14A:2248357-2254630|Cluster_23634
ATTTCTGGTGAAGAACTCATC
>smRNA|rpm:11.432|locus:chr18B:2455200-2457067|Cluster_57397
AACTTGTGAGACATGGACGGT
>smRNA|rpm:9.616|locus:chr1B:4985359-4986365|Cluster_30337
CAGGCCACTGTTGGGACACCA
>smRNA|rpm:21.172|locus:chr17B:998350-998852|Cluster_55983
TTGTGCTGGAGCTGAATTCATC
>smRNA|rpm:6.975|locus:chr16A:826896-828063|Cluster_25531
ATCACATTGGGGACTCCA
>smRNA|rpm:9.369|locus:chr1B:612055-614030|Cluster_28774
AATGACTGAAGTTCACTGACGA
>smRNA|rpm:19.521|locus:chr2A:2972550-2977437|Cluster_3297
TTCTCCGTACGACTGTTGG
>smRNA|rpm:5.448|locus:chr11A:2964700-2966265|Cluster_19744
TTTCCGTCGCGATATAATCCG
>smRNA|rpm:7.965|locus:chr1A:500470-504001|Cluster_172
TGTGGTCTCCAAGAACACTGG
>smRNA|rpm:12.361|locus:chr17B:645402-645722|Cluster_55874
TTTGTGCTCTGGTCAAATCC
>smRNA|rpm:8.027|locus:chr14B:3506650-3507098|Cluster_52273
TTGGATATTGTTGGACACGTG
>smRNA|rpm:5.159|locus:chr16B:1377952-1378218|Cluster_54036
AATGGAACGATCTTTATGAAGA
>smRNA|rpm:30.458|locus:chr7B:1940050-1942962|Cluster_41586
TGTATGGTTGAAGGTCAAGT
>smRNA|rpm:9.389|locus:chr10A:449119-449429|Cluster_17263
TGATGACTGCAGGTCTAGGC
>smRNA|rpm:6.108|locus:chr9A:23650-24015|Cluster_15446
ATTGCTTATTTGGACTTTTCGT
>smRNA|rpm:10.05|locus:chr11A:3181202-3184693|Cluster_19807
AACGGCTGGAAGGATTTCCTTC
>smRNA|rpm:10.277|locus:chr6A:1415774-1417960|Cluster_10799
TACTAGCTGGACCTTTGATCC
>smRNA|rpm:5.53|locus:chr14B:2387621-2388026|Cluster_51912
AAGACAGTTGAATTGATAGAGT
>smRNA|rpm:8.337|locus:chr14B:1723531-1725103|Cluster_51667
TCCCACAGCTTTCTTGAACTT
>smRNA|rpm:5.097|locus:chr6A:1606451-1607705|Cluster_10887
AGGATCTTCACTCTTGTCAAGT
>smRNA|rpm:11.019|locus:chr10B:4918500-4919018|Cluster_46894
TTTTTTACAAAAATGCGGACGT
>smRNA|rpm:6.727|locus:chr8A:3390352-3391120|Cluster_14870
TACGATCCGGCGGAACAGCC
>smRNA|rpm:705.574|locus:chr18A:2817302-2819370|Cluster_28493
TAATGTTTGAACCAAGGACGGT
>smRNA|rpm:11.081|locus:chr5B:6152450-6153324|Cluster_38870
ACATCTTTGGCTTTTTGCTCTA
>smRNA|rpm:8.089|locus:chr9A:2560489-2564134|Cluster_16338
ATTGAATATCGTTAACGGGAGA
>smRNA|rpm:7.264|locus:chr11B:4926200-4926665|Cluster_48565
TGGGGGCTGCAGATCGATCTGC
>smRNA|rpm:14.899|locus:chr1A:620704-623457|Cluster_230
TGCACTCGAGGAACTGGACC
>smRNA|rpm:11.659|locus:chr2B:53252-54929|Cluster_30932
TGATCTGTGACTTCAAACATAC
>smRNA|rpm:29.653|locus:chr5B:5848301-5851163|Cluster_38738
TCCAGCTGTATGGATAACGTGC
>smRNA|rpm:9.327|locus:chr4B:2506001-2507363|Cluster_35591
ATTGACCTTGTGAGTAACTCATC
>smRNA|rpm:7.449|locus:chr10A:3619961-3621317|Cluster_18396
TTCTGTCAATGACTTAAGGCGT
>smRNA|rpm:9.575|locus:chr10A:3428215-3429718|Cluster_18313
AGTAAAGACGACTTTGACACTC
>smRNA|rpm:7.594|locus:chr9B:2358042-2359186|Cluster_44504
TCTGCAAGTTGGACCGGTGT
>smRNA|rpm:7.243|locus:chr17B:1003982-1007356|Cluster_55986
TTCCGATTCTTTAGTCAACTCC
>smRNA|rpm:5.221|locus:chr7A:4952908-4954733|Cluster_13715
TCTGTGACTGTGATTGGTTC
>smRNA|rpm:5.035|locus:chr4B:6293954-6295344|Cluster_36813
AAGGGACGTGATAAACAAATGC
>smRNA|rpm:6.81|locus:chr1A:3402937-3404354|Cluster_1157
TTGCCGGCTGGAAGGAATCCC
>smRNA|rpm:5.53|locus:chr16B:1567924-1569666|Cluster_54096
AACTTTTTCGACTCTGTGACAGG
>smRNA|rpm:6.232|locus:chr1B:2749173-2750081|Cluster_29466
ACTTCCGGCTGGGAGGAACCCA
>smRNA|rpm:11.845|locus:chr6B:480964-481363|Cluster_39468
TACTAAGGAAAGTAAGACTGTC
>smRNA|rpm:11.123|locus:chr5B:6570161-6572432|Cluster_39053
TTTGGCTGGTTCGGAACGACC
>smRNA|rpm:512.073|locus:chr1B:2591700-2624692|Cluster_29419
AGGCATCTGGATGTAGGCTCC
>smRNA|rpm:7.119|locus:chr4A:3191298-3191697|Cluster_7652
TGAGTAACTGCCTGTGAGC
>smRNA|rpm:102.353|locus:chr18B:2076622-2085215|Cluster_57263
TGGACTTGATTTTACCAAA
>smRNA|rpm:22.225|locus:chr2B:3872589-3873869|Cluster_32280
TCATCGAACTGAGATCCCTC
>smRNA|rpm:8.089|locus:chr17A:207152-207615|Cluster_26473
TGATTATTTGTTCTGTGTAGG
>smRNA|rpm:42.406|locus:chr18A:1922506-1926342|Cluster_28154
ACCGGAGCTCTAGTTTTTGATT
>smRNA|rpm:18.139|locus:chr15A:3487516-3490088|Cluster_25231
AGGAAACTTACCGACTCAATGG
>smRNA|rpm:186.195|locus:chr17B:1327478-1332982|Cluster_56102
ATGATAACTCCAGATTATCTCTGATC
>smRNA|rpm:27.466|locus:chr6B:1329560-1333672|Cluster_39739
CTGCACCATGGGTCCACTCT
>smRNA|rpm:22.74|locus:chr12B:2904909-2906565|Cluster_49642
TACATGGGACGTGGATGACC
>smRNA|rpm:5.53|locus:chr3A:2181351-2181663|Cluster_5118
TGCCGTTTTCTAGTCCTTCT
>smRNA|rpm:8.646|locus:chr18B:2088063-2089299|Cluster_57266
AAGATCTATGCTTTGACGTTGT
>smRNA|rpm:8.646|locus:chr17B:1764957-1765317|Cluster_56243
TGGGATGTGTCTTCTTGAGTGA
>smRNA|rpm:5.819|locus:chr15A:1557041-1560004|Cluster_24558
TGGACTGCATTATAACTAGC
>smRNA|rpm:10.194|locus:chr10B:4177498-4178851|Cluster_46660
TGGGTTTTCTGAAAGTTTCTGC
>smRNA|rpm:8.729|locus:chr7B:1974560-1975971|Cluster_41605
TGGATATTGATCTTGTGAGTC
>smRNA|rpm:200.455|locus:chr15A:481114-489461|Cluster_24188
TACAGGTCTTGACTATGACA
>smRNA|rpm:5.489|locus:chr14A:2935062-2936452|Cluster_23816
TACTGGCCTGTAGTTAATGCC
>smRNA|rpm:19.831|locus:chr11A:3663822-3664653|Cluster_19997
TCGGCTACATCTCTGAAGTGG
>smRNA|rpm:8.729|locus:chr14B:469931-474547|Cluster_51284
TCTTCAAGCTGAGAGACTGA
>smRNA|rpm:5.53|locus:chr12A:3003801-3004119|Cluster_21368
TTGTAGCAACTAGAGAGACT
>smRNA|rpm:6.273|locus:chr9A:3014564-3015169|Cluster_16500
TATCAGACATGTGAACAGAGC
>smRNA|rpm:6.067|locus:chr4B:3212925-3214012|Cluster_35826
AGGAGTGGAAGTATATACGTG
>smRNA|rpm:8.275|locus:chr9B:727465-729703|Cluster_44003
TACCAGTCTGGATGAGCTCT
>smRNA|rpm:11.164|locus:chr1A:6077277-6079101|Cluster_2167
TCTAAAGAACCACTGCATGTTT
>smRNA|rpm:5.468|locus:chr13A:1107753-1109118|Cluster_22036
AAGGGACAGCCGATCTTTTTGG
>smRNA|rpm:5.984|locus:chr15B:2757560-2759370|Cluster_53189
TCAGAGTGTCCGATTGATG
>smRNA|rpm:32.811|locus:chr1A:2312709-2318651|Cluster_791
AATTGGTTGAGAATTGAAAGAGT
>smRNA|rpm:53.075|locus:chr5A:4566129-4569370|Cluster_10005
ATGTGTGGACTACTAAATGTGT
>smRNA|rpm:9.369|locus:chr8A:2063050-2066889|Cluster_14430
AGATAGAACTTGGAAAATGACGT
>smRNA|rpm:7.346|locus:chr7A:1200929-1203065|Cluster_12494
AGTGACGACGATCATCATGAGA
>smRNA|rpm:28.477|locus:chr3A:2012588-2016508|Cluster_5043
ATTGTCTTCATGTATGCCTTGA
>smRNA|rpm:5.262|locus:chr1A:4734359-4734835|Cluster_1628
AACGCTGTCAGCTCTAGCTAC
>smRNA|rpm:6.356|locus:chr7B:3885875-3887735|Cluster_42166
ATTCCGTCTGAATCTCTTGCACC
>smRNA|rpm:39.373|locus:chr11A:702588-704449|Cluster_18971
TCGAGACTGTTCATAAGAGC
>smRNA|rpm:7.222|locus:chr13B:241706-242022|Cluster_50049
ATCTTCTGTTTGAGCACACTGG
>smRNA|rpm:26.228|locus:chr14A:813205-814962|Cluster_23162
ATCGACAGCTGCAAAATCCTGC
>smRNA|rpm:10.462|locus:chr10A:1380319-1381414|Cluster_17587
TCCGGATACTGTGCAAGACC
>smRNA|rpm:5.757|locus:chr7A:2374242-2376065|Cluster_12905
ATGTTTTTGTGTGCACTGAGGC
>smRNA|rpm:5.489|locus:chr6A:1353410-1355959|Cluster_10773
TTTGTTGTATCTGGAATCCT
>smRNA|rpm:8.894|locus:chr4A:2476480-2479507|Cluster_7378
TTCCAGATCGTCGTACTTGA
>smRNA|rpm:5.035|locus:chr11B:1121767-1122120|Cluster_47306
ACAGGACTGGTATTAATCACCC
>smRNA|rpm:9.864|locus:chr16B:4484760-4488479|Cluster_55103
TTGGAAACGATCTTGAGCCAGT
>smRNA|rpm:29.695|locus:chr15A:297703-301320|Cluster_24116
TTGGTCTGGGGCACATCGCTC
>smRNA|rpm:6.934|locus:chr8A:4504917-4505520|Cluster_15248
TGTGTCGCTGCTTGTAGCTGA
>smRNA|rpm:38.96|locus:chr3B:2226406-2230203|Cluster_33778
TTGAATCTGAGCAAAGTAAATC
>smRNA|rpm:102.002|locus:chr9A:2992650-2993378|Cluster_16489
TTTTTCCGATCGTGTTTGTTTC
>smRNA|rpm:14.486|locus:chr8B:1406600-1407218|Cluster_43237
TGTGTGGGATTTGTAGATG
>smRNA|rpm:6.707|locus:chr3A:2412768-2414258|Cluster_5203
ATAACTGAGGTCTCTGCAAAGG
>smRNA|rpm:8.997|locus:chr17A:2436853-2438264|Cluster_27194
AGGGACTGTTTGGTTAAGACT
>smRNA|rpm:98.164|locus:chr14B:2333246-2337343|Cluster_51887
AATGAATCTCTTTTTGAACCGG
>smRNA|rpm:10.318|locus:chr3A:4219955-4220218|Cluster_5781
TTTCGTCTGTAACAATTGTCGC
>smRNA|rpm:94.924|locus:chr14B:2376360-2379151|Cluster_51909
ACCAGAACTGGTGAGAACTGCC
>smRNA|rpm:23.153|locus:chr16B:2340841-2341699|Cluster_54343
TTCAGTCTGGCTCAGGAACC
>smRNA|rpm:8.997|locus:chr13B:2389769-2392677|Cluster_50781
TACCGGTCCGAACAATAATGTC
>smRNA|rpm:9.554|locus:chr12A:2454449-2454891|Cluster_21144
TACATGTACCTCGTCGACCGA
>smRNA|rpm:6.727|locus:chr1B:417321-417668|Cluster_28704
TAAGATTTCGGTCCAATGT
>smRNA|rpm:13.062|locus:chr16B:755556-756904|Cluster_53761
TACGGATCTCGAGACAGAGG
>smRNA|rpm:5.922|locus:chr7B:1977394-1979829|Cluster_41607
TTCGGCTTCAACTCAACTGA
>smRNA|rpm:14.218|locus:chr12B:2931317-2932259|Cluster_49660
AAAAACACTGCAGAAAACAAGC
>smRNA|rpm:23.38|locus:chr15B:2747090-2750307|Cluster_53185
AATGAGATCTGCTTTGACTAGT
>smRNA|rpm:25.568|locus:chr12B:2876854-2879329|Cluster_49630
ATTGTACGAAGATCTTGATTGC
>smRNA|rpm:20.347|locus:chr7A:3969607-3971963|Cluster_13430
TGGCTCGGACTGAATTCCCCG
>smRNA|rpm:5.221|locus:chr9A:3026962-3027470|Cluster_16510
TTCCGTGATTGACTTTTTGTTT
>smRNA|rpm:12.113|locus:chr13B:1911455-1912467|Cluster_50577
TACACAACTCTGAGCCATCTC
>smRNA|rpm:9.719|locus:chr1A:2617441-2617708|Cluster_884
ATACGTGTAACTCTGCTTATGT
>smRNA|rpm:9.699|locus:chr16B:3997253-3997762|Cluster_54914
TTCTGTTGGATATTTGTAGC
>smRNA|rpm:27.672|locus:chr2B:900728-902702|Cluster_31232
TTTAGGACTGGGGCTATCCC
>smRNA|rpm:21.833|locus:chr3A:4177675-4179348|Cluster_5766
ACGTGATTCATGACTCTCAAGG
>smRNA|rpm:7.449|locus:chr6A:1419217-1419377|Cluster_10802
TAGGAGACTTCTGACAGGGT
>smRNA|rpm:6.335|locus:chr13B:842429-844869|Cluster_50231
ACTGTATGATTATATTTCTAGC
>smRNA|rpm:6.253|locus:chr11A:1272859-1273520|Cluster_19145
ACTAACGGTTGCTCTGAAAAAG
>smRNA|rpm:7.161|locus:chr16B:184663-184916|Cluster_53521
TTGGATATTGTTGGACACGTG
>smRNA|rpm:5.345|locus:chr13A:3539014-3539307|Cluster_22831
ACTGTGACATGTACTCTGTGGT
>smRNA|rpm:7.903|locus:chr9A:2996442-2996921|Cluster_16492
TTGACAACACGGTAAGGACC
>smRNA|rpm:16.405|locus:chr10A:4558850-4561755|Cluster_18676
TTCTTGGGCTGTAACGACTTGC
>smRNA|rpm:6.17|locus:chr8B:1401976-1402619|Cluster_43231
AAAAGACAACAAAACGATGACG
>smRNA|rpm:5.757|locus:chr4A:5584873-5586469|Cluster_8366
TAGTAACACTTGAAATCTGG
>smRNA|rpm:9.369|locus:chr6A:202672-205658|Cluster_10466
TTTCAGGATTCTAGTCGACGA
>smRNA|rpm:15.002|locus:chr11B:3881132-3882580|Cluster_48179
AAGTAAAGATCTGACAAGTGC
>smRNA|rpm:68.902|locus:chr12A:2986239-2990899|Cluster_21359
AAAAGATCTTCACAAAACTGGA
>smRNA|rpm:12.01|locus:chr16B:2324575-2326368|Cluster_54330
AATGACAATAAAAACTTCTAGT
>smRNA|rpm:7.697|locus:chr14A:3154612-3157543|Cluster_23890
TGCGAGACTTCTGTAGGCTGA
>smRNA|rpm:8.543|locus:chr18B:2153043-2155549|Cluster_57301
TTCCGGACTGTTTTTCCTGGC
>smRNA|rpm:12.691|locus:chr13A:1499171-1500124|Cluster_22149
TCTCTTAGTCTTCACTGCTGA
>smRNA|rpm:7.573|locus:chr13B:250269-252771|Cluster_50059
ATTTTCAGGCTGTATTTGAC
>smRNA|rpm:13.743|locus:chr2B:4574605-4575846|Cluster_32513
ATCCGATCGAACGAAGAGACGT
>smRNA|rpm:8.296|locus:chr2B:1711773-1712968|Cluster_31518
TAATGATCTATTACAGCTGT
>smRNA|rpm:8.337|locus:chr11B:4064681-4065314|Cluster_48267
ACGTTTTCGAATCGGTCGGAGT
>smRNA|rpm:7.408|locus:chr11B:3378258-3381619|Cluster_47988
ACCGTCTGTAGACGCTTGCTGC
>smRNA|rpm:10.565|locus:chr1A:855116-859204|Cluster_314
TTGACTCTGGTGCATCTGCT
>smRNA|rpm:8.254|locus:chr7B:678717-680933|Cluster_41161
TGGGAGACCTGCTTAGGAGC
>smRNA|rpm:9.823|locus:chr2B:3231413-3235008|Cluster_32054
AACGACTGGAACTGATTCGACC
>smRNA|rpm:7.408|locus:chr8A:3462603-3462862|Cluster_14890
ATTCCGACAACTCTGACTGGGT
>smRNA|rpm:18.036|locus:chr2A:5950500-5950818|Cluster_4390
TGGACGTATGCTCAATTGAGC
>smRNA|rpm:5.014|locus:chr7B:3044416-3045779|Cluster_41924
TAGACGGATCCGAAGACTGG
>smRNA|rpm:6.83|locus:chr6B:3153308-3155570|Cluster_40206
ATTCCTGGTCGAGACATGTTCT
>smRNA|rpm:8.027|locus:chr5A:4587696-4588961|Cluster_10024
TTTTCCGGTGCTTGACTACA
>smRNA|rpm:7.635|locus:chr12A:529667-530232|Cluster_20487
AAGGTAGACCGAATGCACAAGG
>smRNA|rpm:113.393|locus:chr4B:5463501-5468613|Cluster_36496
TGATTTGGACCTCTGTGCC
>smRNA|rpm:40.632|locus:chr8A:1390051-1392398|Cluster_14234
TCTGGACAGATGCCTTGGAGT
>smRNA|rpm:7.986|locus:chr9B:2322983-2325868|Cluster_44490
TTTGCGCGGACAGATTCGGC
>smRNA|rpm:5.2|locus:chr13B:2130072-2130631|Cluster_50655
TATCTCTGTAACTCTACTGG
>smRNA|rpm:14.259|locus:chr1A:1049366-1051203|Cluster_378
TACTTCAATCCGTCCGCTCT
>smRNA|rpm:7.264|locus:chr5B:2540600-2541151|Cluster_37739
TACTTCCGGAGGATTGTCGTCC
>smRNA|rpm:11.618|locus:chr4A:1090101-1090764|Cluster_6868
TCAAGGTGCTACAAATTCTGT
>smRNA|rpm:6.108|locus:chr1A:3031890-3032671|Cluster_1015
ATCAAGAAAATCGACAACTGGC
>smRNA|rpm:6.583|locus:chr4A:1364904-1365214|Cluster_6972
TATATACTGGAGAATTTGCC
>smRNA|rpm:53.137|locus:chr2B:3874155-3877882|Cluster_32281
CCTTGAAGATCCCTGTAGGACC
>smRNA|rpm:11.35|locus:chr2A:1931054-1933109|Cluster_2899
TGTGTGCAACGATGACATCC
>smRNA|rpm:53.632|locus:chr3A:586-2970|Cluster_4446
AATGGTCTGTTGTCAAGAACAAT
>smRNA|rpm:5.675|locus:chr2B:4761632-4761825|Cluster_32566
TGTGATGTGAACAGACTTGTG
>smRNA|rpm:5.819|locus:chr3A:5526086-5528476|Cluster_6306
TTCTTCCGGGACTTTGTAGT
>smRNA|rpm:134.751|locus:chr7A:1848940-1855169|Cluster_12725
ACTGTCCATGGGATACTCCAGC
>smRNA|rpm:8.626|locus:chr1A:6034971-6035427|Cluster_2143
TATGGCACAGAACCTGGGATT
>smRNA|rpm:888.302|locus:chr15A:2737221-2758936|Cluster_24958
AGACGTGTTCTGAATTCAAAGA
>smRNA|rpm:7.759|locus:chr8B:904-1216|Cluster_42752
TGTGGACTCAGATTTGAAGC
>smRNA|rpm:5.634|locus:chr7A:1135301-1135898|Cluster_12464
TGTGGATTGACTGATGTTGC
>smRNA|rpm:15.807|locus:chr2B:1072440-1073894|Cluster_31299
TTCGACGATCTGTTGGCTTC
>smRNA|rpm:5.138|locus:chr16A:2284376-2286069|Cluster_26014
TTGACGACTTGGAGATTTCCG
>smRNA|rpm:8.44|locus:chr5A:271953-274418|Cluster_8623
CATGGCGGACGTATCCAAC
>smRNA|rpm:25.629|locus:chr3A:4179448-4182125|Cluster_5767
ATCTGTTAGACGTTCGACGTGT
>smRNA|rpm:11.102|locus:chr10A:4608450-4611216|Cluster_18695
TACTACGAGAGCGATGACAGT
>smRNA|rpm:74.206|locus:chr16A:543850-545669|Cluster_25423
TTTGTGCTCTGGTCAAATCT
>smRNA|rpm:5.345|locus:chr8A:988651-989793|Cluster_14093
ATCTGAAATTTGCATAGACCTC
>smRNA|rpm:5.076|locus:chr6B:2776563-2776918|Cluster_40087
ATGAAATTCCTGAACATGCTGG
>smRNA|rpm:11.391|locus:chr10A:490359-494786|Cluster_17287
ACGCTCTGTAGTTTTCACCAGC
>smRNA|rpm:8.192|locus:chr6A:4108450-4108751|Cluster_11581
AACTAGACTAGGGACAAAGAGT
>smRNA|rpm:835.991|locus:chr18A:1892129-1913650|Cluster_28152
TGTGACGTCTGTAATGCCTGC
>smRNA|rpm:13.331|locus:chr16A:1319322-1321747|Cluster_25748
TTCCGACGAGCTGGTATGTAC
>smRNA|rpm:31.841|locus:chr1A:4953650-4955819|Cluster_1720
TAGGATACTGGTATTATACT
>smRNA|rpm:7.078|locus:chr16B:4635213-4635844|Cluster_55174
TCTCAGTTGGGCTGTACAGCTG
>smRNA|rpm:39.455|locus:chr5B:4261072-4264352|Cluster_38293
ATTCCGACAACTCTGACTGGGT
>smRNA|rpm:7.842|locus:chr5A:3079133-3080650|Cluster_9598
AACAAACCGGAGTAGGACGTGT
>smRNA|rpm:5.654|locus:chr14A:1496547-1496871|Cluster_23374
TGAGATCGAGCTCGGCTGTCCG
>smRNA|rpm:12.113|locus:chr5B:6174326-6177590|Cluster_38889
AAGTGTCGTGACTAATAGTATT
>smRNA|rpm:5.386|locus:chr12B:2036824-2038620|Cluster_49321
ATGTTGACTGAACTTCTCGT
>smRNA|rpm:7.532|locus:chr7A:1832357-1832966|Cluster_12717
ATTAACAAACTCTAGAACAACT
>smRNA|rpm:10.648|locus:chr16B:2435638-2438425|Cluster_54394
TAGGGTTATGATCTTCTTGAGA
>smRNA|rpm:5.448|locus:chr15A:28650-28919|Cluster_24015
AGTACGTGGAACTAGTTCGAGA
>smRNA|rpm:5.654|locus:chr2B:4906913-4907983|Cluster_32612
ATCCGAACCGTAGTTGCAACAGC
>smRNA|rpm:27.714|locus:chr9B:2138593-2141283|Cluster_44418
ATTGCTGGCCAATAGACTCGTG
>smRNA|rpm:5.592|locus:chr6A:4677023-4677257|Cluster_11793
TTCCGTCGTAAGTGCATTCC
>smRNA|rpm:7.47|locus:chr16A:2435062-2435369|Cluster_26098
TTGGGTATGATCTTCTTGAGA
>smRNA|rpm:38.836|locus:chr7B:4152368-4160644|Cluster_42243
TTCTGATCAGGACGAAACTCC
>smRNA|rpm:15.828|locus:chr9B:2292150-2293308|Cluster_44474
TGGATATTGATCTTGTGAGTC
>smRNA|rpm:6.954|locus:chr4A:5164451-5165123|Cluster_8223
ATGACCGATCAAGGTTGAACCT
>smRNA|rpm:26.352|locus:chr10B:368652-368920|Cluster_45462
TTGAAGACTTTTTGGAACGATT
>smRNA|rpm:8.461|locus:chr2B:1663864-1664719|Cluster_31499
ATCTCTGATCTTGTCAAAACACC
>smRNA|rpm:22.513|locus:chr3A:1989147-1990917|Cluster_5033
TGCTTGATGGTCTTGTAGGTAA
>smRNA|rpm:21.152|locus:chr7A:4958708-4959288|Cluster_13719
AGCGGTCGAGGTGGATTCCCT
>smRNA|rpm:5.861|locus:chr2B:3244611-3246011|Cluster_32057
TAGTGGGCTGTAGCGCAAACT
>smRNA|rpm:22.245|locus:chr14A:2261979-2262507|Cluster_23643
AGGAACATGATCTGTGAGACAC
>smRNA|rpm:6.934|locus:chr16B:5352900-5353168|Cluster_55446
TATGTATGTGAGCGTGTAGG
>smRNA|rpm:6.067|locus:chr9A:3096486-3100348|Cluster_16530
AACCGAACTGTGCTTGACAAAGC
>smRNA|rpm:300.166|locus:chr12B:2068863-2074516|Cluster_49333
TTCTCCTTGAACTTAGAATCGG
>smRNA|rpm:9.513|locus:chr16A:97715-98509|Cluster_25253
ATTCAGACTGTGTGCTAGTTGC
>smRNA|rpm:10.71|locus:chr7A:2849258-2851914|Cluster_13078
ACTCCATGAATCGGACAGACGG
>smRNA|rpm:8.481|locus:chr12B:2849158-2851171|Cluster_49613
TAGGAAAGTCTGAGATTGCTC
>smRNA|rpm:6.83|locus:chr16B:3448100-3449399|Cluster_54740
TATCCACTAGTGCTCTGACT
>smRNA|rpm:17.623|locus:chr7A:360351-361509|Cluster_12247
TTCCGATGGACGAGGTACATGT
>smRNA|rpm:5.695|locus:chr10A:4176400-4177113|Cluster_18550
TTATTTACATGTGTAGACCTGT
>smRNA|rpm:45.192|locus:chr5B:6912574-6913120|Cluster_39161
TTTCGATCTTTTGGTAGCTCTA
>smRNA|rpm:13.351|locus:chr7B:3740098-3742037|Cluster_42114
TTCCAGTCGACGAGGTACATGA
>smRNA|rpm:21.296|locus:chr4B:2980284-2983262|Cluster_35760
AATTCTGGCGGATTTTGATCTCC
>smRNA|rpm:7.718|locus:chr1A:4243015-4245246|Cluster_1449
ACCGAGACTGGTCCTGATGGCT
>smRNA|rpm:6.975|locus:chr8A:1595301-1596802|Cluster_14299
AACTTCTGTATACAACAACTGA
>smRNA|rpm:5.118|locus:chr2B:3226430-3228083|Cluster_32051
AAAGTAAATTGGCCTGTGAAGC
>smRNA|rpm:11.7|locus:chr7A:1146741-1147030|Cluster_12470
TACGATCGTCTCTTGCATTC
>smRNA|rpm:16.756|locus:chr17B:2696568-2699478|Cluster_56509
TATGTCAACTGGCAAGAGTGT
>smRNA|rpm:92.303|locus:chr15B:3386552-3388267|Cluster_53423
TTATATAATCTACAAATCCTGT
>smRNA|rpm:11.185|locus:chr3A:3728777-3730412|Cluster_5631
ATGGATGCCGCACGATGAGA
>smRNA|rpm:7.8|locus:chr7A:4574364-4575465|Cluster_13605
TGACTGAGATTTCAAACGAGA
>smRNA|rpm:11.226|locus:chr4A:3187645-3188528|Cluster_7646
TCAGACTTTGCACTCAGTGC
>smRNA|rpm:10.999|locus:chr3A:2185354-2185919|Cluster_5122
TCACGAACTTCGAACTTGG
>smRNA|rpm:10.586|locus:chr2B:815016-815438|Cluster_31194
AAATTAAACTCTGGGCTATCT
>smRNA|rpm:36.463|locus:chr7B:4971012-4974959|Cluster_42546
TATGGACGTAGACGATAAGG
>smRNA|rpm:11.308|locus:chr17B:1319595-1321437|Cluster_56100
TACTGTACGATCTTGGATGCTA
>smRNA|rpm:7.718|locus:chr1A:3849228-3853441|Cluster_1300
AGACACTGAGAAGGGAAGC
>smRNA|rpm:28.106|locus:chr5B:3163554-3166533|Cluster_37919
TTCCGATGGACGAGGTACATGT
>smRNA|rpm:7.099|locus:chr7B:4622354-4622708|Cluster_42419
AATCTTACTGTAAATTACAGA
>smRNA|rpm:7.057|locus:chr6A:4476079-4477102|Cluster_11718
ATTAGTACTTTTTTCTGACAGA
>smRNA|rpm:23.855|locus:chr14A:2255927-2256931|Cluster_23637
ATCCGAATCTGAAGTGAAACTT
>smRNA|rpm:17.582|locus:chr3B:1959774-1961578|Cluster_33665
AAAAGTGTGGCCTTCTGTTGAC
>smRNA|rpm:7.037|locus:chr16B:5392303-5393082|Cluster_55458
ACATCCGCGTAGGACCCAGGCC
>smRNA|rpm:18.056|locus:chr3A:1969638-1971182|Cluster_5027
TATAGCCATCTGCTTTGAGC
>smRNA|rpm:10.772|locus:chr15A:1492066-1493674|Cluster_24538
AAGAGACTGCTTATGATCAGC
>smRNA|rpm:12.939|locus:chr14B:796793-799454|Cluster_51396
TCCGAGACTGCGTTGATTGC
>smRNA|rpm:61.515|locus:chr3B:2174950-2175522|Cluster_33756
TATTAGACAGTAGTAATAAGGT
>smRNA|rpm:9.059|locus:chr8B:1406054-1406508|Cluster_43236
AATGGAACGATCTTTATGAAGA
>smRNA|rpm:8.873|locus:chr15A:2496947-2500013|Cluster_24838
TACTATAGACCTGTACAGACGG
>smRNA|rpm:5.695|locus:chr6B:1437550-1438805|Cluster_39770
TTCGGGTTTTGGCTTGACCA
>smRNA|rpm:10.318|locus:chr4A:3458059-3460324|Cluster_7728
ATCGGAAGTAAGACTGTTACAGC
>smRNA|rpm:6.232|locus:chr2A:2226974-2228928|Cluster_2998
TTGTCTTCTGTTCAGTACTGA
>smRNA|rpm:5.551|locus:chr16B:4566661-4567115|Cluster_55138
AACCATTTGGGACGTTGGAACC
>smRNA|rpm:5.427|locus:chr4A:4234256-4235437|Cluster_7932
TTTGATCTAGGCTGACGGCC
>smRNA|rpm:5.716|locus:chr17A:318567-320009|Cluster_26513
TTTCTGACTTCAGTCCCTGG
>smRNA|rpm:28.291|locus:chr16B:2334526-2336349|Cluster_54336
TGTGTATCATCTGATTAGGATC
>smRNA|rpm:22.988|locus:chr16B:684484-689638|Cluster_53729
TATGTCTGCGAAACCGATGTGC
>smRNA|rpm:5.159|locus:chr2B:2031979-2033810|Cluster_31659
AAAAGACGACTAGAACAAGGACT
>smRNA|rpm:5.51|locus:chr7B:1195609-1197593|Cluster_41351
ACACTCTGAAGAAACCTGAAGG
>smRNA|rpm:6.645|locus:chr4A:2374121-2375054|Cluster_7330
TCGAATCGTAGTCCTATGGCT
>smRNA|rpm:16.736|locus:chr4A:1089551-1089962|Cluster_6867
TTTTGTTGCTTGTGGACGTGT
>smRNA|rpm:7.119|locus:chr12A:2911396-2912501|Cluster_21316
AAGACTGTTGGCTCCTTGGGACT
>smRNA|rpm:47.029|locus:chr13A:1994058-1995609|Cluster_22308
AGGACAAAAGGCCTGTACGGGT
>smRNA|rpm:10.792|locus:chr10A:4605598-4608299|Cluster_18694
ATGGTAGGAATCTAGATT
>smRNA|rpm:9.678|locus:chr16B:5125902-5127613|Cluster_55347
ACTTCGGTTCTGGACAGACGT
>smRNA|rpm:25.464|locus:chr3A:1456965-1459406|Cluster_4873
TAGACTGATAGCCATAGGCTGC
>smRNA|rpm:5.241|locus:chr3A:4684958-4686567|Cluster_5975
AATGGATTACGATCTTTGGAGT
>smRNA|rpm:45.625|locus:chr7A:1132100-1135066|Cluster_12463
TTTGTGCTCTGGTCAAATCC
>smRNA|rpm:166.55|locus:chr14A:2234614-2241596|Cluster_23626
TACCCTGGCTGGAAATCTCC
>smRNA|rpm:14.074|locus:chr16A:823200-824513|Cluster_25528
AACAAGTCTGACATTACAAATC
>smRNA|rpm:6.253|locus:chr1A:5358058-5358334|Cluster_1878
ATCGGTCTTTGTTGATATAAGC
>smRNA|rpm:10.916|locus:chr10B:9384-13314|Cluster_45363
TGTGATGAAGGAACCGCCTC
>smRNA|rpm:110.009|locus:chr4A:3198118-3204861|Cluster_7661
ATTGCTCTTGTAAATCTGTTGA
>smRNA|rpm:18.366|locus:chr16A:110059-114152|Cluster_25256
AGGGTAGCGCTAGTCATGTG
>smRNA|rpm:5.427|locus:chr2A:488551-491461|Cluster_2360
TGTGTCTGATGTTACCTATC
>smRNA|rpm:19.418|locus:chr15B:2969609-2973418|Cluster_53289
TGTATGATCTGTTCTTCGGACA
>smRNA|rpm:6.48|locus:chr15A:1233505-1234193|Cluster_24446
ACAAAGATATCTACGGACGTT
>smRNA|rpm:8.956|locus:chr5B:4365931-4369217|Cluster_38345
TCTATTTGAACAGAACTCAGT
>smRNA|rpm:6.253|locus:chr4A:2991850-2992468|Cluster_7550
ATTACTCTGATCTGCTTAAATC
>smRNA|rpm:8.419|locus:chr9A:3030300-3031157|Cluster_16514
TCGAATCGTAGTCCTATGGCT
>smRNA|rpm:10.132|locus:chr5A:89145-89638|Cluster_8556
TGGTTCTCTGATCTTATAAGT
>smRNA|rpm:12.113|locus:chr12A:3768897-3770037|Cluster_21625
AAACTGAGAGCTCTTCAAGACC
>smRNA|rpm:5.551|locus:chr2A:4441057-4443596|Cluster_3857
ATTGGATTCATCAATGGACGAGT
>smRNA|rpm:11.577|locus:chr17B:165445-169967|Cluster_55717
TCCGGCTGTCATACAAACTGC
>smRNA|rpm:14.486|locus:chr7B:2042584-2043693|Cluster_41623
TGAAAGAGAACTAAGTTGGG
>smRNA|rpm:8.584|locus:chr11B:24229-27045|Cluster_46926
TCATCATGATCTCAACTCG
>smRNA|rpm:9.265|locus:chr14A:2839583-2841115|Cluster_23785
ATTGATCTGCAGACTTACTTGC
>smRNA|rpm:6.48|locus:chr14B:2320887-2322261|Cluster_51879
TAGGCCGACTGGGATATTTTC
>smRNA|rpm:485.412|locus:chr6B:1258351-1277763|Cluster_39726
TGACGATCTGAAGAAGCTCC
>smRNA|rpm:7.656|locus:chr10A:1429070-1430057|Cluster_17610
ATGACCGATCAAGGATTTAACC
>smRNA|rpm:5.53|locus:chr1A:2194845-2197108|Cluster_741
TACTGACCGTCTTGACTACC
>smRNA|rpm:5.386|locus:chr6B:1311906-1312167|Cluster_39731
TCTGATGTAAATTTTGGGTC
>smRNA|rpm:13.929|locus:chr2A:1787958-1788983|Cluster_2821
ATATAAGTCACTGATACTCACC
>smRNA|rpm:5.861|locus:chr17B:2249239-2251324|Cluster_56405
AAGTGGATCTGACATGTATGTC
>smRNA|rpm:11.329|locus:chr18B:2086838-2087458|Cluster_57265
ATGAGATCCCTGACATGAACG
>smRNA|rpm:8.234|locus:chr11A:1198192-1198717|Cluster_19137
ACTACATTATTAGAGGATCTGT
>smRNA|rpm:13.145|locus:chr6B:3559707-3561056|Cluster_40350
AAATTACGGATTGTGCACGACC
>smRNA|rpm:7.697|locus:chr3B:1926651-1927167|Cluster_33650
AATGGACGTACAATCAGAGT
>smRNA|rpm:5.922|locus:chr3A:4066650-4066962|Cluster_5734
ATGCTGTAGAATTTCTTTGTTGA
>smRNA|rpm:5.035|locus:chr18A:1869608-1870294|Cluster_28145
TGCAGTTGAACCTAGACCAGT
>smRNA|rpm:8.502|locus:chr12B:2862155-2865267|Cluster_49623
ATCGGCAAAGATCTGCAGTTGC
>smRNA|rpm:5.51|locus:chr7B:16455-16990|Cluster_40923
ATGTCTTCTACTTGTTTCTCGA
>smRNA|rpm:10.029|locus:chr5B:4272097-4272565|Cluster_38301
TAGGATTGAAGAATGCATGTGT
>smRNA|rpm:6.026|locus:chr7B:5458952-5460942|Cluster_42729
TGTTTGTCGGAATTAGGATC
>smRNA|rpm:10.091|locus:chr3B:1162063-1163243|Cluster_33435
TGAAGTGGCTGAATTTGACT
>smRNA|rpm:11.907|locus:chr8A:2967200-2967769|Cluster_14730
TCGGTTTGTGCAGTTTCGTGC
>smRNA|rpm:6.211|locus:chr9B:1369037-1369799|Cluster_44209
AATCTTCGTTGGCGTGCAGG
>smRNA|rpm:7.47|locus:chr11B:4122875-4123119|Cluster_48291
TTGGAATCCAGCAGACTAGG
>smRNA|rpm:21.606|locus:chr11A:1920692-1922143|Cluster_19416
AATGGAATGATCTTTATGAAGA
>smRNA|rpm:5.634|locus:chr6A:207350-208942|Cluster_10469
TTCTGTTTTCGGATGTCGAATC
>smRNA|rpm:10.338|locus:chr11B:3946502-3947106|Cluster_48219
TTGGCTGGTTTTCTGAGAGGA
>smRNA|rpm:8.729|locus:chr15B:1084080-1086587|Cluster_52681
ATAAGGCTGGGACTGATCGCCT
>smRNA|rpm:6.48|locus:chr17A:970283-972753|Cluster_26723
AACGGTCGGATTGCTTTCGAGT
>smRNA|rpm:17.52|locus:chr13A:855734-857514|Cluster_21960
TTCTGCTGTCGATTTTTGGAGT
>smRNA|rpm:35.06|locus:chr10A:1609350-1611560|Cluster_17746
TACCGACTTGGTCTGCTTGAGC
>smRNA|rpm:7.346|locus:chr3A:2069681-2070642|Cluster_5065
AAGTGACGTCATCTGGACAACC
>smRNA|rpm:14.548|locus:chr13A:2548608-2549104|Cluster_22511
TCGGTTTGTGCAGTTTCGTGC
>smRNA|rpm:95.584|locus:chr7A:1839400-1844602|Cluster_12722
TGGCTTCTGAGACTGAACTGGA
>smRNA|rpm:13.104|locus:chr16A:691056-692118|Cluster_25474
TAGGATTCTGTTGGTGGTGC
>smRNA|rpm:11.7|locus:chr2A:5947863-5948318|Cluster_4386
TGGAATCTGGTCTGTTGAATC
>smRNA|rpm:7.408|locus:chr1A:4714292-4716607|Cluster_1617
AAGGTAATCCTTGTAGAGTCGT
>smRNA|rpm:5.881|locus:chr2A:5945715-5946096|Cluster_4385
AAGACGATTCTGAGTACATATC
>smRNA|rpm:8.048|locus:chr2A:2170604-2174661|Cluster_2978
ATCCAAGATCTGAATGGCCTGC
>smRNA|rpm:5.984|locus:chr2A:1820866-1821470|Cluster_2846
TGGATTTGGCTGCTGATTGAGT
>smRNA|rpm:8.11|locus:chr11A:78555-79968|Cluster_18721
TTGGCTCGTGGATTTGACC
>smRNA|rpm:10.504|locus:chr5A:282369-284706|Cluster_8631
ACGAAGATTCAGAGCTAGACGG
>smRNA|rpm:34.42|locus:chr12A:2084149-2084915|Cluster_21019
TTCCGATGGACGAGGTACGTGT
>smRNA|rpm:15.91|locus:chr17B:20554-21221|Cluster_55656
TATAACGGGAAGGACGTATG
>smRNA|rpm:28.436|locus:chr12A:3946166-3949169|Cluster_21683
AATTCCGGCTAGTTCTCAGTCT
>smRNA|rpm:5.056|locus:chr14B:2765390-2767550|Cluster_52014
AGGTAGTTTGATTTTGGAGC
>smRNA|rpm:8.151|locus:chr4A:3456703-3457914|Cluster_7727
TAGGAAGGGACTGGAGTGT
>smRNA|rpm:30.004|locus:chr6A:4674608-4675506|Cluster_11792
TGGACATCGAACTGCTGACGC
>smRNA|rpm:10.173|locus:chr6A:4083700-4084205|Cluster_11567
TTAAATCAGGAGAAACTCAAGC
>smRNA|rpm:22.967|locus:chr18B:2143360-2147884|Cluster_57297
AAGAGCTGAGCAGAACTTGCC
>smRNA|rpm:28.395|locus:chr15B:1087697-1093200|Cluster_52683
TTCCGACGGACGGTAACGTTT
>smRNA|rpm:11.412|locus:chr8A:5089252-5089746|Cluster_15432
TCGATCCACAGAATAACTGA
>smRNA|rpm:9.657|locus:chr7B:692324-693762|Cluster_41168
TTCGTTTGAACCCTGACGGT
>smRNA|rpm:9.843|locus:chr10B:2164853-2165898|Cluster_45942
ATGGTCTTGAGTTCACAACTGA
>smRNA|rpm:44.243|locus:chr14A:2225739-2228134|Cluster_23623
TTGGCTCAAATGGGAACGGT
>smRNA|rpm:8.275|locus:chr13B:1319855-1320116|Cluster_50400
AACTGACGATTTGGACAACAAC
>smRNA|rpm:8.089|locus:tig00000236:18-372|Cluster_57752
AGGGCTGGTTTGATGAGGACT
>smRNA|rpm:6.789|locus:chr12A:2415609-2418474|Cluster_21137
AATGAAGACTTTTGGGACGACC
>smRNA|rpm:5.634|locus:chr3A:5235784-5236918|Cluster_6190
TAATGATCTGGATTAGTATC
>smRNA|rpm:5.468|locus:chr7A:2676700-2677013|Cluster_13019
AAATCCGATCTCTGACTCCATC
>smRNA|rpm:24.474|locus:chr13A:664690-672375|Cluster_21877
TACGAGGAGCTCATGAAGATG
>smRNA|rpm:21.812|locus:chr18A:2442512-2442917|Cluster_28342
GGATAACTAGCACTGAAAAT
>smRNA|rpm:31.861|locus:chr7A:1869964-1872583|Cluster_12731
TTTTCTGGGACCTATTCTGCACC
>smRNA|rpm:6.459|locus:chr4B:3498699-3499098|Cluster_35907
TGAGTAACTGCCTGTGAGC
>smRNA|rpm:13.805|locus:chr15B:2329981-2330819|Cluster_53055
TTTGAAATAACTCATGGGCGT
>smRNA|rpm:18.242|locus:chr9B:3326601-3328367|Cluster_44778
TGGACGACGACTCTGAAGAGG
>smRNA|rpm:27.92|locus:chr16B:4662292-4665586|Cluster_55186
TCGCTGTTGCTCTGAGCTTC
>smRNA|rpm:37.743|locus:chr5B:6153565-6159863|Cluster_38871
TGTTTTTGTAGATCTAGAGT
>smRNA|rpm:5.18|locus:chr11B:4317210-4318888|Cluster_48367
AAAATCAAAACTGTGAACTGGC
>smRNA|rpm:19.315|locus:chr2A:1064553-1067261|Cluster_2584
ATATCTGTAGTTTCAACAACAC
>smRNA|rpm:5.345|locus:chr12A:509597-510417|Cluster_20477
TAACCGGCTGAGGATGGACCC
>smRNA|rpm:7.346|locus:chr4A:998315-999849|Cluster_6841
ATCTTCTGAGTCTGACATCTCTT
>smRNA|rpm:30.747|locus:chr13A:2551501-2552562|Cluster_22515
TATCTGAATCGGAACGGGATC
>smRNA|rpm:5.572|locus:chr7A:1896701-1897654|Cluster_12741
TAAGCTAGTAGAGCATGACT
>smRNA|rpm:16.921|locus:chr15A:693751-699064|Cluster_24245
TTCAGCCGGATCTGGTCTTTCC
>smRNA|rpm:9.905|locus:chr1B:1246203-1251054|Cluster_29007
TTCAATTCTGAATTCGACGT
>smRNA|rpm:20.388|locus:chr11B:3836184-3836983|Cluster_48159
TATTATGGCTCCAAGAACTGG
>smRNA|rpm:37.454|locus:chr18A:2831360-2833983|Cluster_28496
TTTGGCGGTGTTTTGAAAGGC
>smRNA|rpm:7.449|locus:chr14A:2842750-2843908|Cluster_23787
ATCAATTTCTCTGAACAAAAAGG
>smRNA|rpm:21.626|locus:chr9B:4625306-4625688|Cluster_45193
TCTGACTCTGTTATCTCACTG
>smRNA|rpm:11.948|locus:chr9B:2141366-2143141|Cluster_44419
AACGCTGGTGAATCTTTCTATC
>smRNA|rpm:16.158|locus:chr2B:1703360-1705314|Cluster_31514
ACCGGCTGTGGAAAATTAAAGC
>smRNA|rpm:16.385|locus:tig00001253:118719-121884|Cluster_58360
AGGACTCACTCATCAATGTAGG
>smRNA|rpm:13.042|locus:chr16A:727466-731161|Cluster_25494
TGCTGTTGGGTTTTCGCTCTC
>smRNA|rpm:15.229|locus:chr14A:2919090-2919611|Cluster_23808
TTGTTCTGGACTCAAGTTTC
>smRNA|rpm:5.53|locus:chr1A:5089022-5091171|Cluster_1771
TACTGGCCGAGTGGATACTCC
>smRNA|rpm:28.457|locus:chr11B:4924155-4926067|Cluster_48564
TTTCGATCGACTGTATGGCC
>smRNA|rpm:8.688|locus:chr9A:231552-234895|Cluster_15519
TGGAACTCTCGGAAAACAACG
>smRNA|rpm:72.06|locus:chr16A:98704-101167|Cluster_25254
TTCTTGATCTAGACTGAACTGT
>smRNA|rpm:8.048|locus:chr7A:1595754-1596620|Cluster_12625
AATCAAACCGGATCTAACGAAA
>smRNA|rpm:6.397|locus:chr16B:2367198-2368002|Cluster_54355
ACTAGATCTTTGCGTGCAACAT
>smRNA|rpm:6.541|locus:chr4B:34920-35370|Cluster_34745
TCGGAACAGGTCTTTGCGTGT
>smRNA|rpm:87.578|locus:chr2B:1074057-1083338|Cluster_31300
ACTCATGTCGAACTCTTGTCGG
>smRNA|rpm:146.203|locus:chr16A:101372-105838|Cluster_25255
TGTGATCTACAGTGACTCGGT
>smRNA|rpm:18.737|locus:chr9A:2904311-2906309|Cluster_16450
TCGGTTTGTGCAGTTTTGTGC
>smRNA|rpm:16.323|locus:chr4A:2770715-2771852|Cluster_7477
ATGTGATCAAGATCTATGGCGT
>smRNA|rpm:12.794|locus:chr17A:2457079-2458118|Cluster_27216
AGGACAAAAGGCCTGTACGGGT
>smRNA|rpm:37.66|locus:chr6A:1460387-1462070|Cluster_10828
TCACGAACTTCGAACTTGA
>smRNA|rpm:5.675|locus:chr2A:2145608-2148157|Cluster_2968
TCTCTGGTACTTTCAACA
>smRNA|rpm:13.702|locus:chr2B:3703754-3704161|Cluster_32212
ATCTAATGGCATTGTTGAACTT
>smRNA|rpm:18.201|locus:chr10B:2572306-2575845|Cluster_46092
AACAAAACTCTGGCCAACACC
>smRNA|rpm:18.531|locus:chr12B:2911924-2913137|Cluster_49648
TAGGTCTTTGGAATGGCAACC
>smRNA|rpm:50.764|locus:chr9A:3040418-3043620|Cluster_16521
ACGGCTGAGAGAATTTCTCTC
>smRNA|rpm:5.489|locus:chr13B:1395672-1397077|Cluster_50440
AGATCTGAATCGGAGCTTGCC
>smRNA|rpm:5.819|locus:chr3B:2208773-2210149|Cluster_33773
TATACCTCATCGACCGGA
>smRNA|rpm:87.454|locus:chr2B:3854638-3858353|Cluster_32273
TTCCGATGGACGAGGTACATGT
>smRNA|rpm:8.708|locus:chr6B:1582211-1583959|Cluster_39826
TGGCTGGATATCGCTTGGACC
>smRNA|rpm:17.891|locus:chr5A:4686164-4690444|Cluster_10080
ACGGTCTAGCTTTCTTATTGGC
>smRNA|rpm:24.185|locus:chr17B:1368428-1373627|Cluster_56116
TAGTGTCTCTGCGATTGTGG
>smRNA|rpm:9.843|locus:chr1A:2818600-2819028|Cluster_932
AATTGCAAAACTTCAGAACCGA
>smRNA|rpm:9.038|locus:chr13A:2549863-2550286|Cluster_22513
ACGAATGTGGCACTATGATAGT
>smRNA|rpm:5.695|locus:chr13A:1709551-1710442|Cluster_22216
TATGAATGGTCTCGACTCCG
>smRNA|rpm:31.077|locus:chr6B:1159856-1163886|Cluster_39676
TTCTGGCGGAAAGATCACTACC
>smRNA|rpm:7.037|locus:chr6B:1585805-1586583|Cluster_39828
ATTAGAATTTGGAACAGACGG
>smRNA|rpm:25.072|locus:chr13A:1942602-1943568|Cluster_22295
ATCTGTTGGGGTGTTTACTCCC
>smRNA|rpm:8.234|locus:chr5A:4569470-4572096|Cluster_10006
CATAACTGATGCTGACTGAACT
>smRNA|rpm:206.15|locus:chr6A:1498529-1503329|Cluster_10837
CACATGCCAGTGCAATCCTTT
>smRNA|rpm:7.388|locus:chr15B:3301706-3304403|Cluster_53398
AAGACGACTGCGAACCGGGCCGC
>smRNA|rpm:25.279|locus:chr2A:2085304-2087221|Cluster_2957
TTGAGGCTGATTTAAACCATC
>smRNA|rpm:14.404|locus:chr15A:2616405-2618293|Cluster_24903
AGGATTTTGCAGCTGTTGATGC
>smRNA|rpm:7.243|locus:chr3A:623360-624310|Cluster_4654
AGTCTGTGTGAATCTCTTTCCT
>smRNA|rpm:17.891|locus:chr16A:2440063-2441212|Cluster_26101
TTGAGGATCTTGTTTGCTGCA
>smRNA|rpm:47.565|locus:chr10A:1548800-1549708|Cluster_17718
AAGCTCTGCCGAACTATGTACC
>smRNA|rpm:20.244|locus:chr17A:2101971-2102671|Cluster_27100
TGTTGAACCGGTTGCAGATGT
>smRNA|rpm:107.553|locus:chr10A:4172254-4176305|Cluster_18549
ACTACCGGATCTGTCCTAAGAC
>smRNA|rpm:6.191|locus:chr2A:5035183-5037046|Cluster_4062
ATTGGATCTTCTGAACACTCACC
>smRNA|rpm:37.598|locus:chr6A:4105900-4106309|Cluster_11580
ATCGTACATTGTTTGGACATGT
>smRNA|rpm:7.759|locus:chr2A:1800568-1800866|Cluster_2828
TAGACGTGTTACAAATTGACC
>smRNA|rpm:5.427|locus:chr7A:1342743-1345556|Cluster_12547
TGGACTATAGGTGTGGTAGG
>smRNA|rpm:8.275|locus:chr17B:2219344-2220805|Cluster_56388
TGCATTAGTGGAAAGTCTAGC
>smRNA|rpm:7.986|locus:chr9A:164591-166377|Cluster_15501
AGACGTTTGCAGAACCACAGC
>smRNA|rpm:9.307|locus:chr13B:10659-13197|Cluster_49959
TTTTGACGGAAGATTGTGGC
>smRNA|rpm:13.351|locus:chr2A:1750676-1751876|Cluster_2816
TTGTCCGCTGAACTTGATGTTC
>smRNA|rpm:10.504|locus:chr1B:215650-217059|Cluster_28601
TAAGATGATGTACTATGATGAAT
>smRNA|rpm:5.675|locus:chr5B:6107666-6107917|Cluster_38844
AAGAAGACTGTTAAAATTAAC
>smRNA|rpm:5.035|locus:chr4A:3100350-3101117|Cluster_7592
AAATCTGACAGAGGAATTCGGC
>smRNA|rpm:6.913|locus:chr17A:1162477-1164549|Cluster_26797
ATCATTCGAGACTGAGACGTGA
>smRNA|rpm:5.345|locus:chr3B:431154-432457|Cluster_33184
AATGATCTTCAAGGCAAAGTGG
>smRNA|rpm:19.501|locus:chr4B:2480859-2485654|Cluster_35578
AGGCGCAGACGACTGAACGTTC
>smRNA|rpm:7.016|locus:chr6A:1579752-1582277|Cluster_10871
TTTTAGCTGGAATCAAGAACC
>smRNA|rpm:11.308|locus:chr5B:4271320-4271970|Cluster_38300
TATGTTGGTGTAGATATGGCT
>smRNA|rpm:16.488|locus:chr4B:5468750-5469576|Cluster_36497
ATTGCGCGGTTTGAGGACTTGT
>smRNA|rpm:6.541|locus:chr3A:456717-457347|Cluster_4593
ACAGGTGTGACTGAATCGGATC
>smRNA|rpm:7.511|locus:chr13B:2260393-2261651|Cluster_50717
ATGCAGACTGGGGCAACTTCCC
>smRNA|rpm:16.859|locus:chr8B:216954-217182|Cluster_42806
TTTCATTCGATCTGGTTGAACC
>smRNA|rpm:9.534|locus:chr9A:2050926-2052457|Cluster_16153
AAGGATTTGGATAAGTAGATCT
>smRNA|rpm:5.572|locus:chr9A:3644547-3646423|Cluster_16731
TTCTCGTCGAGTGTAACCATT
>smRNA|rpm:6.067|locus:chr10B:1701753-1702493|Cluster_45774
TCTAAGGCTGGGAGGAACCCC
>smRNA|rpm:15.043|locus:chr3A:4667837-4671277|Cluster_5970
TTGTGTAGAAGTCATGACGG
>smRNA|rpm:9.988|locus:chr16B:261147-263788|Cluster_53551
TCACCGATTTGGAGACATGGC
>smRNA|rpm:6.129|locus:chr9A:38415-38908|Cluster_15457
TTAACGGTCTGAGGTAATTC
>smRNA|rpm:53.9|locus:chr7A:1821894-1832269|Cluster_12716
TATTCGGCTTCTGTACTAGA
>smRNA|rpm:9.534|locus:chr15B:3399445-3399754|Cluster_53442
TTCCGGTGTATCATGAACTAAT
>smRNA|rpm:39.744|locus:chr16B:817755-819974|Cluster_53790
TGGGATGTAGGCTGCACGCCT
>smRNA|rpm:10.875|locus:chr14A:1495628-1496167|Cluster_23373
ATATCTTGGTGAATCTGAACCC
>smRNA|rpm:5.53|locus:chr5A:709953-710520|Cluster_8774
TAGACGTGGAGCGGCGCCTGA
>smRNA|rpm:18.964|locus:chr11B:3548490-3549220|Cluster_48045
TACAGACTAGAAGTATGGACT
>smRNA|rpm:11.824|locus:chr1B:1477402-1480085|Cluster_29095
TTTACGACAGAGTCGGAGACGT
>smRNA|rpm:11.391|locus:chr15A:1877701-1878468|Cluster_24667
TCTCAGAATTGGACAACTTG
>smRNA|rpm:6.83|locus:chr15B:742555-744253|Cluster_52565
TTAGTGGAATTGTAGCGTG
>smRNA|rpm:33.657|locus:chr10A:1550219-1550918|Cluster_17719
AGGATTTACCGTGCTCTGGAGA
>smRNA|rpm:21.998|locus:chr8A:1375251-1377110|Cluster_14229
TGAATCCGTTGGTGTGCCTGC
>smRNA|rpm:14.342|locus:chr4B:2988651-2991119|Cluster_35766
TACTGTTAGCTGATGGACGTGT
>smRNA|rpm:11.102|locus:chr3B:2872254-2873518|Cluster_34025
AGGTCTGTTATCAAATCGTAGC
>smRNA|rpm:5.964|locus:chr18B:2602589-2603790|Cluster_57449
TAGACTGCTCCGGAGCCAGG
>smRNA|rpm:11.164|locus:chr10A:1527308-1527782|Cluster_17687
TCAATGTGCATCCCGGACGG
>smRNA|rpm:12.877|locus:chr2A:6056208-6057917|Cluster_4438
AGGTAGAGTTTTGAAACGTG
>smRNA|rpm:5.365|locus:chr1B:1838131-1838910|Cluster_29196
ATACACGACGAGGCTTATGACG
>smRNA|rpm:5.943|locus:chr12B:2884085-2885180|Cluster_49633
ATGATACTGAAGAACATTTG
>smRNA|rpm:5.035|locus:chr6B:946684-947605|Cluster_39565
ATTTTTTAGACTGAACCATTGT
>smRNA|rpm:27.012|locus:chr9A:2053201-2054367|Cluster_16154
AAGATGTAGTGGAAATGACGG
>smRNA|rpm:8.626|locus:chr8B:1813665-1815911|Cluster_43395
ACTGTTTTTTTCTTGGGAT
>smRNA|rpm:7.945|locus:chr17A:1859014-1862046|Cluster_27001
GTGAGATGATGAATGAGA
>smRNA|rpm:15.766|locus:chr5A:5245788-5250265|Cluster_10305
TAGACTGATCTTCGAGATGA
>smRNA|rpm:7.099|locus:chr6A:3430995-3433472|Cluster_11328
TTTGCACGGACAGATTCGGC
>smRNA|rpm:9.121|locus:chr3A:2170481-2171468|Cluster_5106
ATTGTTAGAGATAGAATAGAGT
>smRNA|rpm:7.8|locus:chr10A:4134260-4135260|Cluster_18542
ATTGGACGTTTTGGAATAAACC
>smRNA|rpm:9.472|locus:chr4A:1359656-1359919|Cluster_6969
TCGGATGTAGATTCAGGATCT
>smRNA|rpm:12.464|locus:chr13A:2298805-2299118|Cluster_22419
TGTGACCAAACGAATAGAGC
>smRNA|rpm:62.237|locus:chr16A:536103-539524|Cluster_25419
TACCAGTTGGATATTGAGGCGG
>smRNA|rpm:5.014|locus:chr2A:1745731-1746663|Cluster_2813
AAGATCTGAGCAACGCTGCC
>smRNA|rpm:50.454|locus:chr5B:6165434-6167523|Cluster_38878
ATCAGACGTTGTACTCAATTGC
>smRNA|rpm:15.497|locus:chr1A:2269311-2271306|Cluster_767
AAGAACAAGGATTAGTTAGGCGT
>smRNA|rpm:11.907|locus:chr15A:1221100-1221521|Cluster_24432
ATTGGCAAGCATCTGGACGTGT
>smRNA|rpm:7.284|locus:chr15B:518113-518859|Cluster_52485
TGCTTCATATCGTTGGAATGA
>smRNA|rpm:7.119|locus:tig00001220:11487-11756|Cluster_58176
TAGTGCTCTTGAATTTCGT
>smRNA|rpm:10.318|locus:chr2B:1891261-1893412|Cluster_31613
TCTCTGGTACTTTCAACA
>smRNA|rpm:9.781|locus:chr18B:1544590-1544963|Cluster_57078
AATTTTGATTGGAGTGTGAGG
>smRNA|rpm:10.215|locus:chr2A:3096106-3097724|Cluster_3354
TGGGATGTAGGCTGCACGCCT
>smRNA|rpm:6.81|locus:chr12B:2929985-2930421|Cluster_49658
TTCGGTTTGGGACCAAAGGACC
>smRNA|rpm:5.84|locus:chr12B:32250-33469|Cluster_48596
AAAAGCACTCAAGAACTTCTTG
>smRNA|rpm:6.913|locus:chr14A:2835260-2837259|Cluster_23783
TGGCGATTTGCGTTTGAGC
>smRNA|rpm:71.564|locus:chr1B:6172096-6177772|Cluster_30770
ATACTGTGCTCGTTGTCGTTGT
>smRNA|rpm:22.452|locus:chr9A:2107351-2112119|Cluster_16180
TACTGACAAGGATGACTGTG
>smRNA|rpm:297.855|locus:chr9A:4262742-4268514|Cluster_16923
TTTCTGACTGTTTTGCAAATC
>smRNA|rpm:8.337|locus:chr5A:2385794-2388392|Cluster_9382
TTACGGCTGGTTTGAAAGACC
>smRNA|rpm:46.595|locus:chr14A:2920453-2923336|Cluster_23810
TTGAATCTGAGCAAAGTAAATC
>smRNA|rpm:6.624|locus:chr16B:5127695-5130124|Cluster_55348
TGCGAGAATAGGCTTTGAGATT
>smRNA|rpm:5.716|locus:chr1A:466746-467209|Cluster_158
TGTTCCGTAGGATTTTCTGTC
>smRNA|rpm:5.324|locus:tig00001113:103564-104858|Cluster_57968
TCCACAGACTGCACAGGAGT
>smRNA|rpm:12.237|locus:chr5B:1480233-1483092|Cluster_37367
ACAACTTGTGCTGATCTGACGT
>smRNA|rpm:7.821|locus:chr18B:486696-489064|Cluster_56753
ACGGATACATGCTTTGAGCAGT
>smRNA|rpm:14.754|locus:chr15B:567952-568955|Cluster_52501
TTCTCGTCGGGCAATACAACC
>smRNA|rpm:13.331|locus:chr12A:2956163-2957909|Cluster_21343
AAAGACTGCAAGAATTTCATGC
>smRNA|rpm:7.47|locus:chr15A:2955272-2955846|Cluster_25043
TTCTCGATGGCTTCGAACAGG
>smRNA|rpm:7.573|locus:chr11A:1874850-1875268|Cluster_19399
TGAAAGTGACTCCGATGATGA
>smRNA|rpm:12.98|locus:chr12A:2912868-2916718|Cluster_21318
TTCCAAAATTCTGACAATCTC
>smRNA|rpm:7.078|locus:chr8B:2062404-2062672|Cluster_43486
ATGACGTAGTTCCTGAACATAGA
>smRNA|rpm:89.352|locus:chr15B:559503-562939|Cluster_52496
TGTTGACTTCTCTGATAATGA
>smRNA|rpm:6.17|locus:chr2A:2545700-2545970|Cluster_3113
AATGGACGTACAATCAGAGT
>smRNA|rpm:6.995|locus:chr9A:2273301-2274970|Cluster_16257
TTTTTTCTAGGGAGTCGACTCT
>smRNA|rpm:17.499|locus:chr8A:1371837-1375014|Cluster_14228
TAGGGTTGACTGAGAGGAGT
>smRNA|rpm:5.159|locus:chr3B:3390050-3390314|Cluster_34194
ACGGATAGCTTCAAGAACAAGA
>smRNA|rpm:7.676|locus:chr8B:1407303-1407705|Cluster_43238
TTCAAGTTCTGAGTCGTGATC
>smRNA|rpm:6.438|locus:chr6A:4966037-4966811|Cluster_11909
TGCTCTCGACTGGGGTACTCC
>smRNA|rpm:11.865|locus:chr3A:2864663-2865551|Cluster_5339
TATATGGGTTTAGGACTGGG
>smRNA|rpm:444.368|locus:chr9B:4618069-4625040|Cluster_45192
TAACTCTGCACATCATTCTTGC
>smRNA|rpm:9.203|locus:chr15B:564101-565918|Cluster_52498
AATATTTTGCGGTGATCTGAAG
>smRNA|rpm:35.782|locus:chr8B:1469650-1471583|Cluster_43256
TGCGAGACTTCTGTAGGCTGA
>smRNA|rpm:71.853|locus:chr12B:88722-96143|Cluster_48628
TTGAAATAGGTCCGTAGAGT
>smRNA|rpm:25.918|locus:chr9B:2218533-2223764|Cluster_44454
TTGATCTTGGTAGAACACCTATG
>smRNA|rpm:5.53|locus:chr17B:2147841-2148958|Cluster_56349
TTTTCCGACTTGATTGATCC
>smRNA|rpm:11.473|locus:chr16B:481007-482514|Cluster_53647
ATTCCGACTGGAGAGGATACGC
>smRNA|rpm:5.159|locus:chr15A:736205-737863|Cluster_24259
AGCGATCTTCTTGAACCTGTGA
>smRNA|rpm:6.273|locus:chr16A:702074-704569|Cluster_25484
TCTTCAGGATGACGTGGTGC
>smRNA|rpm:5.241|locus:chr14B:2372119-2373204|Cluster_51905
TAGCCCGACTTCTGAGCACAGA
>smRNA|rpm:12.67|locus:chr9A:4699659-4700521|Cluster_17093
TTCTGGGTGTTGTGAAGTCC
>smRNA|rpm:10.834|locus:chr17B:2321143-2323229|Cluster_56411
AGTGTAACTTCTGAACTAGTAGA
>smRNA|rpm:46.967|locus:chr13A:1990416-1993338|Cluster_22306
TGTAGTGACTTCGGAAGGTGA
>smRNA|rpm:7.656|locus:chr9A:2576729-2578011|Cluster_16346
TTCCGATGTAGCAATTTTCCGC
>smRNA|rpm:29.138|locus:chr9A:1893436-1897087|Cluster_16088
TGACTAGATTCTTCTGAATGT
>smRNA|rpm:6.191|locus:chr18A:1984005-1985881|Cluster_28183
TATCTACCGGAGACGTGCAACC
>smRNA|rpm:5.097|locus:chr15A:3096700-3096967|Cluster_25094
AATCCAGGTCTTCTGCTACTGA
>smRNA|rpm:5.138|locus:chr6B:4132437-4133117|Cluster_40527
TTGTCCAACTGGTTGAAACCC
>smRNA|rpm:98.494|locus:chr3B:2168903-2174367|Cluster_33755
TGAATGGCTAGTACTCCACT
>smRNA|rpm:5.448|locus:chr14A:585993-586838|Cluster_23073
TTTGGCACGATTTGGACATCC
>smRNA|rpm:9.059|locus:chr2B:5953253-5955703|Cluster_32986
ACGGTCTGTACATGTTTATCTC
>smRNA|rpm:8.254|locus:chr3A:4643050-4644698|Cluster_5956
TCGAAACCGAGTAGTACGTCT
>smRNA|rpm:6.459|locus:chr6A:5140987-5142517|Cluster_11976
TTGATTCAGGTAGACGAGACGT
>smRNA|rpm:5.2|locus:chr16B:5434655-5435216|Cluster_55470
AAGATCTCTGCAAGAACTGG
>smRNA|rpm:5.84|locus:chr16B:2979355-2980416|Cluster_54587
GATCGGATCGAAAATGGACCT
>smRNA|rpm:5.489|locus:chr16B:5713000-5713617|Cluster_55578
AGGACTGAAGGACTACAAAGAGT
>smRNA|rpm:8.853|locus:chr7A:1305972-1306316|Cluster_12532
TGCTGACTGTGATTATCTAAGC
>smRNA|rpm:13.929|locus:chr16B:2533704-2535181|Cluster_54447
TAGACGTTAACGTAGGCTCACC
>smRNA|rpm:7.181|locus:chr2B:3367360-3370113|Cluster_32102
TTAGACCTAGAATCGAGACT
>smRNA|rpm:21.152|locus:chr15A:3390417-3390717|Cluster_25178
TATTGTCTGGGGGATGAATCTC
>smRNA|rpm:7.057|locus:chr3A:67469-68168|Cluster_4474
TTGTAGAATGTTGTGAACAAGG
>smRNA|rpm:7.078|locus:chr9A:3032711-3033169|Cluster_16517
TATGATCAAAGAAGGTAGCTT
>smRNA|rpm:5.427|locus:chr16A:2330750-2331716|Cluster_26040
TTCTACTCTTTCAACAACTGT
>smRNA|rpm:5.014|locus:chr8B:2343062-2345837|Cluster_43567
ATCTTAGACTGCACACAAATGG
>smRNA|rpm:13.166|locus:chr7B:3927317-3931266|Cluster_42174
ATCCCATTGACTTCTGAACTGA
>smRNA|rpm:164.012|locus:chr12B:1486500-1487572|Cluster_49173
AATTCTTTGACTTGTTGAACAGA
>smRNA|rpm:6.129|locus:chr4B:4055403-4056118|Cluster_36092
ACTCGAGAGAATTCTGTTCGGT
>smRNA|rpm:9.038|locus:chr2A:5474274-5474520|Cluster_4213
ATCGGCTTGAAATCTGGCGTG
>smRNA|rpm:7.037|locus:chr17A:3022187-3023270|Cluster_27429
TACCTGAGGAATCATCTGCTCC
>smRNA|rpm:6.149|locus:chr18A:2600628-2602312|Cluster_28411
AGGAGTCGGACTCCATCGACGT
>smRNA|rpm:24.494|locus:chr13A:2188730-2191444|Cluster_22371
AAAAGACAACAAAACGATGACG
>smRNA|rpm:8.13|locus:chr14B:111743-115918|Cluster_51135
TCGTGCTCTAACATTCTGGTT
>smRNA|rpm:8.461|locus:chr14B:906340-909443|Cluster_51431
TACATCTGAGAGTTCTGTATC
>smRNA|rpm:5.386|locus:chr10A:1116061-1116945|Cluster_17477
TTTTGGAAGGATGTGGACGT
>smRNA|rpm:8.894|locus:chr17A:689989-694168|Cluster_26635
TGGAAGACGTTGTTAGCACT
>smRNA|rpm:17.396|locus:chr14B:3082907-3085669|Cluster_52113
ATTTTATGTAGAAACGTGTGTC
>smRNA|rpm:8.069|locus:chr4A:2963908-2965418|Cluster_7539
TTCTTGATCTTGATTCTGTAGT
>smRNA|rpm:6.459|locus:chr11A:3267757-3268065|Cluster_19832
TTTAGTTGCACCTTCCGAAGTCT
>smRNA|rpm:14.858|locus:chr16B:5253064-5253896|Cluster_55411
TGGAATTCCGATCTGAACGG
>smRNA|rpm:26.104|locus:chr13A:358497-363121|Cluster_21813
TATTGTGAAGAACTGGGACGT
>smRNA|rpm:9.802|locus:chr4A:137848-140769|Cluster_6540
TGTGTCGACGAATTCAAACGT
>smRNA|rpm:5.159|locus:chr3B:2073508-2073864|Cluster_33707
AAGAGACTGCTTATGATCAGC
>smRNA|rpm:24.206|locus:chr11A:1858616-1860594|Cluster_19398
AAGAACAAGGATTAGTTAGGCGT
>smRNA|rpm:24.598|locus:chr5B:4259051-4260939|Cluster_38292
TCGAATATTGGAGTAGATGG
>smRNA|rpm:6.624|locus:chr7B:1956393-1957347|Cluster_41594
TTTGACGGTGTGTAGTGACT
>smRNA|rpm:5.695|locus:chr5B:4642017-4643671|Cluster_38432
TACGTTTGCGTCTCTGATGC
>smRNA|rpm:6.748|locus:chr18B:1794533-1794810|Cluster_57170
ATTCCGACAACTCTGACTGGGT
>smRNA|rpm:5.695|locus:chr11A:1729870-1730567|Cluster_19332
TTTGGTCGCTGGTTTCTCTACC
>smRNA|rpm:8.296|locus:chr2B:1753954-1754303|Cluster_31550
TATAATGTGGGCCTGTGGGT
>smRNA|rpm:5.283|locus:chr6A:1927460-1929513|Cluster_10979
AAGATGTGGAGTTCAGACTGCC
>smRNA|rpm:5.551|locus:chr14B:3426302-3426671|Cluster_52235
TTCCATCTGTATTCTCTTCC
>smRNA|rpm:28.725|locus:chr10B:2251150-2251718|Cluster_45994
TTCCTGTGAGTGACTCAATTGC
>smRNA|rpm:8.151|locus:chr6A:4849446-4852312|Cluster_11851
AAAAGAATCATGTCGGTGTTAGG
>smRNA|rpm:309.328|locus:chr10A:1554158-1561499|Cluster_17721
TGATCTGATCATTCGAGACTC
>smRNA|rpm:511.289|locus:chr9B:5078343-5088323|Cluster_45341
TACCATGACTCTGACCAAAGG
>smRNA|rpm:13.124|locus:chr1B:2801548-2805715|Cluster_29492
TCATGCTGGAGAAACATCGCC
>smRNA|rpm:52.951|locus:chr13B:2130732-2136779|Cluster_50656
TGGTCTGCACATGTCTCAGC
>smRNA|rpm:13.124|locus:chr12B:427710-429053|Cluster_48761
TGGTTCTCTGATCTTATAAGT
>smRNA|rpm:20.574|locus:chr7A:2878018-2879069|Cluster_13089
AGGATCAATACTCAAGAATACT
>smRNA|rpm:6.005|locus:chr11B:514669-514999|Cluster_47111
AAAGAACATCGGTTGAGAAGG
>smRNA|rpm:8.316|locus:chr12B:3587828-3588115|Cluster_49866
AAAAGGACTACTGGATATTCTCT
>smRNA|rpm:6.851|locus:chr18A:1978916-1980123|Cluster_28180
TTGAGGATCTTTGACTGTGAGA
>smRNA|rpm:10.132|locus:chr3A:2041576-2043781|Cluster_5055
AATGTGCGAGGTTCTGAAAAGC
>smRNA|rpm:170.388|locus:chr15A:45953-49386|Cluster_24027
TCTGATTTATGAACACTGCTTTT
>smRNA|rpm:22.472|locus:chr9B:2287278-2290018|Cluster_44471
TTTGGTCTTAGAAAAATTCTA
>smRNA|rpm:24.494|locus:chr1A:6071072-6071419|Cluster_2162
AGAACTTTGGGAAATTCCTGA
>smRNA|rpm:12.361|locus:chr3A:2027804-2028218|Cluster_5047
TCTTCAGGATTGAACGCTGG
>smRNA|rpm:6.541|locus:chr14B:2538029-2540153|Cluster_51970
ATTTTGATCTTATCGGCTGCGT
>smRNA|rpm:8.007|locus:chr12B:1477800-1478301|Cluster_49166
AGCACGTGCCGACTGAGTCCT
>smRNA|rpm:9.1|locus:chr3B:2126067-2128981|Cluster_33732
TTGGATGGGTGTGAAGACG
>smRNA|rpm:8.543|locus:chr8B:1402714-1403262|Cluster_43232
ACTATCTGAGAACATTCGAATC
>smRNA|rpm:5.324|locus:chr3A:4438929-4440852|Cluster_5871
ATGTTTGGATTAATAGAGG
>smRNA|rpm:6.273|locus:chr5A:2024151-2024538|Cluster_9226
AATCTTGAGGATTGATCCTGA
>smRNA|rpm:6.046|locus:chr8B:1475352-1475656|Cluster_43259
AAGGATTCAGCTGAGACGGT
>smRNA|rpm:5.262|locus:chr11A:4568700-4569271|Cluster_20258
AAGGATGTGCTCTTGAGTTTGC
>smRNA|rpm:6.335|locus:chr18B:2129917-2130470|Cluster_57289
TCCATCTGAAGATTTTTTCTGC
>smRNA|rpm:49.98|locus:chr10A:4549102-4550969|Cluster_18671
TCTTGTTGACTGTCTTCGTGGC
>smRNA|rpm:7.697|locus:chr15B:600440-600715|Cluster_52515
TACAGGACTGGTATTAATCACT
>smRNA|rpm:68.902|locus:chr16B:840399-847977|Cluster_53806
TTTAGATCTCTGGATCAAGCAG
>smRNA|rpm:43.087|locus:chr14A:1125878-1130965|Cluster_23242
TTCGATCGACGAGTAGAATTCG
>smRNA|rpm:70.76|locus:chr4B:3472229-3475966|Cluster_35897
AATCTATAGGGCTGAATACTGT
>smRNA|rpm:17.726|locus:chr7A:4871908-4876229|Cluster_13688
TTCCGGCAGTACTTGGGTGC
>smRNA|rpm:14.094|locus:chr6B:27832-29539|Cluster_39323
TTTCGGCTGATTTCTGTGAATC
>smRNA|rpm:5.118|locus:chr3B:4105140-4106601|Cluster_34484
TTTTACCGGTCTGAGCCATC
>smRNA|rpm:9.472|locus:chr4B:4451475-4455005|Cluster_36185
AACGGTCGAGATGAAACAAATT
>smRNA|rpm:8.069|locus:chr4B:3509850-3510082|Cluster_35913
TGTGAAATGTGCTCTGTGGC
>smRNA|rpm:7.615|locus:chr7A:3060502-3062924|Cluster_13146
TTTGTGAGGGTGTAGCACTAGT
>smRNA|rpm:5.84|locus:chr15B:786451-787214|Cluster_52586
TGGACTGACATCTCGACGT
>smRNA|rpm:5.654|locus:chr13B:3136674-3137445|Cluster_51024
TACCAATGCTCAGAACTCGACT
>smRNA|rpm:5.489|locus:chr7A:4366789-4368110|Cluster_13549
ATTGTTAGAGATAGAATAGAGT
>smRNA|rpm:7.924|locus:chr11B:1884750-1885169|Cluster_47536
TGCATTAGTGGAAAGTCTAGC
>smRNA|rpm:8.027|locus:chr4A:1379160-1381531|Cluster_6979
TACCGACTCTACGATCTTGAGA
>smRNA|rpm:11.267|locus:chr5A:1275700-1275961|Cluster_8949
ATTGTCAGGCGGAGACCGGT
>smRNA|rpm:5.53|locus:chr3B:2305248-2307378|Cluster_33816
TCAAAAAGCCTGTAGGTGACGT
>smRNA|rpm:6.851|locus:chr1B:258400-259135|Cluster_28621
AAATCCGATCTCTGACTCCATC
>smRNA|rpm:7.697|locus:chr16B:836177-836865|Cluster_53801
ATCTCTTGGACTCAAACCTTT
>smRNA|rpm:14.3|locus:chr3A:1916697-1919374|Cluster_5018
TATGGTCTGAGTGTGACACC
>smRNA|rpm:7.924|locus:chr8B:1827261-1829401|Cluster_43401
ATTCGGATCCGATCTCTAGAGA
>smRNA|rpm:7.202|locus:chr14A:1497800-1498828|Cluster_23376
AAAGTAAGACTGTCTGCAGCT
>smRNA|rpm:19.501|locus:chr7B:1948175-1953212|Cluster_41591
ATTTCATTTTGTAAGAGCTGGT
>smRNA|rpm:11.288|locus:chr17A:2069103-2071107|Cluster_27076
AACAGGACAATCAACGACATGG
>smRNA|rpm:10.689|locus:chr18B:2677492-2679247|Cluster_57479
AGCAATCATGTCGGTTCAGGAGA
>smRNA|rpm:11.081|locus:chr11B:505311-505567|Cluster_47108
CCTGTGATTTGGGCCCTGGG
>smRNA|rpm:11.969|locus:chr17A:51145-52795|Cluster_26416
TTGATGTATCTAGACTGTGT
>smRNA|rpm:13.64|locus:chr1B:4187462-4188599|Cluster_30011
TTGACTAGCTCTCGATTAATGC
>smRNA|rpm:5.51|locus:chr2B:902780-904208|Cluster_31233
ATCAGATTAGAACAACCCACT
>smRNA|rpm:5.572|locus:chr11B:4136350-4136615|Cluster_48304
ACGACTGGGTTCTTCTGGCT
>smRNA|rpm:11.618|locus:chr3A:3291100-3292104|Cluster_5454
ATTTGAAGTCTGGAGTGGCAGC
>smRNA|rpm:12.175|locus:chr10B:2188432-2190230|Cluster_45961
TTCGATCCCGGCTCGGGGGACCA
>smRNA|rpm:5.51|locus:chr2A:1814709-1815269|Cluster_2839
TTGACGTTGTGGATACTACA
>smRNA|rpm:8.44|locus:chr12A:486540-489507|Cluster_20463
TACATAGACCTCGCCGGCT
>smRNA|rpm:8.13|locus:chr17A:1952629-1954281|Cluster_27035
ACAGCTGTGAAATTCGATGATC
>smRNA|rpm:53.261|locus:chr3A:3300-9479|Cluster_4447
ATGAATCGTAGTACATTGTATT
>smRNA|rpm:21.379|locus:chr17A:2499716-2503431|Cluster_27246
TTCATGTCTGGGAAGAAGTCC
>smRNA|rpm:5.737|locus:chr3A:3266178-3268387|Cluster_5444
AAAGTCTTCTTGTTGAACGTGA
>smRNA|rpm:29.715|locus:chr3A:3292708-3294726|Cluster_5456
TTCTTCGATTACTGATTTCTTT
>smRNA|rpm:7.986|locus:chr9A:2088630-2090099|Cluster_16169
AAAAAGTCGTGAAACTGTGTGC
>smRNA|rpm:16.901|locus:chr10A:3616750-3618834|Cluster_18394
TCATGGTGCTGAGTAATGCG
>smRNA|rpm:9.389|locus:chr2B:1499194-1503238|Cluster_31439
ATCTGTGCTCAAGGCTTTTGAC
>smRNA|rpm:6.954|locus:chr7B:1193600-1194215|Cluster_41349
ATAGGACGATTTGCCGGACCAGC
>smRNA|rpm:5.345|locus:chr9B:1545853-1547079|Cluster_44268
TGTGTGCTGATATTTTGAATC
>smRNA|rpm:5.283|locus:chr9A:2123300-2124214|Cluster_16187
AAGAACTTCTCATCCAAATAGG
>smRNA|rpm:25.815|locus:chr2B:1700254-1703078|Cluster_31513
ATTTGACTGGCAGATTTTTGTC
>smRNA|rpm:57.243|locus:chr6B:1203324-1209770|Cluster_39696
TCGGGACTAGTTCTTCTGCT
>smRNA|rpm:23.318|locus:chr4A:2255070-2260703|Cluster_7286
AATTGATGATCTTCTGAACCAGC
>smRNA|rpm:8.75|locus:chr12A:173998-176410|Cluster_20350
TATTCAGATCCGCAGCTGT
>smRNA|rpm:5.345|locus:tig00001161:21256-21519|Cluster_58029
TAGTATTCCCTGTAGTCCAGC
>smRNA|rpm:9.265|locus:chr12B:892572-894628|Cluster_48918
TAGTGGCTGTAGCGGTGCACT
>smRNA|rpm:12.815|locus:chr10B:2106324-2107320|Cluster_45928
TACATCTCTGGCATCATAGG
>smRNA|rpm:5.468|locus:chr2B:2668607-2669015|Cluster_31885
TCCATCTGAAGATTTTTTCTGC
>smRNA|rpm:11.783|locus:chr1A:539551-540136|Cluster_186
TGGGAAAAACTCTGACGACGT
>smRNA|rpm:5.159|locus:chr1B:3417869-3419559|Cluster_29720
TTCGGGCTGGGAGGAACCCCC
>smRNA|rpm:6.232|locus:chr18A:1286546-1288899|Cluster_27925
AGGAATCGTGTGACTTGACGT
>smRNA|rpm:5.056|locus:chr2B:1776978-1778744|Cluster_31555
AACTTGGACTGATTTTATCTTC
>smRNA|rpm:12.856|locus:chr16B:2974779-2975291|Cluster_54583
TTCAGGTCTTGGAGCTCCTCA
>smRNA|rpm:9.554|locus:chr7B:1068620-1071800|Cluster_41300
TTCCGGTTGCTCTAGAAGGG
>smRNA|rpm:8.667|locus:chr1A:5853187-5854808|Cluster_2062
AATGGTGTCGGACAAGGAGAGT
>smRNA|rpm:20.698|locus:chr6B:2564737-2566222|Cluster_40009
TTCCGATGGACGAGGTACGTGT
>smRNA|rpm:25.691|locus:chr15A:1255761-1256667|Cluster_24452
ACAATGATCCGATTTTAGCTGA
>smRNA|rpm:14.693|locus:chr6B:1150477-1152720|Cluster_39670
TATTACCGAATCTGTATCTC
>smRNA|rpm:6.17|locus:chr5A:2307951-2308321|Cluster_9348
ATTTGCGATTTCGGATTGTCCA
>smRNA|rpm:5.18|locus:chr11B:3814054-3815515|Cluster_48146
AACGAACCAGGAAAAAGACAGA
>smRNA|rpm:10.4|locus:chr7A:2442278-2446095|Cluster_12931
AAAACGACTGCTCTGTTAATAGG
>smRNA|rpm:21.255|locus:chr2A:5249603-5250020|Cluster_4135
TCGACTGGAAGGACACCCTTT
>smRNA|rpm:5.448|locus:chr5B:6943262-6943518|Cluster_39171
TTCGTCTTCGTCGGGAAAGA
>smRNA|rpm:7.553|locus:chr11A:136455-137470|Cluster_18759
ATCGACTTTGACTACTTCCAGT
>smRNA|rpm:40.549|locus:chr3B:3980708-3982487|Cluster_34433
TTGGTCTGGGGCACATCGCTC
>smRNA|rpm:5.592|locus:chr7A:5153000-5153768|Cluster_13782
CAGTAGGCTGAAATTTTGGT
>smRNA|rpm:8.357|locus:chr12A:2982453-2983866|Cluster_21355
AAGACTGGTCTTGCTGGAACCA
>smRNA|rpm:11.37|locus:chr10A:1583397-1587199|Cluster_17733
TATGACTGTGCCATCAGGAGC
>smRNA|rpm:9.988|locus:chr14A:2830555-2834851|Cluster_23782
AATCGGTCTGGCTAAAATATC
>smRNA|rpm:5.303|locus:chr16A:190856-191636|Cluster_25280
TTGTTGACTGGAAGGAAACC
>smRNA|rpm:20.161|locus:chr1B:4123540-4127787|Cluster_29988
CATCCGACTTTTATGACAACG
>smRNA|rpm:84.771|locus:chr4B:3493990-3497166|Cluster_35905
AAAGTTGGATCTGCATATGATGC
>smRNA|rpm:539.416|locus:chr9A:3043700-3052216|Cluster_16522
TTGTGCTGCTTCATCATCTGA
>smRNA|rpm:6.088|locus:chr13A:789802-791717|Cluster_21935
TCTTCGACATGTCATGCTGA
>smRNA|rpm:14.362|locus:chr17B:2770361-2771319|Cluster_56547
TCTCAGAGTTGGACAACTTG
>smRNA|rpm:16.405|locus:chr12B:2890271-2890730|Cluster_49640
ACAAGTTTGACTTGTCGGACGT
>smRNA|rpm:25.836|locus:chr2A:6053420-6056120|Cluster_4437
TTCGATCCCGGCTCGGGGGACCA
>smRNA|rpm:36.484|locus:chr9A:4463951-4464218|Cluster_16990
TCTGACATGAGACTGTGCTGC
>smRNA|rpm:10.297|locus:chr3A:4636150-4636659|Cluster_5952
TCACCACGGACATGAAGACC
>smRNA|rpm:12.381|locus:chr4A:3177970-3178481|Cluster_7634
TGACTGTAGTAGTAGGCTTC
>smRNA|rpm:7.8|locus:chr7A:4388024-4390908|Cluster_13554
TTTTCTTCTCAAGATCGTAGA
>smRNA|rpm:5.881|locus:chr2B:1714901-1715776|Cluster_31521
TGGATGTGAAGATTGGACAACC
>smRNA|rpm:7.738|locus:tig00000168:47650-47819|Cluster_57728
TGTACTTCAGGGCTGTTTTTC
>smRNA|rpm:16.405|locus:chr2B:1821940-1825772|Cluster_31584
TTGGAGAGTTGTGCATGATC
>smRNA|rpm:16.22|locus:chr2A:1785924-1787112|Cluster_2820
TTTAATGTAGGGTGACGTGT
>smRNA|rpm:65.044|locus:tig00000236:36232-36642|Cluster_57755
TACTTCAGGGCTGTTTTTGT
>smRNA|rpm:9.203|locus:chr13A:2017839-2020109|Cluster_22317
TTCAATCTAGTGTTCGTGACTT
>smRNA|rpm:11.246|locus:chr16B:4547305-4547926|Cluster_55124
AGCCAAATCCGATCTCTGACTC
>smRNA|rpm:313.084|locus:chr12B:2891575-2904748|Cluster_49641
ATCTGTTGTCAGACTGGGCACC
>smRNA|rpm:11.061|locus:chr11B:501505-501767|Cluster_47107
ATGATTTGGACGGATACGGC
>smRNA|rpm:6.108|locus:chr16B:3159093-3160030|Cluster_54647
ATAGACTGTTCTGAAGAGGA
>smRNA|rpm:8.192|locus:chr16B:2021301-2021562|Cluster_54220
AAATTCTGACTGTCTTCTGTACT
>smRNA|rpm:5.716|locus:chr4A:4829405-4830355|Cluster_8127
AACCATTTGGGACGTTGGAACC
>smRNA|rpm:15.91|locus:chr17A:1990151-1995356|Cluster_27050
TACATACTGGACTGAATACT
>smRNA|rpm:13.166|locus:chr1B:380055-383370|Cluster_28691
ACGATTGAACTCTTCCTGAAGT
>smRNA|rpm:7.429|locus:chr4A:4012874-4015805|Cluster_7887
TGAACTCAATAACTGGCTGACA
>smRNA|rpm:6.17|locus:chr7A:1102204-1103741|Cluster_12454
TTGACCGATCAACTCTTGAGT
>smRNA|rpm:7.924|locus:chr17B:171450-175042|Cluster_55719
ATGGATATTGAGAAGAAGTTGT
>smRNA|rpm:10.297|locus:chr5A:2305751-2306316|Cluster_9346
TGCGGAACATGTTGATATACC
>smRNA|rpm:5.468|locus:chr12B:3343850-3344410|Cluster_49785
ATCTGTTTGAAATTTTAGGT
>smRNA|rpm:65.704|locus:chr3B:2211530-2218331|Cluster_33774
TTTGACTGAGCGGAACAATC
>smRNA|rpm:8.13|locus:chr5B:796759-799438|Cluster_37091
TAGGATTTAATCTCTGGATT
>smRNA|rpm:23.36|locus:tig00001253:107854-112623|Cluster_58357
AACCGACTGTGGATTATTCTC
>smRNA|rpm:105.056|locus:chr14B:2351866-2355716|Cluster_51893
AAGGGTGGACTCTTGTAAAATGG
>smRNA|rpm:7.903|locus:chr4A:3177226-3177584|Cluster_7632
TAGATGCTCTGATCATGCAG
>smRNA|rpm:7.408|locus:chr9A:2583410-2584066|Cluster_16351
AAGTTGAAGACGATCCTGAAGG
>smRNA|rpm:9.988|locus:chr16A:789309-791480|Cluster_25515
TACGGGTTGCTGCAGCAGATGC
>smRNA|rpm:112.299|locus:chr9B:4630013-4636361|Cluster_45195
AACTGGACAAGAATGATGCC
>smRNA|rpm:10.504|locus:chr5A:4449172-4450808|Cluster_9933
ATAGCGGATGTGTCTACAATGT
>smRNA|rpm:13.743|locus:chr13A:858023-861445|Cluster_21961
TAGCCCGTCTGTAGTTTCAAGC
>smRNA|rpm:5.778|locus:chr3A:4504277-4506117|Cluster_5889
TAATCTGGACGTTTCTGACC
>smRNA|rpm:6.149|locus:chr5A:1092072-1094309|Cluster_8886
AACTGCTGAAGCATCTGTGGC
>smRNA|rpm:7.181|locus:chr6B:2765241-2767377|Cluster_40083
TATCCGGATCTGTGTACATCC
>smRNA|rpm:7.635|locus:chr7A:1755101-1756418|Cluster_12678
TTCTGACTTGACGTACAACA
>smRNA|rpm:7.511|locus:chr2A:1898375-1900212|Cluster_2880
TTTGGTTCTGTCTTGGTTGC
>smRNA|rpm:9.203|locus:chr6B:1180963-1181873|Cluster_39687
AACTTTCGAGTAGACCTTGTGC
>smRNA|rpm:7.532|locus:chr8A:2970856-2971163|Cluster_14731
ATTGTCAGGCGGAGACCGGT
>smRNA|rpm:8.027|locus:chr9B:3290722-3291426|Cluster_44761
AGGGTAGCGCTAGTCATGTG
>smRNA|rpm:18.448|locus:chr1A:4703000-4707094|Cluster_1613
TTTGATCTTGAACAGTAGTTC
>smRNA|rpm:16.343|locus:chr3B:3388815-3389604|Cluster_34193
TTCACGTTTGACAAGCTCGAGA
>smRNA|rpm:11.618|locus:chr4A:4810381-4812203|Cluster_8118
TCGATGACTGGAGGGAATCC
>smRNA|rpm:7.057|locus:chr12A:3949551-3950393|Cluster_21684
ATCTCATCACGTTGGACGAAGC
>smRNA|rpm:197.442|locus:chr5B:6124770-6135431|Cluster_38854
TAGGCTGAGCCCAGACGGT
>smRNA|rpm:5.654|locus:chr3B:24359-24964|Cluster_33025
TTTGGTCGCTGGTTTCTTTACC
>smRNA|rpm:5.551|locus:chr1B:3609214-3611551|Cluster_29793
TTTAGATGACAACGATGACC
>smRNA|rpm:10.689|locus:chr12A:2215452-2215931|Cluster_21049
TACTGATGCTCTGGTCCTTTGT
>smRNA|rpm:5.035|locus:chr5B:1855850-1858079|Cluster_37503
TTACCGATCGTTATCAAGCTAA
>smRNA|rpm:5.489|locus:chr7B:4895281-4898027|Cluster_42515
TCGAGCCGGAAAAGAAGAGG
>smRNA|rpm:8.399|locus:chr18B:645400-646193|Cluster_56818
ATCACGTTGGGGACTCCA
>smRNA|rpm:8.832|locus:chr15B:944355-945027|Cluster_52632
TCCAGCTGTATGGATAACGTGC
>smRNA|rpm:5.468|locus:chr7B:2064572-2065618|Cluster_41629
AATTGTGTGGCTGTGAAGAAGC
>smRNA|rpm:17.21|locus:chr3B:3005500-3006019|Cluster_34069
TAAGACATAGTGGAAATGACGG
>smRNA|rpm:5.035|locus:chr15A:729932-732972|Cluster_24258
TCCATACTGGTAGCTACTCC
>smRNA|rpm:8.502|locus:chr7B:1979953-1982467|Cluster_41608
TGGGATCTTATCTTCTGTATA
>smRNA|rpm:41.643|locus:chr2B:4759317-4759667|Cluster_32563
TTCCGAAGCGGTAGACGTTGC
>smRNA|rpm:12.877|locus:chr14B:2358505-2360468|Cluster_51898
TACTGTCTCTGTTATTTACTT
>smRNA|rpm:5.943|locus:chr17B:2230051-2232008|Cluster_56394
AAGTACATGGACAAAGGC
>smRNA|rpm:5.386|locus:chr3A:1854170-1855955|Cluster_4983
ATGATTTGAACTTTTTTTGAGC
>smRNA|rpm:8.667|locus:chr5B:5742250-5742662|Cluster_38684
ATCGTACATTGTTTGGACATGT
>smRNA|rpm:7.945|locus:chr11B:3087350-3087694|Cluster_47920
TGATTGTGGAGCCGCAGAGT
>smRNA|rpm:9.472|locus:chr7B:5461658-5463169|Cluster_42730
AATGGATTTATCGATATGGCGT
>smRNA|rpm:5.386|locus:chr1A:1944050-1944668|Cluster_651
ACCGGATTGCGCTCGAGTGC
>smRNA|rpm:28.745|locus:chr7A:2376208-2380722|Cluster_12906
TTCCGGTCAAGCTCTTCAGC
>smRNA|rpm:10.792|locus:chr2A:538856-539920|Cluster_2381
TTGTGATCTTCTTTTTGGGA
>smRNA|rpm:18.84|locus:chr7A:2875350-2876019|Cluster_13086
ACACTATCTGAGAACATTCGA
>smRNA|rpm:11.391|locus:chr16A:2365118-2368383|Cluster_26068
AAGGGATCCGAACTTTTCAGA
>smRNA|rpm:96.513|locus:chr15B:2335554-2337269|Cluster_53058
TCCAGCTGTATGGATAACGTGC
>smRNA|rpm:11.164|locus:chr5B:1901695-1903918|Cluster_37515
TTCTGGGCGCTCTGGAATGCTC
>smRNA|rpm:16.612|locus:chr10A:4557550-4558702|Cluster_18675
TTCCAGTTTGTAGCACGTGT
>smRNA|rpm:9.575|locus:chr9B:27933-28360|Cluster_43721
TGGTTCTCTGATCTTATAAGT
>smRNA|rpm:9.946|locus:chr17B:2246148-2248320|Cluster_56403
TCTTCCAACCGTCAGACGTGT
>smRNA|rpm:6.397|locus:chr1B:3357767-3360174|Cluster_29693
TTCCGAACTCAGATGAAACTC
>smRNA|rpm:5.118|locus:chr11A:1103332-1105515|Cluster_19105
TTCTACTGGAAAAACATCGTGT
>smRNA|rpm:97.091|locus:chr13A:1952101-1959367|Cluster_22299
TTGACGTCTTCTGCTGCGGA
>smRNA|rpm:16.839|locus:chr18A:2843504-2844170|Cluster_28508
TGCAAAGACCTGGAACTACC
>smRNA|rpm:40.59|locus:chr7A:3972900-3974010|Cluster_13433
ATAAGGTCTACTAGAAAGTTGT
>smRNA|rpm:31.593|locus:chr9B:3358778-3360193|Cluster_44806
AATATCTGTAGTTTCAACAAC
>smRNA|rpm:9.513|locus:chr16B:2321103-2321764|Cluster_54326
TGCTGAAGATCTTGGACTTC
>smRNA|rpm:5.056|locus:chr17A:1235740-1236689|Cluster_26820
TAGATTGCAAGATGAGGAATA
>smRNA|rpm:5.097|locus:chr6A:5458106-5459963|Cluster_12088
TCGACTTGGAGAAAGCTCTT
>smRNA|rpm:875.24|locus:chr7B:2014521-2042463|Cluster_41622
AACTGATTTTGGAACTCACCA
>smRNA|rpm:5.283|locus:chr1B:4950186-4951161|Cluster_30320
TGTGACGTGTCAGGTCTAGC
>smRNA|rpm:50.0|locus:chr8B:1447418-1448366|Cluster_43250
TGACGACTGGCAAAAGATCC
>smRNA|rpm:5.881|locus:chr1A:4569945-4570875|Cluster_1559
TTCAGATCAAGACTAATCTCT
>smRNA|rpm:23.566|locus:chr15A:30758-31645|Cluster_24016
TTCCAGTTGGATCTTGAGCTCC
>smRNA|rpm:11.659|locus:chr2B:1658258-1660174|Cluster_31495
TTCTAATCAAGGTTGTAGACGT
>smRNA|rpm:6.108|locus:chr12A:1417806-1419260|Cluster_20778
TGAAGATCCCTGTAGGACCT
>smRNA|rpm:239.642|locus:chr7B:4116908-4119021|Cluster_42235
TAACTACGGTTGAGGAACTTGT
>smRNA|rpm:57.924|locus:chr12B:1487770-1488485|Cluster_49174
TGAAAGAGACTGATGATTGAATC
>smRNA|rpm:19.975|locus:chr15A:2697000-2700948|Cluster_24940
TACGTAGGTTCTCCATTAAC
>smRNA|rpm:5.056|locus:chr1B:3780638-3781806|Cluster_29861
TTATAGACGTGGAATTCTCT
>smRNA|rpm:6.789|locus:chr16A:230118-231351|Cluster_25297
TGCGGAACATGTTGATATACC
>smRNA|rpm:7.573|locus:chr7B:1433535-1437299|Cluster_41445
TCCGTCTGGGCCAACTCT
>smRNA|rpm:71.812|locus:chr9A:3005316-3012737|Cluster_16497
TATGTTTACTGATGTGCTCC
>smRNA|rpm:41.436|locus:chr4A:2195508-2198654|Cluster_7262
TTTAATCTAGCTTTGTTGAACT
>smRNA|rpm:6.768|locus:chr8A:1872724-1873720|Cluster_14381
TGCATTAGTGGAAAGTCTAGT
>smRNA|rpm:5.097|locus:chr13B:255558-255819|Cluster_50061
ATGAAGATTTGCATTCAGACGC
>smRNA|rpm:6.459|locus:chr4B:3148200-3148844|Cluster_35804
TGAGTAGTAACTTGAGAGCT
>smRNA|rpm:11.535|locus:chr4A:3185751-3186020|Cluster_7642
ATTGAAATCGGCTGTTGCAGC
>smRNA|rpm:5.613|locus:chr8B:2818902-2819417|Cluster_43714
TCTGTGGGGGAGAAAACTGC
>smRNA|rpm:7.305|locus:chr5B:6583652-6585240|Cluster_39055
AATTATACATTGGATTGAGAGT
>smRNA|rpm:10.359|locus:chr9B:3291512-3293918|Cluster_44762
TGGGTGTTGATCTTGTTATTGA
>smRNA|rpm:13.104|locus:chr15A:474750-475066|Cluster_24185
TTGGTCTGGAGTCTGAAAATCC
>smRNA|rpm:43.83|locus:chr15B:2435563-2442154|Cluster_53088
AAAAGCAAAAGGCTGTGCTCT
>smRNA|rpm:5.861|locus:chr1A:3638950-3639310|Cluster_1229
AAAAGAAGGTCTTCAGGATTGA
>smRNA|rpm:6.438|locus:chr5A:4578612-4579154|Cluster_10014
AGGATCTTCAAAGTTGAAACTGG
>smRNA|rpm:52.621|locus:tig00000099:19726-22264|Cluster_57644
TTCTTGTTCCTCTGTACAACA
>smRNA|rpm:26.269|locus:chr6B:1143996-1146928|Cluster_39668
TTGAGGCTGATTTAAACCATC
>smRNA|rpm:16.013|locus:chr9A:4516955-4520961|Cluster_17002
ACTCTGAAGAATTCGCTCTATG
>smRNA|rpm:19.356|locus:chr2A:1739540-1742685|Cluster_2809
TTCTAATCAAGGTTGTAGACGT
>smRNA|rpm:18.923|locus:chr18A:2605003-2607916|Cluster_28413
CCGACTGGAAGGGAAACCCTC
>smRNA|rpm:6.851|locus:chr14B:2892555-2893568|Cluster_52045
TGACAGGTTAGTAGCATCTCC
>smRNA|rpm:5.716|locus:chr6B:4136936-4137621|Cluster_40530
AAGGCTGCTAATTCAGTGAAGC
>smRNA|rpm:36.484|locus:chr7B:4821255-4822370|Cluster_42479
TGATTTGGACCTCTGTGCC
>smRNA|rpm:14.92|locus:chr18B:2098579-2100163|Cluster_57277
ACAGAGATTTACGATTGTAGT
>smRNA|rpm:6.17|locus:chr1A:820300-820719|Cluster_309
AAGATGTCGACTTCTTTTCAGA
>smRNA|rpm:6.872|locus:chr17A:449256-452199|Cluster_26565
AACGAACTCTGAAGTGTGAAGG
>smRNA|rpm:5.097|locus:chr9B:2172650-2173259|Cluster_44428
TTGGTCTGGAGTCTGAAAATCC
>smRNA|rpm:5.572|locus:chr5A:4690572-4692512|Cluster_10081
ATTCGGAATTAAACTGACAGGC
>smRNA|rpm:5.757|locus:chr15A:1323526-1325538|Cluster_24471
TAGACGTGCTGAGGCAACTCG
>smRNA|rpm:5.572|locus:chr5A:711855-712209|Cluster_8776
ACGAATGTGGCACTATGATAGT
>smRNA|rpm:16.797|locus:chr16B:815564-816517|Cluster_53788
TACTAGTAACCCTGAGTGTGC
>smRNA|rpm:14.631|locus:chr2A:1174127-1176188|Cluster_2634
AACAAACCGGAGTAGGACGTGT
>smRNA|rpm:8.729|locus:chr10B:3515104-3516468|Cluster_46458
TATTCCGCTTCTGTACTGGA
>smRNA|rpm:22.163|locus:chr3B:62100-62500|Cluster_33049
TTCCTGATCAACGTCCATGT
>smRNA|rpm:65.993|locus:chr6B:2872604-2877251|Cluster_40125
TTCAGTCACTGGAAAGAACGTG
>smRNA|rpm:6.603|locus:chr14B:800868-803270|Cluster_51398
TATCGAACTCGACTATGTCC
>smRNA|rpm:12.567|locus:chr7B:5452748-5454665|Cluster_42725
AACGGCGTCCATGATCTCTACG
>smRNA|rpm:17.705|locus:chr4A:22081-26876|Cluster_6496
TCCGGATTCTCTGACTCAGA
>smRNA|rpm:14.115|locus:chr5A:4584529-4585602|Cluster_10020
ATCTGAGAGAATGGACACATC
>smRNA|rpm:7.615|locus:chr15A:17869-21685|Cluster_24010
TGACTAGAACAAAGAAAGATCT
>smRNA|rpm:5.737|locus:chr13A:1218618-1220320|Cluster_22078
AAATTAAACTCTGGGCTATCCC
>smRNA|rpm:5.964|locus:chr3A:4817938-4820768|Cluster_6028
TCTGGCTCATGAACGAAATCC
>smRNA|rpm:6.005|locus:chr2B:4770618-4771331|Cluster_32572
AACTGTGTGACTTTGCATAAGA
>smRNA|rpm:22.472|locus:chr5B:2539100-2539926|Cluster_37737
AAGATCTCTGCAAGAACTGG
>smRNA|rpm:9.926|locus:tig00001161:16259-16759|Cluster_58025
ATGATGGATGTTGCAACAAAGT
>smRNA|rpm:8.151|locus:chr10B:2486189-2488977|Cluster_46059
AATTTGTGAGGTGTGTAG
>smRNA|rpm:40.466|locus:chr8A:905309-914130|Cluster_14079
TTTCTTTAGGAATTGGACGTGT
>smRNA|rpm:6.459|locus:chr15B:353053-354154|Cluster_52433
TATGCCGATATGGAACTCAACC
>smRNA|rpm:6.335|locus:chr17B:2406600-2406856|Cluster_56452
TGGGTAGAACCTTTTGATGTG
>smRNA|rpm:5.056|locus:chr1B:1489302-1490004|Cluster_29100
ATTTGTGAAGATCAGGACGTTC
>smRNA|rpm:18.902|locus:chr11B:3585701-3585967|Cluster_48057
TATAACAGACTGTATTTCAAGC
>smRNA|rpm:38.733|locus:chr15A:2716007-2718360|Cluster_24948
TACGATTTGAGTGCTATGC
>smRNA|rpm:7.8|locus:chr14B:240863-244221|Cluster_51180
AAACCGACTGATATTACCGTTC
>smRNA|rpm:9.08|locus:chr17A:3020551-3021083|Cluster_27427
AACTGTGGTTACTCATGTATAGC
>smRNA|rpm:5.324|locus:chr3A:4815189-4817721|Cluster_6027
TATGTATGCGATCTTCGGCGG
>smRNA|rpm:16.777|locus:chr11A:3044700-3045015|Cluster_19759
ACATCCGCGTAGGACCCAGGCC
>smRNA|rpm:11.185|locus:chr5B:6104132-6104880|Cluster_38840
ACTTGACTATGAATGAACTTTT
>smRNA|rpm:10.173|locus:chr16B:2414756-2415970|Cluster_54382
TTCTGGGTGTTGTGAAGTCC
>smRNA|rpm:6.418|locus:chr10B:2683144-2684344|Cluster_46139
TGGTAGCTCTCCGGTACGACA
>smRNA|rpm:8.791|locus:chr16B:3618354-3619979|Cluster_54782
AAGACTTATATGTAGTGCTCTC
>smRNA|rpm:55.365|locus:chr3A:3297963-3304739|Cluster_5458
TTCGACTGTTAATCGTGTTGA
>smRNA|rpm:6.459|locus:tig00001240:30301-30609|Cluster_58260
AAGACGTGATGTGCAAGAGTGA
>smRNA|rpm:25.815|locus:chr9B:4329272-4336310|Cluster_45095
TAGATGGCTCCGAAACCTGG
>smRNA|rpm:7.449|locus:chr17A:484000-484270|Cluster_26571
TCAGTGACTATCCGAGATGC
>smRNA|rpm:5.592|locus:chr2A:4203450-4204071|Cluster_3744
AAGACTGAGGGATTTCTGCTGC
>smRNA|rpm:14.3|locus:chr7B:5445961-5446663|Cluster_42718
TGGAGCGATCTGTGCTGTGC
>smRNA|rpm:26.166|locus:chr18B:2066437-2069211|Cluster_57259
AATTCCGCTGTGAACATTGAAGC
>smRNA|rpm:12.877|locus:chr7A:2884557-2885140|Cluster_13093
ATTTGGTTGAGTCTATGTGTAGT
>smRNA|rpm:13.289|locus:chr14A:2281550-2283683|Cluster_23651
AAGAATCTACGACTTTCTGAGT
>smRNA|rpm:20.223|locus:chr15B:3392272-3392521|Cluster_53428
TCGCTCTTTTGGAAAATCTATC
>smRNA|rpm:6.046|locus:chr11B:3018511-3019126|Cluster_47894
TGTCTGTTATTGAGAATCTTGC
>smRNA|rpm:16.426|locus:chr2A:3278843-3279398|Cluster_3426
AATGGAACGATCTTTATGAAGA
>smRNA|rpm:12.815|locus:chr18A:1652011-1656465|Cluster_28044
AGCTGATTTGTTCCCTCA
>smRNA|rpm:18.221|locus:chr1B:2717774-2723012|Cluster_29458
AATGTGGCTCTGGATCTCATCC
>smRNA|rpm:5.489|locus:chr6B:25666-27124|Cluster_39322
ATTGATTGAGACATTGTACCAGA
>smRNA|rpm:11.804|locus:chr6A:7480-10304|Cluster_10405
TACTCCTGTAGGCTGATGGG
>smRNA|rpm:11.989|locus:chr13A:2549501-2549761|Cluster_22512
TATGGCTGTCCGATCTCCCGC
>smRNA|rpm:12.567|locus:chr5B:1661470-1665668|Cluster_37420
TACCGTCTGGGCGATACTCC
>smRNA|rpm:6.026|locus:chr15B:253131-254564|Cluster_52387
TATAGACGAACTGAGACGCCTC
>smRNA|rpm:22.823|locus:chr3A:1991724-1994070|Cluster_5035
TTCCCGATGAGGCCCCCA
>smRNA|rpm:24.329|locus:chr10B:4175800-4176413|Cluster_46658
TAAGGCACAGCTGTAGTAGC
>smRNA|rpm:305.531|locus:chr13A:1973496-1985906|Cluster_22302
TACCGTATCTGTGGCAGC
>smRNA|rpm:6.129|locus:chr3A:4876088-4878392|Cluster_6048
TAGGTTCTGGGATTTTGTACC
>smRNA|rpm:11.226|locus:chr2A:5949204-5949671|Cluster_4388
AGAGGACCAAGTAATACCGAGT
>smRNA|rpm:9.843|locus:chr2B:1960342-1964652|Cluster_31633
ACACATACCATGTAGACGATGC
>smRNA|rpm:22.617|locus:chr8B:1448457-1448817|Cluster_43251
TTCAGGATCTGTATCAACCTC
>smRNA|rpm:9.203|locus:chr3B:3127221-3128616|Cluster_34109
TTGGATCTTGAGCTCCTCA
>smRNA|rpm:7.862|locus:chr5A:961000-963492|Cluster_8853
AAGACGTTTAGTGGAATCTAGG
>smRNA|rpm:59.575|locus:chr6A:1462164-1464270|Cluster_10829
ACATGTAGGTTTCTGTAGGCGT
>smRNA|rpm:6.211|locus:chr6A:4712803-4713514|Cluster_11810
AGCTGACCAAGTATTCGACC
>smRNA|rpm:102.745|locus:tig00001253:146753-148599|Cluster_58367
TTCCGTATTCTGATCATCACT
>smRNA|rpm:7.284|locus:chr7A:358594-359420|Cluster_12246
TCGCCGACTGGAAGGGTGTCC
>smRNA|rpm:7.099|locus:chr5A:4572240-4574003|Cluster_10007
TATGGCTAGAACACACCTCT
>smRNA|rpm:5.654|locus:chr6B:1580804-1581471|Cluster_39824
TGGCTGCAGCACATTGACGT
>smRNA|rpm:15.25|locus:chr7B:431377-435920|Cluster_41066
TAATGTCCGACTCATGCTGG
>smRNA|rpm:9.265|locus:chr3A:4506207-4509608|Cluster_5890
AAGAGATCTAGTCACGCTGAGT
>smRNA|rpm:93.335|locus:chr12A:2991866-2995061|Cluster_21361
ATCTGTGTCACAAACCTTGAGC
>smRNA|rpm:12.031|locus:chr3B:2181719-2182018|Cluster_33761
ACGGATAGCTTCAAGAACAAGA
>smRNA|rpm:7.449|locus:chr14A:39710-40208|Cluster_22865
AAGAGACTGCTTATGATCAGC
>smRNA|rpm:18.18|locus:chr18A:2602656-2604923|Cluster_28412
AATACAATTAAATCCGGACGT
>smRNA|rpm:28.044|locus:chr10A:806982-813432|Cluster_17383
TTCAATCTGCGTGAACTAGC
>smRNA|rpm:7.181|locus:chr3B:1277552-1278115|Cluster_33467
AAGCTGTGGAATTGTTTGTCCC
>smRNA|rpm:17.829|locus:chr9A:235467-235920|Cluster_15520
TGTCTGTAGGGTTTCTCTGT
>smRNA|rpm:12.175|locus:chr12B:1397205-1397671|Cluster_49109
TACTGGACTGGTTGTATTGCC
>smRNA|rpm:6.191|locus:chr14A:1479857-1480536|Cluster_23359
TCCGGATCAGCTTGAAATCT
>smRNA|rpm:5.634|locus:chr1B:2235800-2236117|Cluster_29286
ACTGGGTTCATGAGACTGACACC
>smRNA|rpm:63.351|locus:chr2B:5637851-5638765|Cluster_32858
TGAGCTTGTGTATGTAGTACC
>smRNA|rpm:5.592|locus:chr11B:3832639-3833044|Cluster_48153
AATCTCTGGAATGTTTGAAGG
>smRNA|rpm:40.549|locus:chr13B:2121451-2123719|Cluster_50650
AGGACTGTATGGCCAAATTGGC
>smRNA|rpm:10.029|locus:chr14A:3313713-3314615|Cluster_23947
CAGGCCACTGTTGGGACACCA
>smRNA|rpm:9.018|locus:chr4B:2681973-2683366|Cluster_35668
TTCCGATGGACAAGGTACGTGC
>smRNA|rpm:6.83|locus:chr3A:4619779-4621063|Cluster_5937
TAGGACCGATAATTCTAGGCGT
>smRNA|rpm:10.277|locus:chr17A:208451-209935|Cluster_26475
ATCACGTTGGGGACTCCA
>smRNA|rpm:7.676|locus:chr5B:4384250-4384786|Cluster_38356
TGCGGTCTTTGGCAATGGCTTT
>smRNA|rpm:40.157|locus:chr12B:2917146-2920337|Cluster_49651
ATGTGAACTGTAGATTACCTGC
>smRNA|rpm:15.002|locus:chr3B:1157544-1160012|Cluster_33433
TATGGACGTAGATGAGAAGG
>smRNA|rpm:8.853|locus:chr16B:4666887-4668372|Cluster_55190
TGATGTATGGCCGTAGAACC
>smRNA|rpm:258.73|locus:chr9B:2268116-2276053|Cluster_44464
TACATAGTCTAGAGCTCTCT
>smRNA|rpm:6.913|locus:chr1B:3412062-3412332|Cluster_29716
TGGCTTCTGAGACTGAACTGGA
>smRNA|rpm:12.608|locus:chr1A:1103700-1104321|Cluster_405
ATATGACAAGTGGATGGAACGCC
>smRNA|rpm:54.519|locus:chr15A:489557-492595|Cluster_24189
TTCTGACAGTTGACACATGC
>smRNA|rpm:42.943|locus:chr9B:2234114-2239095|Cluster_44461
ATCCGGCTGTGTATTTGGAGGC
>smRNA|rpm:5.014|locus:chr12B:2853770-2855344|Cluster_49616
ATTTGTACTGTGATTTCCTTGT
>smRNA|rpm:9.265|locus:chr12B:1466819-1468154|Cluster_49154
AAACTCCTGGTAGAACGCCTGG
>smRNA|rpm:5.159|locus:chr12A:2863361-2864770|Cluster_21299
ATGTATGCTGCTCTTGACAAAG
>smRNA|rpm:12.34|locus:chr5B:780580-782944|Cluster_37084
TTCCAGGTCTGTACACAATC
>smRNA|rpm:6.211|locus:chr12A:3597300-3597669|Cluster_21583
ATATCCGCGTAGGACCCAGGCC
>smRNA|rpm:6.707|locus:chr11A:1480956-1481795|Cluster_19229
TTTATTGATCTTTTGTAGGTAA
>smRNA|rpm:6.335|locus:chr1A:5855706-5856208|Cluster_2063
TCTCAGTCGACCCTAGGCGT
>smRNA|rpm:8.296|locus:chr13B:809370-813141|Cluster_50214
AAGAATGGCAAAAACGACGTGG
>smRNA|rpm:9.946|locus:chr2A:5246395-5248496|Cluster_4133
TAATACACTGATGAGAACTATC
>smRNA|rpm:9.121|locus:chr11B:3087772-3088307|Cluster_47921
TCGCAGGTCTGGACAGATCC
>smRNA|rpm:109.369|locus:chr15A:13502-17513|Cluster_24009
TGGAATGTTACTGTGGCTCC
>smRNA|rpm:6.583|locus:chr3A:4209802-4210617|Cluster_5779
TAAACGACTGGTTTTCAAGC
>smRNA|rpm:6.892|locus:chr5B:6117700-6118202|Cluster_38852
TGTACAGTGTGCTTTGTAACC
>smRNA|rpm:7.924|locus:chr2A:5317801-5318070|Cluster_4166
ACACCGGATTGGATCGACC
>smRNA|rpm:19.769|locus:chr1A:5859321-5860063|Cluster_2068
TAGGGTCTGGGTCTTTCAAGC
>smRNA|rpm:7.615|locus:chr17A:515840-518585|Cluster_26583
TACCTCGGTCTTTATCTGATAA
>smRNA|rpm:6.48|locus:chr3A:14932-16757|Cluster_4450
TACCAATAAGGGGACTGCACC
>smRNA|rpm:111.763|locus:chr12A:2996109-2998271|Cluster_21363
AAGAGCAAGGATTAGTTAGGCGT
>smRNA|rpm:8.853|locus:chr10B:4391852-4392366|Cluster_46733
TGGATTATGCAACGACTGTGT
>smRNA|rpm:5.861|locus:chr18A:2111351-2112126|Cluster_28224
ATTGAGAATTCTGCAAAGCTGC
>smRNA|rpm:8.254|locus:chr10A:3142604-3146054|Cluster_18231
AATGAAGAAATCTGCTGAGGC
>smRNA|rpm:517.872|locus:chr17A:57936-61881|Cluster_26419
TCTGACTAGAAGACAATGCT
>smRNA|rpm:9.988|locus:chr6A:4681700-4681964|Cluster_11795
ACCGCAGGTCTGTTCTAAAAGC
>smRNA|rpm:22.761|locus:chr17B:2926363-2926995|Cluster_56583
TTTGGTCTGCTTCTGTCAGC
>smRNA|rpm:344.842|locus:chr6A:1486957-1498413|Cluster_10836
AATAGACTGAATGATACACTC
>smRNA|rpm:8.275|locus:chr9A:1940353-1944540|Cluster_16111
TTTGGATCACTGTAGTCGGT
>smRNA|rpm:6.892|locus:chr5B:5790150-5792634|Cluster_38714
TAGAAAGGTAGAATCATGACT
>smRNA|rpm:5.902|locus:chr1B:5874700-5875105|Cluster_30682
TGGATGTGACTTATGCAAGG
>smRNA|rpm:15.91|locus:chr9A:2054601-2055415|Cluster_16155
ATTTGACAAAGGAGTGTGAAGA
>smRNA|rpm:5.097|locus:chr11A:3388100-3388368|Cluster_19877
TATAACAGACTGTATTTCAAGC
>smRNA|rpm:8.584|locus:chr4B:4053710-4054469|Cluster_36091
TTTTATTCTTCTTCTGTACTGA
>smRNA|rpm:9.059|locus:chr4B:3983742-3987489|Cluster_36062
AAGTTTACCGAATCTGTGGCACC
>smRNA|rpm:11.123|locus:chr15B:1158619-1160319|Cluster_52715
AAGCGCAAAGATCTTCTGACAGG
>smRNA|rpm:6.727|locus:chr17A:2494882-2495544|Cluster_27242
ATTGCCGGAAGAAAGAGACGT
>smRNA|rpm:15.415|locus:chr16B:2405967-2409018|Cluster_54379
TAACTTGTAGATCCGATTCGC
>smRNA|rpm:5.551|locus:chr1B:2667704-2669937|Cluster_29429
ATTTGCTCTGAAGACTTGACAC
>smRNA|rpm:7.862|locus:chr16B:794877-795250|Cluster_53774
ATTCCGACAACTCTGACTGGGT
>smRNA|rpm:12.381|locus:chr2B:952039-952098|Cluster_31261
GTTTCAATTTCAACCAATCTGT
>smRNA|rpm:12.773|locus:chr9B:2116536-2117774|Cluster_44408
AAGATCCCTGTAGGACCCAA
>smRNA|rpm:5.118|locus:chr5B:6181663-6182765|Cluster_38892
TTCCGAGCTGTGGCTTACTCAT
>smRNA|rpm:17.87|locus:chr2A:2240084-2242704|Cluster_3005
TGACTTAGGAGTGAATCGTGT
>smRNA|rpm:739.457|locus:chr3A:1941788-1969541|Cluster_5026
TCACGATCGGGATATGAGTCC
>smRNA|rpm:6.48|locus:chr9A:594807-597233|Cluster_15662
ACGACCTGTAGAAAAGACTCGC
>smRNA|rpm:13.95|locus:chr8A:15128-18330|Cluster_13799
TGGAACTAAAGAATGTAGCTTT
>smRNA|rpm:5.2|locus:chr3A:1891159-1892670|Cluster_5006
TGTATAGGACTCGTTGCACCA
>smRNA|rpm:6.975|locus:chr3B:3973401-3973766|Cluster_34426
TACTTGAAGTGCTCGTTGGCT
>smRNA|rpm:12.092|locus:chr2A:2298346-2301363|Cluster_3027
ATCAATCTACTAATGAACCTGT
>smRNA|rpm:10.421|locus:chr17A:966617-970155|Cluster_26722
ATCGACTGGAGATTCAGAGTCC
>smRNA|rpm:8.873|locus:chr4B:4777153-4778962|Cluster_36272
TGAGTGATCTGCTGAAACGTGC
>smRNA|rpm:6.934|locus:chr10B:1998850-2000073|Cluster_45886
ACGACTGGAATTTGCAAGACTTC
>smRNA|rpm:8.853|locus:chr4B:5469839-5470666|Cluster_36498
AAACCTTGGACAATGACCGATC
>smRNA|rpm:20.718|locus:chr9A:73831-75814|Cluster_15470
TACGACTTCAAAGAACCGAGA
>smRNA|rpm:8.502|locus:chr15B:3401104-3401948|Cluster_53446
TATGCAATAGGAAAATGAGACT
>smRNA|rpm:66.839|locus:chr4A:5482105-5487685|Cluster_8321
ATCCGATCGAACGAAGAGACGT
>smRNA|rpm:9.802|locus:chr17B:1137812-1139885|Cluster_56038
AAGACGATCCAACTCATGAAGA
>smRNA|rpm:24.494|locus:chr15B:602665-605275|Cluster_52517
AACTTCAGTCTGGCTGTACTGG
>smRNA|rpm:14.651|locus:chr7A:2653055-2654878|Cluster_13006
AATACACTGTTGACGGCTGAGT
>smRNA|rpm:6.686|locus:chr18B:1163972-1166999|Cluster_56975
TTTGAAAGACTGTTAGTAGC
>smRNA|rpm:5.2|locus:chr18A:1532151-1532421|Cluster_27998
ACTATGATCTGACAACTTACATC
>smRNA|rpm:25.423|locus:chr3A:5332417-5336787|Cluster_6231
TCCGACAAGAAGAAGAATGGC
>smRNA|rpm:6.541|locus:chr3B:3866802-3869309|Cluster_34381
TGGATCTCTGTTTTAAGTGG
>smRNA|rpm:78.457|locus:chr13B:2907551-2911074|Cluster_50942
TCCAGCTGTATGGATAACGTGC
>smRNA|rpm:14.383|locus:chr5B:592657-595209|Cluster_37015
TGGATCTGTACGCTGAGTGG
>smRNA|rpm:5.551|locus:chr3B:840530-840862|Cluster_33320
TTGGTCTGACTGGGTAATGACC
>smRNA|rpm:34.214|locus:chr3A:620054-623278|Cluster_4653
ATGACTGTTAGTGGCTACTTTC
>smRNA|rpm:22.08|locus:chr12A:3967582-3973718|Cluster_21694
TTCCGGATCTGAAATCACCTCC
>smRNA|rpm:24.102|locus:chr1A:5337171-5337650|Cluster_1867
TGTAGACTTCTAGATAACTCT
>smRNA|rpm:5.056|locus:chr6B:4236804-4237312|Cluster_40564
TATCTGCAGAAGGAGATCGGC
>smRNA|rpm:7.635|locus:chr3B:2149061-2150118|Cluster_33749
AACTGTTCGATCTCTTGCTCAGG
>smRNA|rpm:7.842|locus:chr2A:5276796-5278310|Cluster_4146
TGTCCATCGGCTGTTCCGGC
>smRNA|rpm:9.864|locus:chr4B:4565660-4567160|Cluster_36225
TTCCGTTCTTGGAATTAGACCT
>smRNA|rpm:342.552|locus:chr15B:3382684-3384466|Cluster_53420
TATCGAGTCTGTATATATAC
>smRNA|rpm:5.572|locus:chr16B:2311850-2312157|Cluster_54317
TGGCAAGAATGAAGCAGACGT
>smRNA|rpm:189.353|locus:chr13A:1959465-1969554|Cluster_22300
TTTGAACTCCGAATTGTTGG
>smRNA|rpm:10.772|locus:chr1A:541050-541566|Cluster_188
TCCTTTCTATTTTACTCTGAGT
>smRNA|rpm:11.7|locus:chr8A:1396956-1398744|Cluster_14239
AGTGTCCATCTGATCAAACATC
>smRNA|rpm:10.792|locus:chr7B:452950-453219|Cluster_41073
AATGGACGAGTAACTATAACAAT
>smRNA|rpm:13.847|locus:chr12B:331481-334319|Cluster_48721
TCCGATTTTGCTGTGGGTGC
>smRNA|rpm:18.82|locus:chr11B:4314336-4316813|Cluster_48366
TATAAAGGTCTCGAATCTGCG
>smRNA|rpm:11.762|locus:chr9B:3357203-3357717|Cluster_44804
ATCGGATCTTGAAGGCACAGA
>smRNA|rpm:6.83|locus:chr11A:1289507-1292855|Cluster_19154
TCTGGACAGACAACACAACC
>smRNA|rpm:11.845|locus:chr4A:5406173-5409777|Cluster_8299
TAATGTCCGACTCATGCTGG
>smRNA|rpm:9.823|locus:chr10B:2160884-2163180|Cluster_45939
AACTTGTGATCTTGTAACTGCT
>smRNA|rpm:10.916|locus:chr8B:2056757-2057601|Cluster_43483
ATAAGCTGTCGTGAGTGCTCTC
>smRNA|rpm:10.565|locus:chr1B:304537-307491|Cluster_28655
ATTTCGACTGTGACGAAGTTGA
>smRNA|rpm:9.988|locus:chr3A:3405040-3407550|Cluster_5499
TTTTGGCTCTGATCATCAATC
>smRNA|rpm:6.335|locus:tig00000243:251-640|Cluster_57757
TTACTCTGGCTTTTCTATACT
>smRNA|rpm:26.166|locus:chr15A:245228-247305|Cluster_24096
TATTTTGTAGATCTTCACCAGA
>smRNA|rpm:7.326|locus:chr14B:483974-484954|Cluster_51293
AATCTTGAGGATTGATCCTGA
>smRNA|rpm:15.126|locus:chr11B:3888050-3889147|Cluster_48185
ATTTGAAAGATCTGTTAGCTGC
>smRNA|rpm:12.877|locus:chr7B:2072775-2075512|Cluster_41635
AACACGTGTAGCAAGCCTCAGA
>smRNA|rpm:26.93|locus:chr4B:3488763-3491665|Cluster_35902
TTTCCACTGGACTGACAAGC
>smRNA|rpm:7.264|locus:chr11B:1880652-1880913|Cluster_47535
TGGGAGTACGCCGTAGCACT
>smRNA|rpm:17.809|locus:chr3B:1957492-1959369|Cluster_33664
TGTGCAAACTCTGATATGGC
>smRNA|rpm:8.399|locus:chr2A:136913-138946|Cluster_2235
AGCGAGACCGATCTTCAGTTC
>smRNA|rpm:15.002|locus:chr4B:3461488-3462312|Cluster_35887
ATCCTGTAGGGTCTTGAAGATC
>smRNA|rpm:10.153|locus:chr8A:4345843-4346860|Cluster_15194
TGGGACTGGGAGTACATCTCCC
>smRNA|rpm:5.014|locus:chr5B:6376925-6378875|Cluster_38983
TTATGAGATCTGTGACTTGG
>smRNA|rpm:48.597|locus:chr5A:4580685-4582761|Cluster_10016
ATCAGACGTTGTACTCAATTGC
>smRNA|rpm:9.018|locus:chr17A:668306-671587|Cluster_26623
CCAGGACTCTCTATCTTCT
>smRNA|rpm:5.283|locus:chr4A:1358951-1359218|Cluster_6968
ATGGAAATCTGTTGATCAACAC
>smRNA|rpm:5.53|locus:chr5B:7048792-7050773|Cluster_39213
TTGTCGACTGGAAGGACACC
>smRNA|rpm:8.254|locus:chr5A:4714960-4715881|Cluster_10091
TAGGGGCTACTCTGTTACGTG
>smRNA|rpm:122.782|locus:chr4A:3169204-3176542|Cluster_7631
AATCTATAGGGCTGAATACTGT
>smRNA|rpm:5.138|locus:chr5B:2233906-2237057|Cluster_37653
AAGCTTGAAGATACTCCTGAAGG
>smRNA|rpm:7.697|locus:chr10B:3073306-3075367|Cluster_46278
AAAGACGTAGACTCCCTTCTGG
>smRNA|rpm:399.341|locus:chr12A:2092714-2100614|Cluster_21022
TCGACTGGAAGGACACCCTTC
>smRNA|rpm:6.81|locus:chr2A:947129-948887|Cluster_2534
ATTGTTAGAGATAGAATAGAGT
>smRNA|rpm:8.791|locus:chr17A:2970808-2972677|Cluster_27410
TCCGCTCTTCGGCAAACGACT
>smRNA|rpm:5.035|locus:chr17B:2045703-2047087|Cluster_56318
TGGACAAAGAAAAGAAGAGG
>smRNA|rpm:6.108|locus:chr4B:587449-589020|Cluster_34936
AACACCGATTTGTTGTACTCAC
>smRNA|rpm:8.729|locus:chr14A:2276877-2279182|Cluster_23649
TGGCTCTTCAGAATTTTGGACT
>smRNA|rpm:7.243|locus:chr5A:3583647-3584749|Cluster_9710
AGAGTGTATGTAGTTGTCCTGC
>smRNA|rpm:9.369|locus:chr15A:3414862-3416791|Cluster_25204
TTCGGAAGCGATGGACGT
>smRNA|rpm:15.642|locus:chr6A:3448100-3448473|Cluster_11335
TGTATGATCTCATGTCCTAGG
>smRNA|rpm:17.685|locus:chr6A:1562407-1567145|Cluster_10867
TCAGGAGATGAAACTCGTCA
>smRNA|rpm:15.642|locus:chr5B:1396356-1396710|Cluster_37324
TGGTTCTCTGATCTTATAAGT
>smRNA|rpm:6.232|locus:chr4A:302826-305406|Cluster_6587
TTCCGATCTCTGCGCAAGGAC
>smRNA|rpm:37.062|locus:chr1B:3371700-3372169|Cluster_29697
TTGGACTCCGGAGTGACTCGG
>smRNA|rpm:5.468|locus:chr3B:2143751-2144212|Cluster_33743
TTGGATATCGTGGGACACGTG
>smRNA|rpm:5.592|locus:chr10A:1119500-1120007|Cluster_17478
AACAATCCGTTTGCTCTGATGC
>smRNA|rpm:6.232|locus:chr9B:374945-375554|Cluster_43856
AGCGATTGATCGTTTGAACGAT
>smRNA|rpm:34.915|locus:chr14B:2367349-2369129|Cluster_51901
TGCATTTGATTGTGACGTGA
>smRNA|rpm:5.964|locus:chr5B:6194159-6195843|Cluster_38903
ATTTGTCAAGGAAATTCGGAGT
>smRNA|rpm:6.686|locus:chr13B:2813856-2814671|Cluster_50916
TTCCGACGAGCTGGCTTTCT
>smRNA|rpm:6.954|locus:chr12A:3002610-3003333|Cluster_21367
TAGATGGTCGCGGATAATCCG
>smRNA|rpm:5.654|locus:chr4A:2945160-2945469|Cluster_7536
TAAACTGTGTTCCTGATAACC
>smRNA|rpm:8.997|locus:chr6A:1550639-1552635|Cluster_10859
AAAGAGGACACAATGACATAGC
>smRNA|rpm:7.078|locus:chr2B:1460705-1461676|Cluster_31426
TTTCCGACCTATAGGACGAGT
>smRNA|rpm:5.221|locus:chr16B:4612902-4614667|Cluster_55163
TTGAGAATGGTCGAATTCAAGC
>smRNA|rpm:13.578|locus:chr5A:1094412-1097058|Cluster_8887
ATTTTGATTGGCGTGTTGGAGT
>smRNA|rpm:47.049|locus:chr16B:2368706-2370009|Cluster_54357
ACTTAGGAGTGAATTGTGTATT
>smRNA|rpm:12.629|locus:chr4A:2481399-2482881|Cluster_7381
ATCAATCTACTAATGAATCTGT
>smRNA|rpm:5.737|locus:chr9B:3355725-3356352|Cluster_44803
ATGAATCGTCACTGGATGGTGA
>smRNA|rpm:20.677|locus:chr2B:1804057-1807018|Cluster_31574
TACTCTGATCTGTATTTCAACC
>smRNA|rpm:9.142|locus:chr6B:13916-14419|Cluster_39316
ACGAAAGCTCCCTCTGAAGTGG
>smRNA|rpm:5.819|locus:chr2A:5272781-5275215|Cluster_4144
TGATATCCGGATATCCGCTCT
>smRNA|rpm:124.454|locus:chr8B:1440426-1446966|Cluster_43249
TAGGCTTGTGGCTACTCCTAGT
>smRNA|rpm:6.686|locus:chr1B:6190201-6190763|Cluster_30777
ATCGAGAACAACAACAACCTGA
>smRNA|rpm:17.334|locus:chr2B:3898271-3901561|Cluster_32293
TTCCAGTCGACGAGGTACATGC
>smRNA|rpm:10.421|locus:chr1A:4612095-4614638|Cluster_1578
ACGAGATCTTTGTCTGTGAACG
>smRNA|rpm:15.374|locus:chr12B:1485601-1485914|Cluster_49172
TTCTGTATACTTTGGTGATC
>smRNA|rpm:5.427|locus:chr5A:2537758-2539151|Cluster_9428
TATCATCTGAATAAACTTTTATC
>smRNA|rpm:11.308|locus:chr9A:2194636-2198821|Cluster_16233
ATGACGGGAACTCTTCTTAGTC
>smRNA|rpm:17.974|locus:chr14B:3085751-3086632|Cluster_52114
TACTAAGGAAAGTAAGACTGTT
>smRNA|rpm:5.592|locus:chr16B:803601-805170|Cluster_53778
AAAGTCTTCTTGTTGAACGTGA
>smRNA|rpm:5.365|locus:chr7B:3749860-3751354|Cluster_42119
ATTGATTTGGAATGACTGTGC
>smRNA|rpm:12.299|locus:chr3B:3972505-3973303|Cluster_34425
TGGGCTGACCAGATGTGGC
>smRNA|rpm:9.884|locus:chr7B:1848684-1850761|Cluster_41550
ATTTGGCCTTCGGTTCTCGACC
>smRNA|rpm:7.615|locus:chr13B:850403-852129|Cluster_50233
TGGCTCAAGACTGGTTCTCAATC
>smRNA|rpm:8.791|locus:chr8A:2893077-2894270|Cluster_14701
TTCCGATGGACAAGGTACGTGT
>smRNA|rpm:6.748|locus:chr9B:3354700-3355205|Cluster_44801
TTGACGTGCGACCTTGAACATC
>smRNA|rpm:9.08|locus:chr18A:2039910-2041585|Cluster_28202
AACCATTTGGGACGTTGGAACC
>smRNA|rpm:7.553|locus:chr11B:3094050-3094320|Cluster_47927
AACTAGACTAGGGACAAAGAGT
>smRNA|rpm:5.118|locus:chr16B:492223-493200|Cluster_53657
GTTCTAGGATTCTTCTTC
>smRNA|rpm:30.128|locus:chr18B:2056624-2062064|Cluster_57257
ATTGACCTTGTGAGTAACTCATC
>smRNA|rpm:5.303|locus:chr6B:4780767-4781792|Cluster_40719
TTGAGGACTGGGGCTATCCC
>smRNA|rpm:5.468|locus:chr6B:1548506-1549365|Cluster_39809
TTGTGGTATAGACCTCCGTG
>smRNA|rpm:166.633|locus:chr12B:2055973-2067419|Cluster_49331
AACACCGGCTGTTATCTATTGC
>smRNA|rpm:8.337|locus:chr8B:1724505-1726068|Cluster_43361
TATGATTTCGGAGTTGGAACG
>smRNA|rpm:17.912|locus:chr1B:2706576-2709808|Cluster_29452
TTCCAGTTTGTCGTACGTGT
>smRNA|rpm:5.262|locus:chr10A:4262277-4264336|Cluster_18588
TAATGATCTACTACAACTGTTT
>smRNA|rpm:6.376|locus:chr3B:2177764-2178480|Cluster_33758
TGTAGGGTAGCAAGCCGAGC
>smRNA|rpm:5.799|locus:chr2A:4587361-4587888|Cluster_3924
ACGTGTAATGAGGATTCTGG
>smRNA|rpm:8.667|locus:chr2B:5726851-5728170|Cluster_32897
ATCTGTCGGTTAAGTATATCGC
>smRNA|rpm:6.026|locus:chr5A:4492957-4493353|Cluster_9958
AAGAGGACTGGATCAATCACCC
>smRNA|rpm:21.42|locus:chr3A:4939919-4941304|Cluster_6072
TGGATAATACGATCTTGTACACA
>smRNA|rpm:5.695|locus:chr6A:1569556-1572145|Cluster_10869
TGTTGATTGTTCGTAAAGACCT
>smRNA|rpm:5.345|locus:chr11A:521582-522932|Cluster_18896
TCGGTAATTTGGATAGGCGT
>smRNA|rpm:5.799|locus:chr16B:5131645-5132406|Cluster_55349
TGATCTTCTGAATGACAAAGT
>smRNA|rpm:9.534|locus:chr9A:1362536-1364256|Cluster_15955
AACGTGGCTCGTGGATGACTGT
>smRNA|rpm:5.737|locus:chr15B:3267342-3269231|Cluster_53386
AATAGTGATGTTGTGCTCAGAGT
>smRNA|rpm:15.002|locus:chr5B:6140553-6141798|Cluster_38860
TGGTCTGCCAAAACAACAAGC
>smRNA|rpm:7.759|locus:chr11A:3562935-3563446|Cluster_19956
TCTCTAGATCCGCTAACTCT
>smRNA|rpm:15.312|locus:chr2B:3837397-3840913|Cluster_32265
TGACTGCTTTAGACACATGGC
>smRNA|rpm:24.907|locus:chr4A:3483250-3485018|Cluster_7745
TCTCAGAGTTGGACAACTTG
>smRNA|rpm:10.07|locus:chr12B:1547564-1549501|Cluster_49194
TCTAGGCGGAAGTTGAAACT
>smRNA|rpm:5.076|locus:tig00000168:25014-25271|Cluster_57722
TTGAAGTGGAATTTGGCAAACC
>smRNA|rpm:6.48|locus:chr14A:2287304-2288265|Cluster_23654
ATTTCTGTGACATTTGAGCCC
>smRNA|rpm:6.026|locus:chr9B:2185091-2186806|Cluster_44435
TAGAAATCTGGGTTTCTGACC
>smRNA|rpm:24.515|locus:chr12A:2380626-2386846|Cluster_21117
TACAGAATCTTCAGACATGA
>smRNA|rpm:6.17|locus:chr2A:4287762-4287997|Cluster_3791
TCCATCCGACGGATTTGCTCC
>smRNA|rpm:65.044|locus:chr16A:2372343-2377013|Cluster_26070
AAAACGATCTTCAGCTAACTAG
>smRNA|rpm:15.559|locus:chr8B:1300650-1303392|Cluster_43188
TAAGATGTGTGGTATTACTCC
>smRNA|rpm:5.365|locus:chr16B:2260621-2260968|Cluster_54285
ATGAGACTGTGCTGCAGCAGCT
>smRNA|rpm:6.005|locus:chr1B:6188205-6188468|Cluster_30775
TTTGATTTGCTTCTGAACATGC
>smRNA|rpm:8.378|locus:chr11B:3091353-3092597|Cluster_47925
ACGGTGAGTCACTGTTGACATG
>smRNA|rpm:15.332|locus:chr8A:5086950-5088169|Cluster_15430
TGCTGGTCCGGAGAATCGTCC
>smRNA|rpm:19.624|locus:chr1A:3593114-3596048|Cluster_1222
TTCTGATCGGCTTTCTTGC
>smRNA|rpm:14.177|locus:chr6B:4769316-4770971|Cluster_40715
TTTGACTGATGAATTGCACATC
>smRNA|rpm:7.078|locus:chr7A:295491-298266|Cluster_12223
TGAAATCTGATCGCGACCGTC
>smRNA|rpm:29.633|locus:chr11B:516676-521350|Cluster_47112
AAAGAGACTCTAACTAGAACAG
>smRNA|rpm:15.064|locus:chr4A:3571165-3571418|Cluster_7781
TGTGGATTGACTGATGTTGC
>smRNA|rpm:5.737|locus:chr9B:3338047-3341602|Cluster_44790
ATCAAAGAATATCAGGACTGCC
>smRNA|rpm:5.778|locus:chr13B:252856-254420|Cluster_50060
TGGATGTGACTTATGCAAGG
>smRNA|rpm:9.121|locus:chr18B:2200644-2203477|Cluster_57318
TTTGCTCATCCTGGCTCTGTGA
>smRNA|rpm:8.729|locus:chr11A:121600-122369|Cluster_18751
TGCGACCGACGTGGACTACA
>smRNA|rpm:5.324|locus:chr1A:5868009-5869617|Cluster_2078
TTGGAAGAAGACTATTGCAACC
>smRNA|rpm:25.052|locus:chr4B:4772855-4775221|Cluster_36269
ACGTGTGAGATGGAAAGAACCC
>smRNA|rpm:8.151|locus:chr3B:3854101-3856791|Cluster_34372
AATTTCTGATTCTCTGGCAATC
>smRNA|rpm:5.468|locus:chr1A:2427761-2429255|Cluster_820
AAGAACTTCTGATACGCAAAGA
>smRNA|rpm:6.521|locus:chr4A:3163400-3164119|Cluster_7626
AAAGACTTGGACTTCATGAAGA
>smRNA|rpm:6.686|locus:chr1B:5912855-5913208|Cluster_30692
ATCAGGACATGGATACGTGT
>smRNA|rpm:5.448|locus:chr9A:3017257-3018058|Cluster_16502
TGTGACGTGTCAGGTCTAGC
>smRNA|rpm:8.853|locus:chr2A:2483203-2483759|Cluster_3090
TGAAGAAGAATCTGATGACAATC
>smRNA|rpm:5.427|locus:chr7A:4390997-4392280|Cluster_13555
TACTGACGACTTGGATACTCC
>smRNA|rpm:6.067|locus:chr16B:700150-701707|Cluster_53734
AATGTGTGTCAAGGATCTGATT
>smRNA|rpm:9.843|locus:chr3B:1373638-1374407|Cluster_33491
TTTGTTGGATCTCATTACATGG
>smRNA|rpm:33.368|locus:chr3B:2323400-2323773|Cluster_33832
TCTCAGAGTTGGACAACTTG
>smRNA|rpm:9.967|locus:chr1A:586020-588817|Cluster_214
TGGCGGATCTGGGATACACC
>smRNA|rpm:21.606|locus:chr2A:10435-14743|Cluster_2192
TTGTATGACTCCAGAACGCGG
>smRNA|rpm:5.51|locus:chr16B:5880213-5881473|Cluster_55646
TCTGACCGTCTATATTGATCTTT
>smRNA|rpm:10.38|locus:chr13B:2801551-2802465|Cluster_50909
ACTAGAACTAGGATTGAAGACT
>smRNA|rpm:15.807|locus:chr3B:2183238-2183781|Cluster_33763
TGTATGTAGTAATCTGGTGG
>smRNA|rpm:5.138|locus:chr4B:3468007-3469011|Cluster_35892
TTCAGAAACTCTGCAAGGCTT
>smRNA|rpm:7.326|locus:chr14B:2408045-2409154|Cluster_51926
ATACCGGCTAAAGTACTCCTGT
>smRNA|rpm:6.418|locus:chr2B:1652345-1652819|Cluster_31491
ATGGACTTGCAGATCAACAATG
>smRNA|rpm:5.014|locus:chr15A:3388772-3388912|Cluster_25174
TGTAGGGTTTCTCTGTTAAGT
>smRNA|rpm:100.537|locus:chr13A:1943801-1949020|Cluster_22296
ATCTGTCTGGTAATGTATTGTC
>smRNA|rpm:14.321|locus:chr11A:3045109-3046319|Cluster_19760
AGTGACCATCTGATCTAACATC
>smRNA|rpm:12.691|locus:chr3B:4721100-4724411|Cluster_34660
TTCCGAACTGAAAGAAGATGC
>smRNA|rpm:32.027|locus:chr4B:1827040-1829168|Cluster_35358
ATAGGTCTATATTAGGTTGAAT
>smRNA|rpm:21.564|locus:chr10A:3087304-3089519|Cluster_18207
AGGACAAAAGGCCTGTACGGGT
>smRNA|rpm:6.995|locus:chr9B:2200145-2201785|Cluster_44446
TTTTGTTGCTCGTGGACGTGT
>smRNA|rpm:11.143|locus:chr13B:2810790-2812411|Cluster_50914
AAGGATTCGGGGACGTCC
>smRNA|rpm:5.634|locus:chr2A:4310098-4312221|Cluster_3804
TCAAGTCTTCGGCTACGCTGA
>smRNA|rpm:8.275|locus:chr6B:1450704-1451168|Cluster_39776
ATCCGATCGAACGAAGAGACGT
>smRNA|rpm:5.902|locus:chr1A:45583-46476|Cluster_13
AACAAATCGGAGTAAGACGTGT
>smRNA|rpm:8.688|locus:chr18A:2105450-2105899|Cluster_28220
ATGTCAACTTTTGCTCTTGCATT
>smRNA|rpm:5.819|locus:chr2B:3851582-3853571|Cluster_32271
TTCCGGTATAAACTTTGTTTG
>smRNA|rpm:22.637|locus:chr3A:886259-888684|Cluster_4708
AAGTGAGGACTGCGAATCAAGC
>smRNA|rpm:6.459|locus:chr6A:1608854-1610545|Cluster_10891
TTAAGGCTTGCAACTCGTGT
>smRNA|rpm:16.901|locus:chr16A:2412360-2414107|Cluster_26088
ACTAGATCTTTGCGTGCAACAT
>smRNA|rpm:5.51|locus:chr16A:1862606-1864904|Cluster_25894
TTGTGCAGATCCTGAGTTCT
>smRNA|rpm:13.537|locus:chr16A:2360105-2361246|Cluster_26063
AATAGTGAGTCCGGCTTCTTTGA
>smRNA|rpm:15.724|locus:chr4B:3722590-3725366|Cluster_35979
ATTGTTAGAGATAGAATAGAGT
>smRNA|rpm:7.759|locus:chr5B:4510351-4510945|Cluster_38400
AACTTCATGATTGGTCTGGACC
>smRNA|rpm:5.097|locus:chr4B:5394418-5395722|Cluster_36471
TTGGACTACTCAATATATGGT
>smRNA|rpm:13.331|locus:chr9B:1547650-1548216|Cluster_44270
TTGTGGCTGCGGATTCCGC
>smRNA|rpm:20.986|locus:chr9B:4532804-4538170|Cluster_45166
ATATGTAGTGCTCTCTTGGCCT
>smRNA|rpm:5.922|locus:chr1A:4818241-4818497|Cluster_1667
TATTGGTTAAGGACTGTGTC
>smRNA|rpm:6.5|locus:chr5A:2300566-2302462|Cluster_9342
TATTGGTATTGGATCGCTCC
>smRNA|rpm:6.872|locus:chr4B:3597947-3600219|Cluster_35953
AACAGGCGTAGCTCCTTGAGC
>smRNA|rpm:35.225|locus:chr14B:2338607-2341352|Cluster_51889
TTGGTTGTGATTTATAGGT
>smRNA|rpm:6.108|locus:chr1A:2446934-2449567|Cluster_828
TTGGTTCAGGTAGACTAGACGT
>smRNA|rpm:6.583|locus:chr17A:1154900-1155863|Cluster_26791
AGGATTGTGCGTCTACTTGAAGC
>smRNA|rpm:38.258|locus:chr18B:1538421-1543311|Cluster_57076
AATTTCGATTGGAGTGTGGACC
>smRNA|rpm:14.032|locus:chr10A:2277751-2281947|Cluster_17938
TGCGTGACTGTCCGATGCGTG
>smRNA|rpm:6.211|locus:chr10A:1510131-1510421|Cluster_17663
AAGAGAATTCTGGGCTGACACT
>smRNA|rpm:16.777|locus:tig00001174:16969-21071|Cluster_58059
TCAGAAAACGACTTAAGGAGT
>smRNA|rpm:9.1|locus:chr1A:4779163-4781533|Cluster_1646
TATTTCTGTGAGTAAACTCTTC
>smRNA|rpm:11.267|locus:chr8B:2573681-2575149|Cluster_43644
TGGTACTGATGCTCTGGTCC
>smRNA|rpm:127.858|locus:chr15A:469858-472712|Cluster_24182
TTTTAGCTGGCCTGAAGATCC
>smRNA|rpm:9.286|locus:chr15A:1426004-1430046|Cluster_24513
AACAATGTTCCGATCTCTGC
>smRNA|rpm:6.356|locus:chr8A:3681196-3681460|Cluster_14963
TGAGATTTTGGCCTGAACACA
>smRNA|rpm:6.067|locus:chr11B:1132412-1132708|Cluster_47309
TACGGAATCCCTAATTGGACT
>smRNA|rpm:11.061|locus:chr7A:4880470-4881314|Cluster_13689
AAATTAAACTCTGGGCTATCCC
>smRNA|rpm:7.842|locus:chr4A:3451653-3453112|Cluster_7724
ATTCCGACTGGAGAAGATACGC
>smRNA|rpm:20.636|locus:chr7A:1808732-1813294|Cluster_12711
ACTGATGATTTCTAGTTACCTGG
>smRNA|rpm:139.6|locus:chr2B:1670304-1676994|Cluster_31502
AATTGGTGTGTAACTTTAACAGA
>smRNA|rpm:11.164|locus:chr1A:6075562-6076807|Cluster_2166
TACCTTCTGAACTATGATCTGA
>smRNA|rpm:50.826|locus:tig00000516:23251-24388|Cluster_57847
TGTACTTCAGGGCTGTTTTTC
>smRNA|rpm:34.73|locus:chr9A:39713-42809|Cluster_15459
TCTGAAGCTTGAAGATCCTGA
>smRNA|rpm:19.459|locus:chr10A:923400-928062|Cluster_17423
TGCTGACTCCATAATTCTGG
>smRNA|rpm:7.821|locus:chr3A:2354262-2355131|Cluster_5188
TACATTAGTGGAAAGTCTAGC
>smRNA|rpm:6.376|locus:chr2A:5345863-5346186|Cluster_4180
TTCTGTCTCCAGTCACCTGA
>smRNA|rpm:6.211|locus:chr6A:1474803-1475606|Cluster_10832
AGCTCGTCGGGAGGGGTTCCTCT
>smRNA|rpm:15.58|locus:chr12B:3920376-3921732|Cluster_49950
TGACTGTCTTGATTGCTCCA
>smRNA|rpm:7.718|locus:chr2A:1923415-1925407|Cluster_2894
AAGGGAAGATCTCTGCAGAGCC
>smRNA|rpm:7.264|locus:chr16A:227466-228070|Cluster_25293
ACTTGAGTTCTGACTGGACTTC
>smRNA|rpm:8.626|locus:chr4A:3178585-3179358|Cluster_7635
TTATGGGATCTGCTTGAAGC
>smRNA|rpm:71.337|locus:chr1A:4147354-4157580|Cluster_1408
TCTTTTAGATCTTTTGGCTGA
>smRNA|rpm:44.717|locus:chr11B:3897047-3903663|Cluster_48191
TATGGAGGTACTGAACAGCT
>smRNA|rpm:5.489|locus:chr9B:4962877-4964363|Cluster_45305
TTCTGACTCAGTCACACCGAGC
>smRNA|rpm:31.449|locus:chr9B:2278811-2282220|Cluster_44467
TTTGCCGAATTGAGAGCTTCTC
>smRNA|rpm:6.088|locus:chr2B:3858441-3859116|Cluster_32274
TGGATCTTTTGGAATGTCTCTA
>smRNA|rpm:5.118|locus:chr3A:5399170-5400727|Cluster_6263
TTGATGTGGACATAGAATGCC
>smRNA|rpm:13.145|locus:chr15A:1275416-1277169|Cluster_24457
TTGCTGTCTGGCCTGAGGACC
>smRNA|rpm:11.246|locus:chr17A:2337873-2338365|Cluster_27153
AATCAGACTGTTTCTTGCAATT
>smRNA|rpm:8.461|locus:chr13B:1845698-1849207|Cluster_50550
TTTGAGGTATCGTAGGACGTGT
>smRNA|rpm:8.729|locus:chr8B:2468928-2472098|Cluster_43607
TTGTAGAAGCTGCAACGTGT
>smRNA|rpm:25.526|locus:chr7A:2857601-2863413|Cluster_13080
AATCCATCTTGAACTCAATTTC
>smRNA|rpm:5.014|locus:chr18A:2390532-2390966|Cluster_28323
TTCTTCTGGACTTGCTCGACC
>smRNA|rpm:36.443|locus:chr11A:83402-85300|Cluster_18723
TTTGGCAGTAGACGTGATGA
>smRNA|rpm:9.657|locus:chr17B:1886851-1890415|Cluster_56276
TGGGAAGAACTATACGGCTTG
>smRNA|rpm:11.597|locus:chr16B:2443975-2446410|Cluster_54400
AATCGAGATCCTGCAGAGTGC
>smRNA|rpm:8.708|locus:chr12A:984250-985151|Cluster_20628
ATTACACGGAACCGATGACGG
>smRNA|rpm:5.861|locus:chr6A:2626501-2628046|Cluster_11112
AACGATTTTGGCCTTCTGCTCC
>smRNA|rpm:5.283|locus:chr8A:1524338-1525207|Cluster_14273
ACTTGTTGGACTCACTCAGCT
>smRNA|rpm:13.496|locus:chr10A:1576150-1577169|Cluster_17728
AGGATGGTCTGCTGACGTGT
>smRNA|rpm:5.221|locus:chr3A:4621279-4622366|Cluster_5938
TACGAATTCTGCTATTGGGC
>smRNA|rpm:6.975|locus:chr2B:1182298-1184654|Cluster_31337
ATCACCTTTGCTGTAGACGT
>smRNA|rpm:767.171|locus:chr16B:43291-50944|Cluster_53480
TTCCGGTCTTTCAACTCGATGG
>smRNA|rpm:6.81|locus:chr2A:794101-794363|Cluster_2467
TGAGACTGTGCTGCAGCAGC
>smRNA|rpm:10.854|locus:chr5A:1803961-1807642|Cluster_9143
ACAAGAACTCTCACGAAGACGT
>smRNA|rpm:13.475|locus:chr7A:3175256-3176618|Cluster_13186
TTCGATCTTTTGGTAGCTCTA
>smRNA|rpm:19.212|locus:chr18A:1930163-1931661|Cluster_28156
TATGGATGTAGACGAGAAGG
>smRNA|rpm:18.221|locus:chr7B:4112957-4116247|Cluster_42234
AACAAACTGGAGTAGGACGTGT
>smRNA|rpm:7.862|locus:chr5A:4874958-4878038|Cluster_10158
ATTTACTGCCACGGACAACAGT
>smRNA|rpm:104.746|locus:chr4B:1831303-1834166|Cluster_35361
ATTGTGTGTGTCGATTTTGAGT
>smRNA|rpm:6.129|locus:chr1A:2197752-2199091|Cluster_743
TTTGGCCGGTCTGTTGTCCC
>smRNA|rpm:6.727|locus:chr1B:4217495-4218315|Cluster_30025
ATCTGTGCCTGATATACTGC
>smRNA|rpm:6.067|locus:chr17A:2097242-2097667|Cluster_27096
ATCTAATGGCATTGTTGAACTT
>smRNA|rpm:6.356|locus:chr2B:20754-23121|Cluster_30918
ATTTGATTTCCGTTCTTTGAGT
>smRNA|rpm:12.34|locus:chr4B:2554263-2555612|Cluster_35609
TACCGTATCTGTGGCAGC
>smRNA|rpm:8.729|locus:chr9B:363373-366743|Cluster_43852
ATCTGGATGGAAGTAAACTCCC
>smRNA|rpm:5.716|locus:chr3A:4704679-4705010|Cluster_5984
ACGTGAGCTCAGCATATCTGTA
>smRNA|rpm:6.211|locus:chr15B:2373095-2376359|Cluster_53070
TGGAACAGAGCCTGTCACGTGT
>smRNA|rpm:6.707|locus:chr8A:5108956-5109319|Cluster_15441
TAGGGGCTGCAGAACGATCTGC
>smRNA|rpm:6.191|locus:chr16B:2696270-2698040|Cluster_54493
TACGGAACGATCTGGTGCAGC
>smRNA|rpm:14.466|locus:chr17B:526666-529904|Cluster_55834
TGTTCGACTGGGAAAAGGCC
>smRNA|rpm:6.17|locus:chr4B:6284733-6287063|Cluster_36807
ATACCGGTCGGTGAACAGCATC
>smRNA|rpm:15.312|locus:chr5B:6160853-6161517|Cluster_38874
GGCAGTGTTGGAGGAGTGGACT
>smRNA|rpm:14.878|locus:chr15B:2678439-2681833|Cluster_53167
ATTTCCGAGTTGACTAGTGTTC
>smRNA|rpm:15.848|locus:chr15B:600821-602561|Cluster_52516
TAGCTGTGGAACTCTTTGTCCC
>smRNA|rpm:38.774|locus:chr18B:2052111-2054483|Cluster_57254
AAATGAGGATTTATAACTGGC
>smRNA|rpm:6.108|locus:chr12B:1444090-1445592|Cluster_49136
TGCGGATTGGCATGCACGCT
>smRNA|rpm:7.449|locus:chr4B:1577809-1578882|Cluster_35241
TCAGTCGACTGACGATGGGTC
>smRNA|rpm:82.254|locus:chr9A:1991261-2003062|Cluster_16140
ATCTGACTGTTGACAACAAGCC
>smRNA|rpm:5.489|locus:chr17A:2103009-2103547|Cluster_27101
ATAGTTCTACTGAAAACGTTGT
>smRNA|rpm:15.312|locus:chr18A:1933809-1934367|Cluster_28158
TCGGACTTTGCACTCGGTGC
>smRNA|rpm:5.097|locus:chr16B:2724703-2725014|Cluster_54502
ACCAGGAATGGAACAAAGGAGT
>smRNA|rpm:33.265|locus:chr9B:2355161-2357815|Cluster_44503
ATTGTAGTCTAGACCGTGTACT
>smRNA|rpm:7.119|locus:chr1A:1099451-1099768|Cluster_401
TGGGCTGATCAGATGTGGC
>smRNA|rpm:5.303|locus:chr12A:3352462-3353818|Cluster_21495
AACCAATCTAGAATCTCAGACT
>smRNA|rpm:30.892|locus:chr4A:2638112-2644772|Cluster_7429
TTTCCGAACTACTCAGCTCT
>smRNA|rpm:5.592|locus:chr9B:378663-379212|Cluster_43859
AGTGAACCGATGACTGACAAC
>smRNA|rpm:6.789|locus:chr15A:2494160-2496829|Cluster_24837
ACATGATCTAGGTATGCAACTT
>smRNA|rpm:7.099|locus:chr3A:4639610-4640500|Cluster_5954
AAACTATTGGCTGAGGACCTAT
>smRNA|rpm:10.421|locus:tig00001229:19567-20074|Cluster_58216
AACAAGACTGGTTTATGTAATC
>smRNA|rpm:7.718|locus:chr11A:4587050-4587419|Cluster_20271
ATCTGTGTTGGCAAAACTTGC
>smRNA|rpm:8.192|locus:chr11A:3545565-3546724|Cluster_19943
TTGGACCTAGTAGACATGGT
>smRNA|rpm:21.771|locus:chr9A:1580052-1581058|Cluster_16000
ACGATCTACAAGAAATGAACAGA
>smRNA|rpm:5.118|locus:chr1B:3551923-3553868|Cluster_29768
TAGACTGAATGCACAAGGTTC
>smRNA|rpm:11.37|locus:chr7A:1737860-1742182|Cluster_12673
TTCCGGTTGGACAATACTACC
>smRNA|rpm:28.952|locus:chr15A:2759327-2759947|Cluster_24959
TGTTTCCGGACTACTCAATTGT
>smRNA|rpm:5.18|locus:chr13B:3124353-3125317|Cluster_51013
AAGAACGTGGCTGAATCCTTTGC
>smRNA|rpm:159.328|locus:chr13A:1936216-1942316|Cluster_22294
TAGGTCTAGATGAGTCTCACACT
>smRNA|rpm:6.934|locus:chr6A:3817150-3818034|Cluster_11482
AGAAGACGGTGACTCAGTCC
>smRNA|rpm:16.818|locus:chr2B:2597358-2601343|Cluster_31852
TTTAGGACTGGGGCTATCCC
>smRNA|rpm:16.797|locus:chr18B:2448201-2449513|Cluster_57391
AATGGAATGATCTTTATGAAGA
>smRNA|rpm:5.922|locus:chr16B:1115418-1116703|Cluster_53918
AATTGAGTTCTGTGGCGT
>smRNA|rpm:45.935|locus:chr16A:2443204-2448390|Cluster_26104
TAAGGTCTTGGTTAACTCCT
>smRNA|rpm:5.943|locus:chr9B:3293995-3295678|Cluster_44763
TAATAGAGCTGGCTGAAACTCC
>smRNA|rpm:9.616|locus:chr8A:3785350-3785769|Cluster_14993
TATAACAGACTGTATTTCAAGC
>smRNA|rpm:14.651|locus:chr6A:1668127-1672514|Cluster_10910
TACGGTCTGAAATTCAATGT
>smRNA|rpm:22.617|locus:tig00001253:149178-150238|Cluster_58369
TATATGACTGAAGTACCTCT
>smRNA|rpm:6.026|locus:chr4B:5333713-5333970|Cluster_36449
AATTTGAGTTCGTTGGGCACG
>smRNA|rpm:5.283|locus:chr2A:4315465-4316771|Cluster_3807
CAAATCCCACTCTGCTCACC
>smRNA|rpm:7.759|locus:chr3A:3030999-3034668|Cluster_5384
TAGGTCTGGCGGTTGCTCCACC
>smRNA|rpm:8.069|locus:chr5A:709161-709618|Cluster_8773
TTCCATCGGTTAGAAAACAACT
>smRNA|rpm:7.78|locus:chr2A:1742988-1744073|Cluster_2810
AGAAGAAAGTGTTGACTGTTGG
>smRNA|rpm:14.074|locus:chr11A:122588-123698|Cluster_18752
AACGACTGTAAAGCCCTCCTTTC
>smRNA|rpm:20.512|locus:chr1A:5863501-5863770|Cluster_2073
TCGCAGGTCTGGACAGATCC
>smRNA|rpm:8.853|locus:chr7A:1948754-1950343|Cluster_12769
AGGAAGTCTGGTTAGTTGAAATC
>smRNA|rpm:11.453|locus:chr10B:2055510-2057204|Cluster_45905
TGGATCTTGAGTGACGACGGT
>smRNA|rpm:8.708|locus:chr8A:782-2254|Cluster_13795
TAATCTGGTCGTCTTACTGTCC
>smRNA|rpm:34.462|locus:chr9B:55424-58302|Cluster_43734
ACCGTTCTCGTGATATTCTAGA
>smRNA|rpm:22.885|locus:chr2B:4755535-4756110|Cluster_32557
AAGGATATATTTGAAGACGTGA
>smRNA|rpm:5.572|locus:chr16B:4581554-4583168|Cluster_55148
TACAGAACTCTTTTGAAAGG
>smRNA|rpm:5.861|locus:chr8B:1970490-1972745|Cluster_43442
AAGGACTATTTCAAGCAAGATT
>smRNA|rpm:8.708|locus:chr8B:2646535-2649858|Cluster_43658
TTACTAGAACGATCAGCTGC
>smRNA|rpm:5.448|locus:chr3B:249233-249817|Cluster_33122
ATTTTGCTTTGTCGTGACCTAG
>smRNA|rpm:21.337|locus:chr15B:2724451-2726666|Cluster_53176
CACTGGAAGAAAGAAAGAATG
>smRNA|rpm:6.253|locus:chr3A:2067100-2067807|Cluster_5063
TAGAGATGCTTCGGAGTTGA
>smRNA|rpm:7.759|locus:chr10A:4264509-4266958|Cluster_18589
TTCGGTTTGGGTACTTTGTACC
>smRNA|rpm:5.902|locus:chr6A:3106319-3108431|Cluster_11236
ATTCCTGGTCGAGATATGTTCT
>smRNA|rpm:6.067|locus:chr7B:4321655-4321957|Cluster_42303
TGGAATATTCTGAGGCGGT
>smRNA|rpm:16.756|locus:chr16A:542135-543774|Cluster_25422
TTGCGGACTCGAGAGTATTCG
>smRNA|rpm:11.226|locus:chr17A:2867750-2868262|Cluster_27378
TTGGTCTGGAGTCTGAAAATCC
>smRNA|rpm:9.059|locus:chr4B:859656-863182|Cluster_35017
ATGAAGTTTGGGTTGTTGCACT
>smRNA|rpm:6.129|locus:chr10A:1896000-1897250|Cluster_17832
TTCTTGATCTTGATTCTGTTT
>smRNA|rpm:20.801|locus:chr7A:27900-29217|Cluster_12123
ATCAACGGAATTCGGCTCAAGG
>smRNA|rpm:13.723|locus:chr9A:1235859-1238316|Cluster_15902
TCCGATCCGTTCGAACGTGT
>smRNA|rpm:17.478|locus:chr15A:492775-495455|Cluster_24190
TGATCTGTACATCTGTATTATGC
>smRNA|rpm:6.397|locus:chr7B:1227993-1230122|Cluster_41363
TACCGATTGGCTGGACCAGC
>smRNA|rpm:8.977|locus:chr8B:269589-273508|Cluster_42820
TTTGAGACTGGTGAACGTCATC
>smRNA|rpm:47.173|locus:chr2B:1705483-1710060|Cluster_31515
AAGACTGGCCTTCATGAACAATC
>smRNA|rpm:102.827|locus:chr1B:2645302-2652473|Cluster_29424
ATCTGTGAGAATCAAACCGAGC
>smRNA|rpm:5.716|locus:chr4B:5799778-5800613|Cluster_36630
TACCGCGGAACGATCTCTAGA
>smRNA|rpm:20.017|locus:chr2B:263113-264576|Cluster_31028
TTCTGAATCTAAGGATAAGCTT
>smRNA|rpm:12.835|locus:chr10B:1419000-1419570|Cluster_45739
TTCTGTATACTTTGGTGATC
>smRNA|rpm:11.164|locus:chr4A:428822-431280|Cluster_6640
TGTGGTTTGGATTTTGCGCC
>smRNA|rpm:10.607|locus:chr4A:2514977-2519390|Cluster_7392
AATGATGAGACTTGATACACA
>smRNA|rpm:9.389|locus:chr10A:1654742-1656667|Cluster_17769
ATTTGGGTTTGTTCAGAGCTCA
>smRNA|rpm:71.131|locus:chr18A:1803920-1806457|Cluster_28099
ATGAAGAACTTGTTGATAGACA
>smRNA|rpm:10.194|locus:chr10B:2587859-2589916|Cluster_46096
TTTGGCTGAGGTACCCTAGG
>smRNA|rpm:75.299|locus:chr15A:3389400-3390168|Cluster_25176
TCTACCGTTAGAAACTGCTGT
>smRNA|rpm:22.101|locus:chr7A:1834105-1836554|Cluster_12719
AAAGTCTAGTTGGAAAAGAATT
>smRNA|rpm:23.525|locus:chr1B:928452-935695|Cluster_28888
TTCGGTCCCATTCTGAATGG
>smRNA|rpm:69.191|locus:chr9B:3374019-3379585|Cluster_44820
TATTCAATCATCTGGGCTGACC
>smRNA|rpm:211.557|locus:chr7B:2009651-2014418|Cluster_41621
TGGATGTTAGTGTTGACGGT
>smRNA|rpm:9.823|locus:chr1A:5768550-5769619|Cluster_2038
ATTGTCTGTGGGTTTGCTCAAC
>smRNA|rpm:9.389|locus:chr2B:4687504-4688312|Cluster_32531
AAGATCTCTGCAAGAACTGG
>smRNA|rpm:9.864|locus:chr2B:1699703-1700020|Cluster_31512
TGGATTTGGAACGATCGACC
>smRNA|rpm:6.005|locus:chr10B:2514701-2516464|Cluster_46073
ATGCATACTCTACTCTAACAGT
>smRNA|rpm:18.118|locus:chr3A:2179850-2180171|Cluster_5116
TTCGACTGGACACTGGGTTC
>smRNA|rpm:44.511|locus:chr13A:1970056-1973222|Cluster_22301
TTTTGGCTGGTTGAGCAACC
>smRNA|rpm:138.981|locus:chr17B:1321553-1326915|Cluster_56101
ATTAGAGGATCTGTTAAAGTGC
>smRNA|rpm:19.913|locus:chr17A:2087909-2089936|Cluster_27088
TTGACTGTGACATTGATGATC
>smRNA|rpm:21.874|locus:chr16B:5319766-5320702|Cluster_55430
TGTGTCGCTGCTTGTAGCTGA
>smRNA|rpm:7.429|locus:chr5B:7107289-7110975|Cluster_39235
TATTGATCTGGCCTTTGAATGC
>smRNA|rpm:7.491|locus:chr7B:5178305-5180167|Cluster_42618
TATACTCCTGAACAAAATGG
>smRNA|rpm:7.553|locus:chr4A:2418937-2421495|Cluster_7362
CGGTTATGGATGCGGATA
>smRNA|rpm:18.345|locus:chr2A:1084109-1086111|Cluster_2596
ATCGTATGATGATCTTTGGAGA
>smRNA|rpm:5.076|locus:chr11B:4928352-4929217|Cluster_48568
TTCTGGCTGGGATGAACTCTC
>smRNA|rpm:15.208|locus:chr12B:2789152-2789967|Cluster_49580
TTGTGGCTGCGGACTCCGC
>smRNA|rpm:18.097|locus:chr7A:5160850-5163185|Cluster_13789
AGGACTGAAACTTAATGACTTC
>smRNA|rpm:8.172|locus:chr10A:451700-451964|Cluster_17266
AAGGCGTATCAAACTCAAGAGA
>smRNA|rpm:6.83|locus:chr3A:1895857-1898094|Cluster_5008
TTCTGGCTGTGAGTACTGTC
>smRNA|rpm:5.448|locus:chr11B:1552300-1552542|Cluster_47430
TGGGATGTAGGCTGCACGCCT
>smRNA|rpm:9.657|locus:chr1A:1759495-1760353|Cluster_596
ATTCGTGGAACTCACAAGGGT
>smRNA|rpm:6.315|locus:chr2A:2888125-2889166|Cluster_3254
TTCTGTCTCCAGTCACCTGA
>smRNA|rpm:8.337|locus:chr18B:2607031-2609545|Cluster_57453
ATGTGTGCGGACAGACAACGGT
>smRNA|rpm:13.372|locus:chr7A:5155503-5158584|Cluster_13786
TAGACAACAATCAGTAGACTAC
>smRNA|rpm:406.955|locus:chr15B:2696193-2723993|Cluster_53174
TCTTCTTTGGGCTTACTAGA
>smRNA|rpm:12.175|locus:chr11B:1307542-1310600|Cluster_47353
TGTGTGTGGTGCTCGCCC
>smRNA|rpm:9.657|locus:chr15A:2522400-2523613|Cluster_24855
ATTTGCGATTTCGGATTGTCCG
>smRNA|rpm:5.922|locus:tig00001094:16807-17421|Cluster_57901
TACCAAGACTCTGAGTTTAAG
>smRNA|rpm:7.573|locus:chr3A:17016-19094|Cluster_4451
TCTGATTACTATTCTGTAGC
>smRNA|rpm:9.905|locus:chr13A:2043413-2045193|Cluster_22330
ACACGTAGGTTTCTGTAGGCGT
>smRNA|rpm:5.902|locus:chr8A:4483391-4483819|Cluster_15230
TGCGGATTGGCGTGGGCGCC
>smRNA|rpm:15.848|locus:chr12A:2318778-2320270|Cluster_21090
TTGTAGGACTCCTGAGACGG
>smRNA|rpm:5.654|locus:chr2B:3892967-3894222|Cluster_32290
AATTGAAATTGGCGTGCGGACC
>smRNA|rpm:24.598|locus:chr16B:811450-812770|Cluster_53784
TCGTGTCATGACTTCACTTGA
>smRNA|rpm:13.042|locus:chr1A:6071554-6072408|Cluster_2163
TAGGATACTGGTATTATACT
>smRNA|rpm:6.211|locus:chr3A:2078703-2080214|Cluster_5068
TTGGGCAAGCTCTGTTTAGG
>smRNA|rpm:9.761|locus:chr3A:3439612-3443161|Cluster_5516
AATCGACTTATGATCTTCCATA
>smRNA|rpm:6.789|locus:chr18A:821847-824000|Cluster_27774
ATGGGCACCGTATCAACCGAGT
>smRNA|rpm:6.356|locus:tig00000159:32401-33994|Cluster_57705
TCTGTGATTGGAGGACGTGT
>smRNA|rpm:11.783|locus:chr18A:1935006-1935648|Cluster_28160
AGGTCTGTTATCAAATCGTAGC
>smRNA|rpm:13.248|locus:chr5B:4316553-4321324|Cluster_38320
TGTGTGGATCACCGATGTGC
>smRNA|rpm:22.802|locus:chr15B:3392871-3393451|Cluster_53430
AAGGATATATTTGAAGACGTGA
>smRNA|rpm:20.347|locus:chr2B:4959930-4961357|Cluster_32630
ATGAAGACCGAGCTGCTCATGC
>smRNA|rpm:5.468|locus:chr6B:1395350-1395607|Cluster_39760
ATTGTTAGAGATAGAATAGAGT
>smRNA|rpm:7.305|locus:chr5A:1965102-1965569|Cluster_9205
TCTCAGAGTTGGACAACTTG
>smRNA|rpm:6.624|locus:chr2B:1815838-1817532|Cluster_31579
TAATCTCAATTGTGAACTTG
>smRNA|rpm:9.038|locus:chr10A:3221135-3224145|Cluster_18255
CTGTTCAATTGCGGCCTT
>smRNA|rpm:6.624|locus:chr11A:904525-905322|Cluster_19026
TAGCGTGGAATTTATGGTA
>smRNA|rpm:14.775|locus:chr13A:1949126-1951105|Cluster_22297
TCTTGTGACAGTGACTGGACA
>smRNA|rpm:18.861|locus:tig00001253:152255-152620|Cluster_58374
TCTAAAGAGGCTGTATCCGATT
>smRNA|rpm:8.192|locus:chr2A:3636523-3638527|Cluster_3539
AAGGGAATTGAAATCGATGTG
>smRNA|rpm:48.473|locus:chr10A:1572253-1575144|Cluster_17726
TGACTTCTGGTTTCTTGAACTGA
>smRNA|rpm:8.708|locus:chr2A:466912-467766|Cluster_2351
AATGTGACTGGGATACTCTACGG
>smRNA|rpm:26.29|locus:chr5A:1579246-1582700|Cluster_9073
TACACAATTGCCTGTAGACGG
>smRNA|rpm:706.894|locus:chr15B:545050-553568|Cluster_52494
ATCTGGACAACCTATAAGGAGC
>smRNA|rpm:7.057|locus:chr7A:2574258-2575057|Cluster_12980
ATTGTTAGAGATAGATTAGAGT
>smRNA|rpm:13.227|locus:chr8B:2508824-2510420|Cluster_43624
TTCCGGCTGATGAGGTTGTCAC
>smRNA|rpm:5.592|locus:chr17A:942391-944401|Cluster_26712
TGAAAGATTGGAACAAGAGT
>smRNA|rpm:5.262|locus:chr5A:352271-354126|Cluster_8656
TACGTTCGTCGTGACCGAAGT
>smRNA|rpm:24.577|locus:chr15B:3391700-3392131|Cluster_53427
TCTGACTAAATTCTTCTGTTT
>smRNA|rpm:13.867|locus:chr16B:885342-887564|Cluster_53822
TAGACGCGTGGTCTCTGAGAGT
>smRNA|rpm:10.504|locus:chr1A:560709-562569|Cluster_206
TGGATTTTCTGATGAACGGA
>smRNA|rpm:13.888|locus:chr6B:5157465-5159585|Cluster_40875
TTCTGATTTTCTCGAGCTTGA
>smRNA|rpm:16.261|locus:chr9B:3060405-3062168|Cluster_44686
TCTTTCGATTGTTTTGGCAGC
>smRNA|rpm:219.295|locus:chr14B:2345698-2349702|Cluster_51891
TGGTCTGCAGGATTTGACTGT
>smRNA|rpm:71.626|locus:chr2B:1687135-1691486|Cluster_31505
AAGATTTGGGAACTCACCTACC
>smRNA|rpm:5.262|locus:chr11B:3015000-3015414|Cluster_47890
TCATGTTCTAGGTGTTTCTCT
>smRNA|rpm:15.188|locus:chr12B:2874006-2876227|Cluster_49628
AAGAATTTGCACTGTATTGAGC
>smRNA|rpm:8.977|locus:chr14A:2790652-2791857|Cluster_23775
TTTATGACTGGAGGAATTCT
>smRNA|rpm:7.078|locus:chr5B:5204183-5204718|Cluster_38545
TCTAATAATCTCTGGATCTCTT
>smRNA|rpm:6.046|locus:chr5A:4616809-4618866|Cluster_10044
AACTGTGGCTCTGACATCAAGT
>smRNA|rpm:10.008|locus:chr4A:3485151-3486014|Cluster_7746
ATCTGGACGACTTTATGAACC
>smRNA|rpm:7.429|locus:tig00000159:24658-25105|Cluster_57696
TGGGGGCTGCAGATCGATCTGC
>smRNA|rpm:6.129|locus:chr15B:2688962-2689463|Cluster_53169
TATGGACGTAGATGAGAAGG
>smRNA|rpm:9.245|locus:chr11A:3369343-3370912|Cluster_19864
TGATATCCGGATATCCGCTCA
>smRNA|rpm:6.954|locus:chr12A:2995159-2995964|Cluster_21362
TCTTCATCTGTTGTATCTTGC
>smRNA|rpm:12.031|locus:chr6A:4630775-4633962|Cluster_11771
TGGTAGTCCACTGTATCAGC
>smRNA|rpm:8.357|locus:chr7B:654759-655869|Cluster_41150
AACGATCTACAATACGACTGCC
>smRNA|rpm:5.592|locus:chr15B:3292051-3292565|Cluster_53396
AAATTAAACTCTGGGCTATCA
>smRNA|rpm:40.281|locus:chr2A:2179846-2186022|Cluster_2983
TCGATCTCTTGTGTTTACTGT
>smRNA|rpm:10.05|locus:chr6A:3813352-3814919|Cluster_11479
TTCTCGGGTAGGACTTCTCCG
>smRNA|rpm:5.757|locus:chr13B:3109652-3111223|Cluster_51008
TGGATATTGATCTTGTGAGTC
>smRNA|rpm:17.974|locus:chr8B:1473215-1475062|Cluster_43258
TTCAACGATCTGTGGGCGGTTC
>smRNA|rpm:37.309|locus:tig00000099:15731-18835|Cluster_57642
TTGGTCTAGTGTCTCAACATCT
>smRNA|rpm:15.435|locus:chr1B:4509615-4513136|Cluster_30134
TGCGTTCTTCGAATTCCAGA
>smRNA|rpm:5.448|locus:chr7A:1792919-1794814|Cluster_12704
TTACGGTCCTGTTCGCTAGATT
>smRNA|rpm:10.545|locus:chr15B:1737666-1742346|Cluster_52927
TTTGAATGACTGGTAACTCT
>smRNA|rpm:15.332|locus:chr6A:18839-23335|Cluster_10409
TGGCTGCGATGAACATACGC
>smRNA|rpm:5.51|locus:chr9A:2055575-2056062|Cluster_16156
TTTCCTGACTGGTTGAATCC
>smRNA|rpm:6.129|locus:chr10A:4311550-4311965|Cluster_18605
TGACGTTCTGTAAACAACAC
>smRNA|rpm:8.461|locus:chr1B:2757262-2759887|Cluster_29471
TGGGATCGACAACTGAAAGTGT
>smRNA|rpm:5.613|locus:chr6B:4187300-4190081|Cluster_40552
ATATCTAGGGAAATTGAATACT
>smRNA|rpm:47.049|locus:tig00000099:13171-13722|Cluster_57638
TTAATGACTGTCCTTGAGGC
>smRNA|rpm:23.318|locus:chr11A:3321476-3327268|Cluster_19846
ACAGAGACCGTCTTCTTGCTGA
>smRNA|rpm:6.397|locus:chr5B:451366-453620|Cluster_36957
TATGACGTGGTCTTTGAAAA
>smRNA|rpm:5.922|locus:chr5A:343025-344820|Cluster_8649
AACGGCGTCCATGATCTCTACA
>smRNA|rpm:5.262|locus:chr6B:3558750-3559574|Cluster_40349
TATGGATCTCGAGACAAAGG
>smRNA|rpm:7.615|locus:chr5B:1175154-1176980|Cluster_37240
TTCTGATTCGGATATTGATC
>smRNA|rpm:6.541|locus:chr3B:3081600-3082118|Cluster_34094
TTGAGATTGACCTTGTGAGT
>smRNA|rpm:5.654|locus:chr7B:2715671-2716620|Cluster_41808
TTCTGTCTGAAATAAAACCTGC
>smRNA|rpm:57.078|locus:chr3A:2018984-2025313|Cluster_5045
TGCATTAGTGGAAAGTCTAGC
>smRNA|rpm:23.318|locus:chr13B:2361850-2364951|Cluster_50765
AGGCCGATCGGAATGGTAAACC
>smRNA|rpm:9.823|locus:chr12B:629200-630164|Cluster_48834
ATCGGACTACGAAAAGGCGT
>smRNA|rpm:13.207|locus:chr1A:5567240-5571050|Cluster_1966
AACGGATTTTGTTGAGGAGT
>smRNA|rpm:5.778|locus:chr1A:1097202-1098019|Cluster_399
ACGCCAATGCTGCAGGGCCTGC
>smRNA|rpm:7.78|locus:chr1B:2929774-2930666|Cluster_29541
TCTTGGACATGTTTGCGTG
>smRNA|rpm:7.099|locus:chr13A:1710780-1711192|Cluster_22217
TTTCCTGACTGGTTGAATCC
>smRNA|rpm:20.45|locus:chr10B:3821320-3822101|Cluster_46541
TTGCGGACTCGAGAGTATTCA
>smRNA|rpm:11.288|locus:chr16B:1243227-1245061|Cluster_53970
AATTTTGATTGGAGTGTGAGGC
>smRNA|rpm:10.999|locus:chr2A:4799175-4800366|Cluster_3988
TTTGGAAGACGGATTCGCACC
>smRNA|rpm:13.289|locus:chr7B:1139622-1143153|Cluster_41325
TTGAACATCTGATTAATCTC
>smRNA|rpm:9.369|locus:chr1A:3359054-3360467|Cluster_1140
TTGTTGACTGGAAGGAAACT
>smRNA|rpm:9.843|locus:chr6B:4190177-4193716|Cluster_40553
TCGGGCCTTTGGGACCAGACTG
>smRNA|rpm:27.487|locus:chr11A:3354903-3359860|Cluster_19858
AATTGTATCTGGGCTTCTTCTC
>smRNA|rpm:17.21|locus:chr4A:1063550-1063811|Cluster_6862
TGGCGTGCTGTCTCAGGA
>smRNA|rpm:9.059|locus:chr7A:3110087-3113546|Cluster_13172
AGACTGTCTTGAATTTCTTCT
>smRNA|rpm:8.708|locus:chr8B:801442-805162|Cluster_43038
AATCAGACGTTCTAGGACAAGA
>smRNA|rpm:6.789|locus:chr11B:3839019-3840084|Cluster_48161
AACAACGTAAGAATGACTGTGC
>smRNA|rpm:11.226|locus:chr14A:2255150-2255819|Cluster_23636
TGCATTTGATTGTGACGTGA
>smRNA|rpm:9.657|locus:chr4B:2624899-2627814|Cluster_35648
AGCTGACTGGAGTAATATCT
>smRNA|rpm:6.315|locus:chr17B:2213162-2215127|Cluster_56385
TTTGGACTGGGAGGAACCCCC
>smRNA|rpm:7.821|locus:chr17A:1609926-1610850|Cluster_26915
TGATATCCGGATATCCGCTCT
>smRNA|rpm:9.823|locus:chr4A:1360314-1360670|Cluster_6970
AATCTGTCTGCTGGTGCGAAC
>smRNA|rpm:8.213|locus:chr14A:1669273-1670052|Cluster_23473
TGGAACGCCTGGACATGGGACA
>smRNA|rpm:13.372|locus:chr11B:3944207-3945235|Cluster_48218
TTGAGACTTTGTGCGCTTCC
>smRNA|rpm:11.824|locus:chr6B:4766309-4768164|Cluster_40713
AACCATGTCGGACGTGATGAGA
>smRNA|rpm:6.748|locus:chr2B:3202164-3203934|Cluster_32034
ATTTGATCGTGGCTGCAGCGTC
>smRNA|rpm:12.092|locus:chr15A:301465-302565|Cluster_24117
AACCATGTCGGACGTGATTAGA
>smRNA|rpm:5.84|locus:chr3B:1954300-1954618|Cluster_33662
TCCATGGGCGGTATAATGTG
>smRNA|rpm:10.607|locus:chr18B:3051307-3051770|Cluster_57616
AATGAAGATCGTGAACACCTCA
>smRNA|rpm:7.903|locus:chr5B:5514651-5515703|Cluster_38630
TTCCGCTTGGACGAGGTACATG
>smRNA|rpm:103.839|locus:chr7A:1887650-1889663|Cluster_12734
AACTTGTGAGACATGGACGGT
>smRNA|rpm:5.303|locus:chr2A:2961420-2962303|Cluster_3290
AACGCTGTCAGCTCTAGCTAC
>smRNA|rpm:33.161|locus:chr2B:3859710-3863656|Cluster_32276
ATGTTTACATCGGCTGAGA
>smRNA|rpm:46.224|locus:chr3B:62650-63520|Cluster_33050
TAAGTATTTAAGGATGGTG
>smRNA|rpm:54.457|locus:chr10B:32572-36759|Cluster_45374
AATCGAAATTGGCGTGCGGACC
>smRNA|rpm:5.056|locus:chr5B:6084232-6086416|Cluster_38827
TTGATGGCTGCAAGATCTGC
>smRNA|rpm:42.654|locus:chr6A:4709-7399|Cluster_10404
TTGTGTCAACTGTATTGTAGC
>smRNA|rpm:6.686|locus:chr12A:3011801-3012053|Cluster_21371
ATTGACAGACTGACTAAAATGG
>smRNA|rpm:7.862|locus:chr4A:2759708-2762534|Cluster_7469
CTTCTTCTTGGCTGCTTGG
>smRNA|rpm:40.549|locus:chr15A:3397292-3397862|Cluster_25186
TAGGAACTGTGTTTGATGTC
>smRNA|rpm:14.796|locus:chr12B:2885801-2886133|Cluster_49634
TTCTGATGAGACATTGAGCTTC
>smRNA|rpm:12.98|locus:chr8A:2791406-2795263|Cluster_14666
AAGAAGTGGACTTTGAGACGT
>smRNA|rpm:25.96|locus:chr15A:304104-305910|Cluster_24119
TTCCTCTTCTTCGTGACCTGA
>smRNA|rpm:13.991|locus:chr8B:1739073-1740722|Cluster_43372
TGCAGATCTAGACGGTGAGA
>smRNA|rpm:11.597|locus:chr5A:2812852-2816307|Cluster_9529
TATTCCACGGGGTAGAACGGG
>smRNA|rpm:10.462|locus:chr10B:198985-201988|Cluster_45431
ATTTTCTGAAGATCGTAGACGG
>smRNA|rpm:437.909|locus:chr13B:2140905-2159818|Cluster_50660
ATCATGGCTGTATCTTATGCACC
>smRNA|rpm:6.459|locus:chr3A:3180218-3180975|Cluster_5425
TTTGGGCTGGGAGGAACCCCC
>smRNA|rpm:28.436|locus:chr12B:2914534-2916904|Cluster_49650
ATGTCTGATTTCTTTACTCATC
>smRNA|rpm:20.759|locus:chr12B:2215970-2219863|Cluster_49375
TTCAATCTGCGTGAACTAGC
>smRNA|rpm:24.329|locus:chr1A:2331175-2334164|Cluster_798
TGAGATCTTGGGCTTTGACC
>smRNA|rpm:5.778|locus:chr14B:1268659-1270298|Cluster_51533
TTCTTTTACCTCTGGCGT
>smRNA|rpm:7.924|locus:tig00001226:6252-6519|Cluster_58196
AAACTCTTCTGCTGTAATCTGC
>smRNA|rpm:39.868|locus:chr1B:6416006-6418618|Cluster_30859
TTCAAACCTGGATGTAGCCTCC
>smRNA|rpm:27.837|locus:chr5A:278218-279721|Cluster_8628
TATGGATCTCGAGACAAAGG
>smRNA|rpm:8.523|locus:chr10A:1577270-1579285|Cluster_17729
ATAACTGTATGTACTGATCCTT
>smRNA|rpm:14.61|locus:chr4A:3215385-3217577|Cluster_7665
AGGAAGCGTGTGAATGACTGTC
>smRNA|rpm:6.83|locus:chr12B:2197736-2200919|Cluster_49366
TTTTGTAGCTTCATTTGATGA
>smRNA|rpm:11.742|locus:chr2A:2150944-2153482|Cluster_2970
ATCGATCGAATGACTGACGTG
>smRNA|rpm:6.954|locus:chr1A:2791802-2794498|Cluster_921
TCAAGACTAGACTCTCCTCT
>smRNA|rpm:7.14|locus:chr1A:1822619-1823419|Cluster_617
AGAACTGACCTCTGAACAGACT
>smRNA|rpm:573.794|locus:chr9A:4254759-4262601|Cluster_16922
AATCCGCTCTGAAATCCTGTTC
>smRNA|rpm:21.44|locus:chr16B:2410171-2412669|Cluster_54381
TTCATGAGATCTGGATTCGTTC
>smRNA|rpm:46.637|locus:chr1A:2396401-2399859|Cluster_807
AGCCAAATCCGATCTCTGACTC
>smRNA|rpm:7.697|locus:chr4A:1524841-1527415|Cluster_7037
TAGACTGTGGCATCTTGAAGT
>smRNA|rpm:16.178|locus:chr8A:1316409-1318762|Cluster_14206
AATCTGTTGTCCTGAATGCTTC
>smRNA|rpm:19.996|locus:chr18A:2842750-2843063|Cluster_28507
ATTCCGACAACTCTGACTGGGT
>smRNA|rpm:5.014|locus:chr15A:1236051-1236871|Cluster_24448
TGGGAGTGTGGAATTGATGCC
>smRNA|rpm:15.043|locus:chr13A:1986605-1987952|Cluster_22304
AATTTGATCGACTTCCTGAAGT
>smRNA|rpm:165.745|locus:chr7A:3854303-3859900|Cluster_13383
TGGATCTGCTTGACAACTGAGG
>smRNA|rpm:8.419|locus:chr16B:4569860-4570777|Cluster_55141
AGGACGTAGAGGTTTACCTGT
>smRNA|rpm:12.196|locus:chr3A:5048175-5052319|Cluster_6103
TCTGTGCTCTGATTGACGACT
>smRNA|rpm:32.831|locus:chr9B:3370991-3373016|Cluster_44818
ACGATTTGTGTCCCTTGTGAGC
>smRNA|rpm:13.042|locus:chr10A:4579851-4580527|Cluster_18687
TACGTTGGTCTGTTCAAGCC
>smRNA|rpm:401.982|locus:chr15B:2729173-2739636|Cluster_53178
TTGTGTGAGACTGAGACTATC
>smRNA|rpm:17.107|locus:chr4A:2047801-2050163|Cluster_7210
TTCCGATGGACGAGGTACATGT
>smRNA|rpm:6.356|locus:chr3B:19957-20358|Cluster_33021
TATTGACTCGTATAACACCG
>smRNA|rpm:13.413|locus:chr8A:1467555-1469299|Cluster_14250
AAAATCTGTAGTGTTAGCTCC
>smRNA|rpm:20.099|locus:chr7B:1998274-2000332|Cluster_41615
ATGAGAAACTCTACTGTGACAGA
>smRNA|rpm:39.146|locus:chr12B:1223409-1223724|Cluster_49045
ACGATCTACAAGAAATGAACAGA
>smRNA|rpm:33.698|locus:chr15A:3203000-3205266|Cluster_25119
TTGTGACAGAAGAAAAGACT
>smRNA|rpm:16.529|locus:chr18B:2093541-2095190|Cluster_57273
AACACATGCGCATTCTGGACGT
>smRNA|rpm:6.149|locus:chr7B:196426-198935|Cluster_40984
AACCTTCGTTGGTCTTCTGGAGC
>smRNA|rpm:5.819|locus:chr2B:77300-79106|Cluster_30941
ACTCTTACGGACTACCTTATGT
>smRNA|rpm:5.407|locus:chr17A:583608-586309|Cluster_26599
TATGGATTCCTTGAACGTGT
>smRNA|rpm:39.765|locus:chr15B:3388750-3389171|Cluster_53424
TCTGATTACTGTTCTGTAGC
>smRNA|rpm:7.057|locus:chr9B:1402602-1403812|Cluster_44226
TATGGACGTGGATCAAGAAGA
>smRNA|rpm:5.984|locus:chr6B:2946253-2946664|Cluster_40145
TGAAATTGCAAACTTTGACTGC
>smRNA|rpm:9.369|locus:chr5A:4591355-4593265|Cluster_10030
AAGTGTCGTGACTAATAGTATT
>smRNA|rpm:12.959|locus:chr2B:3878053-3879857|Cluster_32282
TGGACGACGACTCTGAAGAGG
>smRNA|rpm:10.545|locus:chr11A:1109857-1110797|Cluster_19110
AACCATTTGGGACGTTGGAACC
>smRNA|rpm:8.667|locus:chr3B:2138978-2141421|Cluster_33740
TGGCGGAATTGTCTGGGGACA
>smRNA|rpm:6.541|locus:chr12A:2856650-2857831|Cluster_21294
AGGACTACAAGTGCTTTTATAGT
>smRNA|rpm:7.181|locus:chr8B:2549902-2552368|Cluster_43640
TTTTGTAGACGTCATGAAGTGT
>smRNA|rpm:27.796|locus:chr5A:2839957-2843906|Cluster_9537
ATTCTTTGGACGACTCGTTCTT
>smRNA|rpm:5.489|locus:chr12B:2195016-2197651|Cluster_49365
TCATGAATCTGCTGTAGATGC
>smRNA|rpm:14.115|locus:chr9B:358565-361855|Cluster_43850
AAAAATGGTGGGACAACGACGT
>smRNA|rpm:12.67|locus:tig00000168:56451-56587|Cluster_57731
TACTTCAGGGCTGTTTTTTGT
>smRNA|rpm:34.977|locus:chr17B:15206-18436|Cluster_55654
TACTGTAACCTGGAGGCGT
>smRNA|rpm:10.916|locus:chr17B:2709983-2711928|Cluster_56518
TTCAGGATCTGTATCAACCTC
>smRNA|rpm:7.553|locus:chr5B:2866309-2867895|Cluster_37810
TACGAGGACGTGAATGCGACA
>smRNA|rpm:5.448|locus:chr10B:4861770-4862570|Cluster_46878
TACTTCTCAATTGTTTCTGGA
>smRNA|rpm:12.835|locus:chr15B:3395695-3395953|Cluster_53435
TCCGGTTTTTCTGATGAATTTC
>smRNA|rpm:5.324|locus:chr8B:1668254-1670682|Cluster_43333
AGACTGTGTATCCAATCGTATC
>smRNA|rpm:17.767|locus:chr6A:5449823-5455329|Cluster_12086
AGGAAGATCTGTGTAATGTGC
>smRNA|rpm:7.099|locus:chr2B:2433061-2436443|Cluster_31795
TGTGGAAGCGATAATGAAGT
>smRNA|rpm:8.977|locus:chr3B:2301506-2302856|Cluster_33814
TGCTAGATTTTCTGTAAGGA
>smRNA|rpm:9.142|locus:chr7B:3546079-3547436|Cluster_42047
TATGGTCTAGGCTGTACACCT
>smRNA|rpm:9.575|locus:chr3B:3896186-3899301|Cluster_34394
AACCGGCAATCTTCTGGATGA
>smRNA|rpm:27.982|locus:chr8B:442235-448488|Cluster_42902
TACGATCTAGGTTCGGGTGT
>smRNA|rpm:54.643|locus:chr14A:33132-36219|Cluster_22860
TGATATGGACTTGTACAGCC
>smRNA|rpm:29.571|locus:chr6B:1156250-1157370|Cluster_39673
ATTGGCGTGGAGCCCATGAGGC
>smRNA|rpm:73.545|locus:chr8A:3682551-3684517|Cluster_14965
TAGTTGCTGCGGAATCTGC
>smRNA|rpm:5.592|locus:chr4A:5567001-5568243|Cluster_8356
TACGACTGTTTGTTTTCTACACA
>smRNA|rpm:5.303|locus:chr15B:582962-584398|Cluster_52509
TGCTTTGGCGTGTGGACCTGC
>smRNA|rpm:6.81|locus:chr18A:1830854-1831552|Cluster_28119
AACTACAAGAATTCTGGTCTGT
>smRNA|rpm:6.294|locus:chr12B:562906-563667|Cluster_48808
AGAGGATGGAACAACATGAAGG
>smRNA|rpm:9.369|locus:chr9A:1246965-1247518|Cluster_15909
TTTGGTCACAGTAGACGGCG
>smRNA|rpm:14.858|locus:chr5A:2148653-2153073|Cluster_9274
AAAACGATCTGAAGACCAACATC
>smRNA|rpm:11.515|locus:chr11A:328395-328802|Cluster_18837
ATTGGATCTGTTACATTGTTGT
>smRNA|rpm:6.067|locus:chr1B:1009653-1009919|Cluster_28918
TTCTGGGTGTTGTGAATTCC
>smRNA|rpm:5.2|locus:chr11B:3904361-3905624|Cluster_48193
TGGTCTTGTTATTCTGATAGTA
>smRNA|rpm:9.451|locus:chr6A:4104306-4104564|Cluster_11578
ATATCTGTAGTTTCAACAACAC
>smRNA|rpm:7.903|locus:tig00000099:11112-11490|Cluster_57634
TGGAACTTCTGAACAACCAGA
>smRNA|rpm:5.489|locus:chr6A:1603610-1605707|Cluster_10885
TACTTTCGTCTAACAAAGAATT
>smRNA|rpm:37.082|locus:chr7B:5443520-5445820|Cluster_42717
AATCGATTTACATATCCCTGT
>smRNA|rpm:5.861|locus:chr15A:812797-816385|Cluster_24285
AAGTACCGGTGGATTCTGACGT
>smRNA|rpm:5.695|locus:chr1A:5329358-5329970|Cluster_1860
ACCGGAGCTCTAGTTTTTGATC
>smRNA|rpm:35.225|locus:chr15B:2692248-2693161|Cluster_53172
AACTTGAGTTCTGACTGGACTTT
>smRNA|rpm:13.723|locus:chr13A:1354305-1354616|Cluster_22117
ATTTCTGATAGGCTTAGCTGGC
>smRNA|rpm:6.851|locus:chr9B:515126-516307|Cluster_43928
TTAGAGTGCTGTCGTAACTGTC
>smRNA|rpm:23.545|locus:chr16A:2386862-2388800|Cluster_26077
ATTGAATTGTGACAGGCTAGC
>smRNA|rpm:5.613|locus:chr5A:4529285-4531289|Cluster_9981
AGGCCCTGTGGACATTTTGTGT
>smRNA|rpm:10.669|locus:chr17B:495891-499309|Cluster_55822
AGGACGAGTCTGAATCTATTTC
>smRNA|rpm:6.768|locus:chr4A:1550654-1552156|Cluster_7046
ACTGAGTCAGACTTCGCTGTATC
>smRNA|rpm:11.783|locus:chr16A:2442070-2442967|Cluster_26103
CAGGCCACTGTTGGGACACCA
>smRNA|rpm:10.689|locus:chr5B:2421518-2422513|Cluster_37699
TCTGGAGTAGTCATAGCTGC
>smRNA|rpm:5.592|locus:chr18B:2725401-2727387|Cluster_57500
TCGACGTTAGACTTGTGTTCT
>smRNA|rpm:5.675|locus:chr4A:3568558-3569008|Cluster_7778
TAAAGTGGAACTCCGGACAAGG
>smRNA|rpm:9.307|locus:tig00001220:16213-17470|Cluster_58182
AAGACCAGATCTCTAGCAGTGG
>smRNA|rpm:179.262|locus:chr15B:2681920-2688865|Cluster_53168
TGTTGTGCAAGACTGAGACTG
>smRNA|rpm:6.768|locus:chr3B:2704326-2706029|Cluster_33964
TCCTGGTCGACGAGGTTGT
>smRNA|rpm:7.057|locus:chr15B:1156738-1158509|Cluster_52714
TACGCGACAAAGTGCTCCTTC
>smRNA|rpm:19.005|locus:chr18B:1545720-1546280|Cluster_57080
ACGACTGGGTTGATGCGGACTC
>smRNA|rpm:50.124|locus:chr15A:3397941-3398683|Cluster_25187
AAAACGACTCCGTTGGACGTGT
>smRNA|rpm:6.046|locus:chr5A:3053344-3056435|Cluster_9584
TAAGTGTGCATTGTAGGGGC
>smRNA|rpm:8.977|locus:chr1B:3430852-3431317|Cluster_29729
TTTCCGACGTTGTTTCTAGC
>smRNA|rpm:6.459|locus:chr18B:2130656-2131165|Cluster_57290
ACCGGTCTTTGGTACGTATCAGC
>smRNA|rpm:8.316|locus:chr3B:2709368-2711082|Cluster_33966
ATCCAACTCTGAAAATTCTCTC
>smRNA|rpm:125.795|locus:chr13B:2163025-2170512|Cluster_50663
ATTGTTGGTCTGACTGCATGATC
>smRNA|rpm:17.128|locus:chr10A:1644219-1647152|Cluster_17764
ACCGTGATTCTGATCTTCCTGA
>smRNA|rpm:5.53|locus:chr7B:1972909-1974419|Cluster_41604
AATCGCTAGTAGGACTCAAACT
>smRNA|rpm:8.997|locus:chr6B:1605413-1609286|Cluster_39833
ATCCTGAACTCTATCAAAGTGG
>smRNA|rpm:8.915|locus:chr8A:3384413-3386370|Cluster_14865
AAGAGGACCATCTGTGGACGG
>smRNA|rpm:14.589|locus:chr10B:556382-559151|Cluster_45536
TCAAACTCTGCGAACTCCAGC
>smRNA|rpm:5.448|locus:chr10B:2747867-2748917|Cluster_46159
ATTGGCGTGGAGCCCATGAGGC
>smRNA|rpm:7.697|locus:chr12B:172853-175806|Cluster_48654
TGTACATAGACGCGTGATCTCG
>smRNA|rpm:6.294|locus:chr16B:4674887-4676099|Cluster_55199
TGTCCGACTCTTGAACAACC
>smRNA|rpm:5.221|locus:chr16A:2361750-2362498|Cluster_26065
TGCTGAAGATCTTGGACTTC
>smRNA|rpm:16.447|locus:chr18B:2128009-2129310|Cluster_57287
AACTTGATTCTGTAGCATCCT
>smRNA|rpm:50.062|locus:chr11A:2922628-2923497|Cluster_19731
TAGCTGAACGATCAAAGGATT
>smRNA|rpm:10.38|locus:chr7A:1889913-1890362|Cluster_12735
ACAACGATCGAGGACAAACT
>smRNA|rpm:6.975|locus:chr12A:2068404-2071969|Cluster_21009
ATCCAAATCTAGAACTCGACCT
>smRNA|rpm:5.984|locus:chr1B:5270386-5272514|Cluster_30455
TGCTGGCGTGACGATGGACC
>smRNA|rpm:8.997|locus:chr6B:1481434-1483010|Cluster_39790
AAATTGTGGACTCCAGATACGG
>smRNA|rpm:9.884|locus:chr7A:3606951-3610103|Cluster_13300
ACCGGTTGAGAATTGAATTGCT
>smRNA|rpm:33.863|locus:chr16B:2401061-2403567|Cluster_54377
TATTAACGGAAATATGGCTGC
>smRNA|rpm:7.759|locus:chr15A:681200-681462|Cluster_24237
AATATCTCTCAGGAACCTGTGG
>smRNA|rpm:31.593|locus:chr12B:2296973-2298875|Cluster_49405
AAGACGATTCTGAGTACATATC
>smRNA|rpm:5.881|locus:chr1A:5530661-5531932|Cluster_1953
AGGACTGAAGGATTACAAAGAGT
>smRNA|rpm:6.707|locus:chr2A:2701304-2701621|Cluster_3158
ACTTGCGGTCTTTCTATGTGGC
>smRNA|rpm:10.524|locus:chr16B:2692547-2696009|Cluster_54492
ATAAGAACCGATTGAGCCTGG
>smRNA|rpm:9.08|locus:chr8B:12048-16070|Cluster_42758
TCGACTTCTATCTGACATGA
>smRNA|rpm:14.074|locus:chr2A:5318402-5318670|Cluster_4167
AATGAATTCTTCTGTTGCTGGA
>smRNA|rpm:9.761|locus:chr16B:3986050-3986447|Cluster_54904
TGATCTCGTCGAACTCAAGACC
>smRNA|rpm:11.102|locus:chr6B:4140667-4142802|Cluster_40533
TTCTACTCTGGATTTGATACC
>smRNA|rpm:6.872|locus:tig00001220:6678-7076|Cluster_58169
TGAGTAACTGCCTGTGAGC
>smRNA|rpm:6.397|locus:chr11A:4582857-4583150|Cluster_20266
AGGAATAAGAACTGTAAGGAGT
>smRNA|rpm:128.581|locus:chr7A:1872680-1881917|Cluster_12732
TAGTAGAAGCGTGAAATGGA
>smRNA|rpm:10.462|locus:chr6B:4001572-4004174|Cluster_40480
ATGGTCTGCTGACGTGTGGC
>smRNA|rpm:5.778|locus:chr2B:4762968-4763511|Cluster_32568
AAGAAGATATCTACTGGACATT
>smRNA|rpm:21.131|locus:chr9A:1371756-1376695|Cluster_15958
TCTTTGTCTGGAATCGAGCC
>smRNA|rpm:5.654|locus:chr1B:2543955-2545077|Cluster_29400
CATTCAGCTGGAAGTAACCT
>smRNA|rpm:13.124|locus:chr4B:5370617-5372606|Cluster_36463
TGACGTCTTCGGTCTTTTGT
>smRNA|rpm:5.345|locus:chr1B:925550-925814|Cluster_28886
TATAATCTCGTTCGACCTCG
>smRNA|rpm:8.337|locus:chr10A:1488362-1491434|Cluster_17642
TTACCGGTTGGGCTTGAACT
>smRNA|rpm:6.088|locus:chr9B:767566-768307|Cluster_44013
CCTACTGCAAGAACAAGT
>smRNA|rpm:9.121|locus:chr6A:1435156-1435822|Cluster_10815
TTGAATGTGAATGTGTGCTTA
>smRNA|rpm:6.5|locus:chr3B:4738971-4739463|Cluster_34671
TTCCTGAAACTGTAAGTCCTGC
>smRNA|rpm:8.172|locus:chr18B:2049306-2052029|Cluster_57253
TACTTCGACTAATACCCTGT
>smRNA|rpm:733.617|locus:chr16A:3400753-3408326|Cluster_26399
TTGCTGGCTGAGAATTTCTC
>smRNA|rpm:5.675|locus:chr12A:3076927-3080340|Cluster_21399
AATCAGCGAGGATTTGAGACGT
>smRNA|rpm:5.386|locus:chr5B:4257251-4257517|Cluster_38290
TTTCGTCTGTAACAATTGTCGC
>smRNA|rpm:8.626|locus:chr1B:3445815-3448799|Cluster_29737
ATGGCAAACCGGAACCTGACGG
>smRNA|rpm:9.162|locus:chr11A:15798-18071|Cluster_18706
AATGCAAGGGCTTAGGACGTGT
>smRNA|rpm:7.924|locus:tig00001220:11977-12553|Cluster_58177
AGGATTTGATGATGACAACATT
>smRNA|rpm:6.418|locus:chr12A:2317635-2318676|Cluster_21089
TTCCGACGAGCTGGTACACAATC
>smRNA|rpm:5.427|locus:chr17A:1156150-1156918|Cluster_26792
AAGAGCGTGGATTACTGAAGC
>smRNA|rpm:8.357|locus:chr16A:2448928-2450170|Cluster_26106
TTACTGCTAGATTCTTGACT
>smRNA|rpm:5.448|locus:chr2A:673078-676084|Cluster_2424
CGGTCAGGTAGGCGTAACTCC
>smRNA|rpm:18.18|locus:chr6B:3263374-3267702|Cluster_40236
TACGAAAAGACTGAGCGTGT
>smRNA|rpm:6.335|locus:chr18B:396802-397374|Cluster_56725
AACGGCTGGAAGGATTTCCTTC
>smRNA|rpm:12.175|locus:chr16B:19551-20670|Cluster_53468
AGGATTGTGCGTCTACTTGAAGC
>smRNA|rpm:5.427|locus:chr15B:585532-586902|Cluster_52510
AAGTAAGCCGTCTGATACTCTC
>smRNA|rpm:5.572|locus:chr1B:927273-927519|Cluster_28887
AAGGACTATCCAAACATTCGGT
>smRNA|rpm:9.946|locus:chr15B:1079493-1083457|Cluster_52679
AGCTCGCTGATATTCTTGTGGA
>smRNA|rpm:6.562|locus:chr7A:1103838-1106268|Cluster_12455
AGATGGTCGCGGATAATCCG
>smRNA|rpm:6.17|locus:chr9B:3175033-3175853|Cluster_44729
CAGTATTGCTCTTGAGACGG
>smRNA|rpm:10.689|locus:chr9B:2285736-2287168|Cluster_44470
ACAGAGCAGCTGTAGACGCGGT
>smRNA|rpm:7.305|locus:chr8A:5085804-5086390|Cluster_15429
TTCCAATTCTGACATAAGTGT
>smRNA|rpm:11.288|locus:chr7A:3318303-3321961|Cluster_13229
ATGTTGAACGGAGTGGACCAGT
>smRNA|rpm:31.738|locus:chr7A:1145699-1146665|Cluster_12469
ACAGGTGTGACTGAATCGGATC
>smRNA|rpm:10.689|locus:chr7A:1966164-1966893|Cluster_12779
AATGAAGATTGTGAACACCTCA
>smRNA|rpm:79.096|locus:chr3B:2158957-2162877|Cluster_33753
AATGCGTGATTTGTTGACTGAC
>smRNA|rpm:7.057|locus:chr2A:3284604-3285243|Cluster_3431
AAGGACACGATCATTGGCGT
>smRNA|rpm:15.126|locus:chr4A:1529254-1532309|Cluster_7038
ATACAATAATGAACTTTGACGG
>smRNA|rpm:115.848|locus:chr3B:2189879-2197004|Cluster_33766
ATAAGTACTCTGAAGTCTAAGG
>smRNA|rpm:43.665|locus:chr8A:1462610-1467361|Cluster_14249
AGAGGATCTGTTAAGTACACGC
>smRNA|rpm:14.28|locus:chr4A:2199390-2201050|Cluster_7263
TAGATGTGGCCTCTGCAGCC
>smRNA|rpm:5.324|locus:chr1B:4474221-4475640|Cluster_30117
ATCTTCTGTGGACTTCGTTCTC
>smRNA|rpm:8.296|locus:chr5B:6189904-6190894|Cluster_38898
AACGGCTCCATCTGATTCCATC
>smRNA|rpm:12.877|locus:chr13B:2204029-2204726|Cluster_50690
TGAGACTGTGCTGCAGCAGC
>smRNA|rpm:6.191|locus:chr16B:5571752-5572020|Cluster_55529
ATTGCTAGTCTCGAAAGAAAATT
>smRNA|rpm:7.635|locus:chr6B:1152876-1154083|Cluster_39671
TGTGTAGAGACTTTGGAAGG
>smRNA|rpm:7.181|locus:chr15A:34756-36800|Cluster_24020
AAGGTAACCTGTATGCTGTGCT
>smRNA|rpm:15.807|locus:chr4A:3101381-3102107|Cluster_7593
ACACTGTGCAATTCTGAGGCAC
>smRNA|rpm:8.213|locus:chr4B:2041051-2044839|Cluster_35446
AGTTGACAAAAAGGAGAGT
>smRNA|rpm:7.656|locus:chr3A:4641252-4641548|Cluster_5955
TTTGTGCTCTGGTCAAATCC
>smRNA|rpm:6.232|locus:chr5B:6357305-6358439|Cluster_38975
TTTTCAAGTCGACTTCAGA
>smRNA|rpm:5.654|locus:chr11B:3883545-3884552|Cluster_48181
TAATATATCTTGCTTTGGACA
>smRNA|rpm:5.118|locus:chr2A:4798638-4799004|Cluster_3987
ATCCGGATTGATTGTATGATA
>smRNA|rpm:5.118|locus:chr5A:4477201-4477474|Cluster_9949
ATAAGATCTGCGAGCTGCTCGG
>smRNA|rpm:18.778|locus:chr9A:2143532-2147169|Cluster_16200
ATCGTAGTCTAGACCGTGTACT
>smRNA|rpm:10.421|locus:chr1B:5365635-5369909|Cluster_30483
TAGACTGTTTCTTCGAGATC
>smRNA|rpm:6.645|locus:chr5A:4577283-4577680|Cluster_10011
ACTTGCTGCGATGAACCCAGGA
>smRNA|rpm:21.44|locus:chr5B:1922162-1922747|Cluster_37527
TTTAGGTCGAGAATATGGGA
>smRNA|rpm:9.905|locus:chr3B:4828255-4828521|Cluster_34707
TATGGACGTGGATCAAGAAGA
>smRNA|rpm:9.843|locus:chr2A:5487668-5488486|Cluster_4220
TGACAATCCAGGGATTAGACGT
>smRNA|rpm:5.407|locus:chr3A:4476252-4477519|Cluster_5883
AAGACTCGATCCGGATTTATT
>smRNA|rpm:2772.315|locus:chr8A:3687315-3690844|Cluster_14967
ACAAACGACTCTGAATCAGATGG
>smRNA|rpm:11.329|locus:chr13A:2550650-2551298|Cluster_22514
TGTTGAGACGGTGCTAGCTGA
>smRNA|rpm:7.78|locus:chr9B:3332654-3333863|Cluster_44785
TGGTGCAGATGATCTTTGATT
>smRNA|rpm:23.339|locus:chr9A:4024052-4028586|Cluster_16854
TAAAACAAAACCGGATCTCC
>smRNA|rpm:11.865|locus:chr12A:2980999-2982368|Cluster_21354
TAGGATTGTATTGAGCTTGG
>smRNA|rpm:38.795|locus:chr16A:168825-172648|Cluster_25271
AGGGTAGCGCTAGTCATGTTGT
>smRNA|rpm:61.742|locus:chr14B:2341454-2345401|Cluster_51890
ATTTGATGTTCTCTTCTGAATT
>smRNA|rpm:8.997|locus:chr8A:1631350-1633110|Cluster_14307
ACTGGCACGATCTGACTACACA
>smRNA|rpm:10.71|locus:chr1A:558070-560589|Cluster_205
TTCACAGAGTAGGACATCGCT
>smRNA|rpm:18.428|locus:chr5A:3742754-3743019|Cluster_9747
TTCCGATGGACGAGGTACATGT
>smRNA|rpm:5.324|locus:chr14B:3112216-3112619|Cluster_52130
TTTGTGCTCTGGTCAAATCC
>smRNA|rpm:5.737|locus:chr13A:2299767-2300152|Cluster_22420
TAACGGACTCGTACAGCACC
>smRNA|rpm:5.468|locus:chr8A:161168-161655|Cluster_13834
TACGGATTTGGCGAAGCAGA
>smRNA|rpm:20.017|locus:chr6A:4836102-4839688|Cluster_11842
TACTCCGACTGAAGAAGGCTC
>smRNA|rpm:5.118|locus:chr16B:4414003-4414382|Cluster_55081
TTCCAATTCTGACATAAGTGC
>smRNA|rpm:11.35|locus:chr13A:2226493-2228288|Cluster_22386
AAGGTTGCTGCAAACTTGAGAGC
>smRNA|rpm:5.283|locus:chr1B:6180964-6182022|Cluster_30772
AATTGAAACTGCGAACCAGAGT
>smRNA|rpm:5.303|locus:chr10B:608029-612295|Cluster_45555
TATGGCTGCGCTAAACTTGC
>smRNA|rpm:5.592|locus:chr5A:4578265-4578313|Cluster_10013
TAGGCTACTGTCATATTCTAGT
>smRNA|rpm:11.556|locus:chr11B:3884852-3885147|Cluster_48182
TTCACGTGTGTGATTTGGACA
>smRNA|rpm:13.785|locus:tig00000290:26800-27670|Cluster_57766
TGGGGACTTAGTTCAGGGCT
>smRNA|rpm:6.789|locus:chr10B:2175656-2178307|Cluster_45952
TGACTGCTTTCTTTGATAGT
>smRNA|rpm:20.532|locus:chr5A:275467-276270|Cluster_8625
TGGATCTTGAGCTCCTCGGTTTT
>smRNA|rpm:6.211|locus:chr2B:3671658-3673388|Cluster_32201
ATGTCTCTTTGAACAAAACAGG
>smRNA|rpm:1817.752|locus:chr12A:1530651-1544062|Cluster_20845
TGCTGCTTTTTTACCTGATC
>smRNA|rpm:6.067|locus:chr7B:2910957-2912913|Cluster_41871
CAATGACGTTGGTGTGCTCT
>smRNA|rpm:6.83|locus:chr11A:3612202-3612906|Cluster_19983
TGCGAGACTTCTGTAGGCTGA
>smRNA|rpm:5.654|locus:chr5A:1156271-1157852|Cluster_8907
TTTAAATCCGATTGAAAACCTC
>smRNA|rpm:15.745|locus:chr3B:3786995-3789920|Cluster_34350
ATTTCCGTCAGGAAGTAGGCGA
>smRNA|rpm:18.758|locus:tig00000099:12051-12321|Cluster_57636
ATACAAACTCTGGACTAAAACC
>smRNA|rpm:7.429|locus:chr6A:1448382-1451584|Cluster_10826
TCTGAAATCTCTGACAGTTTC
>smRNA|rpm:10.235|locus:chr6A:332395-332650|Cluster_10501
TGGCGTGCGGATTGGCGTGT
>smRNA|rpm:20.512|locus:chr9A:1950910-1956714|Cluster_16116
ACAGGACTGGTATTAATCACCT
>smRNA|rpm:22.782|locus:chr14B:1652183-1654609|Cluster_51641
TATGTAAGCGTGTAGGACCA
>smRNA|rpm:12.918|locus:chr9A:1975793-1977551|Cluster_16126
ACATAAACTGTAGTGAGACGT
>smRNA|rpm:26.476|locus:chr15B:3396835-3397414|Cluster_53440
AAAACGACTCCGTTGGACGTGT
>smRNA|rpm:5.902|locus:chr14B:602008-603131|Cluster_51343
AATTAGTATTTCTGTTAACGTG
>smRNA|rpm:32.914|locus:chr13A:2534777-2537955|Cluster_22505
TGCTTTTGCTCTAGAGCTCGTG
>smRNA|rpm:31.738|locus:chr5A:5524954-5529169|Cluster_10386
TCGACTGGTGGACCATGGCC
>smRNA|rpm:9.08|locus:chr16B:2627536-2628316|Cluster_54468
AGGTGGACTTCATTAGGCGA
>smRNA|rpm:5.407|locus:chr17A:2513844-2514446|Cluster_27254
ATGGATCCTGAAGAATACCGGT
>smRNA|rpm:47.029|locus:chr3B:2152250-2158221|Cluster_33752
ATGTAGAACAATATGACGAGT
>smRNA|rpm:10.813|locus:chr2B:1686251-1687005|Cluster_31504
TGACCTGTAGGCTAAAAACTTC
>smRNA|rpm:16.013|locus:chr12A:3000777-3001732|Cluster_21366
AAAAACACTGCAGAAAACAAGC
>smRNA|rpm:15.188|locus:chr9A:956597-960387|Cluster_15802
TCTACGGTCTGAAGCAGAGC
>smRNA|rpm:6.129|locus:chr7A:1937157-1938949|Cluster_12761
AACAAATCGGAGTAGGACGTGT
>smRNA|rpm:7.573|locus:chr12B:2966323-2968205|Cluster_49673
AAAGAAGATCTGAACTACCTCC
>smRNA|rpm:69.418|locus:chr12B:2880020-2883870|Cluster_49632
TGGAAACGGCTGATAGATCC
>smRNA|rpm:5.18|locus:chr5B:3346324-3348843|Cluster_37972
AATAACCGCGATGGTAGACGA
>smRNA|rpm:8.007|locus:chr8B:635408-638256|Cluster_42976
TTGGGAATGTAGGTAAGACC
>smRNA|rpm:9.018|locus:chr4A:4228052-4229857|Cluster_7929
TCTGATCTGCAGTCTTCTGG
>smRNA|rpm:749.589|locus:chr17B:2256676-2289631|Cluster_56408
TAGGCTGATTTGATACACATC
>smRNA|rpm:5.241|locus:chr9A:1551221-1553567|Cluster_15995
ACTCATCTTTGGATTCCTCCGA
>smRNA|rpm:85.328|locus:chr11B:3640813-3647318|Cluster_48075
TAACCGGCTGAGGATGGACCT
>smRNA|rpm:6.191|locus:chr5A:4582890-4583453|Cluster_10017
ATTGATCTTCTGATTGTGTCAAA
>smRNA|rpm:6.995|locus:chr2B:570511-572061|Cluster_31111
TACTTGTACCTCGTCGACTGG
>smRNA|rpm:5.303|locus:chr16B:2880879-2884052|Cluster_54552
AATGGATATATCTGACTTAGA
>smRNA|rpm:6.026|locus:chr7B:4826000-4827257|Cluster_42485
ATCTGTGTCATATTCTGCATC
>smRNA|rpm:18.159|locus:chr17B:21451-22363|Cluster_55657
TTTGATCGTGGCTTCAGCGTC
>smRNA|rpm:12.753|locus:chr12A:983706-984070|Cluster_20627
AACCGTCTTCTCTGTTTTCTGA
>smRNA|rpm:26.991|locus:chr17B:399605-400611|Cluster_55791
TTGTGGCTGCGGACTCCGC
>smRNA|rpm:5.592|locus:chr1A:2997392-2998339|Cluster_1006
TCGACTGGAAGGATTTCCTTT
>smRNA|rpm:5.799|locus:chr11B:3909215-3909767|Cluster_48199
TGTGTGTCAACGACTCCTGA
>smRNA|rpm:6.376|locus:chr1B:2471801-2472070|Cluster_29364
AAAGATCGAGATTTTGAGTTGC
>smRNA|rpm:10.545|locus:chr3A:5166156-5169670|Cluster_6153
TTTGATCTGTCGGAAACCCCGC
>smRNA|rpm:42.406|locus:chr3A:3170656-3172737|Cluster_5418
AATGGTATAAAAATGTAGGCGT
>smRNA|rpm:67.148|locus:chr15B:2332008-2334020|Cluster_53056
TACGATTTGAGTGCTATGC
>smRNA|rpm:8.646|locus:chr6A:280881-283518|Cluster_10484
AAGACAGGTACTACTCGTAAGT
>smRNA|rpm:7.635|locus:chr3A:2329100-2329466|Cluster_5174
TTCCAGTTGGATCTTGAGCTCC
>smRNA|rpm:14.816|locus:chr1A:6058015-6058860|Cluster_2154
AAGGCGTGGAGCAAAGAAAAGC
>smRNA|rpm:11.907|locus:chr4A:447296-450891|Cluster_6648
AACAAATCGGAGTAAGACGTGT
>smRNA|rpm:5.53|locus:chr4A:575354-577219|Cluster_6693
ATCTGCAGAACGTGAGTGTCTC
>smRNA|rpm:15.621|locus:chr13A:2538042-2540586|Cluster_22506
AGGTAATACTCTAACTCTAATT
>smRNA|rpm:7.449|locus:chr3B:2320752-2321320|Cluster_33830
AATTGTGGGCAAGGACATTGTT
>smRNA|rpm:8.667|locus:chr3B:2142701-2143667|Cluster_33742
AACTGATTTGATAGAACCATATC
>smRNA|rpm:8.564|locus:chr16B:2313409-2314345|Cluster_54319
TTGATCTGTTGAGCATACCCATC
>smRNA|rpm:26.166|locus:chr3A:5308082-5315715|Cluster_6223
TACCGACTCATAGCTCCTGG
>smRNA|rpm:5.51|locus:chr17A:39619-40319|Cluster_26412
TCACGGACGCACAGATACTTGC
>smRNA|rpm:14.796|locus:chr16B:701814-705897|Cluster_53735
TACATCGCTGGAGAATTCTCC
>smRNA|rpm:14.713|locus:chr14B:1132476-1134326|Cluster_51502
TGATGTCGTCTAGGTAAGCT
>smRNA|rpm:11.453|locus:chr5A:63552-64870|Cluster_8547
AAGGACTACGTGGAAGCCTCGT
>smRNA|rpm:13.207|locus:chr5A:4329330-4330436|Cluster_9888
TACGAAACATCTGCACAAAGC
>smRNA|rpm:8.605|locus:chr2B:82310-84447|Cluster_30944
TTGATTATGACGTTGGCTCT
>smRNA|rpm:6.418|locus:chr16B:499633-500947|Cluster_53659
AAACAGAGTGACTTAGGAGT
>smRNA|rpm:5.654|locus:chr13B:2207859-2210199|Cluster_50693
ATATTCGATTGGTTAACTCCC
>smRNA|rpm:12.794|locus:chr8A:1731185-1734262|Cluster_14335
TACGATCTACCGACTGACCGG
>smRNA|rpm:6.954|locus:chr17A:3015925-3016220|Cluster_27423
TGGGATGTAGGCTGCACGCCT
>smRNA|rpm:5.303|locus:chr1A:497294-499515|Cluster_171
TCGGTCATATCAGTCGTGTAGT
>smRNA|rpm:12.877|locus:chr16A:374068-374666|Cluster_25353
ATTGGTCTTTGCGTACAAGCTC
>smRNA|rpm:21.667|locus:chr8B:274995-281143|Cluster_42822
AAGACATGTGATCTGAGCTCC
>smRNA|rpm:5.84|locus:chr1A:541701-542139|Cluster_189
TGAGAATTTCTGTACGGCGT
>smRNA|rpm:8.192|locus:chr17B:2215819-2217111|Cluster_56386
TGCAAGACTTCTGTAGGCTGA
>smRNA|rpm:46.451|locus:chr3B:2200061-2204029|Cluster_33768
TGACAATCTGAACAAAATCTC
>smRNA|rpm:17.045|locus:chr9B:671546-677237|Cluster_43974
TTCTCTGACTGGACGCTCAACC
>smRNA|rpm:6.748|locus:chr7A:3064323-3066414|Cluster_13148
ATCCGGCTGTAAAAAATATGGC
>smRNA|rpm:13.62|locus:chr11A:3550009-3552973|Cluster_19946
ATTGATCTGTTGACTGATTCAGC
>smRNA|rpm:9.946|locus:chr13B:980250-980668|Cluster_50270
TCAGTGACTATCCGAGATGC
>smRNA|rpm:5.097|locus:chr7A:662147-663977|Cluster_12316
TCGGTCTGTTAGTTTTACCTGC
>smRNA|rpm:53.756|locus:chr16B:2341800-2344471|Cluster_54344
AATGTAGTCTGAATGATGTTC
>smRNA|rpm:7.305|locus:chr1B:25854-27456|Cluster_28536
TGTGACGATCTCTTGAAGCTG
>smRNA|rpm:331.677|locus:tig00001253:138654-146322|Cluster_58365
TTCATGACTGGGAGAAGTGT
>smRNA|rpm:8.419|locus:chr10A:2830146-2831235|Cluster_18146
TTTAGTGATCTACAATCTGT
>smRNA|rpm:13.227|locus:chr5A:4551774-4552973|Cluster_9988
AATCTACTGCACAAGCTTCTGC
>smRNA|rpm:20.058|locus:chr5A:4562414-4563853|Cluster_10000
TTGTGAGGATACTATTGAGC
>smRNA|rpm:12.051|locus:chr5A:5204812-5208469|Cluster_10292
TATGGGCCAGTAGTCAGAGT
>smRNA|rpm:14.92|locus:chr14B:2337502-2338504|Cluster_51888
AGACATCGTCGATCTACACAAT
>smRNA|rpm:12.485|locus:chr15A:3094902-3095368|Cluster_25093
AACCCGGACTCTTTTACGATGG
>smRNA|rpm:10.194|locus:chr11B:1552662-1554815|Cluster_47431
TAGGTCTAGACTATGAATCCACT
>smRNA|rpm:6.149|locus:chr2B:1861779-1865330|Cluster_31601
TCTGGAACGTCTGCATCGCC
>smRNA|rpm:26.476|locus:chr2B:4759953-4760985|Cluster_32564
TGTGTGTTTCTGTGCTGAGC
>smRNA|rpm:5.922|locus:chr7B:359633-360462|Cluster_41044
TCGACTGGAAGGATTTCCTTC
>smRNA|rpm:64.796|locus:tig00000290:31595-32065|Cluster_57767
TGGCTCGACTCTCTTATAAACC
>smRNA|rpm:76.538|locus:chr10B:2154014-2160637|Cluster_45938
TAGACTGGAGAACATAAGCTTC
>smRNA|rpm:8.027|locus:chr6B:1164123-1166759|Cluster_39677
GGATGTGATTGTTTGGATC
>smRNA|rpm:5.18|locus:chr7B:4429804-4430430|Cluster_42352
TATCTGAGCTCGGACAGCCG
>smRNA|rpm:9.286|locus:chr11B:4124552-4126122|Cluster_48293
TATTTGACTGTTATGACGTGC
>smRNA|rpm:46.162|locus:chr14B:2369206-2371488|Cluster_51902
ATTGTTGATATTCATCGGACGT
>smRNA|rpm:7.8|locus:chr18B:2727495-2730729|Cluster_57501
AGGGACTTCAAAACATTTGAGA
>smRNA|rpm:199.877|locus:chr8A:1452686-1459218|Cluster_14246
AATATCTGTAAAACTAAAACTGC
>smRNA|rpm:5.262|locus:chr3B:1375403-1376067|Cluster_33492
AATGGAACGATCTTTATGAAGA
>smRNA|rpm:5.427|locus:chr1B:4017685-4019770|Cluster_29945
TAGGACTGGGAAGAACCCC
>smRNA|rpm:12.299|locus:chr3B:3891603-3891865|Cluster_34390
TTTTGCACGGTTTGGACATCT
>smRNA|rpm:6.418|locus:chr10A:1575563-1575967|Cluster_17727
TTGCTGTCTGGCCTGAGGACC
>smRNA|rpm:5.84|locus:chr12B:1395610-1396018|Cluster_49106
TTGTCCAACTGGTTGAAACCC
>smRNA|rpm:5.283|locus:chr4B:644902-645732|Cluster_34955
AATGAAGATCGTGAACACCTCA
>smRNA|rpm:6.768|locus:chr3B:238344-242706|Cluster_33117
TAACCGACTGGATCAGAAGC
>smRNA|rpm:12.072|locus:chr13B:184446-186696|Cluster_50026
TAACCTATTGGAACTCAGACTG
>smRNA|rpm:21.833|locus:chr8A:5079553-5081570|Cluster_15423
ACGATCTAGAACAGAAGACAAGC
>smRNA|rpm:5.386|locus:chr16B:5391322-5392041|Cluster_55457
TGTTTTTGTCGTGTACTTCT
>smRNA|rpm:13.454|locus:chr11B:3837224-3838586|Cluster_48160
AAGATTTTGGGAACTGACTACC
>smRNA|rpm:9.348|locus:chr12A:2321865-2323293|Cluster_21093
TGGACAAAGGGCTTAACCCAGT
>smRNA|rpm:40.632|locus:chr11B:3891250-3896122|Cluster_48189
TTTGATCAAGCTGATAGACAGA
>smRNA|rpm:6.418|locus:chr12A:2414204-2415350|Cluster_21136
TGGAATGTCTGCATGTTGGC
>smRNA|rpm:6.83|locus:chr5B:4265602-4265950|Cluster_38295
TGGATGTGACTTATGCAAGG
>smRNA|rpm:8.048|locus:chr7B:1989367-1991196|Cluster_41610
TATGTAGCTACTGTGTAATGT
>smRNA|rpm:5.386|locus:chr9A:4744101-4744420|Cluster_17118
ACCAAGTGGGACTATGGACCGG
>smRNA|rpm:11.804|locus:chr12A:1527308-1527717|Cluster_20843
AGGCCACTGTTGGGACACCA
>smRNA|rpm:125.093|locus:chr1B:2653405-2664964|Cluster_29425
ATATTGTATGCTCTTGGTTCAGG
>smRNA|rpm:6.562|locus:chr3A:4654097-4656229|Cluster_5961
ATGGAGAATTCTGCAAAGCTGC
>smRNA|rpm:5.18|locus:chr11B:2562573-2563709|Cluster_47759
ACGTGACTCAAGATCTTTTCGC
>smRNA|rpm:6.459|locus:chr18A:667404-667658|Cluster_27720
TGCTGGTCCGGAGAATCTTCC
>smRNA|rpm:24.804|locus:chr12B:68421-70789|Cluster_48618
TTGATCTGAACGTTACCGCC
>smRNA|rpm:5.716|locus:chr6B:284046-285860|Cluster_39415
TACTGTAGCCATTGACGGT
>smRNA|rpm:8.75|locus:chr3A:5679100-5680063|Cluster_6371
TGGGAGTGTGGAATTGATGCC
>smRNA|rpm:58.296|locus:chr9A:2021667-2026699|Cluster_16145
AAAAGTGTTGACTCGTCGAGC
>smRNA|rpm:8.832|locus:chr2B:68784-69795|Cluster_30938
AGTGGTCATGGCTGCTGAGACT
>smRNA|rpm:16.797|locus:chr2B:3901707-3904368|Cluster_32294
TGATATTGATCAAGACTTGG
>smRNA|rpm:12.258|locus:chr16B:277750-278907|Cluster_53561
ATCAGCATTGGACGATTCACTGG
>smRNA|rpm:5.365|locus:chr5B:6179252-6179578|Cluster_38890
TGACCGACTGGGAACAAGCCC
>smRNA|rpm:8.399|locus:chr12A:3006182-3007162|Cluster_21369
ACACCGGACTGCTGCAAGCGGC
>smRNA|rpm:28.374|locus:tig00000168:64205-65201|Cluster_57732
TGGTGAGAATGTTTGACTTTG
>smRNA|rpm:7.057|locus:chr4A:1315-1668|Cluster_6490
TGGATTTGCTGATTACTTGC
>smRNA|rpm:12.485|locus:chr8B:385982-388529|Cluster_42879
CATCCGACTTTTATGACAACG
>smRNA|rpm:8.956|locus:chr11B:4414209-4417807|Cluster_48400
TATGATCTGACATAACACGCTC
>smRNA|rpm:59.204|locus:chr4A:3204942-3212020|Cluster_7662
AATTTTAATCAACAGGACGTGT
>smRNA|rpm:7.842|locus:chr16B:20850-21270|Cluster_53469
TGCGGATCTCGAGACAGAGG
>smRNA|rpm:14.404|locus:chr4A:3164359-3165714|Cluster_7627
AAGGAAAAATGCTTTGAAGAGT
>smRNA|rpm:8.502|locus:chr7A:1946926-1948652|Cluster_12768
AGGACTACTGGATATTCTCCGT
>smRNA|rpm:6.356|locus:chr7B:5455394-5456175|Cluster_42727
AAAGACAGAACAAAGCGAGT
>smRNA|rpm:5.035|locus:chr4B:1829356-1829702|Cluster_35359
TGTGTCTCAATGTGTCTAGC
>smRNA|rpm:6.418|locus:chr12B:2860329-2862062|Cluster_49622
CTCGTTATTGCATCTGGT
>smRNA|rpm:10.07|locus:chr13B:2185954-2186647|Cluster_50674
TACTGTGAGACCTGCTTCTTC
>smRNA|rpm:5.757|locus:tig00001094:19555-20269|Cluster_57905
TTGTCCACTGAACTCGATGTTC
>smRNA|rpm:5.716|locus:chr15B:2849816-2851890|Cluster_53236
CAAAAAATTCTGGAAGATCT
>smRNA|rpm:7.862|locus:chr9B:1279961-1282568|Cluster_44180
TGTAAGACTAGATTACCTCT
>smRNA|rpm:33.574|locus:chr5B:6136762-6138951|Cluster_38857
AAATAAGATTTGTGTGACAAGC
>smRNA|rpm:9.554|locus:chr14A:1478607-1479758|Cluster_23358
TTTCTACTCTTTCAATAACTGT
>smRNA|rpm:185.205|locus:chr14A:2217451-2225606|Cluster_23622
AACACTACGGACAATTACCTGT
>smRNA|rpm:13.021|locus:chr9B:697136-701842|Cluster_43988
TGCAAGATCAAAGGACACTGG
>smRNA|rpm:5.984|locus:chr10A:1639775-1641087|Cluster_17762
TAGTGGCACGATCTCGACAGT
>smRNA|rpm:16.653|locus:chr3A:1657009-1658834|Cluster_4917
TTCCGATGGACGAGGTACATGT
>smRNA|rpm:13.743|locus:chr11A:4436864-4437364|Cluster_20208
TGATCTTTTGTAGGTAATACTCT
>smRNA|rpm:8.069|locus:chr12B:3826402-3829096|Cluster_49922
ATTGATCTGCCGGCTGTGGC
>smRNA|rpm:14.383|locus:chr4A:3966417-3967761|Cluster_7873
AAGTGTTGAAGGATTACGTGG
>smRNA|rpm:7.367|locus:chr1B:2930788-2932017|Cluster_29542
TATTTAGGACTGAGAACATC
>smRNA|rpm:268.965|locus:chr9A:42902-47234|Cluster_15460
TGCTGTTCTACTGTTGTGAGC
>smRNA|rpm:7.553|locus:chr3A:5613255-5615435|Cluster_6338
ATCAGACGTGTTGGACACCAGC
>smRNA|rpm:10.607|locus:chr13B:3249963-3251516|Cluster_51066
TGTGACCTGATCTTTGCTCT
>smRNA|rpm:8.027|locus:chr12B:2706110-2709352|Cluster_49539
TGCTGTAGCCGATCATGATC
>smRNA|rpm:6.583|locus:chr6A:1436401-1436867|Cluster_10816
ACCGAACTGCAAGACAAACAAC
>smRNA|rpm:16.178|locus:chr6B:1226130-1227509|Cluster_39702
TTTATCCAGGATGAAGAGGCGT
>smRNA|rpm:5.592|locus:chr6B:4228659-4231022|Cluster_40561
TGTGAGTATGTAGTTGTCCTGC
>smRNA|rpm:96.1|locus:chr3B:2183874-2189163|Cluster_33764
TGATGCTATGGACTTGTTCTGT
>smRNA|rpm:7.099|locus:chr10A:3607252-3608214|Cluster_18386
TACGAGGATTTATGGGAATAGT
>smRNA|rpm:13.289|locus:chr17A:3023360-3025442|Cluster_27430
ATAGATCCATCTGAATCTCCAGC
>smRNA|rpm:8.378|locus:chr15B:515552-517500|Cluster_52483
AGGAACCGAAGTTTGATAAGA
>smRNA|rpm:12.361|locus:chr4B:2926109-2928267|Cluster_35754
ACTGACTTACTCTCAAGATGAGC
>smRNA|rpm:5.695|locus:chr12B:3061536-3063011|Cluster_49688
TGAAGAAGAATCTGAAGACAATC
>smRNA|rpm:6.562|locus:chr16A:1095752-1096119|Cluster_25658
ACAACATTAGGATTGAAGACTG
>smRNA|rpm:5.964|locus:tig00001240:52686-53314|Cluster_58272
TGCTGATTTGGAACCAACACC
>smRNA|rpm:5.84|locus:chr16A:377401-377670|Cluster_25357
TCGGATGTAGATTCAGGATCT
>smRNA|rpm:5.262|locus:chr11B:3890543-3891098|Cluster_48188
ACTCTGTTTGGCTGGTGCAAGC
>smRNA|rpm:6.81|locus:chr12B:1532705-1533283|Cluster_49190
TGCAATTGATCTCGACTTGG
>smRNA|rpm:17.355|locus:chr7A:1140958-1145022|Cluster_12468
TACCAGTTGGATATTGAGGT
>smRNA|rpm:35.225|locus:chr16B:4685895-4692814|Cluster_55206
ATTTGATCTCTGAGTTCTTCTG
>smRNA|rpm:5.819|locus:chr1B:4077800-4078070|Cluster_29972
TGGAGTTGTGCGGAGTGACC
>smRNA|rpm:147.669|locus:chr11B:4917886-4923950|Cluster_48563
TACTGCTTGAAGGATTCTTTT
>smRNA|rpm:14.631|locus:chr7B:585221-589261|Cluster_41123
TGACCGTCTTGTTCTTCTGACT
>smRNA|rpm:16.653|locus:chr4A:3160567-3161003|Cluster_7621
TGCGAACTGTTGACAAGAGC
>smRNA|rpm:6.026|locus:chr2A:5554008-5555068|Cluster_4238
ATGATTTGGACGGATACGGC
>smRNA|rpm:5.881|locus:chr15B:215876-216920|Cluster_52365
TTGCTTGACCACTCTGATTGG
>smRNA|rpm:8.481|locus:chr18B:2097369-2098363|Cluster_57276
ACAATCTGTGACTCGTCAAGC
>smRNA|rpm:5.819|locus:chr4B:5774496-5775736|Cluster_36624
AGTAGATCTCTCTTGAACATAG
>smRNA|rpm:5.964|locus:chr5B:3824500-3824951|Cluster_38116
TTTGTACTTCTTTGAATGGA
>smRNA|rpm:112.361|locus:chr2B:55020-58419|Cluster_30933
CCTTGTTCTTCGCTGTAGA
>smRNA|rpm:6.356|locus:tig00001253:48055-49634|Cluster_58327
TTCTTCGGTCTGGACAACAGTC
>smRNA|rpm:9.74|locus:chr1B:383449-385269|Cluster_28692
ATGGCTGCAAAGTTTAACTGGC
>smRNA|rpm:5.386|locus:chr6A:4716617-4717915|Cluster_11812
TGCGGAACATGTTGATATACC
>smRNA|rpm:5.2|locus:chr13A:977419-978603|Cluster_21995
AATGGTGTCTGAACTGTGTC
>smRNA|rpm:16.983|locus:chr7A:1926019-1927118|Cluster_12753
TGGATGTGGTCTTCAAGCTGA
>smRNA|rpm:8.811|locus:chr11B:4312535-4313796|Cluster_48364
AAGGGATTCCTTCTGACGAGT
>smRNA|rpm:9.245|locus:chr16B:2456781-2457660|Cluster_54411
ACGTGTAATGAGGATTCTGG
>smRNA|rpm:6.645|locus:chr9A:1109554-1110411|Cluster_15859
AGGAGAATCTGACAACGAAAGC
>smRNA|rpm:6.603|locus:chr13A:2001576-2004352|Cluster_22313
ATGGAGAATTCTGCAAAGCTA
>smRNA|rpm:52.229|locus:chr16A:2398225-2398887|Cluster_26080
ACATCTATTCTGTGGCTTGAGT
>smRNA|rpm:7.429|locus:chr7A:1597109-1598020|Cluster_12626
TGGTGGATTTAGTAGTTGCA
>smRNA|rpm:6.851|locus:chr3B:67961-68369|Cluster_33054
TGTGCGTAGAATTTAATGGTG
>smRNA|rpm:15.724|locus:chr3B:3390663-3391120|Cluster_34195
AATGAAGATCGTGAACACCTCA
>smRNA|rpm:11.948|locus:chr15A:1877252-1877600|Cluster_24666
TTCCGTCGCCTTTCTTCTGG
>smRNA|rpm:7.429|locus:chr10B:25350-25654|Cluster_45370
AAAGATCAATAAAAGAGAACTAG
>smRNA|rpm:51.981|locus:chr5A:3043861-3045016|Cluster_9580
ACTGTGACATGTACTCTGTGGC
>smRNA|rpm:7.078|locus:chr5B:7239652-7241890|Cluster_39297
ATAAAATGGATACAAGGATGGC
>smRNA|rpm:9.224|locus:chr2A:2703653-2704020|Cluster_3161
TAGACGTGTATTACCAAAGT
>smRNA|rpm:9.265|locus:chr6B:29703-30794|Cluster_39324
AATCGACTCCCAAAACTCGG
>smRNA|rpm:6.81|locus:chr1B:6524871-6527158|Cluster_30900
TGGTTGATTTACTTTGGAGT
>smRNA|rpm:7.161|locus:chr13B:245356-246043|Cluster_50053
TGAGTGATCTGCTGAAACGTGC
>smRNA|rpm:9.802|locus:chr3B:4035705-4037642|Cluster_34450
AAGGTAAAAGATCTGATCCAGC
>smRNA|rpm:5.386|locus:chr14B:2390526-2391603|Cluster_51916
TAGAAATCTGAAATCGTCCC
>smRNA|rpm:5.221|locus:chr6A:4629602-4630691|Cluster_11770
TGCAATGTCTGGAAACCACTCC
>smRNA|rpm:5.386|locus:chr16A:175682-176223|Cluster_25272
ATTTTCTTCATCGGAGTCCTGC
>smRNA|rpm:10.194|locus:chr3B:3599102-3603541|Cluster_34283
TAGGTCTGGTCAAAGTCAATC
>smRNA|rpm:11.535|locus:chr11B:3789318-3791832|Cluster_48134
ATTTGAGATCTGAAGTCGGTTC
>smRNA|rpm:12.773|locus:chr5B:5744550-5744818|Cluster_38687
AACTAGACTAGGGACAAAGAGT
>smRNA|rpm:92.84|locus:tig00000099:22350-25850|Cluster_57645
TTGACGTATGACTGCTTTGC
>smRNA|rpm:6.686|locus:chr12B:1454822-1455620|Cluster_49142
ACATCCGTGTAGGACCCAGGCC
>smRNA|rpm:11.638|locus:chr15A:2729921-2732460|Cluster_24956
TAGACGCTGAAACCCTGACTTC
>smRNA|rpm:25.423|locus:chr6B:3762210-3763569|Cluster_40408
AGAAGAAACCATCTCTGAAGAAG
>smRNA|rpm:6.624|locus:chr1A:5112134-5112714|Cluster_1782
AAAGATGTGGAGGACAACAACC
>smRNA|rpm:10.297|locus:chr5A:4603929-4606376|Cluster_10036
TACCTCGTTGGCTGGAAGGATTTCC
>smRNA|rpm:17.912|locus:chr15A:1031355-1031619|Cluster_24347
ATCCGATCGAACGAAGAGACGT
>smRNA|rpm:9.513|locus:chr9A:2059251-2061395|Cluster_16159
TTTGAAAGTCGAAGACGTGG
>smRNA|rpm:7.037|locus:chr1B:5514209-5515141|Cluster_30546
ATCTGGAAGAATGGAAAGCGGC
>smRNA|rpm:12.67|locus:chr3B:4804501-4804968|Cluster_34691
ACGTTTACCATGGATCCTGAGT
>smRNA|rpm:6.376|locus:chr10B:2914319-2916103|Cluster_46208
AATGTGTCCGATCTGTTAAAGT
>smRNA|rpm:26.166|locus:chr6A:570759-572959|Cluster_10572
TTCGATCCCGGCTCGGGGGACCA
>smRNA|rpm:6.273|locus:tig00001161:1203-1470|Cluster_58021
TAAACACTGGGAGAACTGCC
>smRNA|rpm:18.634|locus:chr1B:4669321-4671832|Cluster_30186
AACTGTACAGACTGTTAGGAGA
>smRNA|rpm:7.222|locus:chr18B:516521-517385|Cluster_56763
TTCTCCGCTCTGCAACATGT
>smRNA|rpm:13.908|locus:chr2B:3036605-3038993|Cluster_31997
TCGACTGGAAGGATTTCCTTC
>smRNA|rpm:7.388|locus:tig00016878:48235-49024|Cluster_58538
TGGATGAAGCTCATTTGAACATG
>smRNA|rpm:21.234|locus:chr15A:3405269-3406463|Cluster_25196
AGGATTCTGGAGTCGGAACA
>smRNA|rpm:12.546|locus:chr11A:3496257-3498611|Cluster_19922
TGAGCTGGGCTTCTGACCCCC
>smRNA|rpm:128.168|locus:chr7A:1882454-1887568|Cluster_12733
ATTGGCCTGGTCTTTTATATGT
>smRNA|rpm:6.253|locus:chr2B:49991-51419|Cluster_30930
TGATCTGTGACTTCAAACATGC
>smRNA|rpm:14.94|locus:chr15A:3404675-3405159|Cluster_25195
TGAGTGGTTGTTTACTGAGT
>smRNA|rpm:11.556|locus:chr14B:94138-95735|Cluster_51128
TTAAGAACTCTTGATATTGTCA
>smRNA|rpm:39.909|locus:chr7A:43751-46767|Cluster_12132
TCTACGATCGGAACTTGGTGA
>smRNA|rpm:10.504|locus:chr2A:2959550-2960417|Cluster_3288
ACGATACTCTGAGCGACACAGA
>smRNA|rpm:16.818|locus:chr10A:4555750-4557464|Cluster_18674
AAGGTCTTGATTTTGTAGAATC
>smRNA|rpm:9.059|locus:chr4A:1661835-1663166|Cluster_7091
ATTGGACGCTGATAACATGGTC
>smRNA|rpm:10.565|locus:chr17A:378703-383210|Cluster_26529
ATACTGTATGACTTCAACATGC
>smRNA|rpm:9.43|locus:chr1B:6028595-6031128|Cluster_30722
TTCCGAGCTCTGCAAATTGC
>smRNA|rpm:16.901|locus:chr1B:3030953-3034575|Cluster_29554
TTCCGGTCGACGAGATACAAGT
>smRNA|rpm:6.294|locus:chr10A:4575466-4576106|Cluster_18682
TCTCAGAGTTGGACAACTTG
>smRNA|rpm:30.458|locus:chr16B:1206100-1207902|Cluster_53956
AGGACTACAACTGCTTTTATAGT
>smRNA|rpm:17.128|locus:chr11B:3770227-3771419|Cluster_48122
CCGGCTGGAAGGGCTTCCTTC
>smRNA|rpm:6.665|locus:chr2A:5033036-5035078|Cluster_4061
TTTGGATTTGGAATGACGCT
>smRNA|rpm:14.177|locus:chr15A:2621021-2623100|Cluster_24907
TAACCGGCTGAGGATGGACCC
>smRNA|rpm:21.812|locus:chr15B:2789087-2792281|Cluster_53208
ATCTTCATCAAAGTCTGGCTGA
>smRNA|rpm:5.799|locus:chr18A:2440958-2442145|Cluster_28341
TACGGGCACCGGAGTATAGG
>smRNA|rpm:38.073|locus:chr6A:5526794-5531217|Cluster_12111
TTTTAGTACTCTGTGACCAGG
>smRNA|rpm:5.386|locus:chr9B:1291051-1293060|Cluster_44186
ATTGAACACCTCCATGACCGA
>smRNA|rpm:8.502|locus:chr11B:1472150-1472905|Cluster_47406
ATTGACCTTGTGAGTAACTCATA
>smRNA|rpm:10.607|locus:chr6A:2677803-2680563|Cluster_11123
AATAGATCTTCTGACATACACC
>smRNA|rpm:27.363|locus:chr15B:34110-37365|Cluster_52310
TTATGCTGATTGTTTGGACTATC
>smRNA|rpm:6.892|locus:chr7B:209016-212190|Cluster_40992
TCCATTTGGGCCAGAACCTCC
>smRNA|rpm:6.5|locus:chr4B:6189864-6192329|Cluster_36770
TCTTGGATCTAGGTACTTCT
>smRNA|rpm:23.153|locus:chr12B:3935696-3938988|Cluster_49956
AAATGTGTCTCTGGAAAAATGG
>smRNA|rpm:75.403|locus:chr9B:2341303-2343469|Cluster_44497
AACCATTTGGGACGTTGGAACC
>smRNA|rpm:16.096|locus:chr14B:1387051-1389459|Cluster_51570
TCCGATCTTCGCGGTACTGA
>smRNA|rpm:9.637|locus:chr16B:4671697-4672888|Cluster_55195
TATGACGACTGAGACGACTG
>smRNA|rpm:12.258|locus:chr1A:3492753-3493464|Cluster_1187
ATCCGATCGAACGAAGAAACGT
>smRNA|rpm:8.626|locus:chr3B:2610050-2610318|Cluster_33934
TTTATCCAGGATGAAGAGGCGT
>smRNA|rpm:119.769|locus:chr6B:1319970-1329060|Cluster_39738
AATGTAGCTCTCTGGATCCATC
>smRNA|rpm:24.144|locus:chr4B:3464376-3466698|Cluster_35891
TGCTCTGGAGCTCTGGAATCC
>smRNA|rpm:72.803|locus:chr18A:1873664-1882561|Cluster_28149
TCTGTGAAGTACTTTCTGATC
>smRNA|rpm:6.253|locus:chr7A:735711-739734|Cluster_12338
TTCGACTGTTAATCGTGATGAA
>smRNA|rpm:8.089|locus:chr10B:3128186-3129580|Cluster_46305
ACTTGTGGGATCCAATGACTAT
>smRNA|rpm:6.913|locus:chr5B:7231104-7233814|Cluster_39292
TGGACTTCAGAGGCTAACTGA
>smRNA|rpm:87.516|locus:chr8A:1399708-1409017|Cluster_14241
AGTGTGGACTACTCTTACCAGT
>smRNA|rpm:70.801|locus:chr8B:1480548-1484289|Cluster_43264
TACTGTTTTGCTATGGACGT
>smRNA|rpm:6.954|locus:chr6B:1050384-1053391|Cluster_39611
TCACATAAGAGACCAGAGCTGA
>smRNA|rpm:9.946|locus:chr11B:2057450-2058020|Cluster_47589
AAGCGAGTGTAGACGATTGACC
>smRNA|rpm:7.965|locus:chr9B:1688098-1689452|Cluster_44283
ACCGACTGTCTCAACATCTGC
>smRNA|rpm:7.099|locus:chr18A:1536674-1537988|Cluster_28003
ATGTGACCGATCTGCATTGAGC
>smRNA|rpm:9.843|locus:chr3B:3934209-3935654|Cluster_34412
TAAGATGTGTGGGATTACTCC
>smRNA|rpm:7.119|locus:chr7B:3549903-3550989|Cluster_42049
GACGAGCTGGTACATGATCC
>smRNA|rpm:13.516|locus:chr2A:1034621-1036568|Cluster_2568
TATAATCTCGTTCGACCTCG
>smRNA|rpm:5.386|locus:chr6B:3881211-3882813|Cluster_40452
TACTGAACTGTGACTGATGA
>smRNA|rpm:5.014|locus:chr9A:3022200-3023317|Cluster_16507
ATTGGATTTTGCTTCATGAGGT
>smRNA|rpm:20.863|locus:chr7B:648850-650141|Cluster_41144
ACGAGAATTCTGATGACGAGGA
>smRNA|rpm:11.185|locus:chr4B:5948300-5948568|Cluster_36672
TGAGACTGTGCTGCAGCAGC
>smRNA|rpm:67.21|locus:chr13B:2171915-2176025|Cluster_50665
AGCAGAAGAACCATGAAGACGT
>smRNA|rpm:15.993|locus:chr12B:1451753-1454494|Cluster_49141
TTGATCTTGGTAGAACACCT
>smRNA|rpm:5.407|locus:chr12B:3667784-3668960|Cluster_49888
AAAGTCTTCTTGTTGAACGTGA
>smRNA|rpm:5.035|locus:chr2A:2148884-2150695|Cluster_2969
TCTCGGTCTGCGATGAATTGC
>smRNA|rpm:13.64|locus:chr8A:7826-12355|Cluster_13796
TATCCAACTCTGGAGGACGT
>smRNA|rpm:150.826|locus:chr3A:1971280-1978685|Cluster_5028
TGACAATCTGAACAAAATCTC
>smRNA|rpm:6.645|locus:chr15A:1076303-1078868|Cluster_24354
ACAACGTCTGGATTGAAATCCC
>smRNA|rpm:13.248|locus:chr14A:2732296-2735539|Cluster_23761
TGGGGAGTAGGGCCAGGG
>smRNA|rpm:8.027|locus:chr5B:6101849-6103152|Cluster_38839
AAGAAGTCTGGGTTAAAGCTCC
>smRNA|rpm:44.098|locus:chr9B:2306743-2312415|Cluster_44485
TGAACAAGAATCTGATGACAATC
>smRNA|rpm:9.554|locus:chr3B:2221974-2224756|Cluster_33776
TGTGTGGATATCTGTGTAGC
>smRNA|rpm:8.626|locus:chr7A:2575370-2576171|Cluster_12981
TAGAACTCCATCTTCTCAATGA
>smRNA|rpm:12.877|locus:chr9B:4154668-4155619|Cluster_45045
AGATCCCTGTAGGACCCAGGCT
>smRNA|rpm:7.222|locus:chr3B:4815301-4815599|Cluster_34697
TGCGAGACTTCTGTAGGCTGA
>smRNA|rpm:7.408|locus:chr1B:2490776-2492171|Cluster_29374
TATCCGGATGTGTAGCGACC
>smRNA|rpm:12.773|locus:chr18B:1159681-1162890|Cluster_56974
TGGTCTGGCGATCTGCATTGC
>smRNA|rpm:9.637|locus:chr10B:2107890-2109151|Cluster_45929
ATGTAAAACCGGTCTGGCAATG
>smRNA|rpm:6.459|locus:chr17A:1879594-1881508|Cluster_27007
TGGATCTGAGAATGTTGTTCC
>smRNA|rpm:5.881|locus:chr9A:4626103-4626541|Cluster_17058
TGGATTTGGTACAACTGGAGT
>smRNA|rpm:5.551|locus:chr8A:4343802-4345038|Cluster_15192
TTCAAACGGACATGAGGTGT
>smRNA|rpm:6.83|locus:chr17A:2802653-2803592|Cluster_27360
TTAGAGGATCTGTTAAGTAC
>smRNA|rpm:8.605|locus:chr12A:2776715-2778763|Cluster_21256
TTCAATGACTGGAAGGAATCCT
>smRNA|rpm:29.385|locus:chr13B:1261493-1264236|Cluster_50376
TTTCCTGACTGGTTGAATCC
>smRNA|rpm:6.067|locus:chr7A:3649210-3650447|Cluster_13313
ATTAACGATCTTTCGGAGAAGT
>smRNA|rpm:7.243|locus:chr2B:3988569-3990689|Cluster_32335
TGCATTAGTGGAAAGTCTAGC
>smRNA|rpm:7.656|locus:chr4A:2943601-2943868|Cluster_7535
TCAGGAAGTTGAAGGCGTGA
>smRNA|rpm:5.159|locus:chr9A:4145151-4146606|Cluster_16892
TATTTTTATTACACGTGTGGA
>smRNA|rpm:5.118|locus:chr1B:1076571-1078017|Cluster_28952
TGAGATTTCCGGCTGACTCGG
>smRNA|rpm:15.766|locus:chr9B:31212-31510|Cluster_43722
AGCTCGTCGGAAGGAATCCT
>smRNA|rpm:5.427|locus:chr3A:1984304-1985978|Cluster_5031
TAGCGGCTGTAGCGATGCACT
>smRNA|rpm:7.099|locus:chr1A:3932751-3933708|Cluster_1336
ATTTACTGTGAGTCTTGAGT
>smRNA|rpm:8.605|locus:chr10B:2484438-2485976|Cluster_46058
TTGTCGACTGGAAGGAAACCT
>smRNA|rpm:5.489|locus:chr4A:2205902-2206197|Cluster_7269
AATGATCTGAACTGCCATGTTG
>smRNA|rpm:5.468|locus:tig00001229:28425-30170|Cluster_58221
TTACTGCTTTGACTTTGA
>smRNA|rpm:15.312|locus:chr5A:1356965-1358367|Cluster_8967
ACGCAGAATACCGGACTTGAGT
>smRNA|rpm:6.253|locus:chr15A:2248959-2250056|Cluster_24768
ATGATTTGGACGGATAAGGC
>smRNA|rpm:24.329|locus:chr1B:5694373-5699284|Cluster_30630
TATCACCGGACTGAACGATTC
>smRNA|rpm:6.81|locus:chr9B:4901570-4904308|Cluster_45281
TTTTGATGGATTCAGTAGCTGA
>smRNA|rpm:8.811|locus:chr6B:15464-16116|Cluster_39318
AAGGACACTGCTCAAGTTGGC
>smRNA|rpm:5.964|locus:chr17B:2323367-2325374|Cluster_56412
AATTGTAGATCTCCATCATGGG
>smRNA|rpm:7.532|locus:chr5A:472281-473614|Cluster_8705
AATTTGGAGTAGAAGTAAGTCC
>smRNA|rpm:417.727|locus:chr15B:553726-559418|Cluster_52495
CAAGCCACTGTTGGGACACCA
>smRNA|rpm:5.076|locus:chr1A:3911714-3912510|Cluster_1327
TGGTGATGAATGCCTGATCAGC
>smRNA|rpm:28.353|locus:chr15A:302807-304018|Cluster_24118
AACGAGCTCGACAACAACAAAG
>smRNA|rpm:5.056|locus:chr16A:229505-230004|Cluster_25296
AACGGTCGTCCCAGACGTAGGG
>smRNA|rpm:9.926|locus:chr4A:1814723-1816107|Cluster_7150
AGTGTCCATCTGATCGAACATC
>smRNA|rpm:6.211|locus:chr5A:1207345-1208502|Cluster_8928
ATTCTTCCGGAAGCTCAAAGGC
>smRNA|rpm:12.546|locus:chr1B:6449928-6453296|Cluster_30873
TTCTCTGTGTGCTCTGCTGA
>smRNA|rpm:5.634|locus:chr15A:4895-7214|Cluster_24003
ACAGATCTTTGATATTTCTCTT
>smRNA|rpm:6.913|locus:chr3A:4651572-4652653|Cluster_5959
TTCGACTCTGATATAATCTGG
>smRNA|rpm:9.967|locus:chr13A:2232228-2234348|Cluster_22389
ATCGACTAACATTAGAAATCTT
>smRNA|rpm:7.305|locus:chr14B:1763600-1763916|Cluster_51680
TGTGTAAGAAGTTGAGGCGT
>smRNA|rpm:9.864|locus:chr4A:2211684-2213707|Cluster_7274
ATCAATTTCGACAAACTTGGGC
>smRNA|rpm:365.189|locus:chr15A:2403900-2410200|Cluster_24808
AACGAACTGAATACAAACTGC
>smRNA|rpm:7.037|locus:chr4B:4791201-4791670|Cluster_36281
TGGGCTGACCAGATGTGGC
>smRNA|rpm:5.386|locus:chr4A:5162435-5164016|Cluster_8222
AATTTTCGTTGGCGTGCAGG
>smRNA|rpm:14.631|locus:chr3B:1962003-1963074|Cluster_33666
ACAACGATCAAGGACAAACT
>smRNA|rpm:5.819|locus:chr10A:1523282-1523687|Cluster_17680
ATTCCGGAATCTACTTTGTTGA
>smRNA|rpm:46.451|locus:chr11A:80055-83259|Cluster_18722
ATGGACATCGATCTGCAACTCC
>smRNA|rpm:10.586|locus:chr9A:2094381-2096559|Cluster_16173
TCTATCAGACCTAGATCACT
>smRNA|rpm:11.721|locus:chr12B:394692-397748|Cluster_48747
ATCTTGTTGTTCTGTGAATAAA
>smRNA|rpm:8.667|locus:chr8A:1492567-1495926|Cluster_14256
ACGTGTAGCAAGCCTCAGAAGA
>smRNA|rpm:6.603|locus:chr5B:564575-566723|Cluster_36998
ATTCTTGATACTTCTGATCCACC
>smRNA|rpm:15.662|locus:chr4A:3218041-3221466|Cluster_7666
TTCGGCATCTGTAACTAATC
>smRNA|rpm:7.078|locus:chr4A:3142539-3144618|Cluster_7610
ATCTGGGTCGTTAGACATTCTC
>smRNA|rpm:6.521|locus:chr17A:2638601-2639260|Cluster_27305
AGGACTACTGGATATTCTCCGT
>smRNA|rpm:11.865|locus:chr14A:1694818-1697310|Cluster_23482
AAACAGAATCTGAAGGCTCTC
>smRNA|rpm:6.48|locus:chr2B:1554502-1558255|Cluster_31458
TCGGAATTTTAGTGAGACGT
>smRNA|rpm:47.132|locus:chr16A:839605-841154|Cluster_25539
TGTTCCGACTCTTCTGATGT
>smRNA|rpm:10.194|locus:chr4A:5745088-5747751|Cluster_8420
TTCTGTATACATTCTTGATGC
>smRNA|rpm:9.596|locus:chr8A:4245609-4249428|Cluster_15157
AACGGAAGCTGAATGGATCATC
>smRNA|rpm:24.288|locus:chr18A:1781286-1784250|Cluster_28086
TAGGCTCTGAGCACAGCTGCTC
>smRNA|rpm:6.376|locus:chr7B:4432150-4433110|Cluster_42354
ATGTGGACAATTTTGACTTTAGT
>smRNA|rpm:18.304|locus:chr1A:551832-552911|Cluster_200
AGGATTTGTAGTAATGGGT
>smRNA|rpm:35.06|locus:chr3B:3973886-3975227|Cluster_34427
ATATCTGTAGTTTCAACAACAC
>smRNA|rpm:5.097|locus:chr16B:831904-832764|Cluster_53798
ATTGGAAGGACGTGCACCAGGC
>smRNA|rpm:7.264|locus:chr13B:247317-247751|Cluster_50055
AAGCGAGTGTAGACGATCGACC
>smRNA|rpm:7.697|locus:chr5B:327054-327516|Cluster_36923
TTCATCTGTTGTATCTCGCATT
>smRNA|rpm:81.098|locus:chr4A:1085706-1089129|Cluster_6866
TTCTAGATCGACTGTTCCGGT
>smRNA|rpm:25.691|locus:chr12B:1223876-1225765|Cluster_49046
ATCTGGAACGCTCTTTGTGATC
>smRNA|rpm:5.056|locus:chr3A:2100609-2101404|Cluster_5077
TTCAAGTTCTGAGTCGTGATC
>smRNA|rpm:15.27|locus:chr6A:4637373-4638957|Cluster_11774
AACCATGTTGGACGTGATGAGA
>smRNA|rpm:5.675|locus:chr10A:1544376-1544781|Cluster_17709
AATTCCGGAATCTACTTTGTTGA
>smRNA|rpm:7.491|locus:chr10B:357355-358864|Cluster_45459
TATTCAAGTCCGGTCTTTTGC
>smRNA|rpm:6.005|locus:chr15A:1876871-1877134|Cluster_24665
TCGTGTACCGAATCTTCTTTGC
>smRNA|rpm:21.379|locus:chr15B:574656-576690|Cluster_52506
ATGTGTATTTGGATTGTTCATT
>smRNA|rpm:22.802|locus:chr2A:4399651-4401967|Cluster_3836
TCTCTGGATATATTGAACGATG
>smRNA|rpm:18.593|locus:chr5B:4273857-4274513|Cluster_38303
AAGGAACATGACAAAAGCGT
>smRNA|rpm:6.913|locus:chr8A:4425266-4427404|Cluster_15217
AACGACTCAAGAACCATT
>smRNA|rpm:12.753|locus:chr1B:261351-262163|Cluster_28626
ATGTACTGCGACACCGAGAAGA
>smRNA|rpm:8.667|locus:chr1B:770119-771207|Cluster_28825
AAAAGCGATCTCTTGGACAATT
>smRNA|rpm:17.066|locus:chr3A:2965452-2965870|Cluster_5364
TTCCGGTCGACGAGGTACTTGT
>smRNA|rpm:6.088|locus:chr3A:1654623-1656550|Cluster_4916
ACCTAACGTCTGTGACTTTCAGC
>smRNA|rpm:7.078|locus:chr16B:3985253-3985768|Cluster_54903
TTGGATTGCCTCTTGACGT
>smRNA|rpm:5.572|locus:chr3B:3213600-3213872|Cluster_34133
AAACGGCTCTGATGGTCATTGA
>smRNA|rpm:5.303|locus:chr3A:4671365-4673171|Cluster_5971
TAGACTGAGGACTTCTTCTC
>smRNA|rpm:125.981|locus:chr5B:6119351-6124423|Cluster_38853
TAGGAGTTCTGAATACAAGC
>smRNA|rpm:5.695|locus:chr16A:697052-697297|Cluster_25480
TTCTTGACTGTTTTATCCCTTC
>smRNA|rpm:10.111|locus:chr7B:2548401-2549519|Cluster_41750
ACAAAGCTGGCGGACAGGACGT
>smRNA|rpm:10.586|locus:chr18B:2100398-2101807|Cluster_57279
TGGTAGATTCTCGATCCG
>smRNA|rpm:5.675|locus:chr18A:1856181-1857838|Cluster_28132
AACAAACCGGAGTAGGACGTGT
>smRNA|rpm:7.367|locus:chr18B:467010-468012|Cluster_56750
TTGGATCTGTTACATTGTTGCT
>smRNA|rpm:10.483|locus:chr12A:1413018-1414309|Cluster_20775
TTCCGGTCGACGAGGTACAAGT
>smRNA|rpm:11.494|locus:tig00001169:17657-20711|Cluster_58051
TTAAGGGCTGGTTGGACAACC
>smRNA|rpm:5.345|locus:chr2A:5466757-5467166|Cluster_4208
AAATGCTCGTTGGCAGGAGA
>smRNA|rpm:6.48|locus:chr6B:3205075-3207029|Cluster_40221
TGTCTTCGTTGGTCAGTACC
>smRNA|rpm:27.301|locus:chr14B:2349794-2351625|Cluster_51892
ATTTGGATTGTGATCAGTGTGC
>smRNA|rpm:7.016|locus:chr16B:1376271-1376701|Cluster_54035
ACTCGATCAAGCGTTAGAACGC
>smRNA|rpm:9.823|locus:chr9A:4705107-4705610|Cluster_17097
TGACTCTAGTTCTGACAGACGT
>smRNA|rpm:12.67|locus:chr13A:2654655-2655715|Cluster_22566
TTGGATATTGTTGGACACGTG
>smRNA|rpm:5.2|locus:chr4B:4005849-4008005|Cluster_36067
AAACGATCTTGACCGAAAGCCT
>smRNA|rpm:7.181|locus:chr3A:2016691-2018869|Cluster_5044
AGGACGTGACAAGCAGAATACT
>smRNA|rpm:19.232|locus:chr8A:1511699-1514079|Cluster_14265
AAATCCGATCTCTGACTCCATC
>smRNA|rpm:5.902|locus:chr12A:2325844-2327739|Cluster_21097
TGATTTGGCTGAAAACGTG
>smRNA|rpm:8.172|locus:chr6B:3342166-3343416|Cluster_40276
TGAGAACGATCTTGACAAGT
>smRNA|rpm:5.2|locus:chr3A:5202756-5203633|Cluster_6169
AGTGTCTTCCTGAAGGTTTTGA
>smRNA|rpm:7.429|locus:chr17A:484352-484667|Cluster_26572
TCCGCTCTGTAGTGATTTTC
>smRNA|rpm:5.881|locus:chr3A:122473-122819|Cluster_4501
AAGAGACTGATGATTGAATCTTC
>smRNA|rpm:8.378|locus:chr16B:4669454-4670488|Cluster_55193
AACACATGCGCATTCTGGACGT
>smRNA|rpm:5.861|locus:chr2B:2602203-2603555|Cluster_31853
AAGGGACTCTGCTTTGAGAGC
>smRNA|rpm:5.489|locus:chr18A:805358-805899|Cluster_27765
ATTGCTAGTCTCGAAAGAAAATT
>smRNA|rpm:5.014|locus:chr6A:4939510-4939810|Cluster_11892
ATCCGGCCGATCCGAACCGATC
>smRNA|rpm:5.592|locus:chr16A:1129552-1130382|Cluster_25668
TGACGATTGATCTGGACGACC
>smRNA|rpm:34.606|locus:chr11A:1954327-1957068|Cluster_19430
TGCTTTCCGACTGTCGGTCC
>smRNA|rpm:10.937|locus:chr7B:1954603-1955922|Cluster_41593
AGACTGACTGAATTGATTTCAGC
>smRNA|rpm:14.734|locus:chr4A:4325017-4327655|Cluster_7965
TTGGGCTAGGACTTGTGTCT
>smRNA|rpm:5.572|locus:chr8A:1022491-1025807|Cluster_14106
TCTCCGAGAACGTGGACAGTGT
>smRNA|rpm:10.4|locus:tig00001174:37950-38218|Cluster_58064
TGGACTAGAGAGCAGCGGCGT
>smRNA|rpm:7.264|locus:chr3B:4837884-4838753|Cluster_34712
CGTTCAGATCCGGATATCCGCT
>smRNA|rpm:8.708|locus:chr18B:1848501-1849418|Cluster_57183
TGGTCGTAGGCTCACCGTTGC
>smRNA|rpm:5.138|locus:chr1B:2454403-2455620|Cluster_29354
ATTTTTCCGTCTGTTTTGAGC
>smRNA|rpm:18.861|locus:chr13A:524276-527918|Cluster_21849
AACAAGTCCATGAACTCCAAGC
>smRNA|rpm:6.83|locus:chr7B:947797-950116|Cluster_41257
TATGGGATATGGCTCGACC
>smRNA|rpm:11.04|locus:chr10A:1816595-1819586|Cluster_17808
TTCTTCGGTCTGAACAACAGTC
>smRNA|rpm:121.193|locus:chr16A:2388889-2395628|Cluster_26078
AAGACTGCGGGCCTCACCTGC
>smRNA|rpm:13.104|locus:chr2B:5162639-5167496|Cluster_32701
AGAAACTTGGACCTGACAACCA
>smRNA|rpm:6.149|locus:chr15B:2876809-2878364|Cluster_53249
TCTTGCTGAGGTCGGTGACTC
>smRNA|rpm:12.546|locus:chr3B:2410342-2413681|Cluster_33870
TGGATGTGAACCAGTTAGAGT
>smRNA|rpm:7.842|locus:chr5B:6167652-6168407|Cluster_38879
ATTGATCTTCTGATTGTGTCAAA
>smRNA|rpm:9.286|locus:chr4A:1367863-1369656|Cluster_6974
ACGTTGAGAGAACCATGTGTGC
>smRNA|rpm:14.053|locus:chr13B:114761-116768|Cluster_49990
AAGACGTTTAGTGGAATCTAGG
>smRNA|rpm:55.861|locus:chr9B:3380206-3382567|Cluster_44822
TGGGATGTAGGCTGCACGCCT
>smRNA|rpm:6.438|locus:chr14A:2468313-2470363|Cluster_23694
TCTCTTGGAACAACCTCT
>smRNA|rpm:82.79|locus:chr10A:1562294-1565535|Cluster_17723
TAGACTGGAGAACATAAGCTTC
>smRNA|rpm:13.351|locus:chr3A:4625900-4626432|Cluster_5940
AATGAAGATCGTGAACACCTCA
>smRNA|rpm:22.493|locus:chr7A:1352217-1358327|Cluster_12552
TTCCGATTGTTGATTCAGGTGC
>smRNA|rpm:9.142|locus:chr1B:4341289-4344812|Cluster_30079
TACGACTGTCGAAACGCTGC
>smRNA|rpm:10.194|locus:chr15A:2482251-2483366|Cluster_24830
TGACGGTGCTGGAAGTTGCC
>smRNA|rpm:11.659|locus:chr4B:5364150-5366534|Cluster_36458
ACGTGCGATCTTATGTAACAGA
>smRNA|rpm:5.51|locus:chr10B:3956013-3958034|Cluster_46582
ATTTGCCCGATCGTTGTGAAGC
>smRNA|rpm:12.34|locus:chr6A:4477269-4479567|Cluster_11719
TGCTGTGTCCCTGCTCTGGA
>smRNA|rpm:5.489|locus:chr16B:5232250-5233098|Cluster_55398
AACGTAGAACACAAGGAAGAGT
>smRNA|rpm:5.716|locus:chr15B:3156679-3159575|Cluster_53362
AAAGACGAGAGCTGTAGTACAC
>smRNA|rpm:8.811|locus:chr13B:1769078-1771817|Cluster_50527
AACCGGATCTGGGCTTCATGTC
>smRNA|rpm:6.005|locus:chr5B:2672254-2675263|Cluster_37769
TTTCCTTCCGCTGGACAAGA
>smRNA|rpm:5.695|locus:chr9B:289259-290008|Cluster_43821
TACGACTGCGCCTGGAAGTGC
>smRNA|rpm:12.196|locus:chr1A:5120303-5121444|Cluster_1786
TACCTGAACTGAACTGACCTTC
>smRNA|rpm:5.799|locus:tig00001297:1950-2734|Cluster_58461
ATCTGTCTGACACTTGTGCT
>smRNA|rpm:44.367|locus:chr2A:541504-543166|Cluster_2383
TATCTAGAACTCAACTACTCT
>smRNA|rpm:5.138|locus:chr2B:5934150-5934469|Cluster_32971
TATGGGAGACGTTGCTCTGC
>smRNA|rpm:38.754|locus:chr12A:2953050-2955970|Cluster_21342
TCTTGCCAAACGTAGCTCTTC
>smRNA|rpm:31.077|locus:chr6B:2845100-2845857|Cluster_40118
TCGTGTACCGAATCTTCTTTGC
>smRNA|rpm:6.438|locus:chr13A:2009208-2011055|Cluster_22315
TTTCCGATTTGACTTTTGAGT
>smRNA|rpm:5.014|locus:chr5A:4836593-4837375|Cluster_10140
TGGAACTAGTCTGTGAAGCACT
>smRNA|rpm:18.015|locus:chr11A:3500770-3504716|Cluster_19925
ATTTGAGATCTGAAGTCGGTTC
>smRNA|rpm:5.572|locus:chr10A:1633992-1635891|Cluster_17756
AGATATGACTGGATTGGCTCCC
>smRNA|rpm:7.305|locus:chr10A:3003724-3006541|Cluster_18183
AACGCGGACGACTATGAGAACGT
>smRNA|rpm:7.408|locus:chr1A:4570950-4572682|Cluster_1560
TACGACCGATCTCTGGACATCC
>smRNA|rpm:21.296|locus:chr14B:875989-883241|Cluster_51423
CAGGTGTTGGATTTAAAG
>smRNA|rpm:18.386|locus:chr7B:2043784-2045637|Cluster_41624
TGAACTACTGAAGACAGCTGT
>smRNA|rpm:10.07|locus:chr11A:3348336-3348671|Cluster_19855
TGGGAATATGCTCAGACTTTGG
>smRNA|rpm:38.589|locus:tig00000099:12600-12921|Cluster_57637
TGTGTGTCTGCTCTGGGATGC
>smRNA|rpm:7.078|locus:chr6B:1183450-1185627|Cluster_39689
AAGGATTTGAAGACAGACGA
>smRNA|rpm:15.869|locus:chr4B:3463241-3464162|Cluster_35890
AAAGACTTGGACTTCATGAAGA
>smRNA|rpm:7.367|locus:chr17B:2679681-2680860|Cluster_56504
ATCGATCGTCGCCCCCACGGCC
>smRNA|rpm:17.293|locus:chr2B:3940162-3942848|Cluster_32312
TACGATTTGGAGCCACTGACC
>smRNA|rpm:10.235|locus:chr13A:1110070-1111422|Cluster_22038
ATTGACCTTGTGAGTAACTCATC
>smRNA|rpm:7.264|locus:chr4A:4495653-4496244|Cluster_8023
AACGCTGTCAGCTCTAGCTAC
>smRNA|rpm:8.977|locus:chr3B:1108600-1109316|Cluster_33407
ATCGGATTTGCGTTTTGGCGC
>smRNA|rpm:21.874|locus:chr15A:2484413-2489165|Cluster_24832
AAGGATCTGGACAACTTATTTC
>smRNA|rpm:16.261|locus:chr14B:609303-610188|Cluster_51346
TCTCAGAGTTGGACAACTTG
>smRNA|rpm:15.188|locus:chr4A:3180898-3183255|Cluster_7638
AAGACCAGATCTCTAGCAGTGG
>smRNA|rpm:7.449|locus:chr13A:14787-15511|Cluster_21698
TGTGTTATGGACTTGTACAGCCC
>smRNA|rpm:5.056|locus:chr8B:2735600-2735919|Cluster_43684
CATTACAGGACCATAAAGACT
>smRNA|rpm:5.613|locus:chr12A:1627211-1630017|Cluster_20864
ACGACGTGGAATTGATCAAAGA
>smRNA|rpm:5.861|locus:chr1B:2760157-2761333|Cluster_29472
TTTTCTTTTGTATTGATGGCACT
>smRNA|rpm:168.965|locus:chr16B:2344650-2350288|Cluster_54345
AACAGGCTGCTGAGATTCAAGC
>smRNA|rpm:12.897|locus:chr17B:399052-399492|Cluster_55790
TCGTGTACCGAATCTTCTTTGC
>smRNA|rpm:14.424|locus:chr16B:5522051-5524297|Cluster_55506
TTGTGGCTCGAGAATGTTTG
>smRNA|rpm:13.64|locus:chr5B:4398660-4399825|Cluster_38365
TGCACTACTTTTCTCTGGAAGT
>smRNA|rpm:5.51|locus:chr3B:1376512-1376965|Cluster_33493
AATCTGAACGAATAGAATCATC
>smRNA|rpm:8.791|locus:chr14B:2708804-2709117|Cluster_52006
TTGAGACGGTGCTAGCTGAAGT
>smRNA|rpm:31.882|locus:chr4B:1835709-1837937|Cluster_35363
TGCTGATATTGAAACTGTGC
>smRNA|rpm:12.134|locus:chr1A:4879288-4883042|Cluster_1690
TGCGTCTGGTAGCTGATATC
>smRNA|rpm:18.882|locus:chr6A:3621400-3623561|Cluster_11400
ACAAAGCTGGAGGACAGGACGT
>smRNA|rpm:8.956|locus:chr2B:4686950-4687212|Cluster_32530
TCTCAGAGTTGGACAACTTG
>smRNA|rpm:11.226|locus:chr9A:4700-5418|Cluster_15443
ATGGCCCCGACTGTAGAGGTGT
>smRNA|rpm:6.975|locus:chr12B:1396104-1396404|Cluster_49107
TACTCTTCTGACTTATGCTGA
>smRNA|rpm:46.822|locus:tig00001253:113175-117121|Cluster_58358
ATATCCGGTCTAGTTAGTATGC
>smRNA|rpm:5.51|locus:chr7B:4306902-4307870|Cluster_42290
AAGACGATTCTGAGTACATATC
>smRNA|rpm:14.074|locus:chr6A:1408837-1410826|Cluster_10793
TTGATGGTCTTGTAGGTATT
>smRNA|rpm:21.152|locus:chr5A:4546490-4549210|Cluster_9985
AACCAGTCTGTGAGTATCTCTTC
>smRNA|rpm:8.729|locus:chr13B:878276-880296|Cluster_50243
CTTCGGCATCGGTTTGACC
>smRNA|rpm:26.93|locus:chr12B:489614-495060|Cluster_48788
TGTAGGATTTATAGACGTGC
>smRNA|rpm:15.25|locus:chr5A:751812-752170|Cluster_8790
ATGAGACTGTGCTGCAGCAGC
>smRNA|rpm:40.528|locus:chr6A:2805-4559|Cluster_10403
ACGACTGTATATCCCTGCATGC
>smRNA|rpm:12.134|locus:chr16A:371450-371718|Cluster_25350
ACTAGAACTAGGATTGAAGACT
>smRNA|rpm:27.218|locus:chr15A:1229464-1230810|Cluster_24442
ATTTATCTTCATTTGAACTTGA
>smRNA|rpm:14.239|locus:chr6A:4713850-4715959|Cluster_11811
AACCATTTGGGACGTTGGAACC
>smRNA|rpm:5.902|locus:chr7B:4801974-4803018|Cluster_42470
AATCAAAATTGGCGTGCGGACC
>smRNA|rpm:6.273|locus:chr9B:2515315-2515905|Cluster_44554
ATTCCGACAACTCTGACTGGGT
>smRNA|rpm:7.057|locus:chr4A:5285509-5287039|Cluster_8271
ACGAGGACGTGAATGCAACGA
>smRNA|rpm:6.624|locus:chr2A:5606480-5606717|Cluster_4253
AGTGACTTAGGAGTGAATCGTT
>smRNA|rpm:51.651|locus:chr12A:2958132-2960914|Cluster_21344
ATGAAGACAAATTGATGAGC
>smRNA|rpm:15.993|locus:chr4A:2194000-2195010|Cluster_7261
TTCTGCTGGATATTTGTAGC
>smRNA|rpm:24.598|locus:chr5A:4576281-4577152|Cluster_10010
TTCTGTGGTGCTGAACATTGC
>smRNA|rpm:10.751|locus:chr1B:3782373-3784301|Cluster_29862
TATCCGGATGTGTAGCAACC
>smRNA|rpm:10.483|locus:chr11A:3346950-3347218|Cluster_19853
AAGGATACAATCTTGAGCTTGT
>smRNA|rpm:6.459|locus:chr4B:4800164-4801491|Cluster_36284
TTGAGGATCTTCTGAGTAGA
>smRNA|rpm:5.303|locus:chr11A:63350-63716|Cluster_18718
TAGACGGTTTGATGAAGAACA
>smRNA|rpm:5.386|locus:chr18A:983105-983538|Cluster_27833
ATGGTCTTGTAGGTAGGTAAACT
>smRNA|rpm:255.964|locus:chr14B:3075452-3082741|Cluster_52112
TATGGAAGTGGGGTTCAATT
>smRNA|rpm:133.12|locus:chr16B:40416-43214|Cluster_53479
TAGAACTAGTCTGTGAAGCACT
>smRNA|rpm:7.821|locus:chr6B:3537621-3538773|Cluster_40342
ATCAAGGACTGATTTCAACC
>smRNA|rpm:6.892|locus:chr9A:1239910-1240997|Cluster_15905
TATAATCTCGTTCGACCTCA
>smRNA|rpm:5.881|locus:chr11B:3278195-3278618|Cluster_47971
TCTGATTACTGTTCTGTAGC
>smRNA|rpm:5.365|locus:chr13A:1355500-1355755|Cluster_22119
TTTGATCGTGGCTGCAGCGTC
>smRNA|rpm:47.627|locus:chr8A:3677854-3681023|Cluster_14962
TAGTATCTAGGTGAATTTTCTT
>smRNA|rpm:6.892|locus:chr2B:51565-53170|Cluster_30931
TTGATGTATCTAGACTGTGT
>smRNA|rpm:7.78|locus:chr14B:2928709-2929668|Cluster_52055
TCCATCTGAAGATTTTTTCTGC
>smRNA|rpm:6.438|locus:chr13A:1703549-1705375|Cluster_22211
TACGAATGGGCTCTTGAATCTC
>smRNA|rpm:41.663|locus:chr12A:3888655-3892369|Cluster_21656
GATTCCTTCCGACGAGCTGT
>smRNA|rpm:20.594|locus:chr16A:2297561-2300242|Cluster_26022
AAGGAGACTGCAGATCAGATGC
>smRNA|rpm:5.964|locus:tig00001229:12352-12650|Cluster_58209
AGTGTTTGGCATTAGTCTGGTC
>smRNA|rpm:7.615|locus:chr17A:3249708-3250659|Cluster_27492
AAGGGCATTGAACTCATCCAGC
>smRNA|rpm:6.191|locus:chr18A:1784331-1786273|Cluster_28087
TGAGAAAACTTTGAGCTAGG
>smRNA|rpm:6.005|locus:chr12A:63151-63944|Cluster_20313
AAGAGGCTGCAAGGAAATTAGC
>smRNA|rpm:8.564|locus:chr8B:1738301-1738951|Cluster_43371
ATAGGGATTGCTTCATCGGAGT
>smRNA|rpm:9.203|locus:chr2A:5954926-5955462|Cluster_4394
AAAGGATAAGAAGTTGGACATC
>smRNA|rpm:485.949|locus:chr9A:2028076-2047066|Cluster_16148
TAGACTATGTAGCTCGCTCC
>smRNA|rpm:6.541|locus:chr11B:4143650-4144267|Cluster_48310
TGAGGAATTTTGTCACGTGT
>smRNA|rpm:12.918|locus:chr3A:5152639-5156611|Cluster_6145
TTCCGATCCTGATAGAATGCG
>smRNA|rpm:36.277|locus:chr1B:4986551-4986820|Cluster_30338
TTCTGACAGTTGACACATGC
>smRNA|rpm:6.273|locus:chr9B:3583794-3586353|Cluster_44886
TTCGGTCTACCTAACTTGGC
>smRNA|rpm:15.704|locus:chr18B:51883-54330|Cluster_56609
AAAACGAATTCTGGAGAGACCC
>smRNA|rpm:6.335|locus:chr11B:4117545-4117962|Cluster_48288
TCGGACTCGGAAGAAGACATCG
>smRNA|rpm:10.71|locus:chr18B:1064800-1067015|Cluster_56949
TCAAAGGTCTGAATGAGATTC
>smRNA|rpm:24.618|locus:chr8B:390256-393565|Cluster_42881
TTGAGCTGGTCGACTGTAGCC
>smRNA|rpm:33.43|locus:chr6B:5235103-5236898|Cluster_40908
TAAATTGTACTGTAGCGTGT
>smRNA|rpm:8.729|locus:chr9A:358888-361752|Cluster_15563
TAATCGATGTAGCGCAAACT
>smRNA|rpm:5.241|locus:tig00000141:1913-3383|Cluster_57679
TTAACTTTAGGTCTTTTTT
>smRNA|rpm:6.418|locus:chr15B:741653-741966|Cluster_52564
TGTTTGTTCAACTGGACGTGG
>smRNA|rpm:9.121|locus:chr12B:1313912-1318065|Cluster_49079
TACTGCAGACGTCGGAAGCTGC
>smRNA|rpm:5.2|locus:chr7B:1146386-1148307|Cluster_41329
TAAAGACCAGATCTCCAGAGT
>smRNA|rpm:5.138|locus:chr1B:1036926-1037828|Cluster_28929
AATGTCGTTCTGTTTGCACAAC
>smRNA|rpm:5.592|locus:chr7B:1220237-1221993|Cluster_41360
TGTAAATACACTGACGTAGT
>smRNA|rpm:16.137|locus:chr12B:885709-886071|Cluster_48914
AAACCGCGGAGAAAGTTAGTGC
>smRNA|rpm:7.057|locus:chr2A:2231153-2232150|Cluster_2999
TTCTTGTGGACTTTGTGGT
>smRNA|rpm:7.202|locus:chr10A:1154955-1156218|Cluster_17499
TTCAAATTCCGAACTCTGTGT
>smRNA|rpm:6.273|locus:chr15B:947294-948610|Cluster_52634
AATGACGACCGACTGTTCCGGC
>smRNA|rpm:5.634|locus:chr1B:257500-258019|Cluster_28620
AAGACGATTGTCTCGGACAGAGG
>smRNA|rpm:5.634|locus:chr17B:145716-146466|Cluster_55710
AACCTGACGAACTAGAAGAATT
>smRNA|rpm:10.958|locus:chr1A:543950-544497|Cluster_192
AATGTCTGGCTGATTCGAACC
>smRNA|rpm:12.216|locus:chr2A:2656493-2658398|Cluster_3141
ACAGGTGTGACTGAATCGGATC
>smRNA|rpm:17.87|locus:chr1B:3870408-3872410|Cluster_29901
TGAGGATCTTGAACGAGAAGA
>smRNA|rpm:7.367|locus:chr11B:3830080-3831345|Cluster_48150
TACGTTTGGATTGATTGCCC
>smRNA|rpm:22.699|locus:chr18B:2043462-2047203|Cluster_57250
TTCATCTGTAGAACCATCTGC
>smRNA|rpm:13.991|locus:chr1A:1713668-1716343|Cluster_583
TAAGATGTGTGGGATTGCTCC
>smRNA|rpm:5.551|locus:chr13B:1925901-1926166|Cluster_50584
AATCTTCACTGTTAGAGTTGA
>smRNA|rpm:7.491|locus:chr1A:4610341-4612008|Cluster_1577
TGTACTACGCTTGAACCTGT
>smRNA|rpm:7.821|locus:chr4B:2204852-2208719|Cluster_35494
AAGGGAAGATCTCTGCAGAGCC
>smRNA|rpm:34.379|locus:chr15A:2702513-2709623|Cluster_24943
AACAAACCGGAGTAGGACGTGT
>smRNA|rpm:7.119|locus:chr2A:5474909-5475220|Cluster_4214
AATTTCCGTTGGCGTGCAGG
>smRNA|rpm:5.118|locus:chr1B:1697950-1698468|Cluster_29163
TGAGACTAAGGCTGATTCAACT
>smRNA|rpm:5.716|locus:chr16B:2673254-2673888|Cluster_54478
TGAGATCGAGCTCGGCTGTCCG
>smRNA|rpm:5.138|locus:chr1B:1332203-1332936|Cluster_29039
AACAAACTGGAGTAGGACGTGC
>smRNA|rpm:16.199|locus:chr10A:444625-447516|Cluster_17262
TGGTCAGGAGTGGAATCTTC
>smRNA|rpm:12.196|locus:chr11A:3584559-3585109|Cluster_19970
TGGAAGAACTTGTATCAGCG
>smRNA|rpm:2260.572|locus:chr12B:2075050-2084514|Cluster_49335
TTCCTTCGATCTTATGTACAGC
>smRNA|rpm:511.826|locus:chr7A:1858801-1869855|Cluster_12730
AAATTTGGGACTGTTTCTGTGCC
>smRNA|rpm:5.943|locus:chr1A:3525949-3527662|Cluster_1198
ATTGACTGCAAGAGAGAGCATC
>smRNA|rpm:7.037|locus:chr6B:1042717-1043810|Cluster_39606
TTAGCAGTCTGAATACCATC
>smRNA|rpm:5.716|locus:chr10B:4069966-4071157|Cluster_46623
TGAGATGACTGGTATAGACC
>smRNA|rpm:9.616|locus:chr6A:2659800-2661805|Cluster_11121
AAGATCTTCTGAAAATCAAGTGG
>smRNA|rpm:18.448|locus:chr16B:4143-5736|Cluster_53457
AGGGCTGCAGATCGATTTCTGC
>smRNA|rpm:7.965|locus:chr15B:2638923-2642464|Cluster_53136
TAATGACTGTCCTTGAGGT
>smRNA|rpm:5.427|locus:chr12A:512117-512715|Cluster_20479
TCTCGGTGTTGCAGTACATG
>smRNA|rpm:7.883|locus:chr3B:2135448-2138104|Cluster_33739
TTCGAAAGGTCTTGGACAACA
>smRNA|rpm:5.716|locus:chr18A:1956204-1956979|Cluster_28169
TGCATTAGTGGAAAGTCTAGC
>smRNA|rpm:6.686|locus:chr6B:4137913-4138518|Cluster_40531
ATCGGGTTGATCATAGGTTGGC
>smRNA|rpm:493.687|locus:chr2A:1752047-1768172|Cluster_2817
AACGTCTGTTGAAGTCATTCTC
>smRNA|rpm:5.799|locus:chr12B:1580054-1580981|Cluster_49202
ATTCCTACTGGCAGACTCAGCT
>smRNA|rpm:6.273|locus:chr3B:644814-645169|Cluster_33261
TTGTGGCTCGAGAATGTTTG
>smRNA|rpm:5.675|locus:chr15A:3412350-3413488|Cluster_25202
TAGGATTTTGTAGTTATTACA
>smRNA|rpm:11.308|locus:chr8A:4503253-4503851|Cluster_15246
AGATTGTTTGTTCTTGTGAATG
>smRNA|rpm:8.956|locus:chr15A:2965554-2965732|Cluster_25053
TTTTGAGATGTGGTACAGAAGC
>smRNA|rpm:5.118|locus:chr7B:1627306-1628839|Cluster_41510
ATCCGCTGCTTCTGTAACATGT
>smRNA|rpm:14.796|locus:chr11A:3240708-3243759|Cluster_19819
ATTCGGTCAGTCTGGAATCAGA
>smRNA|rpm:5.53|locus:chr12B:2214373-2215853|Cluster_49374
TCAAGATACTGTGTGACAACC
>smRNA|rpm:6.645|locus:chr14A:40607-40962|Cluster_22866
ATTGATCCGGACGAAGTTCTCC
>smRNA|rpm:10.565|locus:chr10B:4773198-4777060|Cluster_46850
TACGTCTGTCGAAAACCTTGC
>smRNA|rpm:7.903|locus:chr14B:1361974-1364641|Cluster_51559
AACAAATCGGAGTAAGACGTGT
>smRNA|rpm:8.605|locus:chr12B:2908209-2909556|Cluster_49644
AAGACTGGTCTTGCTGGAACC
>smRNA|rpm:158.234|locus:chr15A:2398069-2401118|Cluster_24803
TTCGTATGTCTCTGTTCTGG
>smRNA|rpm:5.18|locus:chr2B:4174440-4175615|Cluster_32372
AATTGAAATTGGCGTGCGGACC
>smRNA|rpm:74.33|locus:chr16A:835372-839461|Cluster_25538
TATAGGATATGGCGTGACCT
>smRNA|rpm:23.669|locus:chr9A:838813-841699|Cluster_15758
AAAAGAGAAGCAATTCTGACGTG
>smRNA|rpm:5.365|locus:chr8A:254922-256996|Cluster_13870
TCAACGTAGACGTGGACTAGA
>smRNA|rpm:14.012|locus:chr1A:5857005-5857521|Cluster_2064
TATATACTGGAGAATTTGCC
>smRNA|rpm:5.881|locus:chr3B:4033761-4035556|Cluster_34449
TAGTGACTGTCTGGTGTACC
>smRNA|rpm:27.817|locus:chr1A:6070300-6070870|Cluster_2161
TCGATCCACAGAATAACTGA
>smRNA|rpm:8.316|locus:chr4B:5960659-5963018|Cluster_36679
TAAGGAATCTGAATCACATC
>smRNA|rpm:7.449|locus:chr4B:2991357-2993719|Cluster_35767
TTCCGGCTGTATCTGATACC
>smRNA|rpm:12.423|locus:chr10B:4916309-4916609|Cluster_46892
AAAAGATGATATGGACGT
>smRNA|rpm:9.327|locus:chr14B:2667450-2668663|Cluster_51990
ATCCGATCGAACGAAGAGACGT
>smRNA|rpm:13.393|locus:chr7A:5144383-5146269|Cluster_13771
ATTCCTGGTCGAGACATGTTCT
>smRNA|rpm:6.438|locus:chr9B:597753-600138|Cluster_43953
TGACTGAAGAATGTGGAT
>smRNA|rpm:11.7|locus:chr2A:5662459-5663413|Cluster_4267
TGATGTGCGCAACCGAGACC
>smRNA|rpm:10.565|locus:chr1B:3941824-3944554|Cluster_29926
TCCGGTGTAGGTGCTGACCT
>smRNA|rpm:14.115|locus:chr1B:3549275-3551060|Cluster_29766
CACTGGAAGAAAGAAAGAATG
>smRNA|rpm:5.407|locus:chr9B:2197979-2199132|Cluster_44444
AAGAAGATCTCTGACCTCAG
>smRNA|rpm:5.964|locus:chr4A:4302302-4303974|Cluster_7955
TGCATTAGTGGAAAGTCTAGC
>smRNA|rpm:12.113|locus:chr12A:2991051-2991765|Cluster_21360
AGCTGGAATTGTTTGAACAACC
>smRNA|rpm:23.298|locus:chr9B:2120856-2125006|Cluster_44410
TACGGCGGACTCGTCAGACGT
>smRNA|rpm:12.423|locus:chr8A:1395491-1396881|Cluster_14238
TTTCCTGACTGGTTGAATCC
>smRNA|rpm:8.234|locus:chr13B:2199651-2200399|Cluster_50686
TCCGTATTGATTGTAGCCAGT
>smRNA|rpm:8.729|locus:chr3B:2150963-2152114|Cluster_33751
ATGTCTGGAGATGCTACTAACC
>smRNA|rpm:48.741|locus:chr15B:2693313-2696115|Cluster_53173
AACTGGAAACTCAAAAAGCACC
>smRNA|rpm:12.732|locus:chr16A:539673-541617|Cluster_25420
ATTCAGGTATGTGAACGGCTGC
>smRNA|rpm:7.222|locus:chr2A:4285573-4287562|Cluster_3790
TGTTGTCTGAACTCAAACTTC
>smRNA|rpm:6.995|locus:chr1B:4219864-4222110|Cluster_30026
TACGCGACTGCGGACTGCGT
>smRNA|rpm:25.691|locus:chr8B:2674911-2679159|Cluster_43668
TACAGAATCTTCAGACATGA
>smRNA|rpm:6.026|locus:chr3B:2698304-2698552|Cluster_33961
ATGAACGGTGTAGAAGAAAGAGT
>smRNA|rpm:9.08|locus:chr8A:5094273-5097578|Cluster_15435
TCGCCGATCGAACTTTGCGTTT
>smRNA|rpm:5.592|locus:chr13B:744750-745315|Cluster_50195
TCTGTGAAGTACTTTCTGATC
>smRNA|rpm:5.241|locus:chr2A:5465900-5466171|Cluster_4207
TAGGCTTGAGGTACATGACGG
>smRNA|rpm:29.715|locus:chr8B:1416006-1418143|Cluster_43241
AATGACATTTCGACTTTGGAGA
>smRNA|rpm:17.582|locus:chr18B:2148893-2152032|Cluster_57299
TACTTCTGTGTACTCTGAGT
>smRNA|rpm:7.016|locus:chr14B:1761958-1762218|Cluster_51679
TGGACATCGAACTGCTGACGT
>smRNA|rpm:5.407|locus:chr9B:2833919-2835356|Cluster_44629
TTGGACTTCCGATTGTGTACC
>smRNA|rpm:9.513|locus:chr4A:5262554-5268554|Cluster_8261
TATGTTGCACTGTCGAGAGT
>smRNA|rpm:17.313|locus:chr17B:2234061-2238018|Cluster_56397
TACCGGATTTGTGTTGTCTCAT
>smRNA|rpm:9.802|locus:chr1A:4122897-4125540|Cluster_1392
AATTGTGATCTGTGTTAGAAGC
>smRNA|rpm:8.977|locus:chr18A:1866893-1868549|Cluster_28143
TGCAGTAGTGGAAAGTCTAGC
>smRNA|rpm:312.32|locus:chr17B:2289710-2305761|Cluster_56409
ATCTGAAACAAGGACTAGTTC
>smRNA|rpm:6.17|locus:chr1A:2487873-2489570|Cluster_845
ATCTTCAGCGGCTTGTCGACGG
>smRNA|rpm:6.253|locus:tig00001229:13829-14564|Cluster_58211
ATTAGACTGGAGATCTCAGGT
>smRNA|rpm:5.283|locus:chr18B:1921173-1921556|Cluster_57204
ACAGGTGTGACTGAATCGGATC
>smRNA|rpm:16.199|locus:chr14B:2375340-2376279|Cluster_51908
ACTGCTTTGGATTGTTTCAGC
>smRNA|rpm:33.719|locus:chr9B:2227518-2231369|Cluster_44458
AAGACTGAATGTTCAAAGACGT
>smRNA|rpm:5.778|locus:chr9A:4528711-4529433|Cluster_17008
TTTATCCAGGATGAAGAGGCGT
>smRNA|rpm:5.283|locus:chr7A:1895443-1896313|Cluster_12740
TCCTCGTAATTCTGGACGGT
>smRNA|rpm:16.467|locus:tig00001161:27451-28322|Cluster_58034
TTGTGTAGAAGGGTGACATA
>smRNA|rpm:5.407|locus:chr16B:15191-16288|Cluster_53464
AGACCGGCTGGTTTACAGGACC
>smRNA|rpm:8.832|locus:chr12B:1531552-1532536|Cluster_49189
ATCCTGTTCGAACTCGTTCGCG
>smRNA|rpm:10.813|locus:chr4B:5453402-5455709|Cluster_36493
ACGCCAATGCTGCAGGGCCTGC
>smRNA|rpm:15.951|locus:chr10A:1510997-1512817|Cluster_17665
TTAATGTTTCTAGGATGTACT
>smRNA|rpm:7.986|locus:chr9A:4742519-4743158|Cluster_17116
ACTAGTTTGGAAGATCTCAAGT
>smRNA|rpm:7.615|locus:chr12A:2769357-2771181|Cluster_21251
ACTACGATTGTGGAAGACGA
>smRNA|rpm:16.302|locus:chr4A:2214254-2214916|Cluster_7275
TCACACCGCCGGGAGGAACCT
>smRNA|rpm:6.541|locus:chr18B:2040513-2042704|Cluster_57249
ATGAAAACTGTGTGTTCCAGATG
>smRNA|rpm:13.454|locus:chr12A:2946252-2948672|Cluster_21339
TTCGACTCTGATTGCTTGG
>smRNA|rpm:14.404|locus:chr7A:3602180-3606012|Cluster_13298
TTGTGTTGATCGGGTTTGCC
>smRNA|rpm:89.208|locus:chr1A:2318872-2325368|Cluster_792
AGCCAAATCCGATCTCTGACTC
>smRNA|rpm:6.356|locus:chr13A:781043-783495|Cluster_21930
AGGTTCTGGAAGATTGGCAG
>smRNA|rpm:6.108|locus:chr5A:1365152-1365720|Cluster_8973
TTGGAACGATTCGAACTGGCG
>smRNA|rpm:5.716|locus:chr2A:40385-42949|Cluster_2197
AAGATCTGGCTTTGAATGGT
>smRNA|rpm:12.031|locus:chr1B:5850101-5850820|Cluster_30676
TGGTTGTGGCTGCGGACTCT
>smRNA|rpm:7.305|locus:chr8A:1823616-1826469|Cluster_14364
ATCGATGACTGGTTTTGACC
>smRNA|rpm:5.407|locus:chr14A:1897894-1899167|Cluster_23551
TAGTAGACAAGGAGAGTTCT
>smRNA|rpm:5.861|locus:chr7B:1555954-1556209|Cluster_41483
TTCTGCAGAATTCCATTCACC
>smRNA|rpm:6.768|locus:chr15A:2719525-2720692|Cluster_24950
TACGATTGAGCAAGAACTAGC
>smRNA|rpm:5.468|locus:chr13B:1320900-1322704|Cluster_50401
ATCCAGACTGGAGTAGCCGGCC
>smRNA|rpm:13.888|locus:chr3B:758701-760106|Cluster_33293
TAGATCTGGATGTTGGGCT
>smRNA|rpm:5.902|locus:chr4B:4564067-4564919|Cluster_36223
TCTCGATCTTCTTGAACTGA
>smRNA|rpm:8.915|locus:chr11A:750654-751261|Cluster_18981
TTATTGACGTGTTGAATCTGT
>smRNA|rpm:5.695|locus:chr1A:1958418-1960266|Cluster_653
AGGGACCAATCAAAAACGTAGT
>smRNA|rpm:7.573|locus:chr18A:1851066-1853894|Cluster_28130
ATGCTGGCAAGCTCCGATTACA
>smRNA|rpm:7.759|locus:chr1B:300700-300968|Cluster_28651
TGATGACTGCAGGCCTAGGC
>smRNA|rpm:6.315|locus:chr9A:1094203-1094956|Cluster_15849
TACGATACTGGAATTATGCTC
>smRNA|rpm:10.875|locus:chr12B:820743-822015|Cluster_48893
TATTCGACTGGGAGAAGGCGT
>smRNA|rpm:28.25|locus:chr18B:2035388-2040430|Cluster_57248
ATACCCTGGGGAATTGTTGACC
>smRNA|rpm:5.84|locus:chr4A:1369750-1371088|Cluster_6975
TAGAGCTCTGGTGTTACTACT
>smRNA|rpm:29.818|locus:chr7A:2453040-2456757|Cluster_12938
TCTATCTGAGCTCGGACAGCC
>smRNA|rpm:373.856|locus:chr1B:2624776-2643357|Cluster_29420
AACTAGTCTGCCTTTGTAAACT
>smRNA|rpm:12.567|locus:chr4A:2990858-2991661|Cluster_7549
TTGATGTTTGGATTGTCTCC
>smRNA|rpm:8.316|locus:chr4B:2390305-2392010|Cluster_35553
AAGACAACTTCTGACAACCGTG
>smRNA|rpm:64.321|locus:chr6A:1482799-1486821|Cluster_10835
TACAGTTTTGCTCTGATCAAGC
>smRNA|rpm:7.429|locus:chr4A:2653594-2653958|Cluster_7432
AAAAAAGATTGAGCCAGAAT
>smRNA|rpm:26.703|locus:chr9A:1967211-1970124|Cluster_16122
AAAAGTCAGGTCTGTTACTCAC
>smRNA|rpm:18.964|locus:chr12B:2927609-2929407|Cluster_49656
TATTGTCAGGGCGTATGACA
>smRNA|rpm:8.956|locus:chr9A:689665-690662|Cluster_15701
AATCGAACTAGAGGAGACCT
>smRNA|rpm:15.972|locus:chr4A:3212096-3214069|Cluster_7663
AAGGATCTCGAATGTCATTGCG
>smRNA|rpm:6.541|locus:chr2B:155813-156270|Cluster_30971
AACAAAACTCTGGCCAACACC
>smRNA|rpm:33.801|locus:chr17B:1429403-1438550|Cluster_56136
AAGATGTGAACTATGATAATATT
>smRNA|rpm:6.149|locus:chr13A:1187622-1187920|Cluster_22065
AGAGTGTATGTAGTTGTCCTGC
>smRNA|rpm:7.346|locus:chr18A:367860-369905|Cluster_27622
TATCGACTGTCGCAAGGAGC
>smRNA|rpm:15.456|locus:chr1A:5600935-5606321|Cluster_1982
TAAACCGATCTTGGACTACG
>smRNA|rpm:9.369|locus:chr11A:3566550-3567116|Cluster_19959
ATTGAGAGTGAGTCTGAGAAGC
>smRNA|rpm:24.474|locus:chr15A:2401862-2402269|Cluster_24805
AACAATTGGGCTGATTCCGCGT
>smRNA|rpm:52.951|locus:chr9A:4269262-4273276|Cluster_16924
AACTGGACAAGAATGATGCCC
>smRNA|rpm:10.875|locus:chr6B:3761653-3762020|Cluster_40407
TTGGAATCTGGTCTGTTGAATC
>smRNA|rpm:9.41|locus:chr4A:5896538-5901060|Cluster_8491
TAAGTCCGGTTTCTGAGCGG
>smRNA|rpm:6.046|locus:chr2B:583773-585973|Cluster_31114
TCCTATCGACAGGATACCCTGA
>smRNA|rpm:8.997|locus:chr5B:7153585-7157023|Cluster_39259
TCCAGAGCTTCTCAACATGA
>smRNA|rpm:95.997|locus:chr17A:53400-57145|Cluster_26417
TGATCGATAGCTCTGAGCTGT
>smRNA|rpm:10.215|locus:chr16B:3361613-3362002|Cluster_54706
AACTTGCTTGATGGTCTTGTAGA
>smRNA|rpm:6.356|locus:chr14B:481542-482275|Cluster_51291
TGGAATCTGGTCTGTTGAATC
>smRNA|rpm:7.284|locus:chr11A:1918371-1920338|Cluster_19415
TTCTTCTGCGGATAACTCTTCT
>smRNA|rpm:6.438|locus:chr2B:3656338-3656869|Cluster_32195
ATGTAGACTTCTAGTTCAAACT
>smRNA|rpm:6.995|locus:chr2A:1745070-1745636|Cluster_2812
TAATTAATAGAACTGCGTGTGC
>smRNA|rpm:12.237|locus:chr3B:1981202-1984072|Cluster_33677
TGGAATCTGGTCTGTTGAATC
>smRNA|rpm:24.102|locus:chr17A:1097607-1102366|Cluster_26776
TAAACCGATCTTGGACTACG
>smRNA|rpm:17.416|locus:chr7B:4803861-4806901|Cluster_42472
TTCCGCTTGGACGAGGTACATG
>smRNA|rpm:5.964|locus:chr8A:12495-14031|Cluster_13797
TTGGTCTGGAGTCTGAAAATCC
>smRNA|rpm:26.806|locus:chr16A:2399619-2401179|Cluster_26083
AAATCTTGTAGAATTTTGCACA
>smRNA|rpm:7.119|locus:chr18A:1842301-1844399|Cluster_28126
AAAAACTTATGACTCAGAACATA
>smRNA|rpm:13.393|locus:chr16B:5875500-5876218|Cluster_55641
AAGGATTTGGATAAGTAGGTTC
>smRNA|rpm:7.181|locus:chr14B:430974-434081|Cluster_51268
AGGATCTGAATGCAATTACTGC
>smRNA|rpm:5.861|locus:chr17B:992850-993108|Cluster_55982
ATCGACTGGCTCAGAGACAAGA
>smRNA|rpm:5.427|locus:chr2B:5718990-5719286|Cluster_32894
TGGATTTGGGGAATCGACTCC
>smRNA|rpm:5.737|locus:chr5A:930902-932009|Cluster_8848
TCCTGATTTAAGGGATTCTGC
>smRNA|rpm:16.694|locus:chr16B:344166-347240|Cluster_53598
TTGATCTGACTTGTTAGAGGT
>smRNA|rpm:48.473|locus:chr10B:2113617-2115220|Cluster_45933
TTCTTATCGGCTTGACTTGC
>smRNA|rpm:14.92|locus:chr5A:52730-53796|Cluster_8539
ACGACTGTATATCCCTGCATGC
>smRNA|rpm:5.861|locus:chr4A:2165779-2167360|Cluster_7250
TATGAGTATGGGTTTAGGACT
>smRNA|rpm:10.173|locus:chr14B:1526306-1528123|Cluster_51608
TGTAGAACCCAAAACAAGCAGC
>smRNA|rpm:12.856|locus:chr8B:1403354-1403865|Cluster_43233
ACGATGACGTGACCTTTGGC
>smRNA|rpm:6.211|locus:chr6A:4683602-4683869|Cluster_11796
AACGATTCTTCTGATCCTTCTGA
>smRNA|rpm:5.303|locus:chr4B:5368341-5369713|Cluster_36461
AATCGATCTTGGGCTTGGCATC
>smRNA|rpm:21.44|locus:chr2B:3891135-3892815|Cluster_32289
AAGTGATCTTCATGTGCTGG
>smRNA|rpm:5.118|locus:chr2B:5402579-5403936|Cluster_32785
TACATCTGAGAGTTCTGTATC
>smRNA|rpm:11.35|locus:chr11A:2055984-2059752|Cluster_19450
TGGAACCGGTCTGGAAGACCC
>smRNA|rpm:5.634|locus:chr3A:2183750-2185246|Cluster_5121
AATGACATGTGGTATCGACC
>smRNA|rpm:9.451|locus:chr9B:502329-505247|Cluster_43921
AATATCTGACTGGATGAACAGT
>smRNA|rpm:5.737|locus:chr11B:3772886-3773320|Cluster_48124
AATCTGTGGTGTATTCTTGC
>smRNA|rpm:6.005|locus:chr1A:5680823-5683125|Cluster_2020
ATGAATCCGGTCTGATATACATC
>smRNA|rpm:6.768|locus:chr4A:2295854-2297189|Cluster_7295
TGAGGAACTTGTACATGATCA
>smRNA|rpm:21.956|locus:chr13B:2021443-2021771|Cluster_50611
TTCGCGTTGGTGGACCTTGC
>smRNA|rpm:6.088|locus:chr17B:2018453-2019788|Cluster_56307
ATCTGTTGAGGTGGATCTTTGC
>smRNA|rpm:7.222|locus:chr6A:4648862-4652021|Cluster_11780
TTTTGATTGGAGTGTGGGCCC
>smRNA|rpm:9.823|locus:chr9B:3058451-3059065|Cluster_44685
ATCGGCTGCACTCTTCACAGGC
>smRNA|rpm:5.221|locus:chr12A:2079750-2080504|Cluster_21015
TTAAGTTCTGCTATCTCTGC
>smRNA|rpm:9.038|locus:chr7B:1982545-1985114|Cluster_41609
AGCGTGTGTGATCTGTTCATT
>smRNA|rpm:7.037|locus:chr14A:2841376-2842661|Cluster_23786
TATGGGACAGCCTGGCGTGC
>smRNA|rpm:6.975|locus:chr5B:6775394-6775674|Cluster_39118
TGGGATAGTGTAATTTGTTGT
>smRNA|rpm:8.811|locus:chr9B:1447014-1448311|Cluster_44246
ATGTGACAAACGTGTATGGC
>smRNA|rpm:17.994|locus:chr9B:2282478-2284850|Cluster_44468
TTCCCACTGGAACTTCTGTTTC
>smRNA|rpm:10.586|locus:chr11A:3169136-3170043|Cluster_19803
TAGGGGCTACTCTGTTACGTG
>smRNA|rpm:9.884|locus:chr11A:3555750-3556395|Cluster_19950
TACACGGTCTCGATTACGATG
>smRNA|rpm:7.945|locus:chr16A:2295374-2297465|Cluster_26021
TCGACTCTGGAGCTTCGGCA
>smRNA|rpm:5.881|locus:chr8B:683668-685542|Cluster_42992
TATGGTCTAGGCTGTACACCT
>smRNA|rpm:9.554|locus:chr7B:1187688-1189626|Cluster_41344
TTGATGACTGGAAGGAATCCC
>smRNA|rpm:19.521|locus:chr12A:3402091-3407102|Cluster_21517
AAAGATGTAGACTTCAAGAAGA
>smRNA|rpm:10.132|locus:chr11A:2826009-2827119|Cluster_19699
ATTGGAATTGGACGGATCTGCC
>smRNA|rpm:139.868|locus:chr6A:1522400-1530020|Cluster_10842
TAAGGTCTTGGTTAACTCCT
>smRNA|rpm:5.386|locus:chr15B:2319606-2319870|Cluster_53046
ATGAGACGTAGTCGTTTGAGT
>smRNA|rpm:6.583|locus:chr7A:4022271-4022962|Cluster_13451
AAGGATGATTACGTGGAACTAGT
>smRNA|rpm:5.695|locus:chr15B:2880385-2883255|Cluster_53252
AAACGATCCGAAAGTACTTTTG
>smRNA|rpm:5.345|locus:chr1A:5865200-5866316|Cluster_2076
ATCGGATCAAGCGAAATAAGG
>smRNA|rpm:15.002|locus:chr8B:1464851-1465315|Cluster_43253
TTGAGGATTTTCTTAGTAGA
>smRNA|rpm:7.656|locus:chr2A:4259755-4261066|Cluster_3772
AAGAAGATTTCGAACAGACGAA
>smRNA|rpm:7.821|locus:chr11B:2708236-2709667|Cluster_47791
AAAGATGTGGAGGACAACAACC
>smRNA|rpm:9.307|locus:chr1B:5894902-5895167|Cluster_30686
TTGGCGATCTGCACAACTTGC
>smRNA|rpm:7.656|locus:chr9A:2357915-2359248|Cluster_16280
ATTGCATAGGCTATAAGACT
>smRNA|rpm:6.851|locus:chr16B:6400-6657|Cluster_53458
TAAATTGTACTGTAGCGTGT
>smRNA|rpm:5.221|locus:chr4A:5586552-5587544|Cluster_8367
ATCGGTTTGGAAAATCTCTGCC
>smRNA|rpm:7.656|locus:chr12B:884300-884569|Cluster_48913
TTCTTCTGGACTTGCTCGACC
>smRNA|rpm:6.583|locus:chr4A:2201312-2202852|Cluster_7264
TACCTGGGAGTGTAGATGGG
>smRNA|rpm:10.504|locus:chr13A:2304252-2304668|Cluster_22425
TGGGAGACCTGCTTAGGAGC
>smRNA|rpm:11.762|locus:chr12A:82900-85432|Cluster_20318
TATTTTGGCTGGTTGAGCAACC
>smRNA|rpm:7.491|locus:chr11B:729053-730151|Cluster_47196
ATTAATGTCGATCGATCTGCAGA
>smRNA|rpm:6.397|locus:chr9B:1200565-1201370|Cluster_44151
ACTCGAGAGAATTCTGTTCGGT
>smRNA|rpm:10.215|locus:chr16B:5573453-5573971|Cluster_55530
AATGGACGAGTAACTATAACAAT
>smRNA|rpm:8.811|locus:chr9A:4247576-4251770|Cluster_16921
ATCTGTGTGTATGCTCTGCAGC
>smRNA|rpm:6.892|locus:chr10B:2225902-2228531|Cluster_45979
ACGACTAGAGAACTTCATCTGT
>smRNA|rpm:8.708|locus:chr10A:3662651-3666060|Cluster_18409
AACGATCGCTGATGAAGTTGGC
>smRNA|rpm:6.851|locus:chr1A:4052100-4052392|Cluster_1365
ATGAAATTCCTGAACATGCTGG
>smRNA|rpm:12.794|locus:chr9B:1372209-1372668|Cluster_44212
TTCCGGACTGTTGTAATGCGGC
>smRNA|rpm:5.84|locus:chr12A:3892501-3894065|Cluster_21657
AAGCTCAACTGTGATTCTAAGC
>smRNA|rpm:94.47|locus:chr16A:2414193-2419501|Cluster_26089
AACAAACCGGAGTAGGACGTGT
>smRNA|rpm:8.832|locus:chr18B:1752352-1753449|Cluster_57154
ACAAGGACGTCCTGATCAGCAGC
>smRNA|rpm:15.786|locus:chr9B:2294096-2296765|Cluster_44475
TTGGTAGTATCTGTAATGGT
>smRNA|rpm:8.337|locus:chr3A:2071250-2071856|Cluster_5066
ATGTGTTGAGAAGGTAGACTTTT
>smRNA|rpm:5.819|locus:tig00000231:30950-31219|Cluster_57747
TGGGGACTTAGTTCAGGGCT
>smRNA|rpm:5.138|locus:chr2B:2688312-2688856|Cluster_31894
TCGTGTACCGAATCTTCTTTGT
>smRNA|rpm:5.757|locus:chr15A:3428291-3429842|Cluster_25208
ATGTGTGTTCCTCTGGTGCTGC
>smRNA|rpm:6.046|locus:chr7A:5151159-5151717|Cluster_13779
TCTACTGTTAGAAACTGCTGT
>smRNA|rpm:9.348|locus:chr6B:1530510-1534060|Cluster_39803
TCGATTGTTTGGTTACTGCC
>smRNA|rpm:6.686|locus:chr18B:3008870-3009167|Cluster_57596
AAACTATTGGCTGAGGACCTAT
>smRNA|rpm:21.853|locus:chr15A:43302-43838|Cluster_24025
ATTATACGGAACTAGAGACGG
>smRNA|rpm:14.074|locus:chr5A:5088186-5091820|Cluster_10249
AGCTCGTCGGAAGGAATCCC
>smRNA|rpm:7.842|locus:chr5A:1737968-1741231|Cluster_9122
TATCCGACTGCAATGTGACC
>smRNA|rpm:36.711|locus:chr10A:1565653-1570502|Cluster_17724
ACTACTGGGAACAAGCAAGAACC
>smRNA|rpm:21.833|locus:chr14B:2373895-2374707|Cluster_51907
AGGAACATGATCTGTGAGACAC
>smRNA|rpm:70.656|locus:chr3B:2197244-2199961|Cluster_33767
ACTGACTTGACTGAATTAACTTC
>smRNA|rpm:5.984|locus:chr5B:5987662-5989763|Cluster_38786
TCCATCTGAAGATTTTTTCTGC
>smRNA|rpm:17.726|locus:chr3A:1467898-1469988|Cluster_4879
ACAGAGATTTACGATTGTAGT
>smRNA|rpm:15.848|locus:chr9B:720958-722260|Cluster_43997
AACGGACTACGACAAGGCGT
>smRNA|rpm:8.75|locus:chr17A:1599718-1599966|Cluster_26912
ATACTGAAAGATCTGATAAAAC
>smRNA|rpm:88.795|locus:chr3A:1935500-1941658|Cluster_5025
TTCAGATCTAGGATTAAAAGCC
>smRNA|rpm:10.4|locus:chr5B:1181123-1183414|Cluster_37243
AACGGGCCAATCTTCTAGACGG
>smRNA|rpm:15.167|locus:chr5B:6145602-6147454|Cluster_38865
ATGGACAATTGCTTTTGATGGC
>smRNA|rpm:7.388|locus:chr1A:5685500-5687170|Cluster_2022
AACTGCTAGCTACTCAACCTGC
>smRNA|rpm:5.262|locus:chr5A:4445768-4446618|Cluster_9931
TGGTGGAACTTGAATGCAGC
>smRNA|rpm:8.007|locus:chr4A:2612929-2616070|Cluster_7421
ATTGAAGACTGTCGATTCGGC
>smRNA|rpm:6.294|locus:chr2A:5417461-5419747|Cluster_4197
AATCGATCGAGGTTGCATCTC
>smRNA|rpm:9.637|locus:chr3A:3160168-3162015|Cluster_5414
TCTCGATGATCTTCAGGACC
>smRNA|rpm:13.331|locus:chr13B:2797469-2799731|Cluster_50905
TATTGAAGTGTAGATCGTGT
>smRNA|rpm:14.981|locus:chr10B:2035442-2037713|Cluster_45900
ACTATCTGAGAACATTCGAATC
>smRNA|rpm:7.099|locus:chr3B:52347-54430|Cluster_33040
TTATCTTGAAGGTTGAGGACA
>smRNA|rpm:5.035|locus:chr13B:2833457-2835076|Cluster_50929
TTCGAACTGTGTTATTCAAC
>smRNA|rpm:643.749|locus:chr8A:1409150-1445737|Cluster_14242
AGATTCTGGCTGTTCATTTGAGC
>smRNA|rpm:8.089|locus:chr9A:1548661-1550438|Cluster_15993
ATGTGTGAACCCATGTTGACGT
>smRNA|rpm:12.278|locus:chr1A:1302003-1302396|Cluster_461
TACAAGGCCTGAAGATAGTG
>smRNA|rpm:13.083|locus:tig00000246:418-897|Cluster_57763
TGTACTTCAGGGCTGTTTTTC
>smRNA|rpm:8.584|locus:chr14A:14547-17253|Cluster_22853
TCCGGCCTTTTTGAGCGACT
>smRNA|rpm:10.05|locus:chr10A:2541886-2544041|Cluster_18010
AAGACTTGTACGATCTTCTTGG
>smRNA|rpm:6.211|locus:chr2B:5937505-5938630|Cluster_32975
TCTGAATGGAGTGTGGGACC
>smRNA|rpm:5.159|locus:chr4B:757250-757520|Cluster_34990
TTGTTCTGAACCACCGGCTG
>smRNA|rpm:5.861|locus:chr14B:479810-480317|Cluster_51287
TGGGATTGATATTCTTGGAGT
>smRNA|rpm:11.453|locus:chr6A:4641276-4642287|Cluster_11777
TTCAAGCTGATCCGGACCGATC
>smRNA|rpm:5.634|locus:chr2B:5799354-5799619|Cluster_32924
AAAGGATAAGAAGTTGGACATC
>smRNA|rpm:8.172|locus:chr3A:2102455-2103069|Cluster_5079
ATTTGGATCAGAAGACACTGGC
>smRNA|rpm:5.634|locus:chr17A:2099086-2099848|Cluster_27098
ATCCGTTGGATCGATAGCCTTT
>smRNA|rpm:11.721|locus:chr1A:4051535-4051872|Cluster_1364
ACGATCTACAAGAAATGAACAGA
>smRNA|rpm:28.126|locus:chr15A:2727734-2729529|Cluster_24954
TAAGATCTAACAACTGTTTGT
>smRNA|rpm:7.202|locus:chr14B:3503855-3504119|Cluster_52271
TACGATACTGGAATTATGCTC
>smRNA|rpm:25.836|locus:chr16B:835171-836028|Cluster_53800
ATATCCGCGTAGGACCCAGGCC
>smRNA|rpm:10.875|locus:chr11A:2623454-2625212|Cluster_19626
GCCACTGTTGGGACGCCG
>smRNA|rpm:7.099|locus:chr14A:2286350-2287180|Cluster_23653
TATGATTTTGGCATTGGAACA
>smRNA|rpm:7.615|locus:chr14A:1546921-1547171|Cluster_23412
ATTTTTAGATGTCGGCCGAGTC
>smRNA|rpm:9.967|locus:chr15A:2760050-2760536|Cluster_24960
TGGTGGCTATATCCTTAGGAAT
>smRNA|rpm:12.546|locus:chr11B:1941736-1944272|Cluster_47560
AATATGTGGATATGTGCTCA
>smRNA|rpm:102.415|locus:chr12B:1478900-1483047|Cluster_49168
ACCGATCAAGGTTAGAACCTTT
>smRNA|rpm:6.232|locus:chr11B:1907401-1908470|Cluster_47544
TTTTCTTCGACACTAAAGACGT
>smRNA|rpm:7.016|locus:chr11A:2962514-2963587|Cluster_19743
TTGCGACGTGTTGCCTGAAGA
>smRNA|rpm:182.398|locus:tig00001220:19004-25341|Cluster_58184
ATATAGACTTTGCATTCTGCTT
>smRNA|rpm:61.04|locus:chr5B:1117095-1125237|Cluster_37208
AACGCGTCTGATCTTCTTGT
>smRNA|rpm:192.324|locus:chr6B:1304450-1309969|Cluster_39728
TGTGATCTGGCATCTGTACC
>smRNA|rpm:5.303|locus:chr5A:4499902-4500517|Cluster_9963
TTATGTCTAGAAGTAGCTCT
>smRNA|rpm:10.359|locus:chr8A:4965192-4969304|Cluster_15388
TTCCGACTGGGGAAACTGTCCT
>smRNA|rpm:6.232|locus:chr2A:2880530-2880946|Cluster_3243
AATGTTTACGTCGGATGAGAGG
>smRNA|rpm:8.605|locus:chr10A:1595159-1597818|Cluster_17737
TGTGCTGTACTCCAGAAAGG
>smRNA|rpm:5.056|locus:chr8A:646576-648521|Cluster_13993
CCGGCTGGAAGGGCTTCCTTC
>smRNA|rpm:8.605|locus:chr13A:2302450-2302721|Cluster_22422
TACGAACTTCATCGCGCGGA
>smRNA|rpm:8.048|locus:chr10B:4657200-4657494|Cluster_46825
AACCGTCTTCTCTGATTTCTGA
>smRNA|rpm:22.286|locus:chr1A:3500196-3503411|Cluster_1191
TTGAGGCTGATTTAAACCATC
>smRNA|rpm:15.25|locus:chr10B:2569327-2571667|Cluster_46091
TTGAGGCTGATTTAAACCATC
>smRNA|rpm:8.791|locus:chr16B:4416207-4416948|Cluster_55083
TTCCAGTTGGATCTTGAGCTCC
>smRNA|rpm:6.459|locus:chr4A:570404-572315|Cluster_6690
AGTTCGACGAGATTCTGGGAGA
>smRNA|rpm:6.191|locus:chr2B:1957492-1960187|Cluster_31632
TGGTCGATCTCTACATATGTGT
>smRNA|rpm:7.264|locus:chr16A:2352703-2354594|Cluster_26054
ATTGGTCTTTTGTAGGTAACACT
>smRNA|rpm:17.169|locus:chr11A:3432890-3437621|Cluster_19887
TGACTGCTGAATGGGTGGC
>smRNA|rpm:11.102|locus:chr16B:4970405-4970660|Cluster_55293
AATGTGGGACTTCACTTCGGCC
>smRNA|rpm:5.51|locus:chr17A:2445802-2446219|Cluster_27204
AACCCGGTCTCTGACGAGTGG
>smRNA|rpm:5.634|locus:chr2A:1420608-1421992|Cluster_2714
TTGAGAGATCTTCGGAACCAGA
>smRNA|rpm:9.905|locus:chr14B:3486694-3490330|Cluster_52264
TACTAGGGTCGTAGAACTCCT
>smRNA|rpm:10.751|locus:chr8B:1553425-1556399|Cluster_43292
ATTGGCTGTCCCTTTGAAAGGC
>smRNA|rpm:22.245|locus:chr16A:3280711-3285681|Cluster_26370
TGAGTCGACGAACTTCACG
>smRNA|rpm:532.75|locus:chr9B:2239220-2259982|Cluster_44462
ACTGGACTGTTGTATGCAGGC
>smRNA|rpm:5.365|locus:chr4B:2500914-2501220|Cluster_35587
TGACAGACGTATCTCGAAGG
>smRNA|rpm:33.244|locus:chr13A:2229565-2231730|Cluster_22388
TGGGATGTAGGCTGCACGCCT
>smRNA|rpm:26.145|locus:chr8A:2053023-2055511|Cluster_14425
TCTGCTTGGAACTAACCGATC
>smRNA|rpm:19.81|locus:chr9B:1644674-1645011|Cluster_44278
TCTGACATGAGACTGTGCTGC
>smRNA|rpm:184.379|locus:chr14A:2264223-2272148|Cluster_23645
ATAAGACTGAAGTTAGAACTATC
>smRNA|rpm:14.486|locus:chr4B:1304949-1309531|Cluster_35146
ACCATGTCTGGATTGAAATCCC
>smRNA|rpm:10.545|locus:chr4B:5952317-5954379|Cluster_36673
TAGTGCTTGTTAGAATACGTGT
>smRNA|rpm:805.925|locus:chr6B:31071-42868|Cluster_39325
TCTTGATGGATTGTACTTACA
>smRNA|rpm:10.648|locus:chr10A:1498267-1499761|Cluster_17652
TACCCATCTGAGGAATTGCTC
>smRNA|rpm:72.369|locus:chr4B:3503926-3507062|Cluster_35912
ATGGATTTCTTGAGCGTGAAGG
>smRNA|rpm:21.131|locus:chr18A:581437-584617|Cluster_27699
TATCGGACTCCACTGATCACGG
>smRNA|rpm:6.48|locus:chr5B:4117800-4120616|Cluster_38231
TAGACTCTGAAAGCTGTTTC
>smRNA|rpm:6.562|locus:chr14B:1758050-1758321|Cluster_51677
TACGAACTTCATCGCGCGGA
>smRNA|rpm:7.986|locus:chr15A:370956-373196|Cluster_24147
AAGGTTCTTCGTCTACTGCAGT
>smRNA|rpm:13.227|locus:chr18B:2089475-2090253|Cluster_57267
TCTCGGAGTTCTGAAGACGG
>smRNA|rpm:7.78|locus:chr3A:4917658-4918612|Cluster_6062
AGGACTACTGGATATTCTCCGT
>smRNA|rpm:5.386|locus:chr6B:3764318-3764668|Cluster_40409
AATCTTGAGGATTGATCCTGA
>smRNA|rpm:11.7|locus:chr5B:6590784-6594432|Cluster_39059
TCGGTCTAGAGGAACGCGTGT
>smRNA|rpm:25.114|locus:chr16A:2230886-2235057|Cluster_26000
TTTGGTGTAGAATGAGACGT
>smRNA|rpm:5.654|locus:chr10B:915200-917180|Cluster_45652
TTGACTGCCGAATTAATTGC
>smRNA|rpm:33.244|locus:chr10A:1500907-1502319|Cluster_17654
TTTGTTCAGAGCTCCTTTGG
>smRNA|rpm:11.308|locus:chr2A:3280610-3281359|Cluster_3429
ATGGACGTAAGCTCAATTGAGC
>smRNA|rpm:31.8|locus:chr3B:2109840-2116290|Cluster_33727
TTTATCCAGGACGAAGAGGCGT
>smRNA|rpm:33.512|locus:chr5A:4554886-4557075|Cluster_9992
AAATAAGATTTGTGTGACAAGC
>smRNA|rpm:15.683|locus:chr15A:306000-306768|Cluster_24120
AATCGGTCTGTCTGATCTCAGA
>smRNA|rpm:5.53|locus:chr2B:4513601-4515515|Cluster_32493
AGTAAGAAATCGATGAGCTCC
>smRNA|rpm:23.855|locus:chr4A:3162421-3163277|Cluster_7625
AATTGGCCTGAACTTAAAGATC
>smRNA|rpm:50.351|locus:chr1A:693581-699279|Cluster_256
AGTAGTATTCTCTAAACGTGT
>smRNA|rpm:5.572|locus:chr4A:2764172-2764460|Cluster_7471
AGAGTGGCTGAAGATCGAACT
>smRNA|rpm:6.397|locus:chr7B:1561162-1561466|Cluster_41489
ACTACGTGGACTTCCCTCTCAA
>smRNA|rpm:82.089|locus:chr10B:2111450-2113471|Cluster_45932
TTCTGGACGGCTCTGCCACC
>smRNA|rpm:13.393|locus:chr1B:1005905-1007941|Cluster_28917
ACTGATCCGAGCTCATGACT
>smRNA|rpm:19.232|locus:chr2A:4434000-4434483|Cluster_3852
TAGACGCGTGATCTCGGAGAGT
>smRNA|rpm:14.796|locus:chr4B:3729208-3729749|Cluster_35981
TTCCAGTTTGTAGCACGTGT
>smRNA|rpm:5.902|locus:chr16A:2358758-2359389|Cluster_26060
GCTCAGGACTGTATTTTAGGAC
>smRNA|rpm:12.485|locus:chr1A:1444627-1448782|Cluster_509
AATTTGTGCTCAAGGATTTCGAC
>smRNA|rpm:5.262|locus:chr5A:711501-711757|Cluster_8775
ATTGGAATTGGACGGATCTGCC
>smRNA|rpm:14.074|locus:chr9A:4130182-4132314|Cluster_16889
TTGGATTGCATTACCGCTGC
>smRNA|rpm:8.564|locus:chr9B:1195578-1196816|Cluster_44147
TTCTGGGTGTTGTGAAGTCC
>smRNA|rpm:36.071|locus:chr6B:2944901-2945919|Cluster_40144
ATTCCGACAACTCTGACTGGGT
>smRNA|rpm:16.901|locus:chr18A:1936450-1939214|Cluster_28162
CTTACATCTGTGGTACCTGC
>smRNA|rpm:10.05|locus:chr9A:2277550-2278708|Cluster_16259
TCCATGTCTTCTTGATCTGA
>smRNA|rpm:7.759|locus:chr17B:2333813-2335079|Cluster_56418
TGTGGCAGGCCTTCATGAGC
>smRNA|rpm:5.799|locus:chr8A:3387199-3387799|Cluster_14867
TTCCGGTTCTGTTAATCTTGG
>smRNA|rpm:36.05|locus:chr7A:4534913-4537913|Cluster_13586
TTCGCAAGCATCTGGACGTGT
>smRNA|rpm:1725.407|locus:chr16B:4364661-4368582|Cluster_55069
TGACTAAAGAGATGGTAGACTTT
>smRNA|rpm:16.777|locus:chr6A:4047709-4049973|Cluster_11549
TATCTACATCTATGTACTGT
>smRNA|rpm:8.935|locus:chr17B:2134904-2136346|Cluster_56346
AATTGCATTCTGTTACTTGAC
>smRNA|rpm:8.192|locus:chr17B:2050050-2050368|Cluster_56321
TTTGTGCTCTGGTCAAATCC
>smRNA|rpm:51.341|locus:chr9A:834805-837958|Cluster_15756
ATATCTGTAGTTTCAACAACAC
>smRNA|rpm:7.615|locus:chr15A:10600-11958|Cluster_24007
TATGCTGTGGAAAAGGAAAGC
>smRNA|rpm:38.424|locus:chr16B:837746-839045|Cluster_53803
TGTTCCGACTCTTCTGATGT
>smRNA|rpm:5.262|locus:chr6A:1879402-1880164|Cluster_10967
TCTTACGATGTTGACGCTGC
>smRNA|rpm:5.964|locus:chr18A:1668050-1668320|Cluster_28047
TGTGCATCTCCGATTGGTACT
>smRNA|rpm:257.739|locus:chr9B:4625829-4629895|Cluster_45194
TATTTCAGAGACGTGACCTTC
>smRNA|rpm:6.17|locus:chr10A:1894156-1894861|Cluster_17829
TCCATCTGAAGATTTTTTCTGC
>smRNA|rpm:12.34|locus:tig00000168:29587-29821|Cluster_57725
TATGAGATTTTGGATTTTTTGG
>smRNA|rpm:20.677|locus:chr3B:2326710-2329892|Cluster_33833
TAGAGGACTATGAAATCATCAT
>smRNA|rpm:7.697|locus:chr1B:2249114-2249496|Cluster_29293
ACTCGATCAAGCGTTAGAACGC
>smRNA|rpm:16.591|locus:chr5B:1138699-1140015|Cluster_37219
TAGAGTCGCTGACAATGGGC
>smRNA|rpm:5.324|locus:chr14B:2329489-2330424|Cluster_51883
TATTGCTTGGACTAGAGCCA
>smRNA|rpm:14.424|locus:chr5A:5021226-5025794|Cluster_10214
ATTACAAGACGTCGATCACAGC
>smRNA|rpm:15.621|locus:chr1A:5782700-5783097|Cluster_2043
AAGTGACAGCTCTGAATCCAGT
>smRNA|rpm:12.443|locus:chr14B:507157-512250|Cluster_51307
TGGTATGTAGCCAACACTATA
>smRNA|rpm:35.535|locus:chr15B:3397683-3399157|Cluster_53441
TGTGATGTGAACAGACTTGTG
>smRNA|rpm:6.253|locus:chr9B:3335898-3337011|Cluster_44788
TGGAGCGATCTGTGCTGTGC
>smRNA|rpm:5.345|locus:tig00000168:19352-19615|Cluster_57717
AAAGACTGATTTGGCAAGATTC
>smRNA|rpm:15.229|locus:chr5B:6161651-6162990|Cluster_38875
TGTGGGCACCTTGTAAGACT
>smRNA|rpm:5.18|locus:chr3B:4129288-4132246|Cluster_34492
TCATGATCCTGGATTGAGACC
>smRNA|rpm:8.605|locus:chr7A:1803901-1806222|Cluster_12709
TGAACTACTGAATGACTTCTGT
>smRNA|rpm:6.892|locus:chr15A:680708-680986|Cluster_24236
TTCTGAATCTACGTACAAATT
>smRNA|rpm:7.594|locus:chr2A:547674-548752|Cluster_2387
AAGGAACTACAGACTCGTTTGT
>smRNA|rpm:5.737|locus:chr12B:3615901-3616211|Cluster_49874
TTTGGTCACAGTAGACGGCGG
>smRNA|rpm:20.223|locus:chr15A:2724708-2727620|Cluster_24953
TCCAGGTACTGTGCCTCTCC
>smRNA|rpm:7.738|locus:chr16B:5116838-5118288|Cluster_55343
TTGTCTGTATCTATGTTTGT
>smRNA|rpm:37.97|locus:chr18B:1844988-1848395|Cluster_57182
TTCCGGACTGTTTTTCCTTGC
>smRNA|rpm:20.574|locus:chr15B:2726798-2729092|Cluster_53177
ATGAAGATCAATGGACTAGAGT
>smRNA|rpm:5.118|locus:chr13A:1656851-1657113|Cluster_22194
ACATGTAGATTTCCGTAGGCGT
>smRNA|rpm:9.926|locus:chr6A:4640033-4640764|Cluster_11776
ATCTCCGTTCTGATGACCTGC
>smRNA|rpm:5.2|locus:chr4A:4447379-4449368|Cluster_8001
TTACGATCTCGACATAAAGACC
>smRNA|rpm:36.628|locus:chr2B:4758358-4758967|Cluster_32561
TCCGGTTTTTCTGATGAATTTC
>smRNA|rpm:30.169|locus:chr1A:39141-40835|Cluster_9
AGGGGGCTGCAGATCGATCTGC
>smRNA|rpm:19.232|locus:chr18B:2070253-2073322|Cluster_57261
AGAGGATCTGTTAAGTACACGC
>smRNA|rpm:7.945|locus:chr12A:2079105-2079665|Cluster_21014
TGCTGTCCGACTTTGTCTTGG
>smRNA|rpm:7.862|locus:chr8B:215971-216345|Cluster_42804
AAGACGTCGTAGAATAGGCT
>smRNA|rpm:345.915|locus:chr15B:541383-544815|Cluster_52493
TTCTTCTGTAGATACATCAGA
>smRNA|rpm:7.594|locus:chr7A:4533578-4534819|Cluster_13585
TTCTCGGCGGACAATTTGGC
>smRNA|rpm:12.773|locus:chr5A:4580300-4580570|Cluster_10015
ACTGGTCAAGGAAGTTTGTATC
>smRNA|rpm:9.967|locus:chr5B:4415154-4418757|Cluster_38368
TATTCCGACCTATTACTCGACT
>smRNA|rpm:11.927|locus:chr18B:2478477-2479162|Cluster_57405
ACTTAGCTGTGTACGAAACATC
>smRNA|rpm:19.645|locus:chr6B:2846104-2847951|Cluster_40119
AGGACTACAACTGCTTTTATAGC
>smRNA|rpm:6.707|locus:chr5B:1288724-1290294|Cluster_37287
TTCGACTCTGATATAATCTGG
>smRNA|rpm:15.972|locus:chr5B:3457860-3459043|Cluster_37993
TCTCAGAGTTGGACAACTTG
>smRNA|rpm:11.638|locus:chr9B:3360408-3361368|Cluster_44807
ATATGACAAGTGGATGGAACGCC
>smRNA|rpm:12.485|locus:chr16B:5549519-5549839|Cluster_55518
TGGACGAGGATGTGCAGCTGT
>smRNA|rpm:26.558|locus:chr10A:4548700-4548971|Cluster_18670
TATGATCTCATGTCCTAGGACT
>smRNA|rpm:6.48|locus:chr12A:533560-533965|Cluster_20490
TCTGGACGACTTTATGAACC
>smRNA|rpm:6.665|locus:chr15A:2911182-2912956|Cluster_25025
AAGACTATCTGAATAAAACGAT
>smRNA|rpm:6.376|locus:chr1B:3790301-3790559|Cluster_29868
ATTGTGTGTGTCGAATTTGAGT
>smRNA|rpm:5.675|locus:chr8B:1715952-1716220|Cluster_43357
TTCCATCGGTTAGAAAACAACT
>smRNA|rpm:24.309|locus:chr12A:2085150-2087875|Cluster_21020
TTGTAGACTGGAAGGAAAACC
>smRNA|rpm:13.847|locus:chr14B:599820-600932|Cluster_51341
TCTCTCGGAAAATCGCCTGG
>smRNA|rpm:124.02|locus:chr7B:2048076-2061731|Cluster_41626
TGGGTTTGGAATAGTAGGCC
>smRNA|rpm:13.227|locus:chr18B:49460-51219|Cluster_56607
AAGGCTCTGTTGACTATGATGT
>smRNA|rpm:8.956|locus:chr12B:2844074-2845275|Cluster_49608
AGATTGGACTCTGCATCGGAGC
>smRNA|rpm:6.088|locus:chr1B:3720936-3722070|Cluster_29836
TGAGCTTGTGTATGTAGTACC
>smRNA|rpm:6.253|locus:chr4B:1354500-1354770|Cluster_35162
AAGAATTTGTGGAAGCCTTTGC
>smRNA|rpm:238.775|locus:chr2A:1768700-1784245|Cluster_2818
TCTGATCTAGACTACTGTCC
>smRNA|rpm:7.243|locus:tig00001220:18055-18741|Cluster_58183
TTGATTCTGATTTGACTGTC
>smRNA|rpm:6.438|locus:chr11A:2148029-2149171|Cluster_19489
AGGCGTGTCGACCTTGAGGC
>smRNA|rpm:6.872|locus:chr12A:2241939-2243959|Cluster_21065
TGGATTTATGAGCATAGTAGT
>smRNA|rpm:10.132|locus:chr16B:2318260-2319519|Cluster_54323
TTCGTATTGTGAGCAGGTGA
>smRNA|rpm:5.737|locus:chr2A:1802898-1803457|Cluster_2832
TAGATTGCGTGGAACATTGC
>smRNA|rpm:90.219|locus:chr9A:4689952-4695691|Cluster_17090
TAAGGTCTTGGTTAACTCCT
>smRNA|rpm:5.468|locus:chr4A:3214167-3214820|Cluster_7664
TTCAAGATCTTCAAAGCGTGG
>smRNA|rpm:15.58|locus:chr4A:1663532-1667890|Cluster_7093
TGGGAACAATGTGACTGACC
>smRNA|rpm:12.526|locus:chr6B:1584907-1585712|Cluster_39827
TGAAAGTCTGAATATGGTTC
>smRNA|rpm:14.342|locus:chr9B:4999451-4999870|Cluster_45313
TTGACTTTGGCTCATCAATC
>smRNA|rpm:6.026|locus:chr7B:2706810-2707500|Cluster_41798
TGGGAGACCTGCTTAGGAGC
>smRNA|rpm:21.709|locus:chr3B:4581751-4581943|Cluster_34607
ATTGCCGACTTTGGTCTCCCAA
>smRNA|rpm:15.951|locus:chr14B:989566-994630|Cluster_51461
AGACTCTTCAGAATTTCGGTGA
>smRNA|rpm:5.097|locus:chr3B:3971891-3972070|Cluster_34424
TTGATGAATCTGAACCAAAAGG
>smRNA|rpm:18.283|locus:chr12A:3951613-3955350|Cluster_21686
TTGACTGACTCCCAGAGCGAGC
>smRNA|rpm:46.967|locus:chr9A:2995850-2996246|Cluster_16491
AAGAACTCCATGAAAGCCTGG
>smRNA|rpm:58.461|locus:chr15B:2690394-2692171|Cluster_53171
TGTCTGTTGGAATATCCTCC
>smRNA|rpm:22.947|locus:chr4B:3469097-3470405|Cluster_35893
ATTGTTAGCTGGGAGCTCCCTC
>smRNA|rpm:16.715|locus:chr1B:3300663-3302810|Cluster_29660
CCTTGAAGATCCCTGTAGGACT
>smRNA|rpm:12.175|locus:chr12A:2951623-2952911|Cluster_21341
TTACTGACTGAACTTGGCATTC
>smRNA|rpm:7.305|locus:chr2A:4483348-4485116|Cluster_3868
ACTGTCCGCTGTGATCAAAGAGC
>smRNA|rpm:10.029|locus:chr9A:2061615-2064170|Cluster_16160
AACAGTGGACTCGTGAGGCGT
>smRNA|rpm:5.138|locus:chr8A:192376-193317|Cluster_13850
TCGAGAAGGACGCTGTAATGG
>smRNA|rpm:12.485|locus:chr11A:3572302-3573646|Cluster_19965
AAGATTTTGGGAACTGACTACC
>smRNA|rpm:455.367|locus:chr8B:1422996-1439192|Cluster_43247
TTGGAAGAACGTGTACACAGA
>smRNA|rpm:7.491|locus:chr16B:2319603-2320166|Cluster_54324
TTTTTCTCGGATAACAATGACG
>smRNA|rpm:10.689|locus:chr3B:2144950-2145720|Cluster_33744
TGTGATAAACTTTGGACCAGA
>smRNA|rpm:8.935|locus:chr9B:353466-355694|Cluster_43846
ACAGACGGGCTATCTACAACTT
>smRNA|rpm:5.634|locus:chr3B:2224837-2225951|Cluster_33777
TTCTAACGTGGATTGGCTGT
>smRNA|rpm:9.08|locus:chr4B:6027866-6030061|Cluster_36702
TGAGAGTGAGGCTTGAACGT
>smRNA|rpm:35.287|locus:chr3A:3888761-3896314|Cluster_5692
ATCCGATTTGGAGGAACTCTTT
>smRNA|rpm:5.468|locus:chr5B:6436589-6437937|Cluster_39009
ACGAGACTTACCCGATCCTAGC
>smRNA|rpm:6.005|locus:chr6B:1191807-1192475|Cluster_39693
TAGGGGTTAGTCTGTTACGT
>smRNA|rpm:88.362|locus:chr9A:3000751-3004304|Cluster_16495
TACTGTTTCGGACTAGACGT
>smRNA|rpm:5.468|locus:chr7B:4820721-4821115|Cluster_42478
ATGGAAATCTGTTGATCAACAGC
>smRNA|rpm:7.14|locus:chr3A:591709-594397|Cluster_4641
ACGGAGAATCTGTCCCAAAGAC
>smRNA|rpm:277.714|locus:chr12A:2965897-2976749|Cluster_21351
ATCTGTTGTCAGACTGGGCACC
>smRNA|rpm:6.583|locus:chr9A:2026832-2027468|Cluster_16146
ATGTAAGTGTCTTCTTGAACAGA
>smRNA|rpm:7.821|locus:chr14A:1545522-1546568|Cluster_23411
AGAAGACGGTGACTCAGTCC
>smRNA|rpm:6.995|locus:chr12B:2846460-2848054|Cluster_49611
TTCCAAAATTCTGACAATCTC
>smRNA|rpm:5.138|locus:chr5A:4652604-4653365|Cluster_10063
TATAATGGATTGTAGACTGT
>smRNA|rpm:19.975|locus:chr16B:4359900-4360171|Cluster_55067
TTTTCTCTGATAACAATGACGT
>smRNA|rpm:11.061|locus:chr12A:324951-325636|Cluster_20407
TTAACGTAGGCTCACCGTTGC
>smRNA|rpm:5.468|locus:chr10A:1505601-1506008|Cluster_17659
TAGGTCTGTCCTGTTTGGC
>smRNA|rpm:89.311|locus:chr4B:3491796-3493760|Cluster_35903
ATTGAAATCGGCTGTTGCAGC
>smRNA|rpm:8.399|locus:chr10B:42557-45490|Cluster_45379
TTCTGGAGGACCATACCTGCC
>smRNA|rpm:7.759|locus:chr9B:570418-571622|Cluster_43940
TTTCGATTAGCTGGAGAAGC
>smRNA|rpm:8.399|locus:chr13A:2186739-2188461|Cluster_22370
TACTAAACTTGTGACTGATG
>smRNA|rpm:8.708|locus:chr9B:3056715-3058351|Cluster_44684
TGATGTAATAGAATTCCTGTT
>smRNA|rpm:11.061|locus:chr8B:850511-853993|Cluster_43047
AGAACTTTTGACTTGGTGTGGC
>smRNA|rpm:31.449|locus:chr6A:4642382-4645533|Cluster_11778
TACGAAATTCTGTTATGCTGA
>smRNA|rpm:6.459|locus:chr8A:4822178-4823437|Cluster_15337
TGGACAAACCTGACAAAACTCC
>smRNA|rpm:5.448|locus:chr3B:1931490-1931767|Cluster_33654
TACTGACGTCTCTGGAATGG
>smRNA|rpm:5.778|locus:chr1A:5862710-5863206|Cluster_2072
TGATTTGGACCTCTGTGCC
>smRNA|rpm:24.763|locus:chr4A:3155957-3158080|Cluster_7615
TGACTATGAGTTGACTGAAGT
>smRNA|rpm:7.945|locus:chr1B:5850955-5851763|Cluster_30677
TTGATCTGACTTTTTCTTGC
>smRNA|rpm:9.389|locus:chr5B:6966787-6968933|Cluster_39182
AATCTTGACTGAATTCCAAATC
>smRNA|rpm:7.099|locus:chr3A:5237304-5237968|Cluster_6191
TAGAACTTGACGTCTGACGT
>smRNA|rpm:10.834|locus:chr7B:4822878-4823717|Cluster_42481
ATATCTGTAGTTTCAACAACAC
>smRNA|rpm:27.899|locus:chr3B:3975303-3977821|Cluster_34428
TTCCTCTTCTTCGTGACCTGA
>smRNA|rpm:6.892|locus:chr3B:3395205-3395615|Cluster_34200
ATTCCGACAACTCTGACTGGGT
>smRNA|rpm:66.117|locus:chr2A:2056818-2062160|Cluster_2947
TGCCTGACTAGAATGCTGACT
>smRNA|rpm:5.675|locus:chr2A:5281119-5281468|Cluster_4150
AATCTCTCGACTTCTGGACGG
>smRNA|rpm:31.015|locus:chr5B:6164103-6165318|Cluster_38877
TAGGCTACTGTCATATTCTAGT
>smRNA|rpm:5.283|locus:chr3B:635762-637550|Cluster_33254
ACGTAATACTTCTTTGAC
>smRNA|rpm:9.121|locus:chr8B:1700549-1705737|Cluster_43352
TTTCGATCTTTTGTTTGTATG
>smRNA|rpm:15.167|locus:chr4A:2827343-2829799|Cluster_7494
TAGAGCTCTGTGAACAACGG
>smRNA|rpm:25.836|locus:chr3B:65300-66228|Cluster_33051
TTCACTGTACACCTCTTTGTGC
>smRNA|rpm:948.207|locus:chr9B:3274642-3290085|Cluster_44759
TTTGAGTGACCTACTGACAAGT
>smRNA|rpm:54.85|locus:chr8A:1477270-1480968|Cluster_14254
TACTGTTTTGCTATGGACGC
>smRNA|rpm:10.256|locus:chr10B:356183-357267|Cluster_45458
TATTGACGCCGAGGATTTGATC
>smRNA|rpm:11.164|locus:chr3B:22921-23866|Cluster_33024
AATCCGGATCTAACGAAAAATC
>smRNA|rpm:6.686|locus:chr7A:31504-31768|Cluster_12126
TGTGCATCTCCGATTGGTACT
>smRNA|rpm:14.094|locus:chr11B:498355-498662|Cluster_47103
AATCTTGAGGATTGATCCTGA
>smRNA|rpm:11.205|locus:chr4B:3500651-3501550|Cluster_35909
ATTGAACAATTTGTGTGGCTCT
>smRNA|rpm:6.397|locus:chr16B:839922-840323|Cluster_53805
ATCTCTTGGACTCAAACCTTT
>smRNA|rpm:6.108|locus:chr9B:377559-378157|Cluster_43858
AAAAGACAACAAAACGATGACG
>smRNA|rpm:18.118|locus:chr3B:2180150-2180420|Cluster_33760
AACTGGTACTGCAAAGAAGATT
>smRNA|rpm:20.14|locus:chr5B:5747715-5751273|Cluster_38690
TATAGCGATTGCACATCTAGC
>smRNA|rpm:7.119|locus:chr9A:832938-834164|Cluster_15755
TATCGGCATTGAGGGATGGT
>smRNA|rpm:22.163|locus:chr5A:4910306-4915542|Cluster_10171
AATGGCGTAGGGTGCTCTTTC
>smRNA|rpm:9.43|locus:chr17B:1872451-1874122|Cluster_56269
AGTACCAATCTGAATACAACTC
>smRNA|rpm:6.789|locus:chr16A:2357952-2358423|Cluster_26059
AACGGAAAAGACTGGTATTTACC
>smRNA|rpm:11.515|locus:chr10B:3512002-3514973|Cluster_46457
TTCTGACTCAGATTCTGACTC
>smRNA|rpm:5.427|locus:chr1B:1499029-1499545|Cluster_29106
TCGAACTTCTGAGTCATCATT
>smRNA|rpm:7.305|locus:chr12B:1015250-1017769|Cluster_48961
TGCAGAACTATGTGACGTGG
>smRNA|rpm:24.68|locus:chr18A:1777390-1780808|Cluster_28085
CGGTCTGTTAGGGAGGATT
>smRNA|rpm:5.964|locus:chr10A:1755500-1758606|Cluster_17795
AATAGATCTAGAGTGGAAACAAC
>smRNA|rpm:8.275|locus:chr9A:1981699-1983793|Cluster_16132
TTGCTGGAAAACTGAACTCC
>smRNA|rpm:12.753|locus:chr8B:1405209-1405886|Cluster_43235
AATTCCGTACTCAACCAACTCG
>smRNA|rpm:25.898|locus:chr10B:565381-571450|Cluster_45541
TCTACTGTAAGCTTGCGCGT
>smRNA|rpm:28.787|locus:chr11B:1964895-1968112|Cluster_47569
TGCTTTCCGACTGTCGGTCC
>smRNA|rpm:961.394|locus:chr1A:2364056-2388167|Cluster_801
AACTGATTTTGGAACTCACCA
>smRNA|rpm:5.757|locus:chr15B:2795215-2796882|Cluster_53212
TCTTCATACTGTTGGTACTGA
>smRNA|rpm:17.375|locus:chr12B:1895549-1899765|Cluster_49276
TGGATCTTGAGTGACGACG
>smRNA|rpm:11.35|locus:chr8B:1252931-1256477|Cluster_43165
CCGTTTGCAACTCCTCTGG
>smRNA|rpm:24.164|locus:chr15B:3385900-3386453|Cluster_53422
TACTGTGGGTCTGAATCACAATC
>smRNA|rpm:23.566|locus:tig00000516:23061-23161|Cluster_57846
TGGATTTTAGAGTAAGTATA
>smRNA|rpm:11.185|locus:chr3A:2539600-2542704|Cluster_5237
TGAATTTGAGACGTGTCCTCT
>smRNA|rpm:26.269|locus:chr5B:6144066-6145059|Cluster_38864
ATGATCTCTGGTTGAATCTGACC
>smRNA|rpm:26.393|locus:chr16B:2387003-2391462|Cluster_54370
TTCGGTACTGGACAGCGAGA
>smRNA|rpm:6.067|locus:chr8B:1686150-1687967|Cluster_43343
ATGAAGAAATCTGGATTAGACC
>smRNA|rpm:5.902|locus:chr7B:119000-119466|Cluster_40954
ATATGTTTGATTCCACTGAAGA
>smRNA|rpm:5.84|locus:chr2A:3536954-3538965|Cluster_3506
AGACTTTCAACTCTAGACGT
>smRNA|rpm:6.686|locus:chr7B:15492-16369|Cluster_40922
AAGGTTGTTGGAATTTTGACGT
>smRNA|rpm:7.449|locus:chr18A:141273-144106|Cluster_27555
AATAAAAGACTCTATCAACAAT
>smRNA|rpm:7.099|locus:chr6B:1178156-1178721|Cluster_39684
TAGTATGATGTAACTGGAGA
>smRNA|rpm:6.665|locus:chr1B:4874214-4875186|Cluster_30287
TCTGTGAAGTACTTTCTGATC
>smRNA|rpm:24.206|locus:chr12B:3617360-3617569|Cluster_49875
TATAACAGACTGTATTTCAAGC
>smRNA|rpm:26.207|locus:chr16A:828547-830929|Cluster_25533
ATTACACTGGTCTGCTTGAATC
>smRNA|rpm:8.007|locus:chr12B:1457850-1458617|Cluster_49145
TGATTGTGGAGCCGCAGAGT
>smRNA|rpm:29.468|locus:chr8A:1460190-1462364|Cluster_14248
ACTGTGACATGTACTCTGTGGC
>smRNA|rpm:7.615|locus:chr11A:1730812-1731928|Cluster_19333
ATCTGGAAGAATGGAAAGCGGC
>smRNA|rpm:68.015|locus:chr12B:2921309-2923761|Cluster_49653
ATCTGTGTCACGAACCTTGAGC
>smRNA|rpm:16.632|locus:chr9A:2847358-2851028|Cluster_16429
TTCTGGGAACTGCTGTACAACC
>smRNA|rpm:11.824|locus:chr14B:482809-483796|Cluster_51292
ACGATGATGTGACCTTTGGC
>smRNA|rpm:5.014|locus:chr5B:4258050-4258574|Cluster_38291
TCGATGTAGTGCAGAATGGTGC
>smRNA|rpm:6.768|locus:chr11B:4065809-4066268|Cluster_48268
TCCGGTTTTGTGGATTTCCAGA
>smRNA|rpm:5.035|locus:chr15A:12108-12718|Cluster_24008
AGAGTAGACAATAGAGACGTGA
>smRNA|rpm:6.356|locus:chr14B:1886194-1888121|Cluster_51732
TTGAAAATGATCTCTGCAATG
>smRNA|rpm:8.75|locus:chr4A:4763999-4768094|Cluster_8102
TTTCGACTGTTAATCGTGATGA
>smRNA|rpm:47.875|locus:chr18A:665333-667059|Cluster_27719
TGATGTGGATTCTTCAAGACGA
>smRNA|rpm:6.273|locus:chr18B:2092224-2092719|Cluster_57271
ATGGAGTGCCTGAATCATCATC
>smRNA|rpm:5.468|locus:chr12A:1813878-1816044|Cluster_20926
ATCGATCTGTTCATAGACTCAGC
>smRNA|rpm:40.198|locus:chr16B:2364406-2367011|Cluster_54354
AAGGACTGATCCGATGTGAAGG
>smRNA|rpm:355.098|locus:chr1A:2346138-2363817|Cluster_800
TAGTCTAGGCTTGTGAGATCT
>smRNA|rpm:90.962|locus:chr16A:841861-845363|Cluster_25541
TATAGGATATGGCGTGACCT
>smRNA|rpm:6.934|locus:chr11B:4411125-4413910|Cluster_48399
ACTAGTAGAATATTGACTGACT
>smRNA|rpm:6.5|locus:chr17A:985373-986665|Cluster_26735
ACTACAATTGAAGGACTCTTGT
>smRNA|rpm:29.633|locus:chr13A:19001-23191|Cluster_21703
TGCGTAACTTCTGATCCAGT
>smRNA|rpm:9.307|locus:chr6A:1071792-1072245|Cluster_10680
TCGACTGGAAGGGCTTCCTTC
>smRNA|rpm:30.871|locus:chr17A:298703-302166|Cluster_26505
AGTGACTGCTGTAATTGAATGC
>smRNA|rpm:9.699|locus:chr5B:6115582-6117002|Cluster_38850
ATCTGACAATTGGAACCGTTGC
>smRNA|rpm:39.559|locus:chr2B:3881961-3887252|Cluster_32286
TACGGCGGACTCGTCAGACGT
>smRNA|rpm:6.067|locus:chr2A:3790059-3790768|Cluster_3598
ACTTAGGAGTGAATTGTGTATC
>smRNA|rpm:24.494|locus:chr11A:3233476-3235217|Cluster_19818
TGTGTAGAGACTTCGGAAGG
>smRNA|rpm:8.708|locus:chr17A:8637-9716|Cluster_26407
AAGATGATCTGGGGGCTGCAGA
>smRNA|rpm:8.791|locus:chr2A:4265116-4265895|Cluster_3778
TTTTGTATGGATCTCGAGACA
>smRNA|rpm:18.861|locus:chr6A:283864-286332|Cluster_10485
TTTCGATTGTGCTCCTGCATT
>smRNA|rpm:8.151|locus:chr18A:1360044-1362918|Cluster_27947
AATTGGCTCCGTAGAACTCCGG
>smRNA|rpm:5.716|locus:chr10A:3585637-3586299|Cluster_18373
TAAGATGTGATATCTGGATAGT
>smRNA|rpm:27.136|locus:chr12B:648258-651795|Cluster_48842
ACTTGTCATGGACGTGTTGATG
>smRNA|rpm:5.799|locus:chr4A:5487771-5489062|Cluster_8322
TTTACCCGGCTGTAGACCAGC
>smRNA|rpm:17.478|locus:tig00001253:146400-146670|Cluster_58366
TTGGACTGGGCCAAAGACATGT
>smRNA|rpm:23.483|locus:chr12B:1972176-1974272|Cluster_49303
TTTCGCGGATCTCCAGTTGG
>smRNA|rpm:5.427|locus:chr14B:2318450-2318942|Cluster_51875
AAGAATGTGACCGAACTACAGA
>smRNA|rpm:24.701|locus:chr3A:1464765-1467655|Cluster_4878
TGGCCTGCCATTGTTTGAGC
>smRNA|rpm:169.419|locus:chr18A:1882695-1890345|Cluster_28150
TATGTATCAGAGGACGGT
>smRNA|rpm:23.421|locus:chr10A:4177751-4182219|Cluster_18551
TTATCGTAGGCTCACCGTTGC
>smRNA|rpm:10.297|locus:chr16A:2453262-2454079|Cluster_26112
TGGATGAGTGCAAGTAGG
>smRNA|rpm:11.205|locus:chr13B:2109720-2111626|Cluster_50645
TTGACTTGAAGTAAAAACTCCA
>smRNA|rpm:12.072|locus:chr1B:110333-114221|Cluster_28567
AAGAACTGTCTGAAAGTCCAGC
>smRNA|rpm:61.185|locus:chr10A:4569600-4570420|Cluster_18678
TAGACTTAGAGTTTGAAACTTT
>smRNA|rpm:16.426|locus:chr16B:2316732-2318156|Cluster_54322
AAGAACAAGGATTAGTTAGGCGT
>smRNA|rpm:5.365|locus:chr18B:2680103-2681967|Cluster_57480
TGTGTGCTGTCATCTGTTGC
>smRNA|rpm:11.7|locus:chr17A:3017176-3018668|Cluster_27425
ATTGTGCTGGATGACCAATTCC
>smRNA|rpm:7.573|locus:chr7A:3974500-3974815|Cluster_13434
AAATCCGATCTCTGACTCCATC
>smRNA|rpm:8.027|locus:chr6A:4943802-4944372|Cluster_11894
TTCTCGATTGGATTTTGCTTC
>smRNA|rpm:5.035|locus:chr9A:1902786-1904863|Cluster_16091
TGGCTGAGATGGTACGACTCTC
>smRNA|rpm:9.926|locus:chr3A:4635550-4636020|Cluster_5951
AAACCGCGGAGAAAGTTAGTGC
>smRNA|rpm:6.5|locus:chr9B:124021-125218|Cluster_43758
AAGAGTGAGGGATTTCTGCTGC
>smRNA|rpm:8.296|locus:chr2B:5920315-5921600|Cluster_32962
TCAAGGTGCTACAAATTCTGT
>smRNA|rpm:16.282|locus:chr8B:1390491-1395326|Cluster_43222
ATCTTGTGACTGCTCTGACAAGC
>smRNA|rpm:22.906|locus:chr8A:1446057-1448632|Cluster_14243
TTTGAACTGCGGATGTACCTGC
>smRNA|rpm:5.221|locus:chr4B:1829839-1831097|Cluster_35360
AGGATGTTGCATCTGATGACGA
>smRNA|rpm:5.365|locus:chr11B:3541742-3544005|Cluster_48041
AACAGATCTCTGCAGAGCCAGG
>smRNA|rpm:10.05|locus:chr11A:1460900-1462116|Cluster_19214
CAGACTGTTGAGCTGCCGGC
>smRNA|rpm:5.076|locus:chr12B:24401-24862|Cluster_48591
TCTAGGTTGAAGACTTGTGC
>smRNA|rpm:13.475|locus:chr11B:3866396-3866716|Cluster_48172
ATAAAGGAATTCACTGAATGAGG
>smRNA|rpm:9.843|locus:chr9A:1096019-1096306|Cluster_15852
AAGGGAATCTGTGGTGTATGAC
>smRNA|rpm:99.299|locus:chr9B:2260279-2267983|Cluster_44463
AAAGTGTTGACTCGTCGAGC
>smRNA|rpm:8.626|locus:chr1B:2763427-2764717|Cluster_29473
AAGAAGATTTCGAACAGACGAGT
>smRNA|rpm:7.718|locus:chr4A:3186609-3186876|Cluster_7643
TGGTAGTGCTCTTGAATTTCGT
>smRNA|rpm:5.799|locus:chr3B:1922105-1922411|Cluster_33648
AATGTAAGAATTCAATGGTCTC
>smRNA|rpm:6.026|locus:chr10A:3715801-3716653|Cluster_18421
TGTTGACGGCGGACACTGTTT
>smRNA|rpm:17.437|locus:chr12A:491802-494528|Cluster_20466
TTTAGGACTGGGGCTATCCC
>smRNA|rpm:8.007|locus:chr17A:10050-11140|Cluster_26408
ACTGGGACTTGTAAAACGTGCA
>smRNA|rpm:11.473|locus:chr5A:908707-909518|Cluster_8838
ACTATCTGAGAACATTCGAATC
>smRNA|rpm:35.844|locus:chr12A:2976826-2979074|Cluster_21352
AAGATCTCTGCAGCATGCAC
>smRNA|rpm:7.965|locus:chr11B:386308-387554|Cluster_47056
AAAGTCTTCTTGTTGAACGTGA
>smRNA|rpm:8.254|locus:chr7B:1851251-1852020|Cluster_41551
ATCTGCGACTAACATGACTTTT
>smRNA|rpm:8.254|locus:chr13B:3135744-3136459|Cluster_51023
TATGGATTTGGACGATCGTCC
>smRNA|rpm:7.656|locus:chr4B:1799018-1801264|Cluster_35340
TTTTAACCTTGAACGATGACC
>smRNA|rpm:12.588|locus:chr11A:2150229-2152136|Cluster_19491
TCTGACTGTGAGACTGAGTC
>smRNA|rpm:14.569|locus:chr7B:652329-653417|Cluster_41148
TGAGTGATCTGCTGAAACGTGC
>smRNA|rpm:8.894|locus:chr12A:1987878-1989415|Cluster_20971
TGCTTTGGCGTGTGGACCTGC
>smRNA|rpm:5.118|locus:chr17A:1324464-1327412|Cluster_26849
AACGATCTCTCTGACGATGA
>smRNA|rpm:5.221|locus:chr5B:6939793-6941150|Cluster_39169
TAGAGTAGCAGAATTCCACC
>smRNA|rpm:5.118|locus:chr8A:2027165-2028871|Cluster_14417
ATTCCTGGTCGAGACATGTTCT
>smRNA|rpm:16.116|locus:chr11B:511812-512619|Cluster_47110
ACAGCGCGACAGTGTAGACAGC
>smRNA|rpm:41.147|locus:chr18B:2062303-2066357|Cluster_57258
TTTGACTGACTTCTCTTGTGA
>smRNA|rpm:7.945|locus:chr3B:2307563-2309798|Cluster_33817
ATCTTTGTCAAAACTCCTGAGA
>smRNA|rpm:12.753|locus:chr9A:2102074-2105930|Cluster_16178
TACAGGACTGGTATTAATCACC
>smRNA|rpm:8.75|locus:chr9A:3454655-3454920|Cluster_16674
TATCTGCAGAAGGAGATCGGC
>smRNA|rpm:5.943|locus:chr9A:4092510-4094893|Cluster_16880
TTGGAAGCGACTGTAGCAGC
>smRNA|rpm:9.761|locus:chr18A:1531100-1531822|Cluster_27997
ATAGCTGTTGTCCTTGATGCGC
>smRNA|rpm:50.31|locus:chr4B:3476053-3479570|Cluster_35898
TACTGGTAGACATGGGACGCC
>smRNA|rpm:5.84|locus:chr7B:5100944-5102241|Cluster_42589
ACGAGTTGCGTGAATATGAAGC
>smRNA|rpm:21.09|locus:chr4A:1627408-1629167|Cluster_7079
ATCTTGGCTAGACTCTGCTT
>smRNA|rpm:8.811|locus:chr9B:3065339-3066859|Cluster_44690
AGAAAGAATTTGTGAAACGTGT
>smRNA|rpm:6.397|locus:chr9B:1403914-1404557|Cluster_44227
TAGTGTGGAATTTATGGTA
>smRNA|rpm:26.476|locus:chr16B:2416314-2417352|Cluster_54383
ACGTTTACCATGGATCCTGAGT
>smRNA|rpm:6.583|locus:chr14B:155805-156193|Cluster_51147
TGGTCTTGTTGTTCTGATAGCT
>smRNA|rpm:13.145|locus:chr13A:2312389-2317909|Cluster_22431
TTTGCCGGTCTGACAAGTTC
>smRNA|rpm:5.262|locus:chr7B:1561618-1562321|Cluster_41490
ACCGGGAATACTTCAACTCAGC
>smRNA|rpm:11.783|locus:chr14A:1494990-1495365|Cluster_23372
TAGGCTTGAGGTACATGACGG
>smRNA|rpm:5.881|locus:chr14A:2828065-2830448|Cluster_23781
TTGCTGTCAACTTTCTAG
>smRNA|rpm:14.321|locus:tig00000236:35000-35307|Cluster_57753
TAGTTATGTAGTGTTGAAGT
>smRNA|rpm:5.2|locus:chr4A:1594592-1595563|Cluster_7060
AGCCGTCTTCTAGAACATTCTGT
>smRNA|rpm:6.17|locus:chr12A:503358-503770|Cluster_20473
AAGGACGACTACGTTGAACTAGT
>smRNA|rpm:15.415|locus:chr16A:3311127-3315341|Cluster_26375
TGCGATCGTTGTGCGAAATCC
>smRNA|rpm:15.518|locus:chr7B:3901-5220|Cluster_40916
AGCACCAGAATCTGATCATTGTC
>smRNA|rpm:13.702|locus:chr3A:4765661-4770309|Cluster_6003
TTCGGTTTGGGAAATGTGCT
>smRNA|rpm:19.748|locus:chr2A:3418492-3421089|Cluster_3473
TTGACTGGAAGGAAACCCTTTT
>smRNA|rpm:28.106|locus:chr7A:912147-916733|Cluster_12395
ACGAGGATAAGAGAAATTTG
>smRNA|rpm:11.329|locus:chr8A:5093316-5093610|Cluster_15433
TGGTTCTCTGATCTTATAAGT
>smRNA|rpm:8.461|locus:chr8B:1710956-1713420|Cluster_43355
ATTGTTAGAGATAGAGTAGAGT
>smRNA|rpm:9.059|locus:chr7B:5493684-5497781|Cluster_42748
TGCTGAAGATCTGAACTGTC
>smRNA|rpm:16.591|locus:chr5B:2537703-2538805|Cluster_37736
ATCTACAAGAAATGAACAGAGT
>smRNA|rpm:13.723|locus:chr6B:1243050-1244447|Cluster_39714
AGAACCGTATCTCGAAAACCAG
>smRNA|rpm:8.172|locus:chr1B:4313738-4316098|Cluster_30065
AGTGATCTGTTATGTTTCTATC
>smRNA|rpm:26.888|locus:chr14B:1355352-1357964|Cluster_51557
TATAATCTCGTTCGACCTCG
>smRNA|rpm:10.215|locus:chr12B:1393080-1393950|Cluster_49103
TAGACAGGTCTTGTATAACA
>smRNA|rpm:37.02|locus:chr7A:4959752-4964626|Cluster_13720
ACAAAACCGGAGTAGGACGTGT
>smRNA|rpm:8.791|locus:chr8B:1571876-1574916|Cluster_43299
TTCGAGCTCTGGAACTGAAG
>smRNA|rpm:7.057|locus:chr9B:3087219-3090170|Cluster_44699
TTGCCGATCTCTCAACATAC
>smRNA|rpm:5.2|locus:chr18B:45255-45891|Cluster_56604
TGGCTCTTTTGATATCTGTGA
>smRNA|rpm:7.573|locus:chr16B:2337847-2338813|Cluster_54340
TGGTAGCAAAGCTCTTGATGT
>smRNA|rpm:11.865|locus:chr1B:3085226-3086516|Cluster_29576
ATTGATCTCGACTTGGAAGTTG
>smRNA|rpm:11.412|locus:chr10A:2425581-2428604|Cluster_17972
TCTGAATATCCTGACACTTTC
>smRNA|rpm:10.875|locus:chr3B:467403-467898|Cluster_33204
AGACATGGTCTTCATCGGTAGA
>smRNA|rpm:5.53|locus:chr7B:674152-674898|Cluster_41157
ATCAACGGAATTCGGCTCAAGG
>smRNA|rpm:910.816|locus:chr14A:2903191-2918972|Cluster_23807
TGAAGGCTTCAAGAATCTTGA
>smRNA|rpm:8.832|locus:chr13A:1932356-1934595|Cluster_22292
TATTGTTTAGAGTAGAAGAGGC
>smRNA|rpm:8.688|locus:chr9A:2152058-2152319|Cluster_16205
TACGTGTAACTCTGCTTATGC
>smRNA|rpm:6.438|locus:chr1B:4223355-4223809|Cluster_30028
TTTCGTATGACGGTAGCTTCA
>smRNA|rpm:8.729|locus:chr16B:2443613-2443838|Cluster_54399
CAGGCCACTGTTGGGACACCA
>smRNA|rpm:9.761|locus:chr10A:1985150-1988092|Cluster_17861
ATTGTCTGGCTCGTTTTTGTC
>smRNA|rpm:15.497|locus:chr5A:2302748-2304262|Cluster_9343
AACGGACACCTCTTCAACAACG
>smRNA|rpm:8.172|locus:chr2A:5475855-5476390|Cluster_4215
AGCTCAAGAGTCTGAATCCGTC
>smRNA|rpm:40.838|locus:chr12B:2886584-2888836|Cluster_49635
TTTCACGTAGGGTTCACCT
>smRNA|rpm:14.177|locus:chr11B:3907601-3908195|Cluster_48198
TCTGACGGCCTTTGGACCTGC
>smRNA|rpm:6.645|locus:chr13B:2214336-2215810|Cluster_50696
AACTTCAAGGCTGCAAGTGAGC
>smRNA|rpm:13.805|locus:chr6A:4639096-4639868|Cluster_11775
GATTGGGTCAGCGTGTAGGACC
>smRNA|rpm:21.936|locus:chr5A:2207645-2209470|Cluster_9291
AAGGTAAACGATTCTGGCGAGA
>smRNA|rpm:22.431|locus:chr14B:2779181-2783492|Cluster_52021
TTGACTGAGGATTGTGCTTTC
>smRNA|rpm:7.594|locus:chr11A:3498692-3500205|Cluster_19923
ACGGATTTGGAAGATGATGCC
>smRNA|rpm:11.577|locus:chr18B:2131343-2134100|Cluster_57291
AAGTGCAAAGATCTTCTGACAGG
>smRNA|rpm:9.059|locus:chr18A:2680401-2681687|Cluster_28450
TTTGACTGCAGGAAAGATGGC
>smRNA|rpm:24.515|locus:chr12A:1528201-1530513|Cluster_20844
TACCATCTTGTCGGAAGTATA
>smRNA|rpm:26.042|locus:chr6B:5237344-5238921|Cluster_40909
TGGGGGCTGCAGATCGATCTGC
>smRNA|rpm:134.544|locus:chr4B:3480993-3488511|Cluster_35901
TTGCGGCTGGATATTATAGTTC
>smRNA|rpm:7.181|locus:chr16A:1324430-1327511|Cluster_25750
ATTGATCTCTGCATTCGAGC
>smRNA|rpm:228.89|locus:chr9A:4685051-4689862|Cluster_17089
CAGGCCACTGTTGGGACACCA
>smRNA|rpm:5.778|locus:chr8B:1688282-1691248|Cluster_43344
AATCCATCTGAGGAACCCGATC
>smRNA|rpm:18.386|locus:chr11B:3833241-3834264|Cluster_48155
TATGTTGACTGGGTTGACC
>smRNA|rpm:11.143|locus:chr17A:2085084-2087703|Cluster_27087
TTGATCTTGGTAGAACACCTATG
>smRNA|rpm:14.445|locus:chr10A:2827915-2829910|Cluster_18145
TTCTGACTGGATCACTGATCC
>smRNA|rpm:6.541|locus:chr1B:5432870-5434444|Cluster_30512
ACAGTTGTGCTCTAGGATACGT
>smRNA|rpm:17.685|locus:chr1B:3869608-3870319|Cluster_29900
TTCCGCTTGGACGAGGTACATG
>smRNA|rpm:27.177|locus:chr4B:2655147-2660704|Cluster_35658
TTCCGATTTTTGGTTGACTCGT
>smRNA|rpm:5.984|locus:chr10A:1533923-1534455|Cluster_17692
TTTGATTTGGATTGTGCCC
>smRNA|rpm:6.892|locus:chr7B:4818550-4818864|Cluster_42476
AGGGAATGTGTCCTCTGTGGC
>smRNA|rpm:17.169|locus:chr8A:1236777-1241364|Cluster_14174
AATTGATGATCTTCTGGACCAGC
>smRNA|rpm:45.935|locus:chr13A:1995708-1997166|Cluster_22309
AAATCCGATCTCTGACTCCATC
>smRNA|rpm:7.429|locus:chr5A:2671737-2674239|Cluster_9484
AGGGAATGTTGTATTGCGTG
>smRNA|rpm:6.253|locus:chr3B:2713700-2714860|Cluster_33968
ATTCCTGGTCGAGACATGTTCT
>smRNA|rpm:7.532|locus:chr11A:704655-705298|Cluster_18972
TTTCCTGACTGGTTGAATCC
>smRNA|rpm:9.245|locus:chr7A:1967905-1968166|Cluster_12781
ACCGAATCGTTCAATGCAGA
>smRNA|rpm:14.053|locus:chr15B:1221750-1225282|Cluster_52731
TTTCCGGTTGAAGAAACGTTC
>smRNA|rpm:11.226|locus:chr9B:1201877-1203490|Cluster_44152
TCGATATGTGCTCAGAATACC
>smRNA|rpm:15.477|locus:chr9B:2359557-2362668|Cluster_44505
AACTATGATCTAGACTGGAAGT
>smRNA|rpm:7.656|locus:chr15A:1527053-1527769|Cluster_24549
ATAGGCTGTTCTGAAGAGG
>smRNA|rpm:5.324|locus:tig00000099:8712-9502|Cluster_57631
TTTGGCTTTCTTGGATGGAACT
>smRNA|rpm:125.877|locus:chr13B:2117741-2121201|Cluster_50649
TCTAGTGTTGTGACCTGACT
>smRNA|rpm:7.243|locus:chr11B:3906421-3906867|Cluster_48195
ATGACTGACTCTGGGCCAACCC
>smRNA|rpm:38.279|locus:chr2A:1735874-1739142|Cluster_2808
ATGGAGAATTCTGCAAAGCTGC
>smRNA|rpm:5.757|locus:chr10B:83154-83819|Cluster_45390
TTACTGTATGTGCAAGCTCC
>smRNA|rpm:11.762|locus:chr2B:261671-262374|Cluster_31027
AAGACGATCGCAATGGAAGTGC
>smRNA|rpm:9.678|locus:chr9A:3252472-3253946|Cluster_16602
TTCCAGTCGACGAGGTACTTGC
>smRNA|rpm:5.448|locus:chr5A:1963710-1964817|Cluster_9204
TTGATCTGACTTTTCCTTGA
>smRNA|rpm:16.488|locus:chr9B:373400-374719|Cluster_43855
ATCTGCTGGCCGATCTCAAAGA
>smRNA|rpm:23.772|locus:chr15B:2337352-2338114|Cluster_53059
TTCCAATTGACTGTAGAGAGG
>smRNA|rpm:5.118|locus:chr10B:3718842-3719588|Cluster_46509
TAATCCGACATGAGACTGTGC
>smRNA|rpm:6.232|locus:chr14B:608650-609204|Cluster_51345
TTTCCGTCGCCTTTCTTCTGG
>smRNA|rpm:6.356|locus:chr5A:2675616-2677392|Cluster_9487
TAGTCGGCTACTTCAACAGATT
>smRNA|rpm:170.946|locus:chr6A:1516631-1522310|Cluster_10841
TTGTGGCTCAAGAATGTTTG
>smRNA|rpm:6.273|locus:chr9B:1370601-1371165|Cluster_44211
AAGGCAGATATTGAGAATTCGG
>smRNA|rpm:60.235|locus:chr15B:800986-804869|Cluster_52596
ATGAAGAACTCAATGACGGT
>smRNA|rpm:5.324|locus:tig00001226:6654-7061|Cluster_58197
AATATGTATCTCTGTCCCTAG
>smRNA|rpm:16.488|locus:chr16A:2842546-2846543|Cluster_26238
AATGGTTGGAAGAACTGACGT
>smRNA|rpm:16.385|locus:chr18A:252804-257524|Cluster_27591
TTCGGTTAGGTCTGAGACGG
>smRNA|rpm:5.757|locus:chr18A:913868-915487|Cluster_27809
AATCGACTCACATGACTCAAGG
>smRNA|rpm:23.091|locus:chr3B:2355257-2358614|Cluster_33843
AACAGCCGGCTGTACTCTTGGC
>smRNA|rpm:10.813|locus:chr5A:1363287-1363522|Cluster_8971
AAGATCTCTGCAAGAACTGG
>smRNA|rpm:9.162|locus:chr16A:1574421-1575009|Cluster_25834
ATCCGATCGAACGAAGAGACGT
>smRNA|rpm:17.809|locus:chr7B:4160738-4166604|Cluster_42244
TTGACTTCAGTCTGAACTGG
>smRNA|rpm:25.237|locus:chr18A:557856-560303|Cluster_27689
TTATTCGTCTTGTAGGTGCA
>smRNA|rpm:9.616|locus:chr4A:2800750-2801020|Cluster_7486
ATTGAAACGGAAGACTGTGC
>smRNA|rpm:14.527|locus:chr11B:3015715-3016715|Cluster_47891
TACGATGTCTGCTGAAGAGC
>smRNA|rpm:10.483|locus:chr5B:3425844-3429415|Cluster_37986
TCTTCGATCTGGCGAGTAATGC
>smRNA|rpm:6.067|locus:chr13B:2176965-2177871|Cluster_50667
ACTGTGTTGGACTTCTGCCCC
>smRNA|rpm:9.245|locus:chr2B:1696451-1696759|Cluster_31510
TGGACAGGCTCGGCAGATGT
>smRNA|rpm:5.778|locus:chr7B:5180266-5181967|Cluster_42619
ATATTCGAACTGTTTTCCAAAC
>smRNA|rpm:5.035|locus:chr7B:1619635-1622269|Cluster_41506
AATACAGTCTAGTAAAATTCT
>smRNA|rpm:5.634|locus:chr15B:2433920-2434366|Cluster_53086
TAAAGGATGGAATGAATGACC
>smRNA|rpm:6.603|locus:chr14B:3473709-3474510|Cluster_52251
ATTTTGGCCTGAACACAAGTTC
>smRNA|rpm:5.303|locus:chr7A:3976256-3977890|Cluster_13436
TTCCGATTGGGTGCTGTTCC
>smRNA|rpm:9.162|locus:chr3B:468200-468467|Cluster_33205
ATCTCGGCGGACAATTTGGCTG
>smRNA|rpm:11.453|locus:tig00000168:27000-27257|Cluster_57723
TATCTGTTGACCGTCGTTAC
>smRNA|rpm:5.902|locus:chr15A:1228527-1229063|Cluster_24441
ATCTTGTCAGCTGTATTTTGTT
>smRNA|rpm:8.977|locus:chr1A:742500-742771|Cluster_270
ACGGTCGACAACTAAGAAGCGA
>smRNA|rpm:149.113|locus:chr6A:1465557-1474696|Cluster_10831
AATTTACTGCAAACTCTTGTGC
>smRNA|rpm:17.891|locus:chr17B:2402255-2402908|Cluster_56447
TATGGACGTGGATCAAGAAGA
>smRNA|rpm:5.283|locus:chr1A:3874452-3875147|Cluster_1313
TTTGAGTGACCTACTGACAAGT
>smRNA|rpm:6.665|locus:chr8A:3212333-3214733|Cluster_14798
TGGTCTTTAGGACTTTTCCTGC
>smRNA|rpm:7.119|locus:chr2A:1075772-1076439|Cluster_2591
ATTGGTCTTTGCGTACAAGCTC
>smRNA|rpm:7.222|locus:chr1A:181660-182964|Cluster_70
AGGATTTGGCGAAATCTCGGCC
>smRNA|rpm:7.388|locus:chr1A:2450447-2452752|Cluster_830
TCTAGATGGGAGGATAAGTCT
>smRNA|rpm:13.702|locus:chr7A:1950850-1953306|Cluster_12771
ATCTGACTTCTGATGAATTTGT
>smRNA|rpm:5.943|locus:chr3A:997742-1000511|Cluster_4739
TATGTGTAGTAATCCGAGTGT
>smRNA|rpm:6.149|locus:tig00000243:44167-44618|Cluster_57760
TGAGACGACGAAAATTACCTATG
>smRNA|rpm:14.239|locus:chr5B:6461703-6465650|Cluster_39023
TGAGAGCTGTTTCTGGAAGGC
>smRNA|rpm:5.159|locus:chr11B:2128305-2129187|Cluster_47613
TACGATCTGTCGCTAGTTCC
>smRNA|rpm:8.461|locus:chr12A:3347918-3350007|Cluster_21491
TACTCAATCGATCTTCTGCTGA
>smRNA|rpm:5.757|locus:chr6B:232780-235715|Cluster_39397
TATGATGGACTCTGCTCGCC
>smRNA|rpm:14.383|locus:chr9B:3362610-3363708|Cluster_44809
TATATACTGGAGAATTTGCC
>smRNA|rpm:23.38|locus:chr7A:260771-265849|Cluster_12214
ACATTTCGATCTTCAGACAAGA
>smRNA|rpm:16.901|locus:chr1B:3407864-3409265|Cluster_29715
TAAGATCTGTGTGTAAGCTAC
>smRNA|rpm:22.245|locus:chr3A:9581-13131|Cluster_4448
TCGACTGAGCCCTACTGGCC
>smRNA|rpm:19.088|locus:chr4B:3497751-3498622|Cluster_35906
ATTATGGACTGGCTCTTGATGG
>smRNA|rpm:6.583|locus:chr3A:723201-724063|Cluster_4682
ATGATTTGGACGGATACGGC
>smRNA|rpm:5.2|locus:chr12A:24696-24934|Cluster_20291
TGTAACTTGTACTGTAGCGTG
>smRNA|rpm:7.305|locus:chr3A:2195117-2197187|Cluster_5129
AAGTCTTCTTGTTGGACATGA
>smRNA|rpm:5.448|locus:tig00000168:12660-13361|Cluster_57713
AGGATTTGTAGTAATGGGTGG
>smRNA|rpm:12.34|locus:chr2B:1654991-1656635|Cluster_31493
TGTGTTTTTCTTCTGATCGCTC
>smRNA|rpm:13.042|locus:chr1A:542250-543065|Cluster_190
TCTGAAGAACATTGGCAATCTC
>smRNA|rpm:6.418|locus:chr2B:4709950-4710456|Cluster_32539
ATCACAACGATCGAGGACAAACT
>smRNA|rpm:5.489|locus:chr15A:26213-26717|Cluster_24012
AAAAGATCAACTGGATACTCACC
>smRNA|rpm:15.023|locus:chr5B:6108550-6109566|Cluster_38846
ATTGGCGTGGAGCCCATGAGGC
>smRNA|rpm:14.672|locus:chr16B:32300-32568|Cluster_53475
TTGTCATAGACTAGTATTCTACT
>smRNA|rpm:11.969|locus:chr7A:4928384-4931874|Cluster_13707
CTTGAACTTCTCCATAGCATC
>smRNA|rpm:7.408|locus:chr15A:3083266-3083670|Cluster_25087
CAATGTCATACTGAAGCTGG
>smRNA|rpm:318.325|locus:chr10B:2136600-2140518|Cluster_45935
AAGTGTGTCATGACTTAGACTG
>smRNA|rpm:5.283|locus:chr1A:4121233-4122817|Cluster_1391
CAGCGATCTTTGAACTGTGA
>smRNA|rpm:13.289|locus:chr5A:1807820-1809334|Cluster_9144
TTCCGTAACACTCTGCATAGG
>smRNA|rpm:6.748|locus:chr7B:17100-17866|Cluster_40924
ATCGGACTACGAAAAGGCGT
>smRNA|rpm:12.299|locus:chr13B:2082719-2087971|Cluster_50635
ACGGCTCGTGACTTTGTGAAGA
>smRNA|rpm:8.935|locus:chr11B:1549227-1551312|Cluster_47428
ATCAAAGCTGAACGTGCTCTTC
>smRNA|rpm:7.697|locus:chr2A:375186-377317|Cluster_2324
TTCATGTTGGAGGATTACAAGC
>smRNA|rpm:5.592|locus:chr5B:2868154-2869479|Cluster_37811
TATTGCGGACTAGTGCTCTTTC
>smRNA|rpm:10.483|locus:chr16B:5574492-5574823|Cluster_55531
TGGATGTGGTCTTCAAGCTGA
>smRNA|rpm:6.727|locus:chr3A:5198573-5201100|Cluster_6167
TTTTCTGGATCAATAGGCTCC
>smRNA|rpm:11.267|locus:chr9A:2999500-2999919|Cluster_16494
TTTGTTGAGTCTACTTCTTGT
>smRNA|rpm:5.922|locus:chr12A:3595473-3595922|Cluster_21582
TGGCGATGTGGAAGGAGCTCC
>smRNA|rpm:12.794|locus:chr16A:2426601-2427744|Cluster_26096
AAAGCCGGCTGTGTTGTCCAAC
>smRNA|rpm:17.602|locus:chr11B:69804-75317|Cluster_46949
TCCTCTGATTGCTATAGCTTC
>smRNA|rpm:6.232|locus:chr7A:1745823-1747202|Cluster_12675
TGAAAACAACTGTGAGTCCTGC
>smRNA|rpm:88.279|locus:chr9B:2343650-2347536|Cluster_44498
TACGACTCATTAGCAACATG
>smRNA|rpm:36.587|locus:chr2A:1728560-1735365|Cluster_2807
ATTTCCTACTAGTAGAATCACT
>smRNA|rpm:32.687|locus:chr7B:1992018-1996169|Cluster_41612
ATAGACTGTAGACAAGCTGC
>smRNA|rpm:5.551|locus:chr1B:4173758-4177935|Cluster_30005
AAGACTTGCGATTCATGCCA
>smRNA|rpm:12.98|locus:chr3A:1641046-1644550|Cluster_4909
TAGAACCGCTTGACGTGAGC
>smRNA|rpm:5.819|locus:chr2A:4539720-4540166|Cluster_3896
TACGATCTTGTACACAACCAAT
>smRNA|rpm:10.669|locus:chr2A:5676020-5677818|Cluster_4272
TTGCGGGGGTGTAAACGTGC
>smRNA|rpm:6.521|locus:chr14A:2772316-2774548|Cluster_23768
TGGATGTAGAGGTTGAAGATCT
>smRNA|rpm:5.861|locus:chr13B:1344578-1346505|Cluster_50420
TTCAGTGTGGCTTTGAGATA
>smRNA|rpm:14.239|locus:chr5B:6151780-6152371|Cluster_38869
ATGAACCATCCGCCTCTGAAGG
>smRNA|rpm:9.513|locus:chr16B:2320250-2321008|Cluster_54325
TAGATCTTTGACAAAAATGCGG
>smRNA|rpm:10.834|locus:chr12B:1220950-1221221|Cluster_49041
TTCCGCCTTTCTTCTGACAGA
>smRNA|rpm:9.596|locus:chr15A:310353-311118|Cluster_24123
TATCTGAGCTCGGACAGCCG
>smRNA|rpm:6.934|locus:chr1B:5663816-5665955|Cluster_30612
TAGGATTTCGGACTCTCCCG
>smRNA|rpm:35.514|locus:chr2A:72601-74360|Cluster_2212
TAACGGACAACTCCCAAAAGG
>smRNA|rpm:5.984|locus:chr17B:2044250-2044601|Cluster_56316
AATGAAGATCGTGAACACCTCA
>smRNA|rpm:5.922|locus:chr12B:895445-897535|Cluster_48919
TTGCCGACTGGAAGGAAACCT
>smRNA|rpm:10.504|locus:chr12B:2913376-2914439|Cluster_49649
TAGAGCTTCAGGATCAATGA
>smRNA|rpm:6.562|locus:chr3A:4915450-4916063|Cluster_6061
TTCATCTCGAACTATCCTCT
>smRNA|rpm:8.007|locus:chr14A:499745-500629|Cluster_23048
TCGATGACTGGAGGGAATCCC
>smRNA|rpm:15.993|locus:chr4B:4819202-4820012|Cluster_36289
ATGGCGGCAAACGATGACT
>smRNA|rpm:17.251|locus:chr2A:1789080-1790783|Cluster_2822
TTCCATTTCTCTGAGCCAGG
>smRNA|rpm:17.251|locus:chr10A:1503073-1504046|Cluster_17656
TTCTTATCGGCTTGACTTGC
>smRNA|rpm:8.192|locus:chr4B:3806662-3806864|Cluster_36006
TTAGTCTGGCAGTTTCTTCC
>smRNA|rpm:6.046|locus:chr8B:1400950-1401667|Cluster_43229
AAGACGATTCTGAGTACAAATC
>smRNA|rpm:7.078|locus:chr12B:2933169-2933950|Cluster_49661
TAGATGGTCGCGGATAATCCG
>smRNA|rpm:8.605|locus:chr17A:707894-711891|Cluster_26644
AACATAGACTCGGGGTGCTCC
>smRNA|rpm:6.17|locus:chr15B:2662600-2664493|Cluster_53157
TTTGAGATCTGTCTTAACTGC
>smRNA|rpm:21.606|locus:chr10B:1981775-1982043|Cluster_45877
ATGATTTGGACGGATACGGC
>smRNA|rpm:5.902|locus:chr6A:1568411-1569470|Cluster_10868
AATGGACCAGAATTTAAGAGT
>smRNA|rpm:15.312|locus:tig00000231:59165-59927|Cluster_57750
TATTTGACTCTGCGAATGTCGC
>smRNA|rpm:7.429|locus:tig00000099:14001-14317|Cluster_57639
AGAGCTTCTGAATGTACAATGA
>smRNA|rpm:13.227|locus:chr6B:2943200-2943539|Cluster_40142
TGCAAAGACCTGGAACTACC
>smRNA|rpm:5.53|locus:chr7A:1470888-1472836|Cluster_12589
TTTCCGTATGCGACGAAGACGT
>smRNA|rpm:56.191|locus:chr15A:3388319-3388615|Cluster_25173
TCTGATTACTGTTCTGTAGC
>smRNA|rpm:22.225|locus:chr9B:506652-512266|Cluster_43924
TTCAGATCAAGACTAATCTCT
>smRNA|rpm:30.623|locus:chr15A:473575-474474|Cluster_24184
AACTGACTGGACAACAAATTGGC
>smRNA|rpm:6.438|locus:chr11A:4447898-4450283|Cluster_20213
TTCTCTTCGTTGCACTTTCTGC
>smRNA|rpm:25.423|locus:chr15A:3396416-3397057|Cluster_25184
TCCGGTTTTTCTGATGAATTTC
>smRNA|rpm:8.688|locus:chr2A:371944-375107|Cluster_2323
TGGAAGTGTGCTGTAACAGC
>smRNA|rpm:19.79|locus:chr12B:1476017-1477053|Cluster_49165
TGACTGGGTTTCTCTTTTACC
>smRNA|rpm:6.583|locus:chr5B:6143064-6143573|Cluster_38862
ATTCCTTTAGACTGTAGAAAGT
>smRNA|rpm:5.551|locus:chr13B:2196643-2197560|Cluster_50684
TTCTCAGTAGCAAGTCGGTCTG
>smRNA|rpm:5.943|locus:chr2A:5324000-5324258|Cluster_4170
TCTTGCATTGGGCTGATGTT
>smRNA|rpm:9.513|locus:chr15A:2080892-2083539|Cluster_24738
TGGATGGGCTCAAATGAACC
>smRNA|rpm:22.059|locus:chr7B:2045852-2047552|Cluster_41625
TTCAGGATCTGTTCATGATGC
>smRNA|rpm:9.369|locus:chr1A:2810438-2813020|Cluster_926
AGGAACAGGGACTTCATCCGGA
>smRNA|rpm:13.496|locus:chr1A:5861951-5862222|Cluster_2070
TCAGGGACGTGTGGGCACCT
>smRNA|rpm:6.872|locus:chr9A:3801491-3802818|Cluster_16791
TGTGACTGGGTTGCACAACTCA
>smRNA|rpm:31.985|locus:chr4B:3454562-3458269|Cluster_35882
TTGCACTGCACTAATTCTGC
>smRNA|rpm:7.594|locus:chr10B:4038750-4039085|Cluster_46613
TCGACTGGAAGGACACCCTTC
>smRNA|rpm:16.674|locus:chr13A:849775-851840|Cluster_21956
TTCTTCGATTACTGATTTCTTT
>smRNA|rpm:5.922|locus:chr1B:1352923-1353703|Cluster_29054
AGGCCACTGTTGGGACACCA
>smRNA|rpm:7.491|locus:chr6A:1937305-1939493|Cluster_10987
TTCCGACTGTACATGGCTCA
>smRNA|rpm:5.2|locus:chr4A:802227-803465|Cluster_6758
TACGGCGGACTCGTCAGATGT
>smRNA|rpm:5.386|locus:chr10A:4209220-4211085|Cluster_18562
TATTACACTGAATATGGCTCC
>smRNA|rpm:9.657|locus:chr13B:2089180-2090168|Cluster_50636
TCCATCTGAAGATTTTTTCTGT
>smRNA|rpm:8.254|locus:chr9B:3633869-3635627|Cluster_44910
AAGATGTGGAACTTGAGCTCC
>smRNA|rpm:17.437|locus:chr15A:495609-499699|Cluster_24191
ATTGATGATTTTGTTGACCAGC
>smRNA|rpm:8.192|locus:chr10B:2426563-2428922|Cluster_46042
TCATCCGATCGATGGACCGCT
>smRNA|rpm:14.878|locus:chr7A:2435976-2438206|Cluster_12926
TACCGATCTTCAGACACGAT
>smRNA|rpm:7.718|locus:chr17A:2450020-2450272|Cluster_27209
AATGTAGGATTCTGTTGGCAAC
>smRNA|rpm:7.553|locus:chr2A:43338-45965|Cluster_2198
AAAACGAATTCTGGAGTGACCC
>smRNA|rpm:20.285|locus:chr17A:2439600-2440319|Cluster_27196
TGCACATAAGGATTCTGACGT
>smRNA|rpm:73.772|locus:chr16B:2358853-2362015|Cluster_54350
AAGGACTGATCCGATGTGAAGG
>smRNA|rpm:47.813|locus:tig00000159:22049-24514|Cluster_57695
ATAAACGACTGTATATCCCTGC
>smRNA|rpm:115.085|locus:chr6A:13110-16835|Cluster_10408
TCACCGGTCTGGACAGATGCC
>smRNA|rpm:16.55|locus:chr7B:4057273-4062698|Cluster_42215
TTATCCGATCGTCAGACAAGA
>smRNA|rpm:5.118|locus:chr3B:3596113-3596860|Cluster_34280
TAGGCTCCTTTGCAACTGTGG
>smRNA|rpm:18.675|locus:tig00000099:36974-38808|Cluster_57653
TTCGGAAGCGATGGACGT
>smRNA|rpm:9.864|locus:chr13B:815-4585|Cluster_49957
TATCGATCTCAAACTGAAGG
>smRNA|rpm:32.295|locus:chr10B:4019200-4020770|Cluster_46602
ATTTAGGACAACTGTGACAAGC
>smRNA|rpm:13.64|locus:chr16B:1834155-1835113|Cluster_54164
ATGGACAATGATGACGATCTCC
>smRNA|rpm:7.119|locus:chr3A:4734792-4735870|Cluster_6000
TAGACCGGTGTGCAGGCCTGC
>smRNA|rpm:7.903|locus:chr11B:2064550-2065037|Cluster_47595
ACGTGTGAGATGGAAAGAACCC
>smRNA|rpm:5.489|locus:chr5A:2390696-2391633|Cluster_9386
TTTATATGCGTTTAGGACCTGG
>smRNA|rpm:21.956|locus:chr6B:1154651-1156108|Cluster_39672
TACGACTCATCAGCAACATG
>smRNA|rpm:26.517|locus:chr8A:3669326-3676738|Cluster_14960
TTCGGGTAAGCTGTAGACGT
>smRNA|rpm:21.544|locus:chr13A:2302803-2303264|Cluster_22423
ATCCGATCGAACGAAGAGACGT
>smRNA|rpm:8.626|locus:chr11B:1972433-1975019|Cluster_47571
CTTATTGACTTCAGCAGCCC
>smRNA|rpm:39.373|locus:chr14A:2262658-2264138|Cluster_23644
ATTTATATTTGTGATTGTTACT
>smRNA|rpm:6.913|locus:chr13A:13562-14519|Cluster_21697
TGGGGGCTGCAGATCGATCTGC
>smRNA|rpm:15.58|locus:chr12A:2964593-2965054|Cluster_21350
ACAAGTTTGACTTGTCGGACGT
>smRNA|rpm:21.915|locus:chr14B:2389057-2390445|Cluster_51915
AACAACTTGTGGTAATGACGT
>smRNA|rpm:221.73|locus:chr15A:475202-480362|Cluster_24186
TTCCCGATGAGGCCCCCA
>smRNA|rpm:9.719|locus:chr5B:2536081-2537443|Cluster_37735
ATGATAGAACGCGGACACCGGC
>smRNA|rpm:6.232|locus:chr11A:1460102-1460816|Cluster_19213
TCGACACTTCGGTAGTACTGA
>smRNA|rpm:7.243|locus:chr8A:1448713-1450411|Cluster_14244
AAGACACTAGGATCTCTTCAAG
>smRNA|rpm:6.129|locus:chr2B:5244851-5246275|Cluster_32724
ATGTGACTGGGATACTCTACGG
>smRNA|rpm:6.088|locus:chr10B:2746617-2747268|Cluster_46157
TACCGAATTCTCCGAACTGG
>smRNA|rpm:7.862|locus:chr16A:1554150-1554418|Cluster_25832
TGGAAGAAGAAATCACTGGC
>smRNA|rpm:613.002|locus:chr18A:2819452-2830196|Cluster_28494
ACAGGACTCTACAAGCAATTGT
>smRNA|rpm:12.361|locus:chr16B:4356004-4356319|Cluster_55066
TTCCGTCTGAGCTGGCTTGC
>smRNA|rpm:6.645|locus:chr11A:3440114-3442429|Cluster_19888
ATTTCTTGGATACTGGTAACCC
>smRNA|rpm:6.067|locus:chr3B:3784172-3786912|Cluster_34349
AAGGTCGACTGCAACAATTGC
>smRNA|rpm:8.419|locus:chr5A:1411426-1414010|Cluster_8998
TATAACGACTGCATGATAAAGG
>smRNA|rpm:5.2|locus:chr17A:2456201-2456969|Cluster_27215
ATCGACAGCTGCAAAATCCTGT
>smRNA|rpm:13.207|locus:chr10B:3048067-3050165|Cluster_46264
AGAATGATCCGGATACTGTGC
>smRNA|rpm:5.283|locus:chr5A:5132008-5132215|Cluster_10265
TCGACTGGAAGGACACCCTTC
>smRNA|rpm:14.445|locus:chr2A:1829903-1830172|Cluster_2851
TTCTGTCGAACGGCTGGCTGC
>smRNA|rpm:51.981|locus:chr16A:531950-534552|Cluster_25418
ATTGATCGAGACTTTCTTGCAGA
>smRNA|rpm:21.956|locus:chr17B:10695-14652|Cluster_55653
TCTGATTACTGTTCTGTAGC
>smRNA|rpm:5.221|locus:chr10A:2418406-2420512|Cluster_17967
AATGATTGGATTGACAGACTCC
>smRNA|rpm:18.263|locus:chr11B:4123503-4124418|Cluster_48292
TTGTTTCGTCTACTTCAGGT
>smRNA|rpm:11.659|locus:chr4A:2774172-2775769|Cluster_7479
ATTGGGCTCTTGCTAACTTAGC
>smRNA|rpm:6.727|locus:chr2A:5279190-5280070|Cluster_4147
ATTTTTCCGTCTGTTTTGAGC
>smRNA|rpm:5.654|locus:chr5A:3746854-3747657|Cluster_9749
ACATGTTCTGACTAGCTAAATC
>smRNA|rpm:6.191|locus:chr5A:878412-878717|Cluster_8829
ACTATCTGAGAACATTCGAATC
>smRNA|rpm:9.327|locus:chr7A:1961425-1962868|Cluster_12774
TTTGTGCTCTGGTCAAATCC
>smRNA|rpm:5.056|locus:chr5B:2956811-2959187|Cluster_37836
TTTTCGACTGGGAAAAAGCC
>smRNA|rpm:7.842|locus:chr9B:4848732-4852419|Cluster_45260
TTCTGACGACGACTTTGAATC
>smRNA|rpm:10.318|locus:chr8B:556102-556568|Cluster_42941
TTTGTGCTCTGGTCAAATCC
>smRNA|rpm:8.791|locus:chr1A:1298219-1299137|Cluster_458
ATGAAATCGTGACCTCAGTGCC
>smRNA|rpm:12.381|locus:chr2B:1695200-1695569|Cluster_31508
ATGATTTGGACGGATACGGC
>smRNA|rpm:199.34|locus:chr3B:2163700-2168702|Cluster_33754
AAGTGACTGTTCCTTAATGTGC
>smRNA|rpm:6.521|locus:chr4B:4780302-4781419|Cluster_36275
ATTATTTTCTCGTCTGGTAAGC
>smRNA|rpm:9.1|locus:chr15B:569128-570019|Cluster_52502
AATTACTCTTCTGACTTATGCT
>smRNA|rpm:5.365|locus:chr17A:3315217-3317674|Cluster_27507
TTCCGACCTGAATTGAATATT
>smRNA|rpm:74.598|locus:chr9A:2991903-2992416|Cluster_16488
TCTTCTAAGTCTGAGTTGTATC
>smRNA|rpm:9.967|locus:chr11B:2744907-2745170|Cluster_47795
TGAAACGAGACGTGAGATGA
>smRNA|rpm:8.089|locus:chr2A:4268010-4268415|Cluster_3780
TCGATCAGTAGCAGAAGACT
>smRNA|rpm:11.783|locus:chr3A:1460793-1461836|Cluster_4875
AGGACTATTAGATTATCGGAGT
>smRNA|rpm:13.558|locus:chr12A:2998426-2999955|Cluster_21364
TATTGTCAGGGCGTATGACA
>smRNA|rpm:8.378|locus:chr18A:1890437-1892031|Cluster_28151
TGGTAACTGATCTGACTGGT
>smRNA|rpm:6.253|locus:chr10A:4582500-4584649|Cluster_18689
ATTGAACTGTGTACAAAAAAGC
>smRNA|rpm:19.439|locus:chr7A:3651144-3654978|Cluster_13314
TGCATTAGTGGAAAGTCTAGC
>smRNA|rpm:9.018|locus:chr3B:4829811-4830618|Cluster_34709
AAATTACGGATTGTGCACGACC
>smRNA|rpm:18.778|locus:chr1B:924250-924510|Cluster_28885
TCAGTGACTATCCGAGATGC
>smRNA|rpm:16.282|locus:chr1A:1756136-1758824|Cluster_595
ATGTGACAAACGTGTATGGT
>smRNA|rpm:52.291|locus:chr3A:1928698-1935090|Cluster_5024
ATCAATTCGATCTCGGACGAGG
>smRNA|rpm:6.872|locus:chr16A:2363526-2364302|Cluster_26067
TTACCGTCTTGATTGCTCCA
>smRNA|rpm:9.43|locus:chr10A:1397935-1399350|Cluster_17596
AATTGACTGGAATCCACCACACC
>smRNA|rpm:13.95|locus:chr15A:3398777-3399426|Cluster_25188
TCTGTATTGATGTGAGCTCT
>smRNA|rpm:42.654|locus:chr2A:1076525-1079502|Cluster_2592
ATTGAAGACTCTGAAGGCAAC
>smRNA|rpm:5.592|locus:chr11B:3921448-3922469|Cluster_48200
TACAGATCTTCCGTACTACC
>smRNA|rpm:6.789|locus:chr4A:2989401-2989691|Cluster_7547
ATTTCTGATGTTGTAGACGG
>smRNA|rpm:12.299|locus:chr7A:39813-42401|Cluster_12131
AATATGTGGATATGTGCTCC
>smRNA|rpm:17.334|locus:chr16B:2403651-2405604|Cluster_54378
TGACTGCCCACTTAAAGAGC
>smRNA|rpm:8.151|locus:chr12B:1475300-1475936|Cluster_49164
TTTTTCGAAAGCTGGATTGTCC
>smRNA|rpm:7.759|locus:chr8A:5088756-5089060|Cluster_15431
TCTGTCTGGATATGGAATTC
>smRNA|rpm:7.821|locus:chr15A:309878-310190|Cluster_24122
AAGACTGTGTGTCTCAATGGCC
>smRNA|rpm:24.68|locus:chr8B:1418885-1420436|Cluster_43243
TTATCTGGACTCTGCAAGCCC
>smRNA|rpm:27.734|locus:chr12B:1485123-1485420|Cluster_49171
TTGACTAGCTCTCGATTAATGC
>smRNA|rpm:12.196|locus:chr2A:14831-19545|Cluster_2193
TATGTTGTGACGTGTTACTGC
>smRNA|rpm:261.639|locus:chr9A:2003227-2018040|Cluster_16141
ATCAATGAACTTCTGTACCAGA
>smRNA|rpm:5.056|locus:chr6B:4124412-4124945|Cluster_40521
ATCTTGTGCTAGCTCTGGGCATC
>smRNA|rpm:16.859|locus:chr10B:2511739-2513381|Cluster_46071
TTTGGACTAGGGAAATGGCCT
>smRNA|rpm:5.118|locus:chr2B:4833216-4833397|Cluster_32583
TCAAACAACTGCTAGAACGGC
>smRNA|rpm:10.565|locus:chr12A:1925950-1929946|Cluster_20957
AAGATGTGGTAGATTCCGT
>smRNA|rpm:10.173|locus:chr2B:4765944-4767146|Cluster_32570
AATCTACTGTTTGGACCACAGC
>smRNA|rpm:9.905|locus:chr4B:2361473-2363369|Cluster_35536
CAGCTTGTTGGAAGGACTCCC
>smRNA|rpm:8.873|locus:chr14B:3155371-3157228|Cluster_52148
TTGGATGGATCACTGACGTGT
>smRNA|rpm:5.076|locus:chr13A:2296126-2296417|Cluster_22415
TAGGGGAAGCTGCAGAGACGC
>smRNA|rpm:81.057|locus:tig00000246:20-320|Cluster_57762
TTCAGGGCTGTTGTTTTTGT
>smRNA|rpm:30.314|locus:chr17A:207701-208119|Cluster_26474
AAGAACAAGGATTAGTTAGGCGC
>smRNA|rpm:16.467|locus:chr3A:2181902-2183069|Cluster_5119
TACCGAATTCTCCGAACTGG
>smRNA|rpm:5.943|locus:chr3A:4630304-4630819|Cluster_5946
TTTCGTCTTCGTCGGGAAAGA
>smRNA|rpm:7.388|locus:chr18A:1614385-1618127|Cluster_28032
AATCCTTGATCTGTGGTCTCTC
>smRNA|rpm:238.011|locus:chr9A:2988048-2990471|Cluster_16486
TGTGTTACTTGTCAGTTTGATC
>smRNA|rpm:5.345|locus:chr14B:1136768-1137469|Cluster_51505
AACCATTTGGGACGTTGGAACC
>smRNA|rpm:62.196|locus:chr15A:3394554-3395461|Cluster_25182
TATGAAATCTGTTCTCCGACC
>smRNA|rpm:32.955|locus:chr2B:1085263-1090616|Cluster_31302
TTTCGATATGGAAGACTGATG
>smRNA|rpm:10.05|locus:chr16B:2326445-2328178|Cluster_54331
AAAACGATCTTCAGCTAACTAG
>smRNA|rpm:8.708|locus:chr8A:658297-658612|Cluster_13995
TCGCCGACTGGAAGGGTGTCC
>smRNA|rpm:5.757|locus:chr5B:7149866-7152332|Cluster_39257
TAGAAATATGGCCTGTGAGA
>smRNA|rpm:16.364|locus:chr18A:1927218-1930020|Cluster_28155
AATGGACTGCAAATTATGTTGC
>smRNA|rpm:124.061|locus:chr14B:2360547-2366825|Cluster_51899
ATTTCTGGTGAAGAACTCATC
>smRNA|rpm:7.924|locus:chr16B:2442295-2442999|Cluster_54397
AAGGAAGTTTGTATCCGGACGG
>smRNA|rpm:6.913|locus:chr2A:3515612-3518225|Cluster_3497
AGGTAACTACAACATCTGGAGT
>smRNA|rpm:11.267|locus:chr7A:4219575-4223362|Cluster_13499
ATTCGGTCTTGTTAATGCTCCT
>smRNA|rpm:155.386|locus:chr15A:466782-468567|Cluster_24180
ATTGTCTTGGTTGTATGATCA
>smRNA|rpm:5.634|locus:chr8B:246585-249833|Cluster_42813
AATTACAGTCTGGTCTGAACACC
>smRNA|rpm:24.371|locus:chr12A:2979224-2980884|Cluster_21353
TATTAATTGATTGCAGACTG
>smRNA|rpm:7.099|locus:chr2B:1459000-1460520|Cluster_31425
TGGCTCGAAACGACTGAAGA
>smRNA|rpm:75.011|locus:chr16B:4350652-4352076|Cluster_55061
TCATAAGGTCTGAGTTCTGG
>smRNA|rpm:257.203|locus:chr7A:1845401-1848861|Cluster_12724
AGGGTAGCGCTAGTCATGTG
>smRNA|rpm:36.401|locus:chr10A:1506101-1507799|Cluster_17660
TGCTAGGACTGTATCTGACCT
>smRNA|rpm:31.242|locus:chr12A:981723-982967|Cluster_20625
TTGTGTACCGAATCTTCTTTGC
>smRNA|rpm:5.407|locus:chr10A:936750-937219|Cluster_17428
TAGGTGTTGCTGAAGATGTTC
>smRNA|rpm:28.126|locus:chr13B:1907763-1909559|Cluster_50575
ATGGCGGCAAACGATGACT
>smRNA|rpm:12.423|locus:chr6A:3119209-3123966|Cluster_11238
TTCAAAGCTAGACTCTGCGCT
>smRNA|rpm:127.26|locus:chr6A:1475833-1481832|Cluster_10833
ATTGAGCTCCTGACACAACTGG
>smRNA|rpm:8.461|locus:chr17A:2458250-2459501|Cluster_27217
AGCCAAATCCGATCTCTGACTC
>smRNA|rpm:8.708|locus:chr7A:4538591-4539491|Cluster_13588
ATATGACAAGTGGATGGAACGC
>smRNA|rpm:12.67|locus:chr11B:3785183-3788013|Cluster_48132
TGAGCTGGGCTTCTGACCCCC
>smRNA|rpm:5.737|locus:chr2B:4685517-4685837|Cluster_32528
TGCAGGTCTAGGCATGGGCT
>smRNA|rpm:5.572|locus:chr4B:76567-78488|Cluster_34755
TTTCTGATGATCCTCTGGTGTC
>smRNA|rpm:8.254|locus:chr17B:4650-7332|Cluster_55650
TAATTTAGATCTCCTTTTACG
>smRNA|rpm:14.404|locus:chr4A:1365555-1365814|Cluster_6973
ATGGTCGAGAACGTCTGGAACT
>smRNA|rpm:51.032|locus:chr12A:2082264-2083840|Cluster_21018
TTCCGCTGGACAAGGTACACGT
>smRNA|rpm:7.202|locus:chr14B:794515-796679|Cluster_51395
TAGACGTGCCACATCTGTAGC
>smRNA|rpm:5.345|locus:chr16B:5334502-5334764|Cluster_55435
TGACAACAATGAAGCCGAGA
>smRNA|rpm:26.31|locus:chr5A:2209550-2211220|Cluster_9292
ACCGATTTGCTGGAAGTTATGGT
>smRNA|rpm:209.906|locus:chr10A:4546093-4548421|Cluster_18669
TCTAGGCTACAGTAGTGACTT
>smRNA|rpm:7.264|locus:chr5B:304306-304917|Cluster_36911
ATCGGACTACGAAAAGGCGT
>smRNA|rpm:25.671|locus:tig00001220:9838-11059|Cluster_58175
TCAGACTTTGCACTCAGTGC
>smRNA|rpm:5.881|locus:chr5B:6706884-6707327|Cluster_39105
TATCTGAGGAATCATCTGACTC
>smRNA|rpm:15.126|locus:chr3A:2440690-2443540|Cluster_5216
TCGACTGGAAGGATTTCCTTC
>smRNA|rpm:47.524|locus:tig00000168:51622-51846|Cluster_57729
ACTTTATTGTGGCTCGACTTT
>smRNA|rpm:5.799|locus:chr4B:435962-436819|Cluster_34886
ATAGACTGTTCTGAAGGA
>smRNA|rpm:6.913|locus:chr18B:2477000-2477332|Cluster_57403
ATTCGTGGAACTCACAAGGGT
>smRNA|rpm:20.285|locus:chr7A:291912-295388|Cluster_12222
TTGTGTTTCTTCTCTGCGTGA
>smRNA|rpm:6.129|locus:chr2A:3344765-3345995|Cluster_3445
AATCCGATTGGGCTGAAGATCC
>smRNA|rpm:11.865|locus:chr17A:2518550-2519019|Cluster_27258
TAGTCCGTCGCATTGAAGGC
>smRNA|rpm:8.708|locus:chr6A:4259494-4260949|Cluster_11655
TAGACGTAGGTTGATTGATCT
>smRNA|rpm:5.365|locus:chr3A:5969807-5970217|Cluster_6465
ATTCGACTGGACACTGGGTTC
>smRNA|rpm:5.2|locus:chr6A:5169498-5169708|Cluster_11983
TTCTAGGAGACTTCTGACAGG
>smRNA|rpm:6.892|locus:chr5B:1179778-1181014|Cluster_37242
ATGTAGCTCAGAACGATTTAGA
>smRNA|rpm:8.069|locus:chr1A:3361427-3362357|Cluster_1142
ATTGTCGATCTGCAGGGCCAGC
>smRNA|rpm:7.78|locus:chr6B:1807257-1809954|Cluster_39885
ACAAAGACTGGAAGTGACCCT
>smRNA|rpm:39.311|locus:chr17B:19055-20269|Cluster_55655
TACGACTGTTGGGGACAAC
>smRNA|rpm:8.069|locus:chr1A:6033773-6034370|Cluster_2142
TATTGAACGATGATCTTAGTGA
>smRNA|rpm:6.005|locus:chr4B:178155-179894|Cluster_34799
TTCCAAGATCTCTGTAGAAAGA
>smRNA|rpm:8.894|locus:chr3B:453805-455355|Cluster_33195
AAGACGTTTAGTGGAATCTAGG
>smRNA|rpm:14.486|locus:chr5A:245282-249841|Cluster_8613
AGCCGGATGATGATAAAT
>smRNA|rpm:20.326|locus:chr5A:4575006-4576202|Cluster_10009
GGCAGTGTTGGAGGAGTGGACT
>smRNA|rpm:233.513|locus:chr10A:1551010-1554082|Cluster_17720
TTGGACTGGCTCAAGAGAACC
>smRNA|rpm:15.353|locus:chr4B:2572953-2577167|Cluster_35621
TTTCTGCATCAACGATCTCTGC
>smRNA|rpm:10.235|locus:chr17A:179504-181419|Cluster_26460
TTTGGATAACTCTAGACGTACC
>smRNA|rpm:12.381|locus:chr1B:4077156-4077620|Cluster_29971
TATTCGGTTATGGTGCACTTC
>smRNA|rpm:9.41|locus:chr5B:5773342-5775572|Cluster_38704
ATCCGCTGCTTCTGTAACATGT
>smRNA|rpm:7.511|locus:chr2B:1818142-1819267|Cluster_31580
ATTGACTTCGAACAAGACGGTGT
>smRNA|rpm:5.819|locus:chr9A:2048957-2049721|Cluster_16151
AATCTACTGCAGACACTACAGC
>smRNA|rpm:5.902|locus:chr2B:611262-612517|Cluster_31122
TGTGGACTTGTCGTGAGACT
>smRNA|rpm:8.956|locus:chr5B:6942150-6943016|Cluster_39170
ATTGTCAGGCGGAGACCGGT
>smRNA|rpm:6.046|locus:chr7A:1472960-1474807|Cluster_12590
TGACAGAAGGGAGTGAGT
>smRNA|rpm:39.435|locus:chr9A:2991300-2991670|Cluster_16487
TTTGGACACCAGATTAGACATG
>smRNA|rpm:10.111|locus:chr8A:534250-535416|Cluster_13952
TCATTGGACTGCTTAAACAGC
>smRNA|rpm:6.975|locus:chr3A:726085-726593|Cluster_4685
AATCTTGAGGATTGATCCTGA
>smRNA|rpm:11.412|locus:chr4A:11140-13367|Cluster_6493
TATGGGGTCTGTAGTAGTGC
>smRNA|rpm:17.458|locus:chr7B:3797358-3800982|Cluster_42139
TATGCCGAGACTTTCACAAGA
>smRNA|rpm:7.986|locus:chr12A:1810800-1813759|Cluster_20925
ACAACGTCTGGATTGAACGATC
>smRNA|rpm:5.138|locus:chr16B:117775-120014|Cluster_53501
TATCAAAGGCGTTGCGAACT
>smRNA|rpm:6.789|locus:chr4B:2886079-2887014|Cluster_35745
TGACTTGTCTGGCTAAGGGC
>smRNA|rpm:26.744|locus:chr16B:2350896-2352455|Cluster_54348
AAATCTTGTAGAATTTTGCACA
>smRNA|rpm:6.232|locus:chr13B:1212903-1213892|Cluster_50354
TCATGACGTCACAGTGGACC
>smRNA|rpm:6.851|locus:chr2A:2978050-2979089|Cluster_3299
TCTACGTTGGTCTGTTCCAGT
>smRNA|rpm:9.905|locus:chr8A:1392477-1393231|Cluster_14235
TATGTATGTAACCGTGTAGG
>smRNA|rpm:7.202|locus:chr15B:2655632-2657570|Cluster_53149
AAGACTTCATCAATATCTGAGA
>smRNA|rpm:18.283|locus:chr2B:1660404-1662156|Cluster_31496
TAGAAAAGATCTCTAGCATGG
>smRNA|rpm:12.34|locus:chr9A:3004400-3004855|Cluster_16496
TTCTGGCTGGTTATCTGACC
>smRNA|rpm:8.316|locus:chr16B:848082-849556|Cluster_53807
TTGAAACGGAGCTGTATAATAC
>smRNA|rpm:34.544|locus:chr3B:1963151-1964228|Cluster_33667
TCTTCAGGATTGAACGCTGG
>smRNA|rpm:6.149|locus:chr6A:4654508-4655059|Cluster_11782
TATATGAGCTGGATTGTGTACC
>smRNA|rpm:18.696|locus:chr7A:25483-27378|Cluster_12122
ACTGGGACTTGTAAAACATGCA
>smRNA|rpm:12.98|locus:chr3A:1981194-1984174|Cluster_5030
TGAACTACTGATGACAGCTGT
>smRNA|rpm:11.927|locus:chr12B:2067801-2068540|Cluster_49332
TAGACTAAAACCTCTGCTGTGG
>smRNA|rpm:7.14|locus:chr5B:7039003-7041313|Cluster_39210
AAGAACTGTCTGAAAGTCCAGC
>smRNA|rpm:9.121|locus:chr9A:2049815-2050697|Cluster_16152
AGAGACTGATGATTGAATCTTC
>smRNA|rpm:6.315|locus:chr1B:4704954-4706191|Cluster_30204
AGCCGATTTTCTCTGAGTGT
>smRNA|rpm:8.44|locus:chr6B:896390-899120|Cluster_39547
TATCAGTGTAGAGTTGGACTTT
>smRNA|rpm:6.934|locus:chr15A:2614804-2615877|Cluster_24901
TGATCTGAACAAAAAGCGTTG
>smRNA|rpm:6.232|locus:chr11B:1709257-1710016|Cluster_47476
TAACGGACAACTCCCAAAAGG
>smRNA|rpm:45.852|locus:chr10B:2093944-2105782|Cluster_45926
TGCGTGGACCTTCTGTTCAGA
>smRNA|rpm:12.732|locus:chr1B:3914604-3918255|Cluster_29918
TAGGATCGGTCTTTCAGGAAA
>smRNA|rpm:10.958|locus:chr15B:3400350-3400620|Cluster_53445
TACTACTCTGAGATAGCCTAATC
>smRNA|rpm:33.925|locus:chr15B:1135478-1141281|Cluster_52709
TAGATCATGTGGGCCTCGTC
>smRNA|rpm:9.224|locus:chr10A:1485078-1487654|Cluster_17640
TACAGACTGAAAGAGGCGTG
>smRNA|rpm:6.438|locus:chr5B:612179-613833|Cluster_37027
ACGATATACTTTGATCAAA
>smRNA|rpm:5.613|locus:chr16B:5343702-5344261|Cluster_55444
ATACACGACGAGGCTTATGACG
>smRNA|rpm:15.105|locus:chr1B:3466788-3472176|Cluster_29746
TAGGGAAACAGAACTGAGTGT
>smRNA|rpm:5.695|locus:chr11A:116864-117964|Cluster_18747
AACAAGTAGAGCTACTTCACGT
>smRNA|rpm:6.83|locus:chr12B:3917577-3919687|Cluster_49949
ATATTAGTAACTCTCTCAACAAG
>smRNA|rpm:5.861|locus:chr1B:5218250-5218921|Cluster_30437
ATCACGTTGGGGACTCCA
>smRNA|rpm:6.046|locus:chr18A:1810355-1811090|Cluster_28101
TGCTGACTGTGATTATCTAAGC
>smRNA|rpm:7.346|locus:chr16B:3995802-3996117|Cluster_54912
TGCTCGATCTTCGAAGGTGA
>smRNA|rpm:7.945|locus:chr15A:1215305-1215870|Cluster_24425
ACGAGTCTGGCAAGAATTTCCC
>smRNA|rpm:7.821|locus:chr9A:2571250-2571720|Cluster_16343
AAATTACGGATTGTGCACGACT
>smRNA|rpm:5.984|locus:chr2A:2875293-2875721|Cluster_3237
CACTGTCTGGGAACTCCCTC
>smRNA|rpm:12.567|locus:chr1A:6073710-6075235|Cluster_2165
TACGACGATTTATCTGGGAAT
>smRNA|rpm:12.113|locus:chr11A:737952-738269|Cluster_18980
TGGACATGTGAAGTATTGCC
>smRNA|rpm:9.265|locus:chr6B:1319508-1319771|Cluster_39737
TCTGAATATCCTGACACTTTT
>smRNA|rpm:6.624|locus:chr15B:2745989-2746905|Cluster_53184
TTCTTGTAGGTCATGGACTATT
>smRNA|rpm:8.254|locus:chr7A:1760316-1762602|Cluster_12684
AAAGTCTTCTTGTTGAACGTGA
>smRNA|rpm:9.286|locus:chr1A:957665-960479|Cluster_344
TGCGGACTGGTTGATTGACC
>smRNA|rpm:6.335|locus:chr16B:4672971-4673762|Cluster_55196
AGTGATCGCCTTTCCGAGTGGG
>smRNA|rpm:5.51|locus:chr1A:1398606-1398863|Cluster_497
TCGGTTTGTGCAGTTTCGTGC
>smRNA|rpm:6.913|locus:chr2A:2021214-2022867|Cluster_2934
TAGTCTTGGGCTGTTTGCCA
>smRNA|rpm:11.762|locus:chr18A:1859602-1859966|Cluster_28135
TATAACAGACTGTATTTCAAGC
>smRNA|rpm:8.254|locus:tig00001220:8216-8833|Cluster_58172
ATCTCACAGAAAATGGACTGG
>smRNA|rpm:22.555|locus:chr16B:5520111-5521867|Cluster_55505
TCTGTGGATCTGGATGACGCT
>smRNA|rpm:6.83|locus:chr17A:3087799-3090173|Cluster_27458
TTCTTGTGGAAGTAAGGCGT
>smRNA|rpm:29.984|locus:chr8B:1502372-1505994|Cluster_43271
AAGGTCTGTTATCAAATCATAGC
>smRNA|rpm:102.435|locus:chr2A:5304559-5306584|Cluster_4162
TTCCGCTTGGACGAGGTACATG
>smRNA|rpm:7.057|locus:chr4A:2215111-2216768|Cluster_7276
AATTTTCCGATTTGAACTTGC
>smRNA|rpm:11.061|locus:chr6B:1316635-1319082|Cluster_39735
ATTACTGATCTGTTGAATTTTC
>smRNA|rpm:7.099|locus:chr3A:1456168-1456821|Cluster_4872
ATCTGTACCATCTGACTGTAAC
>smRNA|rpm:26.104|locus:chr4A:1358301-1358569|Cluster_6967
TGCAATGTCTGGAAACCACTCC
>smRNA|rpm:5.551|locus:chr3A:5306412-5307981|Cluster_6222
TAGCCGATCATCAGACGAGA
>smRNA|rpm:19.501|locus:chr7A:53451-54121|Cluster_12137
TCTGTGAAGTACTTTCTGATC
>smRNA|rpm:5.076|locus:chr3A:122900-123819|Cluster_4502
TTTTGGTTTGGTTTGGAAAAGC
>smRNA|rpm:17.355|locus:chr4B:5738728-5741067|Cluster_36606
TATAATCTCGTTCGACCTCG
>smRNA|rpm:6.83|locus:chr15B:2327351-2328658|Cluster_53053
TCTGTGCCTGATATACTGCT
>smRNA|rpm:24.887|locus:tig00001161:10600-11396|Cluster_58023
AGGGCTGGTTTGATGAGGACT
>smRNA|rpm:7.553|locus:chr3A:2107556-2108315|Cluster_5085
TAACGGTCTGAAATTGGAAGA
>smRNA|rpm:7.181|locus:chr3B:3979005-3979310|Cluster_34431
TATATACTGGAGAATTTGCC
>smRNA|rpm:7.14|locus:chr17B:535454-535966|Cluster_55838
ATATTGGAGTAGATGGAGACGC
>smRNA|rpm:8.275|locus:chr14A:817010-817951|Cluster_23165
AACCATTTGGGACGTTGGAACC
>smRNA|rpm:6.748|locus:chr10A:3084860-3086304|Cluster_18205
TCGGAACTGGCCGACATCGCC
>smRNA|rpm:5.159|locus:chr9A:2047381-2048013|Cluster_16149
TACCCGGACAGGTTCGAGCGG
>smRNA|rpm:50.475|locus:chr10B:3039307-3039808|Cluster_46259
AAATTAAACTCTGGGCTATCCT
>smRNA|rpm:9.802|locus:chr9A:4702157-4702818|Cluster_17095
TTCCAATTCTGACATAAGTGC
>smRNA|rpm:7.202|locus:chr16B:52064-53078|Cluster_53483
TGGAAGATGGAATATTCAGAGT
>smRNA|rpm:5.407|locus:chr16A:114651-115318|Cluster_25258
TAAGGCCGATCTGAACCTTTTC
>smRNA|rpm:38.671|locus:chr2B:1091158-1096985|Cluster_31303
TTCCGACGAGGGGGACTCCTCC
>smRNA|rpm:5.572|locus:chr6B:478560-479009|Cluster_39467
ATTATGCAACGACTGTGTCGAC
>smRNA|rpm:15.312|locus:chr1B:3787792-3788771|Cluster_29866
TGAGATCGAGCTCGGCTGTCCA
>smRNA|rpm:6.026|locus:chr16B:2533060-2533562|Cluster_54446
TATATGTGCAGTCGAGTAGG
>smRNA|rpm:12.939|locus:chr17A:2443706-2445326|Cluster_27202
TTCCATCTGTATTCTCTTCC
>smRNA|rpm:29.53|locus:chr1A:612039-616746|Cluster_227
TTAGGCGTGGATCCGAATAGG
>smRNA|rpm:10.07|locus:chr9A:2018375-2019444|Cluster_16142
ATGATAAAGAGAACCAAGTAGA
>smRNA|rpm:9.781|locus:chr1A:554003-554738|Cluster_203
ACTGATGGACAAAGTACGAATC
>smRNA|rpm:52.497|locus:chr16A:2381855-2384666|Cluster_26073
AATCGAAGACCTTAGAAGACGT
>smRNA|rpm:6.872|locus:chr10B:1894505-1895687|Cluster_45847
TAGGCTGTCTGAGCTAACCTC
>smRNA|rpm:5.324|locus:chr18A:1752060-1754987|Cluster_28078
TGAACCTGGATCGTGGAAACC
>smRNA|rpm:11.04|locus:chr9A:2914825-2916232|Cluster_16459
TTCGAGCTGGGTAAGAACTCT
>smRNA|rpm:6.81|locus:chr4B:759283-762065|Cluster_34992
AGTGAACTTCTCTATCTTTGAT
>smRNA|rpm:15.312|locus:chr6A:275559-279483|Cluster_10483
AATCTGATTGTTTGACTCATC
>smRNA|rpm:6.892|locus:chr3A:1979172-1981117|Cluster_5029
TTCAGGTTTGTGTTTCAGAGC
>smRNA|rpm:6.418|locus:chr10A:1991200-1992858|Cluster_17865
TATAACATCGGTCTTCTTGA
>smRNA|rpm:7.759|locus:chr10B:2970898-2975553|Cluster_46229
ATGGACCAGATGAAATGGG
>smRNA|rpm:9.554|locus:tig00000099:11687-11960|Cluster_57635
ATGGATTCTGTTGATGGAGAC
>smRNA|rpm:5.799|locus:chr7A:2448700-2450822|Cluster_12935
TATACGGGCTGGATTACATCC
>smRNA|rpm:9.018|locus:chr3A:1470229-1471445|Cluster_4881
TGAAAGATCTGTTCAATAATGC
>smRNA|rpm:92.737|locus:chr15A:2395838-2397821|Cluster_24801
TAAAGAACTCGATCATCCTTCG
>smRNA|rpm:5.221|locus:chr14B:2709650-2709922|Cluster_52007
AAGTTCCGATCGTAAAGCTGTC
>smRNA|rpm:7.099|locus:chr12B:2051336-2054510|Cluster_49328
TGGGACTGAATTGAAATTTTC
>smRNA|rpm:12.546|locus:chr13A:1999247-2001070|Cluster_22312
TTTCAAGGCTGGGAGGAACCCC
>smRNA|rpm:5.014|locus:chr8A:3882749-3884709|Cluster_15021
ACGTAGCGACTGGATACAGCCC
>smRNA|rpm:15.951|locus:chr12B:2254961-2258760|Cluster_49391
TCGATACTTGGCTCATGATCA
>smRNA|rpm:5.014|locus:chr6A:4729450-4730315|Cluster_11815
TTTGACGGTGTGTAGAGACT
>smRNA|rpm:5.592|locus:chr17A:2514624-2515021|Cluster_27255
TATAACACCGGTCTGTTCAATC
>smRNA|rpm:21.048|locus:chr10A:1528802-1530338|Cluster_17688
AACGTGGCTGTCGGAGTCAAGC
>smRNA|rpm:5.283|locus:chr14B:1280804-1281659|Cluster_51540
TGATGTACATAGTTGGACTTTGT
>smRNA|rpm:12.505|locus:chr16A:2454227-2454867|Cluster_26113
TGAAAAGATCTGTTAGCTGTAC
>smRNA|rpm:253.323|locus:chr1A:2334302-2346039|Cluster_799
AAAGTCTGTGATATTCTCAAGC
>smRNA|rpm:94.697|locus:chr15B:3384549-3385180|Cluster_53421
TATCCGGCTTGAAATCAATTC
>smRNA|rpm:14.115|locus:chr3A:1902303-1906056|Cluster_5012
ATTGCATCTCGATCTTAGAAAC
>smRNA|rpm:6.892|locus:chr9B:3330762-3332560|Cluster_44784
ATTGTCCGGAACACTCGCAAGG
>smRNA|rpm:8.027|locus:chr5A:3981458-3982067|Cluster_9804
ACAGGACTGGTATTAATCACCT
>smRNA|rpm:13.269|locus:chr3A:2567861-2568220|Cluster_5253
ATGGCATTCTGATCTGATCC
>smRNA|rpm:7.388|locus:chr9A:1251788-1253126|Cluster_15915
AACCGATTGTGATATCCTT
>smRNA|rpm:8.977|locus:chr12A:3887111-3888515|Cluster_21655
AATTTCAATTGGAGTGTGGACC
>smRNA|rpm:18.18|locus:chr12B:1221701-1222008|Cluster_49043
TTGTGGCTGCGGACTCCGC
>smRNA|rpm:6.954|locus:chr5A:166873-167869|Cluster_8586
AAGGTAGACCGAATGCACAAGG
>smRNA|rpm:5.881|locus:chr10A:452426-453098|Cluster_17267
TTGTAGATCGTGCACAATC
>smRNA|rpm:5.303|locus:chr5A:4483050-4483315|Cluster_9952
TTGAAGACGTTTGCTGAGCC
>smRNA|rpm:5.18|locus:chr14A:1663258-1663627|Cluster_23470
TATCTGAGCTCGGACAGCCG
>smRNA|rpm:16.612|locus:chr6B:1549453-1551053|Cluster_39810
TGTGTCGACGTAACAACTGCC
>smRNA|rpm:12.588|locus:chr12A:3108104-3109931|Cluster_21408
TAAGATGTAGTGGAAATGACGG
>smRNA|rpm:8.605|locus:chr3B:54575-55817|Cluster_33041
AATAATACTGGGAATTTCTCC
>smRNA|rpm:37.928|locus:chr13B:2124603-2126985|Cluster_50652
TGTGGAACTACTCTTGGGATGT
>smRNA|rpm:21.853|locus:chr18B:2031800-2034643|Cluster_57247
TGATGATTCTCCCTGCCTGG
>smRNA|rpm:10.937|locus:chr12A:1509854-1511450|Cluster_20831
ATCAATCTACTAATGAATCTGT
>smRNA|rpm:5.613|locus:chr3B:1751359-1753013|Cluster_33579
TGATCTGGTTGTTGACTACT
>smRNA|rpm:6.397|locus:chr3B:1099109-1099614|Cluster_33403
AGTGACTGCTGTAATTGAATGC
>smRNA|rpm:161.845|locus:chr5A:4541709-4546242|Cluster_9984
TAGGCTGAGCCCAGACGGT
>smRNA|rpm:5.922|locus:chr15B:20735-23061|Cluster_52305
ACGGAACTAGAATAGCTAAGT
>smRNA|rpm:6.108|locus:chr10A:1392513-1393678|Cluster_17591
AGAAGAAACCATCTCTGAAGAAG
>smRNA|rpm:17.334|locus:chr1A:1053469-1054708|Cluster_383
TATGGACGTAGATGAGAAGG
>smRNA|rpm:5.654|locus:chr16B:470239-471658|Cluster_53640
TTCTTGTAGCTAACTCCACA
>smRNA|rpm:22.596|locus:chr3A:5957551-5959358|Cluster_6459
TCGGAACTGGCCGACATCGCC
>smRNA|rpm:12.258|locus:chr11A:752291-752811|Cluster_18982
TGAAAGTCGAGCTGCTTGTAGC
>smRNA|rpm:50.186|locus:chr3B:3979450-3980611|Cluster_34432
ACTAGAACTAGGATTGAAGACT
>smRNA|rpm:9.926|locus:chr15A:22639-25292|Cluster_24011
TGTGTTCTGATTGGTCGTGT
>smRNA|rpm:35.225|locus:chr5B:6148587-6150850|Cluster_38867
ATTGACACAAATGTAGCCTCAGA
>smRNA|rpm:27.631|locus:chr15A:3201556-3202220|Cluster_25117
TTTCCTGACTGGTTGAATCT
>smRNA|rpm:5.778|locus:chr5A:2287639-2288560|Cluster_9339
ATTCCAAGGAGGATATGACTG
>smRNA|rpm:22.183|locus:chr11A:3477152-3477869|Cluster_19908
AAGAACTTTGGGACATTCCTGA
>smRNA|rpm:7.738|locus:chr14B:46395-48250|Cluster_51108
TCTTGGATTGGTGGAGAAATCC
>smRNA|rpm:10.318|locus:chr9A:34950-35793|Cluster_15455
TTTGTGCTAGAACTCGACATCT
>smRNA|rpm:8.151|locus:chr3B:2322652-2322918|Cluster_33831
TTGATCTGACTTTTTCTTGC
>smRNA|rpm:10.091|locus:chr11A:3565016-3566463|Cluster_19958
TACGTTTGGATTGATTGCCC
>smRNA|rpm:14.61|locus:chr5A:4324960-4326782|Cluster_9886
TTTATCCAGGATGAAGAGGCGT
>smRNA|rpm:7.842|locus:chr9A:4703002-4703817|Cluster_17096
TTGGATATTGTTGGACACGTG
>smRNA|rpm:6.253|locus:chr18A:1628979-1631717|Cluster_28039
CCCGAAGATTGTTGCCAACT
>smRNA|rpm:15.353|locus:chr9B:4381509-4386282|Cluster_45110
TGGCGTGTCTGTTCACCGGC
>smRNA|rpm:15.518|locus:chr15A:1216155-1216670|Cluster_24426
TGGGATGTAGGCTGCACGCCT
>smRNA|rpm:10.194|locus:chr9B:295226-297897|Cluster_43826
TTCCGACTGGAACTGCTCCT
>smRNA|rpm:12.258|locus:chr13B:2642508-2646061|Cluster_50857
TCGACTGTTACTTGGCAAGTGC
>smRNA|rpm:8.688|locus:chr10B:783802-787048|Cluster_45611
TTTTCGTCTTCGTCTAAGCTGA
>smRNA|rpm:6.562|locus:chr15A:704748-707656|Cluster_24249
ATTTTCATTGGTCGTGGCATGA
>smRNA|rpm:10.999|locus:chr16B:810802-811350|Cluster_53783
TGGGTCTATCCACTTCTGGT
>smRNA|rpm:33.327|locus:chr11A:3567398-3568264|Cluster_19960
TGCGGTCGGTCTTTGACAAGT
>smRNA|rpm:11.453|locus:chr13B:1924053-1925558|Cluster_50583
AAGAGACTGCTTATGATCAGC
>smRNA|rpm:12.134|locus:chr15A:1230906-1231716|Cluster_24443
ACGACTGGGTTCTTCTGGCC
>smRNA|rpm:5.84|locus:chr6A:4560626-4561051|Cluster_11744
TTTGATGACTGAGTGAGATGT
>smRNA|rpm:7.326|locus:chr11A:1157544-1160437|Cluster_19125
TCTAGGCAAAGTGACTCACT
>smRNA|rpm:5.757|locus:chr5A:1584867-1585810|Cluster_9075
TGGGTCTTGTTATCTGATAGTA
>smRNA|rpm:6.5|locus:chr1B:4604767-4607272|Cluster_30166
TCTTGGACTTCCTCTGGGGA
>smRNA|rpm:864.86|locus:chr8B:2697402-2706658|Cluster_43672
TAACATCTGTAAGCAATCTAC
>smRNA|rpm:11.185|locus:chr8B:1471713-1473064|Cluster_43257
TGGATCTTCGAAATCTGATAAGA
>smRNA|rpm:5.572|locus:chr1B:2578326-2580597|Cluster_29412
AAGACTGTGCAGCCTGCAAAGG
>smRNA|rpm:7.759|locus:chr13B:2020463-2020717|Cluster_50610
AATGATTGTACTCTGCAGGGGA
>smRNA|rpm:15.332|locus:chr7B:4314107-4315248|Cluster_42296
AGAAGAAACCATCTCTGAAGAAG
>smRNA|rpm:7.326|locus:chr3A:3556468-3556717|Cluster_5565
AGTGGACCAGATCATCTCAACT
>smRNA|rpm:6.913|locus:chr13B:2300357-2303553|Cluster_50734
TAGACTGAATGCACAAGGTTC
>smRNA|rpm:10.194|locus:chr8B:497719-501820|Cluster_42922
TAGATCTTGTAGAACATATC
>smRNA|rpm:6.046|locus:chr4B:3775851-3776790|Cluster_35991
TTTCCGTAGGCGTTTCTCAGA
>smRNA|rpm:6.583|locus:chr2B:1741752-1742063|Cluster_31540
ATTGGGAACATCTGTAAGCACC
>smRNA|rpm:7.594|locus:chr5B:5449200-5452492|Cluster_38604
ATGGACCAAGTCACTCAACCGC
>smRNA|rpm:10.153|locus:chr5A:2782500-2786152|Cluster_9512
AGTGTTGGACGTCAGGGC
>smRNA|rpm:9.926|locus:chr10A:1658625-1659557|Cluster_17770
AAGATTGACTGATTGGGATGTG
>smRNA|rpm:20.409|locus:chr13B:2906426-2907469|Cluster_50941
TTTCCTGACTGGTTGAATCC
>smRNA|rpm:6.789|locus:tig00001301:19403-19720|Cluster_58479
TTCAAGACTCGCTACTCAGTG
>smRNA|rpm:23.215|locus:chr4B:3027674-3031894|Cluster_35780
AATCGAAATTGGCGTGCGGACC
>smRNA|rpm:11.659|locus:chr14A:187407-187667|Cluster_22920
ATTGTTAGAGATAGAGTAGAGT
>smRNA|rpm:130.335|locus:chr12B:3922628-3927805|Cluster_49952
TAGACAGGTCTTGTATAACA
>smRNA|rpm:679.841|locus:chr15A:3383483-3388006|Cluster_25172
TGATCTGGCTAGAAGAACTTC
>smRNA|rpm:21.523|locus:chr10B:3819350-3821182|Cluster_46540
TTTGTGCTCTGGTCAAATCC
>smRNA|rpm:5.014|locus:chr4B:5120265-5120969|Cluster_36387
TGTACCTCGCCGGCTGGAAGT
>smRNA|rpm:9.472|locus:chr10A:1611760-1613528|Cluster_17747
TCGACTGGAAGGGCTTCCTTC
>smRNA|rpm:6.273|locus:chr2B:5392529-5392965|Cluster_32782
TGTAGACTGTACTGAGGGT
>smRNA|rpm:11.329|locus:chr2A:71084-72515|Cluster_2211
ATCTGTTCGTCGTTTGTTGGC
>smRNA|rpm:45.254|locus:chr14A:2257007-2259287|Cluster_23638
ATTGTTGATATTCATCGGACGT
>smRNA|rpm:14.342|locus:chr3A:1892779-1895762|Cluster_5007
ATGGAGAATTCTGCAAAGCTGC
>smRNA|rpm:6.81|locus:chr6B:1479972-1481316|Cluster_39789
ATTGACCTTGTGAGTAACTCATC
>smRNA|rpm:13.537|locus:chr11A:61801-62534|Cluster_18717
ATCTGTCTGACACTTGTGCC
>smRNA|rpm:22.967|locus:chr15A:3400089-3400860|Cluster_25191
TTCCGGTGTATCATGAACTAAT
>smRNA|rpm:6.149|locus:chr1B:2696827-2698972|Cluster_29446
ATGACTTTGTTGGAAAGAAA
>smRNA|rpm:56.748|locus:chr6A:1455059-1460264|Cluster_10827
TGGAACCTTGGAAATGTCTCT
>smRNA|rpm:27.466|locus:chr13B:2114559-2117569|Cluster_50648
TTTTTGTGACTGAATTTCTATC
>smRNA|rpm:5.572|locus:chr17B:1218191-1220033|Cluster_56067
TTGTTTCCGGCTGATGATCC
>smRNA|rpm:11.226|locus:chr11B:4134831-4135869|Cluster_48303
AATGATTTTCAGACTGGTCTGA
>smRNA|rpm:6.707|locus:chr7B:358429-359517|Cluster_41043
TTGTCTGACCAATCAAACTGTC
>smRNA|rpm:6.046|locus:chr5A:2875391-2876257|Cluster_9552
TTCAAATTCCGAACTCTGTGT
>smRNA|rpm:5.716|locus:chr1B:3864009-3865044|Cluster_29895
TATCCGTTGGCACTGGCA
>smRNA|rpm:6.707|locus:chr7B:881341-882350|Cluster_41225
ATTTGTAATGATCTGTTAGAGC
>smRNA|rpm:7.057|locus:chr3A:1986847-1989053|Cluster_5032
TACGGCTTAAAGGACAACATA
>smRNA|rpm:5.262|locus:chr6B:2237552-2237814|Cluster_39946
AACTCTTCGGATTTTTTTGGCG
>smRNA|rpm:25.093|locus:chr3B:58097-59912|Cluster_33045
TCTTTGATCTCGACTCCTGG
>smRNA|rpm:8.213|locus:chr1B:36850-39237|Cluster_28540
TCTTGGGATTGTGGAACCCA
>smRNA|rpm:5.53|locus:chr9B:1753276-1753564|Cluster_44301
TTCTGTATTACTTTTCTATGGC
>smRNA|rpm:69.067|locus:chr6B:1551142-1555511|Cluster_39811
AATTCGACTGTCTAAAATTCATT
>smRNA|rpm:6.211|locus:chr1B:5658800-5659364|Cluster_30606
ATCCGATCGAACGAAGAGACGT
>smRNA|rpm:8.791|locus:chr14A:2228421-2229161|Cluster_23624
AAAAATTGATCTGAGCCTGTTC
>smRNA|rpm:8.151|locus:chr14B:3004068-3004549|Cluster_52084
TCTGATTACTGTTCTGTAGC
>smRNA|rpm:9.41|locus:chr10B:360178-363223|Cluster_45461
TAGTAAGGTGTCGTGACTCT
>smRNA|rpm:9.059|locus:chr4B:4781501-4782519|Cluster_36276
AGGACGTGAGTCGTGACGGA
>smRNA|rpm:77.301|locus:chr16A:2407181-2410944|Cluster_26086
TGGTCTACATGTGTCTCTGT
>smRNA|rpm:8.688|locus:chr16A:697697-698359|Cluster_25481
TATGAATCTTTGATCAAATCGA
>smRNA|rpm:7.284|locus:chr15A:1873506-1874376|Cluster_24664
TTCTAAAGTCGTGTAGCTCTTC
>smRNA|rpm:15.456|locus:chr9B:1387362-1387914|Cluster_44219
AAATTAAACTCTGGGCTATCCC
>smRNA|rpm:6.067|locus:tig00001168:15402-15918|Cluster_58042
TTCCGACTTGGGATCTCCTCA
>smRNA|rpm:23.731|locus:chr1A:5860351-5860866|Cluster_2069
AAAAGAACTGCGTACCTCAGC
>smRNA|rpm:7.511|locus:chr8A:1582049-1583341|Cluster_14292
ATGACTGGAGGGAATCTCCCC
>smRNA|rpm:8.873|locus:chr1A:2307970-2308756|Cluster_786
TTGGATTACTGGTTATGACC
>smRNA|rpm:5.056|locus:chr5B:4674072-4675352|Cluster_38446
ACTTACGTCTGTGACTTTCAGC
>smRNA|rpm:5.283|locus:chr6B:5223606-5225894|Cluster_40903
TGTGTCTGGGAGGATTCTCTT
>smRNA|rpm:5.097|locus:chr5A:4520058-4520321|Cluster_9977
TAACCGACTGAGGATGAACT
>smRNA|rpm:14.837|locus:chr17A:2443000-2443519|Cluster_27201
TTGTCCACTGAACTCGATGTTC
>smRNA|rpm:11.185|locus:chr18A:1194632-1196814|Cluster_27893
AACGATCTTCAACAGAACCTGG
>smRNA|rpm:23.566|locus:chr2B:4762113-4762867|Cluster_32567
TTCCGGTGTATCATGAACTAAT
>smRNA|rpm:16.364|locus:chr4A:2772151-2773327|Cluster_7478
TTGTGCAAGTGACAAGACTG
>smRNA|rpm:13.723|locus:chr16B:2381735-2383210|Cluster_54367
ATCAACGACTGAGATTGTACAGC
>smRNA|rpm:267.376|locus:chr6A:5521514-5526690|Cluster_12110
TTTGATCTTCTGGTTCACTAGG
>smRNA|rpm:10.813|locus:chr7A:3075649-3077591|Cluster_13157
AATCAGAACTACTCGACGTACC
>smRNA|rpm:9.946|locus:chr1B:3214028-3215557|Cluster_29623
TGCATTAGTAGAAAGTCTAGC
>smRNA|rpm:5.283|locus:chr13A:1662801-1663117|Cluster_22199
AATGAAGATCGTGAACACCTCA
>smRNA|rpm:10.297|locus:chr9B:4090051-4090315|Cluster_45026
AAGTTCCGATCGTAAAGCTGTC
>smRNA|rpm:12.134|locus:chr10A:4643441-4648014|Cluster_18701
TATCTCTGGATTGTGGCAG
>smRNA|rpm:5.572|locus:chr4B:5121066-5121857|Cluster_36388
ATCGACTGGAAGGAATTCCTTC
>smRNA|rpm:11.019|locus:chr3A:4433460-4436798|Cluster_5870
CATGATGAGGATGACTATTG
>smRNA|rpm:23.256|locus:chr3A:5350451-5354464|Cluster_6238
TCGACTTTAGCATTGAGCTGG
>smRNA|rpm:6.356|locus:chr4A:2203751-2204114|Cluster_7266
AAGACGACGATATGTTACCTGC
>smRNA|rpm:14.631|locus:chr11A:3043115-3044487|Cluster_19758
AGACTTTAGCCTGATGACTCCC
>smRNA|rpm:6.686|locus:chr1A:3640450-3641017|Cluster_1230
ATGATTTGGACGGATACGGC
>smRNA|rpm:16.467|locus:chr9B:1197400-1199063|Cluster_44148
TATGGATCTCGAGACAAAGG
>smRNA|rpm:5.345|locus:chr5B:3340362-3342468|Cluster_37969
TCCGGAAAAGTGTGCAGAGA
>smRNA|rpm:9.699|locus:tig00000099:27472-28313|Cluster_57647
AGAATTTGCGAAAACTGGATAGC
>smRNA|rpm:9.884|locus:chr8B:2546423-2549791|Cluster_43639
ACAAGAACGACGACATATCAGT
>smRNA|rpm:29.86|locus:chr10B:4173830-4175638|Cluster_46657
AGAACAAGGATTAGTTAGGCGA
>smRNA|rpm:14.3|locus:chr1B:3792206-3792721|Cluster_29870
ATTCGCACAAGAAGGACATGGC
>smRNA|rpm:5.407|locus:chr9A:2486867-2489591|Cluster_16315
TGGAACGGGCTATTGACGTG
>smRNA|rpm:9.596|locus:chr1B:53871-56705|Cluster_28548
ACGGGCTGTATTTGATGAAATC
>smRNA|rpm:45.151|locus:chr17A:3071473-3071819|Cluster_27455
TTCCGATGGACGAGGTACGTGT
>smRNA|rpm:11.432|locus:chr8A:3788400-3788670|Cluster_14994
TTCTCGGGTAAGACCTCTCCG
>smRNA|rpm:17.499|locus:chr15A:473101-473397|Cluster_24183
AAATTAAACTCTGGGCTATCCC
>smRNA|rpm:30.912|locus:chr3A:1924201-1928554|Cluster_5023
TCTGGCATAGTATTGACTCC
>smRNA|rpm:5.221|locus:chr5B:3460278-3461057|Cluster_37994
TTGTGGCTGCGGACTCCGC
>smRNA|rpm:11.577|locus:chr15B:787400-789997|Cluster_52587
TCCGACATTGACTTTGTAGTTT
>smRNA|rpm:8.605|locus:chr4B:2501801-2502668|Cluster_35589
AATATCTTGTGGATAATGAACA
>smRNA|rpm:10.4|locus:chr9B:4872441-4875454|Cluster_45272
TGTGGATATCTGGGTTGATCTC
>smRNA|rpm:9.307|locus:chr10A:540504-540766|Cluster_17306
AAATCTGGCCATTGTAGATGATC
>smRNA|rpm:5.159|locus:chr9B:4281976-4282834|Cluster_45083
TGGAAGAAGCTCCTGGACAGG
>smRNA|rpm:22.328|locus:chr3A:1911017-1914391|Cluster_5016
TTCTGTTTGAACTTTGGCAAGC
>smRNA|rpm:5.283|locus:chr9B:2317000-2319443|Cluster_44489
ACGTGATAATCCAAGAGTGAGC
>smRNA|rpm:21.812|locus:chr17B:2238151-2239214|Cluster_56398
TCTTGGATATTCTGTGGCCC
>smRNA|rpm:40.879|locus:tig00001229:8412-11157|Cluster_58206
ATCTTGATTTCTGACTTGAAGG
>smRNA|rpm:6.026|locus:chr6B:1255167-1256553|Cluster_39724
TACTCTGATCAACACTTGCTC
>smRNA|rpm:19.315|locus:chr6A:1431153-1432716|Cluster_10811
TGGTCTATAGAGTCTCATAT
>smRNA|rpm:5.964|locus:chr1B:416018-417015|Cluster_28703
ATTATGCAACGACTGTGTCGAC
>smRNA|rpm:6.789|locus:chr10B:2179082-2180860|Cluster_45954
TACCAGTCTGTATGTACTAC
>smRNA|rpm:7.408|locus:chr7B:4245805-4248587|Cluster_42279
ATCCCACTCTGCTCACCC
>smRNA|rpm:8.791|locus:chr7B:4382775-4385402|Cluster_42333
AGGACCGATCTACTGACGTGA
>smRNA|rpm:29.179|locus:chr9A:2275850-2277461|Cluster_16258
TAGCGTCTGGATTTTGTTTC
>smRNA|rpm:20.058|locus:chr9B:2117912-2120753|Cluster_44409
ACGGCTCTGGGCAAATAGACCT
>smRNA|rpm:6.026|locus:chr5A:752756-753735|Cluster_8791
AAGGAATTGATCTCAACAAGATG
>smRNA|rpm:8.977|locus:chr17A:1664240-1667863|Cluster_26935
TTTTGTGCGACTGTGAGCTGC
>smRNA|rpm:14.507|locus:chr2A:1819200-1819616|Cluster_2844
ATATCCGAATGTGAATCCTTATC
>smRNA|rpm:23.525|locus:chr14B:486895-489516|Cluster_51295
TTCCGGTCAACGAGGTACATGC
>smRNA|rpm:5.572|locus:chr3B:466550-467218|Cluster_33203
TTGATGTCCGATCTATGTCC
>smRNA|rpm:14.28|locus:chr7B:681355-683482|Cluster_41162
TACCGATTTGATGTAGACGT
>smRNA|rpm:8.461|locus:chr18B:1746550-1747166|Cluster_57151
TCGGTTTGTGCAGTTTCGTGC
>smRNA|rpm:8.13|locus:chr15B:1581554-1584226|Cluster_52864
TTTTGACTAGAGACTCGTCTTT
>smRNA|rpm:7.181|locus:chr3B:4368754-4369165|Cluster_34558
AATATCAGCTAGACTCACTCTCT
>smRNA|rpm:16.24|locus:chr7B:4431232-4431966|Cluster_42353
TTGCCCCGGGCTCATCGAACTG
>smRNA|rpm:14.94|locus:chr9B:375719-377270|Cluster_43857
AGAAGAAACCATCTCTGAAGAAG
>smRNA|rpm:7.573|locus:chr14A:1481817-1482718|Cluster_23362
ATTGAAGACTCTGAAGGCAAC
>smRNA|rpm:5.53|locus:chr7B:4618851-4619152|Cluster_42415
ATCACAACGATCGAGGACAAACT
>smRNA|rpm:5.407|locus:chr10B:2774800-2775889|Cluster_46168
TTCCAGTCGACGAGGTACATG
>smRNA|rpm:16.199|locus:chr5A:4563953-4565007|Cluster_10001
TGGGGTGTATACTGATGTACT
>smRNA|rpm:5.799|locus:chr2A:3862807-3864434|Cluster_3624
AATCAAAATTGGCGTGTGGACC
>smRNA|rpm:172.493|locus:chr14B:2379236-2387178|Cluster_51910
ATAAGACTGAAGTTAGAACTATC
>smRNA|rpm:5.056|locus:chr1A:468491-468679|Cluster_160
TTCGAGCTGTACCAAATTAC
>smRNA|rpm:9.162|locus:chr2A:2482253-2482911|Cluster_3089
TAAGACATAGTGGAAATGACGG
>smRNA|rpm:5.138|locus:chr6A:1951251-1951794|Cluster_10991
TTCAAGTTCTGAGTCGTGATC
>smRNA|rpm:8.543|locus:chr1B:2672821-2676196|Cluster_29431
TTTTGATGATCCCTACCC
>smRNA|rpm:26.249|locus:chr4A:1059601-1060568|Cluster_6859
AAGGACTATCCAAACATTCGGT
>smRNA|rpm:8.461|locus:chr7A:226025-229085|Cluster_12204
AATTCCTGTATCTGTCTGATCC
>smRNA|rpm:5.035|locus:chr14A:1496954-1497661|Cluster_23375
TACAGGACTGGTATTAATCACC
>smRNA|rpm:10.338|locus:chr3B:3551046-3554798|Cluster_34259
TAGCTTATGACGATCTCTTAC
>smRNA|rpm:9.059|locus:chr3B:22400-22670|Cluster_33023
AATTGCAAAACTTCAGAACCGA
>smRNA|rpm:8.089|locus:chr5A:3309851-3310296|Cluster_9652
TTATCTTCCGGATCTGACTCA
>smRNA|rpm:9.121|locus:chr11B:3016801-3017562|Cluster_47892
TGTGATTGATCGTTTGGACA
>smRNA|rpm:15.167|locus:chr5A:4558673-4559923|Cluster_9996
TTGTATGACCATCTTTGACTGA
>smRNA|rpm:6.521|locus:chr12B:2302153-2303218|Cluster_49410
AGAGGACCAAGTAAAACCAAGG
>smRNA|rpm:8.584|locus:chr2B:4688802-4689261|Cluster_32532
ATGAAATTCCTGAACATGCTGG
>smRNA|rpm:5.468|locus:chr2A:2944120-2944419|Cluster_3275
TTCACGTTTGACAAGCTCGA
>smRNA|rpm:16.839|locus:chr1B:4224032-4225448|Cluster_30029
CGATTTAACGAGAACTCGGT
>smRNA|rpm:16.137|locus:chr1A:3489382-3491463|Cluster_1185
ACGAATGTGGCACTATGATAGT
>smRNA|rpm:5.654|locus:chr8B:729338-729569|Cluster_43014
TATAACAGACTGTATTTCAAGC
>smRNA|rpm:14.115|locus:chr7A:287220-291372|Cluster_12220
TTTCGGTTTGACTTTGAAGAGC
>smRNA|rpm:30.211|locus:chr15B:945956-947216|Cluster_52633
TCGAGACTGTTCATAAGAGC
>smRNA|rpm:5.18|locus:chr11B:1623601-1624464|Cluster_47444
AGGTCTGTTATCAAATCGTAGC
>smRNA|rpm:10.277|locus:chr4A:2647804-2649872|Cluster_7431
ATCCGGTCTAGTAAGAATGCTT
>smRNA|rpm:10.958|locus:chr5A:1415150-1417361|Cluster_8999
TGCTTGATCTGGATTAACTC
>smRNA|rpm:11.185|locus:chr2B:1664878-1666606|Cluster_31500
ACGGAGCAGCTGTAGAAACGGT
>smRNA|rpm:167.107|locus:chr14A:2229368-2234305|Cluster_23625
TTTGGTTTGGATTTTGGCTCC
>smRNA|rpm:64.61|locus:tig00000099:7200-8421|Cluster_57630
TACACGACTTTAGAATCCTAA
>smRNA|rpm:7.057|locus:chr11A:943956-945842|Cluster_19043
AAGATGACTTTGATAAACTCAA
>smRNA|rpm:10.462|locus:chr16B:3615201-3616811|Cluster_54781
CAGTCGACGAGGTACATGTACT
>smRNA|rpm:43.252|locus:chr8A:18412-22719|Cluster_13800
TGATTTATGAACACTGCTTTT
>smRNA|rpm:10.277|locus:chr10A:3212981-3214367|Cluster_18252
TTTCGATTCGTTGGTACCAT
>smRNA|rpm:7.429|locus:chr5B:3461250-3461620|Cluster_37995
TTGGAACGATTTGAACTGGC
>smRNA|rpm:15.477|locus:chr2B:1808200-1810622|Cluster_31576
TCGCTGACTGGAAGGGCTTCC
>smRNA|rpm:131.82|locus:chr16A:2401342-2406608|Cluster_26084
TATAGGAACTGTGTGAAAGC
>smRNA|rpm:16.612|locus:chr2A:6044811-6049366|Cluster_4435
TTCTAGATCTAGTCTGTAAGGT
>smRNA|rpm:16.364|locus:chr3A:2104288-2105320|Cluster_5081
AGAAGAAACCATCTCTGAAGAAG
>smRNA|rpm:7.429|locus:chr15A:1624600-1625184|Cluster_24587
TACTAGTAACCCTGAGTGTGC
>smRNA|rpm:7.759|locus:chr17B:1302200-1302445|Cluster_56098
GCGCGAATACTCTGGTGCCCCAGGTTT
>smRNA|rpm:208.998|locus:chr15A:2733563-2737133|Cluster_24957
AGGGTAGCGCTAGTCATGTG
>smRNA|rpm:5.881|locus:chr2B:2668207-2668468|Cluster_31884
ATTGTTCTGAATAATTTTGTTC
>smRNA|rpm:6.376|locus:chr14B:610276-611249|Cluster_51347
AGAGACTGATGATTGAATCTTC
>smRNA|rpm:39.022|locus:chr5B:4272950-4273520|Cluster_38302
TTGGTCTGGGGCACATCGCTC
>smRNA|rpm:9.616|locus:chr11A:3478507-3479121|Cluster_19909
TTCAAATGATCTAACTCCTGT
>smRNA|rpm:6.067|locus:chr14A:2837558-2839491|Cluster_23784
AATATAACATCGGTCTCCTTGA
>smRNA|rpm:6.645|locus:chr3A:1908754-1910918|Cluster_5015
TAAACGACTGTAAATAAGACTTC
>smRNA|rpm:8.13|locus:chr7B:4956354-4959627|Cluster_42538
TATCTGATCGCCAAAAGCTC
>smRNA|rpm:5.84|locus:chr6B:1247699-1249104|Cluster_39719
TTCTGGAGGACTTTTGAACTTT
>smRNA|rpm:5.881|locus:chr12B:1221353-1221590|Cluster_49042
TACTTCCGGAGGATTGTCGTCC
>smRNA|rpm:5.427|locus:chr17B:2239292-2240550|Cluster_56399
TTGGCATCACGTAGGCTGACA
>smRNA|rpm:27.982|locus:chr4B:1689941-1693869|Cluster_35286
AGGAAACTTACCGACTCAATGA
>smRNA|rpm:12.732|locus:chr8A:4484531-4484769|Cluster_15231
AAGAACAAGGATTAGTTAGGCGT
>smRNA|rpm:615.272|locus:chr12B:1489250-1493168|Cluster_49175
TTGGATCTGTTACATTGTTGC
>smRNA|rpm:8.811|locus:chr4A:1263256-1264114|Cluster_6914
TAGCGTGGAATTTATGGTA
>smRNA|rpm:5.324|locus:chr9A:560582-562317|Cluster_15644
AGGACAGTGGATCAAGGGCTCT
>smRNA|rpm:10.669|locus:chr8A:1394916-1395267|Cluster_14237
AAGGTAAATGATTCTGGCG
>smRNA|rpm:7.697|locus:chr2A:3350895-3353153|Cluster_3448
TCAACGTTCTGAATCTCTTTC
>smRNA|rpm:5.695|locus:chr8A:3521801-3522063|Cluster_14904
TGAGGCTAGGCTTGATGAATCT
>smRNA|rpm:401.693|locus:chr18B:2102017-2121682|Cluster_57280
AGGTGCATTGATCTTTGATAGA
>smRNA|rpm:6.046|locus:chr16A:1946777-1949806|Cluster_25919
TGCTCGATCTGTAAAGCCACC
>smRNA|rpm:16.529|locus:chr11A:2841896-2843229|Cluster_19707
ACCGATCAAGGTTAGAACCTTT
>smRNA|rpm:7.8|locus:chr1A:1449509-1451962|Cluster_511
ATTATTGAGTGACTCCAGCTGG
>smRNA|rpm:5.056|locus:chr2A:4480354-4481515|Cluster_3866
AATGGTCTGAAAACTCTTTGTC
>smRNA|rpm:22.452|locus:chr2A:3971266-3975394|Cluster_3664
AAAACGCTCTGAAGACCAACATC
>smRNA|rpm:6.459|locus:chr9A:1241253-1241888|Cluster_15906
TGTGCATCTCCGATTGGTACT
>smRNA|rpm:14.548|locus:chr14A:2272252-2273960|Cluster_23646
TTCTGTTGGATTGACAAGCTGC
>smRNA|rpm:9.451|locus:chr8A:3400609-3401919|Cluster_14871
TTTAGGTCGGTCTGAGGTCC
>smRNA|rpm:6.397|locus:chr2B:1953182-1956064|Cluster_31631
TAGTAACTTTGATTCTAGGCGT
>smRNA|rpm:7.738|locus:tig00000514:4354-4982|Cluster_57841
TTCATGGACTTGTTGCAAGA
>smRNA|rpm:9.121|locus:chr9A:2267250-2267715|Cluster_16252
TCGGTCGAGCGTTAGAACGCT
>smRNA|rpm:17.293|locus:chr16B:807976-810519|Cluster_53782
TACTAAGGAAAGTAAGACTGTC
>smRNA|rpm:72.06|locus:chr16B:2370108-2373740|Cluster_54358
TATGTTGATGCTAGTACTACT
>smRNA|rpm:10.669|locus:chr7B:684532-685875|Cluster_41164
TGCGTAACTTCTGATCCAGT
>smRNA|rpm:8.853|locus:chr17A:2454945-2456084|Cluster_27214
TATGGACGTAGACGAGAAGG
>smRNA|rpm:11.969|locus:chr3A:4632301-4632619|Cluster_5947
TTCTCGAGATACGGCTCTATT
>smRNA|rpm:155.655|locus:tig00001253:123466-133394|Cluster_58361
ACTGTTGTACTGTTTCATAAGC
>smRNA|rpm:177.693|locus:chr8B:1465459-1468968|Cluster_43254
AGACTTTCAACTCTAGACGTGA
>smRNA|rpm:5.902|locus:chr11A:3561972-3562857|Cluster_19955
CAGACTGGAGCCTAAGCCTTC
>smRNA|rpm:5.695|locus:chr7A:1599659-1600700|Cluster_12627
AGGACTACTGGATATTCTCCGT
>smRNA|rpm:8.151|locus:chr12B:1958600-1959961|Cluster_49297
TCCGGATACTGTGCAAGACC
>smRNA|rpm:25.96|locus:chr8B:1495294-1502292|Cluster_43270
TCTGCATCGGAGTAGCCTGC
>smRNA|rpm:6.356|locus:chr11B:3096906-3097974|Cluster_47929
TAGTGGCAGAATTAGATGGC
>smRNA|rpm:6.418|locus:tig00001240:53400-53854|Cluster_58273
ATGGACATCGATCTGCAACTCC
>smRNA|rpm:19.315|locus:chr11B:4309750-4311520|Cluster_48363
AGAGACCGTCTGACTAATCAGC
>smRNA|rpm:36.195|locus:chr15A:2572317-2577118|Cluster_24884
AACCATTTGGGACGTTGGAACT
>smRNA|rpm:13.021|locus:chr17B:1765456-1766998|Cluster_56244
TTTCCTGACTGGTTGAATCC
>smRNA|rpm:8.461|locus:chr3A:1648201-1648970|Cluster_4913
AAGGACTATCCAAACATTTGGT
>smRNA|rpm:13.021|locus:chr4A:1362864-1363209|Cluster_6971
ATATGACAAGTGGATGGAACGC
>smRNA|rpm:10.008|locus:chr3A:1646710-1648053|Cluster_4912
TATAATCTCGTTTGACCTCG
>smRNA|rpm:77.673|locus:chr18A:1807538-1809869|Cluster_28100
ATTGTCCAATCTGTGTCAAAGC
>smRNA|rpm:474.289|locus:chr3B:3481549-3496849|Cluster_34239
TCGACTGGAAGTTCTTTTTTC
>smRNA|rpm:11.638|locus:chr1B:4505031-4507573|Cluster_30133
TGATCTTCTGAATGACCTTGA
>smRNA|rpm:16.797|locus:chr1A:2266554-2268744|Cluster_766
TAAGTGCTTCTGGAACGTCC
>smRNA|rpm:20.12|locus:chr8A:1393429-1394810|Cluster_14236
TTATCTTCCGGATCTGACTCGG
>smRNA|rpm:525.032|locus:chr10B:2140656-2152656|Cluster_45936
CGGACTCTTTCTTTTCTTCC
>smRNA|rpm:10.462|locus:chr5B:2626362-2627178|Cluster_37764
TACTACTGTAAAACACTATC
>smRNA|rpm:5.241|locus:chr17A:2503507-2504283|Cluster_27247
ACCGACTTGTCAGCAAATGATC
>smRNA|rpm:5.407|locus:chr3A:2570078-2571524|Cluster_5255
TTCCGCTTGGACGAGGTACATG
>smRNA|rpm:7.367|locus:chr6A:3330160-3332003|Cluster_11295
ATTGTTAACTGGATCAGATGT
>smRNA|rpm:130.293|locus:chr16B:2352596-2358300|Cluster_54349
TATAGGAACTGTGTGAAAGC
>smRNA|rpm:9.884|locus:chr12B:2790100-2790686|Cluster_49581
TGTTAGTTTGATTGTTGTAGC
>smRNA|rpm:20.161|locus:chr12A:1524250-1526715|Cluster_20841
TGTGTGAACTGGAAAATCTTTC
>smRNA|rpm:6.253|locus:chr11B:18625-19515|Cluster_46923
AATTGGCTGCAATTCAAGAGC
>smRNA|rpm:6.521|locus:chr14A:1490201-1491398|Cluster_23366
AGGATCTGATCAACGAGCTT
>smRNA|rpm:6.954|locus:chr15B:2660001-2660918|Cluster_53154
TACTATCTGTGGTGCTCCATA
>smRNA|rpm:8.461|locus:chr7A:2136902-2139441|Cluster_12834
AATACGATTGGTTAGAAGGATC
>smRNA|rpm:8.956|locus:chr5B:2459901-2461117|Cluster_37715
TACGAGGACGTGAATGCGACA
>smRNA|rpm:22.513|locus:chr2B:4516669-4519159|Cluster_32495
ATCCGAACCGTAGTTGCAACAGC
>smRNA|rpm:6.5|locus:chr15B:1612950-1613214|Cluster_52869
ACGGTCGACAACTAAGAAGCGA
>smRNA|rpm:8.729|locus:chr10B:1833001-1836259|Cluster_45818
AGTTTTGCTCTCTGACACAAGC
>smRNA|rpm:23.875|locus:chr16B:2254150-2258287|Cluster_54281
TGCGTAACTTCTGATCCAGT
>smRNA|rpm:5.386|locus:chr10B:442850-443118|Cluster_45488
ATCTGTTGAATTGATGGCCGAC
>smRNA|rpm:8.626|locus:chr17A:2096460-2097019|Cluster_27095
ACAACGTTTGGGAGGTGTTCTC
>smRNA|rpm:5.551|locus:chr11B:1383501-1384763|Cluster_47372
AAGGGCAACACCTCTGAGACGT
>smRNA|rpm:6.005|locus:chr14A:2629502-2629745|Cluster_23733
TCTGAATATCCTGACACTTTC
>smRNA|rpm:6.851|locus:chr7B:4621450-4621766|Cluster_42418
TTGGAATCTGGTCTGTTGAATC
>smRNA|rpm:5.035|locus:chr3A:2329898-2330669|Cluster_5175
TTTGGTGGCTTCTGTAGTGA
>smRNA|rpm:8.523|locus:chr3A:2025457-2026259|Cluster_5046
AGGATTGTGCACGACTTGCAGC
>smRNA|rpm:13.888|locus:chr16A:2432667-2434957|Cluster_26097
ATTTGTCGTGTGCATCTAACCC
>smRNA|rpm:16.385|locus:chr8A:901854-905200|Cluster_14078
TGATGATCTCGAGATGTTTG
>smRNA|rpm:12.361|locus:chr3B:2612903-2613163|Cluster_33936
TCAGTGACTATCCGAGATGC
>smRNA|rpm:6.294|locus:chr5A:4480964-4481519|Cluster_9951
TTCTGTTTGCACCTTGGATC
>smRNA|rpm:6.005|locus:chr1A:5457350-5458120|Cluster_1932
TACGTGTAACTCTGCTTATGC
>smRNA|rpm:6.913|locus:chr18B:1758055-1760658|Cluster_57160
TCTTTACGACTGCTCATCTGC
>smRNA|rpm:8.811|locus:chr3B:3396202-3396497|Cluster_34201
TTTGTGCTCTGGTCAAATCC
>smRNA|rpm:13.702|locus:chr4B:2619381-2624811|Cluster_35647
ATGACCAATCTGAACAACGACC
>smRNA|rpm:11.762|locus:chr5A:1417966-1420556|Cluster_9000
TTGCTTGGAGGTATGTACGT
>smRNA|rpm:19.067|locus:chr6B:4234500-4234771|Cluster_40563
ACGAATGTGGCACTATGATAGT
>smRNA|rpm:6.376|locus:chr1A:2813954-2814718|Cluster_928
AGGACTACTGGATATTCTCCGT
>smRNA|rpm:5.365|locus:chr14A:2167588-2170288|Cluster_23601
ATTGGTTGTAATGTAGTGACGT
>smRNA|rpm:7.367|locus:chr11A:3574106-3575135|Cluster_19966
ATCTGTGGCTTCTTTTGAGAGT
>smRNA|rpm:6.83|locus:chr10B:4456356-4458612|Cluster_46760
TAGCTGATCGCTCTGAGGTC
>smRNA|rpm:7.057|locus:chr7A:5159442-5160757|Cluster_13788
TAAGAATGCTAGATCAACTCT
>smRNA|rpm:45.749|locus:chr10A:1547697-1548319|Cluster_17716
AACCGGACTGTTTTCATTCAGC
>smRNA|rpm:6.088|locus:chr6B:215200-216815|Cluster_39391
AGCGAACATCAGTAGAATG
>smRNA|rpm:5.613|locus:chr4B:5109851-5110468|Cluster_36381
ATGTATTGCGACACCGAGAAGA
>smRNA|rpm:27.239|locus:chr10B:2166004-2166991|Cluster_45943
CAAGCCACTGTTGGGACACCA
>smRNA|rpm:33.884|locus:chr5A:5529825-5533418|Cluster_10388
TTCCGATGGACGAGGTACGTGT
>smRNA|rpm:5.84|locus:chr5B:1911600-1912614|Cluster_37522
TACATATGGAAGGACGGATG
>smRNA|rpm:50.103|locus:chr15B:2338400-2339869|Cluster_53060
AACGAATTTTGTATACAACTCA
>smRNA|rpm:8.935|locus:chr5B:5844031-5846784|Cluster_38736
ATGGAGAATTCTGCAAAGCTGA
>smRNA|rpm:5.613|locus:chr13B:2091417-2093016|Cluster_50637
AGGAGGACTACTGAGATCAAGT
>smRNA|rpm:10.153|locus:chr7A:49705-52403|Cluster_12136
TAAGAATGCTAGATCAACTCT
>smRNA|rpm:16.447|locus:chr12B:1484450-1484816|Cluster_49170
TTTTCTCAGGCTCAAGACGG
>smRNA|rpm:15.931|locus:chr6A:5354705-5359815|Cluster_12040
TTGCTGTCAACTTTCTAG
>smRNA|rpm:5.407|locus:chr6A:2428753-2429957|Cluster_11079
AACAAATCCGAACTGAACTCC
>smRNA|rpm:6.975|locus:chr6A:1558365-1559942|Cluster_10864
AACTGGAAAGCTCTAAGGTCT
>smRNA|rpm:5.014|locus:chr3B:1365463-1366213|Cluster_33488
ACTATCTGAGAACATTCGAATC
>smRNA|rpm:7.037|locus:chr1B:1488602-1488870|Cluster_29099
ATATCCGCGTAGGACCCAGGCC
>smRNA|rpm:5.675|locus:chr8A:1025916-1028053|Cluster_14107
ATCCGATCGCAATTGTCTTTGT
>smRNA|rpm:6.624|locus:chr6B:5079360-5081538|Cluster_40838
TTTCGGTCTGTAATGAATGC
>smRNA|rpm:12.237|locus:chr9B:571745-573768|Cluster_43941
TTGTCCGATACAGTAGCTGT
>smRNA|rpm:14.961|locus:chr16B:2338937-2340502|Cluster_54341
ATTGAATTGTGACAGGCTAGC
>smRNA|rpm:6.954|locus:chr13A:15867-16714|Cluster_21699
AAGGGCATTGAACTCATCCAGC
>smRNA|rpm:8.605|locus:chr4B:3480253-3480609|Cluster_35899
TAGATGCTCTGATCATGCAG
>smRNA|rpm:6.624|locus:chr14B:598417-599741|Cluster_51340
ATTGTTAGAGATAGATTAGAGT
>smRNA|rpm:8.11|locus:chr18B:1798650-1799363|Cluster_57172
ATATTGGAGTAGATGGAGATGT
>smRNA|rpm:7.181|locus:chr1B:3854821-3857539|Cluster_29889
TTGGATCAAGGATGTATGACC
>smRNA|rpm:6.376|locus:chr16A:2451001-2451668|Cluster_26108
TGTTCTGATTGCTTGTAGGT
>smRNA|rpm:9.637|locus:chr4A:292109-292903|Cluster_6579
ATAGACTGTTCTGAACAGGA
>smRNA|rpm:20.347|locus:chr9B:722905-723991|Cluster_43999
TATGGATCTCGAGACAAAGG
>smRNA|rpm:10.235|locus:chr18B:2777161-2779120|Cluster_57518
ACCGCTTCTGGACAACGGCTCC
>smRNA|rpm:7.346|locus:chr7A:2876455-2877000|Cluster_13087
TAATCTACAGAGGACGATGT
>smRNA|rpm:10.545|locus:chr14B:3405257-3406813|Cluster_52230
TACTGGTGCGGAAATGAACATC
>smRNA|rpm:126.868|locus:chr9A:2996998-2999414|Cluster_16493
TTTTGTCTGGACTTTCTGTTTC
>smRNA|rpm:5.922|locus:chr6A:4082715-4083417|Cluster_11566
TTCTGGGTGTTGTGAATTCC
>smRNA|rpm:32.48|locus:chr16B:4363051-4363322|Cluster_55068
ACAAACGGTTGCTCTGAAAAAG
>smRNA|rpm:13.62|locus:chr5B:4264501-4265353|Cluster_38294
TTTGTGCTCTGGTCAAATCC
>smRNA|rpm:7.264|locus:chr14A:2919687-2919960|Cluster_23809
TAGTAGAAGCGTGAAATGGA
>smRNA|rpm:5.757|locus:chr8B:2022404-2024564|Cluster_43466
TACGGTCTTGTATGTACTTATC
>smRNA|rpm:13.021|locus:chr16A:1986799-1989414|Cluster_25933
CGGTTTGGACCTTGATGGGAAT
>smRNA|rpm:7.449|locus:chr13A:3376296-3376450|Cluster_22777
TGTCAAGAAGATAGAGAGCCT
>smRNA|rpm:8.337|locus:chr17B:2241187-2243723|Cluster_56400
TTCTTGCAACTGTGGACAGC
>smRNA|rpm:15.869|locus:chr9A:1553651-1557029|Cluster_15996
TGACTGAGGACTGATGGAGCCT
>smRNA|rpm:25.423|locus:chr7B:2008188-2009104|Cluster_41619
AGTGACCAAGCAAGAACTCATT
>smRNA|rpm:8.069|locus:chr17A:694266-696312|Cluster_26636
CGTTCAGATCCGGATATCCGCT
>smRNA|rpm:6.418|locus:chr17A:330544-332249|Cluster_26520
TGGATATTGATGAAAGAAAGCA
>smRNA|rpm:5.799|locus:chr11A:1280494-1280824|Cluster_19150
TGACGATTTCGAGGCTGAGG
>smRNA|rpm:5.902|locus:chr13A:1934721-1936124|Cluster_22293
TTCAGGACGTTTCTCACAGA
>smRNA|rpm:8.089|locus:chr6B:162449-163614|Cluster_39361
ATGGAGAATTCTGCAAAGCTGT
>smRNA|rpm:5.365|locus:chr12B:1220150-1220767|Cluster_49040
ATTAGCCGACGTACTAGAGTAGT
>smRNA|rpm:12.877|locus:chr5A:4317065-4322763|Cluster_9883
TATGTCGATCTGCTCCGTAC
>smRNA|rpm:13.723|locus:chr18A:1932233-1933562|Cluster_28157
ATCGACAGCTGCAAAATCCTGC
>smRNA|rpm:29.406|locus:chr2A:540406-541328|Cluster_2382
AACACGATCTTCGGGGGGTTGA
>smRNA|rpm:8.667|locus:chr1A:1397607-1397866|Cluster_495
ATCCGCTCTGTAGTGATTTTC
>smRNA|rpm:5.2|locus:chr11B:1836325-1838481|Cluster_47517
AATGACTGGCAGAAAAACTGTC
>smRNA|rpm:239.889|locus:chr6A:1504346-1512403|Cluster_10839
AAGGCTGTAGGTCTTTTTCTGC
>smRNA|rpm:35.617|locus:chr13A:1988051-1990263|Cluster_22305
ATCTCGCGGATCAATGACCGTT
>smRNA|rpm:9.348|locus:chr3B:1924000-1924519|Cluster_33649
AACGGCTGTGAACTACATGTGT
>smRNA|rpm:9.059|locus:chr11B:3858710-3859869|Cluster_48166
TAGAGATTGTTATAGCAGAGT
>smRNA|rpm:9.1|locus:tig00000099:28414-29254|Cluster_57648
AAGAGACTAGATTTCCGTTCT
>smRNA|rpm:8.316|locus:chr9A:4783618-4785758|Cluster_17130
TACTTTTGCGTGGATTGTGT
>smRNA|rpm:11.267|locus:chr3B:68471-69453|Cluster_33055
TTCTGAATACTGTAATTAGT
>smRNA|rpm:45.213|locus:chr9A:4123715-4129018|Cluster_16887
AATCGAAATTGGCGTGCGGACC
>smRNA|rpm:11.597|locus:chr16B:2417550-2418365|Cluster_54384
TATGGATCTCGAGACAAAGG
>smRNA|rpm:5.241|locus:tig00000168:18351-18671|Cluster_57716
TTGCGAGAGACTTTGAAGGA
>smRNA|rpm:5.014|locus:chr6B:356087-357925|Cluster_39431
AGTGGCTGAGATTGGTGAACCC
>smRNA|rpm:6.149|locus:chr11A:3260874-3262099|Cluster_19828
TTTGACAATAGCGAACCACA
>smRNA|rpm:12.175|locus:chr10A:4190357-4192784|Cluster_18556
TAGGATATTAGCTGAGTTGA
>smRNA|rpm:5.572|locus:chr7B:4299575-4300940|Cluster_42287
TATAATCGGTCTGTGGCTCC
>smRNA|rpm:7.346|locus:chr13A:2305410-2308013|Cluster_22427
ACTAAATCATCGACGTAGACGT
>smRNA|rpm:5.076|locus:chr18A:1865668-1866392|Cluster_28141
AAGGACTATCCAAACATTCGGT
>smRNA|rpm:6.191|locus:chr11B:3932392-3933801|Cluster_48209
CAGGACAATCGACTCAGTGC
>smRNA|rpm:11.226|locus:chr16B:2282700-2283754|Cluster_54294
TGCTAGATTTTCTGTAAGGA
>smRNA|rpm:93.624|locus:chr12B:2924566-2927457|Cluster_49655
AATTGTCCGATTTGTAATGCC
>smRNA|rpm:6.541|locus:chr13A:1930971-1932164|Cluster_22291
TGGTGTGGATTCTAGTAATTCT
>smRNA|rpm:711.764|locus:chr6B:1277872-1304192|Cluster_39727
ATCTCCATCAGAGGACTGGTGA
>smRNA|rpm:12.464|locus:chr11B:3857124-3858293|Cluster_48165
AAGTAAAGATCTGACAAGTGC
>smRNA|rpm:5.303|locus:chr1A:540453-540768|Cluster_187
TACGGTTGGAATGAAAGTTC
>smRNA|rpm:22.906|locus:chr16B:2329116-2332695|Cluster_54333
TATAATCTGTTTGTGGCTCC
>smRNA|rpm:28.704|locus:chr4A:1354516-1356919|Cluster_6965
TGTGAGAACTCCTTTGGAATGG
>smRNA|rpm:6.418|locus:chr5A:4593451-4595565|Cluster_10031
TACTTCTGTGTACTCTGAGT
>smRNA|rpm:7.14|locus:chr4B:5336503-5336963|Cluster_36450
TCTGGACTAGCTTGCACTCC
>smRNA|rpm:10.359|locus:chr14A:2245960-2247842|Cluster_23632
ATTGTCTACAATTTATTCCTGT
>smRNA|rpm:7.676|locus:chr2A:2729608-2730205|Cluster_3176
TGCGGATTGGTGTGTGCACC
>smRNA|rpm:11.865|locus:chr11A:118550-119815|Cluster_18748
AAACATACTAGGACTGAGGAGG
>smRNA|rpm:6.521|locus:chr5B:3442458-3442904|Cluster_37990
ATCACGTTGGGGACTCCA
>smRNA|rpm:74.185|locus:chr15B:2334325-2335370|Cluster_53057
TACCTTTAGACTGTGTGTTGT
>smRNA|rpm:7.945|locus:chr16B:265003-265573|Cluster_53553
ACTCGTGATCTGATAGGACGGC
>smRNA|rpm:8.357|locus:chr1B:1011551-1012063|Cluster_28919
ACGAAAACGGTGAAACTCTATC
>smRNA|rpm:21.11|locus:chr7A:1836636-1838268|Cluster_12720
ATTTACTGTTTTGGCTCCAATC
>smRNA|rpm:5.468|locus:chr17B:2226426-2228473|Cluster_56393
ACGGTCTTGTCAAGCATTCATT
>smRNA|rpm:13.042|locus:chr3B:4872193-4877303|Cluster_34727
TACATCCGGTCTTTAGATCCT
>smRNA|rpm:8.997|locus:chr13B:248309-249434|Cluster_50056
TTGGTCTGTGCTTGGGCAC
>smRNA|rpm:5.819|locus:chr2B:3702086-3702766|Cluster_32211
ACAGGTGTGACTGAATCGGATC
>smRNA|rpm:5.654|locus:chr2A:4306707-4310016|Cluster_3803
TATGATGTGTCTGAACTCGTTC
>smRNA|rpm:8.729|locus:chr10A:1495854-1497639|Cluster_17650
AGTGTTCCGACTCAAGACAAAGG
>smRNA|rpm:6.191|locus:chr3A:5180230-5182753|Cluster_6156
ACTCCGTTGACTGTACATACAGG
>smRNA|rpm:7.408|locus:chr8A:3383211-3384218|Cluster_14864
TTCAAACTCTGATATGTAGG
>smRNA|rpm:5.675|locus:chr2A:1265277-1267662|Cluster_2675
ATCAGTTGCTGGGACAAGGA
>smRNA|rpm:6.129|locus:chr6A:1933930-1934544|Cluster_10983
AGGACTGATGGAGCCCTGTGGT
>smRNA|rpm:9.905|locus:chr9A:2077981-2079691|Cluster_16164
AATGATCTTCAAGGCAAAGTGG
>smRNA|rpm:5.448|locus:chr10A:1716486-1717412|Cluster_17789
TACTGTACACTGTCTCAATGGC
>smRNA|rpm:5.138|locus:chr14B:2388505-2388978|Cluster_51914
TCATGTAAGGCTGTACAACC
>smRNA|rpm:6.232|locus:chr2A:3286701-3287458|Cluster_3434
AAGACGATTCTGAGTACATATC
>smRNA|rpm:15.828|locus:chr5A:2389853-2390151|Cluster_9384
AAATTAAACTCTGGGCTATCCA
>smRNA|rpm:6.17|locus:chr3A:4939281-4939816|Cluster_6071
AAGATGAGGATCTAGGATTAGT
>smRNA|rpm:5.695|locus:chr5B:4639450-4641894|Cluster_38431
AGTATTCGGAACCATTGGCGT
>smRNA|rpm:52.662|locus:chr16B:833000-834906|Cluster_53799
TTCATCTGTAGAACCTTCTGC
>smRNA|rpm:18.324|locus:chr10B:2168001-2170268|Cluster_45946
TGGATTTGCAGGGCTTGTGC
>smRNA|rpm:5.51|locus:chr1A:1755191-1756062|Cluster_594
AACGGTCTGAAATTGGAAGATA
>smRNA|rpm:10.669|locus:chr2A:1861906-1863875|Cluster_2863
TGGATCTGAATGATGAAGACTC
>smRNA|rpm:37.185|locus:chr15A:3392613-3393500|Cluster_25181
TACCAACTGGGAAACTGTGC
>smRNA|rpm:8.027|locus:chr10B:4012735-4013066|Cluster_46601
ATATGACAAGTGGATGGAACGCC
>smRNA|rpm:7.099|locus:chr18A:1957066-1960277|Cluster_28170
TACTGGGACTTTGTTAAGCC
>smRNA|rpm:7.326|locus:chr3B:2320122-2320518|Cluster_33829
TGACTGTCTTGATTGCTCCA
>smRNA|rpm:37.041|locus:chr3B:2178900-2180070|Cluster_33759
TACGGTAGATCACAAGTGAATC
>smRNA|rpm:8.234|locus:chr13B:2854199-2855979|Cluster_50934
TTCTTGAGATCTGGATTCGTTC
>smRNA|rpm:5.778|locus:chr4A:3463767-3464968|Cluster_7734
AGGACTGATGATCTTCTTCTGG
>smRNA|rpm:6.211|locus:chr5B:3712555-3713350|Cluster_38071
ACCGGAGCTCTAGTTTTTGATT
>smRNA|rpm:5.076|locus:chr3B:1997632-1998151|Cluster_33681
TTCAGATCACGACTCAGAACTTG
>smRNA|rpm:31.676|locus:chr3A:3167460-3169467|Cluster_5416
AAGACATCATCAATGTAGACTG
>smRNA|rpm:12.98|locus:chr12B:2906677-2907910|Cluster_49643
TACCTGTGGAGGGATGAGT
>smRNA|rpm:14.239|locus:chr11A:3347505-3347770|Cluster_19854
AAGGATGGTTGTGGCCCGAGGA
>smRNA|rpm:5.964|locus:chr6A:3656933-3657703|Cluster_11416
TACCGGATTTGTGTTGTCTCAC
>smRNA|rpm:30.231|locus:chr16A:2377104-2380425|Cluster_26071
TACAGGCTGAAAGATACTACT
>smRNA|rpm:61.907|locus:chr15A:376154-385073|Cluster_24150
ACATTCTGTCGAGTTCAAGCGC
>smRNA|rpm:7.243|locus:chr18B:2636261-2639619|Cluster_57467
TAGCCGTCTGGACTTCAATACC
>smRNA|rpm:7.078|locus:chr7B:4585050-4585361|Cluster_42405
AAGAGGCAGCGAAGAAACTAGC
>smRNA|rpm:12.959|locus:chr3B:2502115-2504576|Cluster_33906
TCTGAAGGGAGTGTGGGACT
>smRNA|rpm:5.778|locus:chr13A:2198637-2200997|Cluster_22375
AGGATTTAGGTACCTGATACACT
>smRNA|rpm:5.035|locus:chr1A:351242-353585|Cluster_121
TCTCTGGATCATAGAAGAACC
>smRNA|rpm:9.43|locus:chr18A:2853067-2854300|Cluster_28514
TTGATCTGACTTTTTCTTGC
>smRNA|rpm:23.525|locus:chr6A:4955154-4957061|Cluster_11903
TTCTAGTTGGATCTTGAGCTCC
>smRNA|rpm:9.307|locus:chr5B:590009-592576|Cluster_37014
TGCGTGTCTGGGAACTGCTCC
>smRNA|rpm:14.61|locus:chr12A:483860-486304|Cluster_20462
TACCTCGTTGGCTGGAAGGATTTCC
>smRNA|rpm:5.881|locus:chr18A:820535-821759|Cluster_27773
AAGGGAGAAAACTTAGAGAACC
>smRNA|rpm:63.372|locus:chr15B:3389650-3390575|Cluster_53426
TCCGATCTCATCACTCAGTAG
>smRNA|rpm:53.343|locus:chr10A:4551758-4554967|Cluster_18672
TTTCCGTTGTGAGTCTGTCTC
>smRNA|rpm:6.954|locus:chr18A:744051-746305|Cluster_27750
ATTGTCCCAGGCTAAGAAGAGT
>smRNA|rpm:275.61|locus:chr5A:4533305-4541632|Cluster_9983
AAATGACTGCACATACTTAGC
>smRNA|rpm:73.174|locus:chr2A:1112725-1117448|Cluster_2611
TTGACAACTACTTGGACGAGC
>smRNA|rpm:6.975|locus:chr8B:1575730-1577977|Cluster_43300
TTCGTCTTGATCGGAGTAGT
>smRNA|rpm:8.007|locus:chr18A:1935955-1936206|Cluster_28161
TTCTCGTCTGGTCCAAAGCCT
>smRNA|rpm:7.47|locus:chr15B:2979250-2981240|Cluster_53293
TATCCGGATGTGTAGCGACC
>smRNA|rpm:59.018|locus:chr18A:1940689-1950489|Cluster_28164
TACGTCTGCAAGTGTGGAGC
>smRNA|rpm:7.924|locus:chr8B:1414243-1415811|Cluster_43240
ATCCAACTCTGAAAATTCTCTC
>smRNA|rpm:6.438|locus:chr17A:2460572-2462854|Cluster_27219
AGAAGGAGATGCTGGAGAAGTG
>smRNA|rpm:5.572|locus:chr3A:1459601-1460493|Cluster_4874
TCTGTCCTTTCTGTATTCGTTC
>smRNA|rpm:9.823|locus:chr3B:60750-61349|Cluster_33047
TGGTCTTTAGATTATCGGAAA
>smRNA|rpm:9.926|locus:chr2B:2294442-2298468|Cluster_31747
TTTTTCCAGATCTCTGACATG
>smRNA|rpm:11.35|locus:chr16A:2385034-2385729|Cluster_26075
AAATGTAAGGAGTGTAGATGT
>smRNA|rpm:30.087|locus:chr3A:3294821-3297886|Cluster_5457
ATGTCTACCCTGGAACGTAAGT
>smRNA|rpm:6.315|locus:chr9A:3027648-3028150|Cluster_16511
AAAATCAGGACATGAAAACAGA
>smRNA|rpm:8.811|locus:chr15B:2555676-2558963|Cluster_53111
TGAATAGAAGCTCATTGGGA
>smRNA|rpm:11.288|locus:chr5A:77682-81934|Cluster_8553
TTCCTAGGCTTCTGAACGACT
>smRNA|rpm:54.086|locus:chr5B:3052650-3060609|Cluster_37875
TACGACCTCCAGGACACAAGG
>smRNA|rpm:6.067|locus:chr3A:2532826-2535242|Cluster_5236
TGACGTGTCTGTCACTTTGC
>smRNA|rpm:6.872|locus:chr9A:1077698-1078655|Cluster_15836
TCGTGATCTGAATCTGAATC
>smRNA|rpm:7.491|locus:chr18B:2047297-2048060|Cluster_57251
TGATGTGCGAGACTGAGACTATC
>smRNA|rpm:5.014|locus:chr18B:2126939-2127768|Cluster_57286
AAACTTCAACTCTGAATAACTC
>smRNA|rpm:415.168|locus:chr8B:1449066-1464713|Cluster_43252
TGAAAGACTGGTTGACCTCC
>smRNA|rpm:20.491|locus:chr15A:3402843-3404517|Cluster_25194
TGGCGACTGGATACAGGTTC
>smRNA|rpm:5.881|locus:chr16A:545774-546698|Cluster_25424
CTTCTGTAGTGCGCCATGCC
>smRNA|rpm:45.254|locus:chr12B:644886-648070|Cluster_48841
ATGGAGACTGTCGTTCAAGCCT
>smRNA|rpm:5.737|locus:chr9B:4735952-4738730|Cluster_45235
TTCTAGATTCTGGGCTCAGTCC
>smRNA|rpm:7.47|locus:chr2A:4149907-4151064|Cluster_3735
TGGCTCGAGAATGTTTGG
>smRNA|rpm:6.191|locus:chr9B:1374206-1375167|Cluster_44214
TACTAGACTGTTGTAGCTGT
>smRNA|rpm:11.783|locus:chr13A:2657777-2659550|Cluster_22567
TTCTGGGTGTTGTGAAGTCT
>smRNA|rpm:8.523|locus:chr5A:2062051-2062612|Cluster_9242
TTCTGCAGATAGGAGCTCCGC
>smRNA|rpm:10.524|locus:chr5A:2537073-2537413|Cluster_9427
ATATCCGCGTAGGACCCAGGCC
>smRNA|rpm:11.267|locus:chr12B:2259170-2264041|Cluster_49392
TTTTCTGGCGGTGCTGTGGTCC
>smRNA|rpm:23.071|locus:chr6A:2654946-2659712|Cluster_11120
TGATATCCGGATATCCGCTCT
>smRNA|rpm:5.365|locus:chr18B:1628595-1631324|Cluster_57105
TCAACGACTGAGAGGAAACCT
>smRNA|rpm:7.594|locus:chr14A:2925081-2927169|Cluster_23813
ACATTCTATTGTAGACACCTGG
>smRNA|rpm:7.697|locus:chr5A:5153185-5154780|Cluster_10273
TGACGACTGGCGAAAGATCC
>smRNA|rpm:5.241|locus:chr2B:1691626-1692444|Cluster_31506
TTGAACTTGAATTGAACTCA
>smRNA|rpm:11.453|locus:tig00001161:19961-20453|Cluster_58028
TGAGACTTCCAGATTCATCTTGA
>smRNA|rpm:5.716|locus:chr7B:1953329-1954317|Cluster_41592
AGCTGGAAAGGCTTTGGACCGG
>smRNA|rpm:5.592|locus:chr12A:2595474-2596705|Cluster_21186
TTTGCCGATAGGAATTTCTACC
>smRNA|rpm:7.903|locus:chr8A:467044-471518|Cluster_13926
AGTGAATTCTTGGGCAACT
>smRNA|rpm:25.898|locus:chr18B:1209451-1209818|Cluster_56988
TAGGATACTGGTATTATACT
>smRNA|rpm:5.861|locus:chr15B:2808111-2810083|Cluster_53220
TTGTATGAAACTCAAGTGTGT
>smRNA|rpm:5.84|locus:chr9B:4986103-4986619|Cluster_45311
TGGATGTGGACGCCAGAGT
>smRNA|rpm:11.494|locus:chr18B:353732-357789|Cluster_56712
ATCGGTTTTGAAATGTGGTTTC
>smRNA|rpm:8.811|locus:chr1B:417907-418706|Cluster_28705
ATGCCGACAACTCTGACTGGGT
>smRNA|rpm:30.169|locus:chr1A:746445-749068|Cluster_272
TTTAGAGTCTGATACAGCCCTG
>smRNA|rpm:5.345|locus:chr7B:4434879-4435653|Cluster_42356
ATCCAAATCTGATTAGTCCTGC
>smRNA|rpm:22.142|locus:chr13A:1080751-1084540|Cluster_22028
AAGACGTAGTGGAAATGACGG
>smRNA|rpm:12.031|locus:chr11B:3926358-3927913|Cluster_48204
ATGGTCTTGACTACAATGAAGT
>smRNA|rpm:14.651|locus:chr16A:2495905-2501319|Cluster_26126
TTCACTGCCAGCTCTGTGGC
>smRNA|rpm:7.202|locus:chr8A:3681904-3682226|Cluster_14964
TCCGGTTGATGTGGTGTAAC
>smRNA|rpm:9.946|locus:chr10B:2591207-2592221|Cluster_46097
TAGGGGCTACTCTGTTACGTG
>smRNA|rpm:56.5|locus:chr2A:1747114-1750592|Cluster_2815
TACGTGGCCGTATCTGGATTC
>smRNA|rpm:6.562|locus:chr16B:814131-814871|Cluster_53786
AAGTCCGATCGTTCCAGCTGTC
>smRNA|rpm:21.75|locus:chr16B:2396351-2398821|Cluster_54373
ATGGCTTGAAGATCTATTTCGT
>smRNA|rpm:19.047|locus:chr12A:2217678-2218627|Cluster_21051
AACAAACCGGAGTAGGACGTGC
>smRNA|rpm:5.283|locus:chr5B:968069-969742|Cluster_37158
TAATGGAAACACATACACTCA
>smRNA|rpm:5.861|locus:chr4A:3838121-3838357|Cluster_7849
ACGATGATCCGATTTTAGCTGA
>smRNA|rpm:6.294|locus:chr1B:1033232-1036813|Cluster_28928
AAGGATAAATCGTTGTGCTCCC
>smRNA|rpm:16.158|locus:chr7A:4183757-4186494|Cluster_13490
TGATCTGCTGACTCCGTCTC
>smRNA|rpm:843.956|locus:chr10B:2115375-2136523|Cluster_45934
ACAAGACTGTCTACTGAGTAGT
>smRNA|rpm:6.934|locus:chr5B:4274753-4275012|Cluster_38304
AGGAAACGATCTCAACACAAGA
>smRNA|rpm:1357.515|locus:chr12A:2100706-2107613|Cluster_21023
TGATCGTAGAGCTTGAACTTT
>smRNA|rpm:7.903|locus:chr16B:3212501-3214802|Cluster_54662
ATGTGGACTTTCAATCAAAAGA
>smRNA|rpm:16.859|locus:chr7B:3547518-3548728|Cluster_42048
GATTCCTTCCGACGAGCTGC
>smRNA|rpm:5.324|locus:chr3B:2964962-2965472|Cluster_34057
AACCGTCTTCTCTGTTTTCTGA
>smRNA|rpm:9.307|locus:chr8B:1475753-1476773|Cluster_43260
TAGGCCTTGTTCGACTCGAATT
>smRNA|rpm:5.324|locus:chr16A:1258174-1258493|Cluster_25718
ATAGTCCGTCATCAGAACAATG
>smRNA|rpm:12.67|locus:chr3B:4456459-4461291|Cluster_34575
AAGACTTCGATGAACATACGA
>smRNA|rpm:27.033|locus:chr3A:2007475-2012508|Cluster_5042
ATATTGATTACAAGACTCTTAG
>smRNA|rpm:77.384|locus:chr12A:2961959-2963036|Cluster_21345
TTGACTCGTCGAGCTGAGATG
>smRNA|rpm:15.662|locus:chr9B:2290812-2291916|Cluster_44473
TCTAGTGACTGGTACCGACC
>smRNA|rpm:13.0|locus:chr8A:1450487-1452448|Cluster_14245
TAAAGGAGTGTGGCTGATGT
>smRNA|rpm:5.819|locus:chr8A:3790450-3790719|Cluster_14997
CAGACTGTTGAGCTGCCGGC
>smRNA|rpm:39.724|locus:chr3A:3523288-3524920|Cluster_5547
TAAAAAATGCCGATCTGAATC
>smRNA|rpm:6.934|locus:chr15B:2434608-2435041|Cluster_53087
ATTGGACTTCATCTCACTTACT
>smRNA|rpm:219.708|locus:chr17B:2305882-2320619|Cluster_56410
AAGACGTAGGCATTGACATGC
>smRNA|rpm:6.376|locus:chr9B:3068007-3068667|Cluster_44692
AGGGTAGCGCTAGTCATGTG
>smRNA|rpm:17.458|locus:chr12A:1520075-1523417|Cluster_20839
ATATACGACTGTTTGCCATAGC
>smRNA|rpm:7.078|locus:chr4B:5063402-5064255|Cluster_36365
TGCTAGATTTTCTGTAAGGA
>smRNA|rpm:5.035|locus:chr1A:740800-741069|Cluster_268
TAACGGACTCGTACAGCACC
>smRNA|rpm:9.286|locus:chr8A:3564789-3566543|Cluster_14924
AAGGAAGATAGCTGCTGAGAGC
>smRNA|rpm:13.723|locus:chr5A:276354-277368|Cluster_8626
AGGACATGCAACTTACCGATGC
>smRNA|rpm:8.027|locus:chr7B:124650-124921|Cluster_40958
TACGATCGTCTCTTGCATTCAGG
>smRNA|rpm:168.923|locus:chr18A:1913765-1922326|Cluster_28153
CAATTCCTGTAGTGCACACC
>smRNA|rpm:9.699|locus:chr2B:3335854-3336605|Cluster_32086
TGGAACGATTCGAACTGGCG
>smRNA|rpm:6.397|locus:chr12A:3047901-3050212|Cluster_21390
TTAAGTTCGGGTCTTCTTCC
>smRNA|rpm:5.613|locus:tig00000168:24100-24418|Cluster_57720
TGCAGACAACGTGAACTCGAGT
>smRNA|rpm:7.965|locus:chr9B:4637428-4638380|Cluster_45197
TACACAAGCGATCTGATCATTC
>smRNA|rpm:29.88|locus:chr8A:3810000-3815516|Cluster_15002
TTCTCGCACTGCTTGAGCACG
>smRNA|rpm:13.661|locus:chr4A:3146978-3147820|Cluster_7612
TACTTCCGGAGGATTGTCGTCC
>smRNA|rpm:12.319|locus:chr5B:4280950-4281211|Cluster_38311
TTGGGAACTCTTGCAGCAGTGC
>smRNA|rpm:7.367|locus:chr9A:4285296-4287067|Cluster_16929
TACACAAGCGATCTGATCATTC
>smRNA|rpm:25.898|locus:chr6B:1256654-1258211|Cluster_39725
TATTGAGCTCTGCTTTGCAGC
>smRNA|rpm:8.811|locus:chr11A:2791566-2793059|Cluster_19685
TTGAGGCTGATTTAAACCATC
>smRNA|rpm:5.056|locus:chr7B:1222110-1224116|Cluster_41361
ACTGATCTCGCTGAACAAGCC
>smRNA|rpm:8.77|locus:chr18A:137467-139871|Cluster_27553
TCAAAGGTCTGAATGAGATTC
>smRNA|rpm:33.615|locus:chr8B:1469100-1469519|Cluster_43255
TTCCAGAACACTCTGCATAGG
>smRNA|rpm:7.532|locus:chr9A:3917250-3917550|Cluster_16826
ACGATTCTTCTGATCCTTCTGA
>smRNA|rpm:5.902|locus:chr11A:332100-332615|Cluster_18841
TACGGATGTGCAATGGATGC
>smRNA|rpm:7.367|locus:chr10A:3640906-3642781|Cluster_18403
ATGATCTGATAGACGCGAAAATC
>smRNA|rpm:7.635|locus:chr3A:2604183-2606078|Cluster_5266
AATCAATTGTGGACTTACGTGC
>smRNA|rpm:7.573|locus:chr6A:1638111-1642402|Cluster_10902
ATCGGAAGTGGTAGCGGCC
>smRNA|rpm:9.41|locus:chr16B:4170353-4171270|Cluster_54992
TACCGGATCTTTTTCACTGA
>smRNA|rpm:7.346|locus:chr10A:453415-454345|Cluster_17268
ATCGACTGGAATTTGCAAGGC
>smRNA|rpm:10.916|locus:chr3A:344424-347117|Cluster_4563
TCTGTTTTACTCCGAAGAGC
>smRNA|rpm:10.978|locus:chr16B:2090951-2091415|Cluster_54230
AACGAGTCTGACATTACAAATC
>smRNA|rpm:5.18|locus:chr1B:3947004-3949927|Cluster_29929
TGATTCGTCTGTCGTTGCTGC
>smRNA|rpm:5.014|locus:chr15A:1273539-1274784|Cluster_24456
TACCAGTCGCTGGAGAGTGT
>smRNA|rpm:7.945|locus:chr15A:2581005-2581488|Cluster_24888
TGATAATATATTGTTGGATG
>smRNA|rpm:8.007|locus:chr13A:2541146-2542569|Cluster_22507
TAGCTGAGTCGGGCACGACT
>smRNA|rpm:16.116|locus:chr12B:2303937-2304470|Cluster_49412
ATACGAAACATCTGCACAAAGC
>smRNA|rpm:8.13|locus:chr9B:1432670-1432962|Cluster_44240
TGGATTACGATCTTCTTTAGT
>smRNA|rpm:8.254|locus:chr11B:3086800-3087070|Cluster_47919
TGGGTCTATCCACTTCTGGT
>smRNA|rpm:12.072|locus:chr3B:3932036-3934021|Cluster_34411
TACCGTATCTGTGGCAGC
>smRNA|rpm:6.088|locus:chr9B:574046-575618|Cluster_43942
TCTTCTCGGCTGCTGTGCTGC
>smRNA|rpm:7.284|locus:chr11B:3862112-3863058|Cluster_48171
AGAGTGTCTATTCCTGTAGTAT
>smRNA|rpm:7.119|locus:chr7A:2673423-2673915|Cluster_13016
ATGTACTGCGACACCGAGAAGA
>smRNA|rpm:5.675|locus:chr10B:560954-563245|Cluster_45539
TGCATCTGCATTACTCTCGC
>smRNA|rpm:10.565|locus:chr9A:4282703-4283908|Cluster_16928
AGCAACGACTGGAACCACGTCC
>smRNA|rpm:6.768|locus:tig00001094:19051-19267|Cluster_57904
AACATAGACTGAATGCTTCGC
>smRNA|rpm:12.773|locus:chr18B:2073426-2076450|Cluster_57262
AACAGGATTATGGCTGACGT
>smRNA|rpm:377.034|locus:chr2B:1677230-1686152|Cluster_31503
AACGTCTGTTGAAGTCATTCTC
>smRNA|rpm:41.725|locus:chr3B:3962380-3969541|Cluster_34420
ACATCCGTGTAGGACCCAGGCC
>smRNA|rpm:19.81|locus:chr14B:1358067-1361062|Cluster_51558
TCTATTCGTTTGGTCACAGT
>smRNA|rpm:7.346|locus:chr7A:3241721-3244696|Cluster_13201
TCGACTGTGATCTCAATCCC
>smRNA|rpm:8.172|locus:chr17A:2435965-2436668|Cluster_27193
AAGACCAATCTGAAGCACCTTC
>smRNA|rpm:5.283|locus:chr15A:2960982-2961709|Cluster_25049
TTCCGATTTCAAGTAAGTAGA
>smRNA|rpm:6.418|locus:chr17B:2196433-2198731|Cluster_56376
TGGAGTGTTAGTCTGCGCAGCA
>smRNA|rpm:17.561|locus:chr5B:6092857-6095873|Cluster_38834
TATGGGATCCTGTTAAGAACA
>smRNA|rpm:6.686|locus:chr2A:467847-468314|Cluster_2352
TATCTTCCGTCTCTGGCTCC
>smRNA|rpm:11.04|locus:chr18A:1934451-1934868|Cluster_28159
AAATCCGATCTCTGACTCCATC
>smRNA|rpm:5.757|locus:chr5B:4581491-4582561|Cluster_38415
AAGATTAGGATCGTTGGCAACT
>smRNA|rpm:7.47|locus:chr7B:1963333-1965899|Cluster_41600
TTGACTGGTGAGATTCTGAGCC
>smRNA|rpm:19.81|locus:chr16A:2396110-2397465|Cluster_26079
AAGTTGATTTTCTTGAACAAGA
>smRNA|rpm:5.757|locus:chr12B:1470677-1471083|Cluster_49159
TGAGACTGGTCTGCCTCCGGC
>smRNA|rpm:6.211|locus:chr15B:291857-292634|Cluster_52404
TTCGGTCAAGCATCTTTGTGT
>smRNA|rpm:8.089|locus:chr16B:4541252-4542114|Cluster_55120
TCGGAACTGGCCGACATCGCC
>smRNA|rpm:7.532|locus:chr5A:2816382-2818510|Cluster_9530
TTGATGTAGACTGGAAGGT
>smRNA|rpm:18.51|locus:chr13A:2301702-2302166|Cluster_22421
CGATGATCGACAGTGGCTCT
>smRNA|rpm:11.37|locus:chr6A:1437459-1438265|Cluster_10817
AATGCTGGTGGAACATCAAACC
>smRNA|rpm:22.782|locus:chr16B:4348433-4350516|Cluster_55060
TTGAATCTGAGCAAAGTAAATC
>smRNA|rpm:13.021|locus:chr1A:2816650-2817209|Cluster_930
TGATGTGGATTCTTCAAGACGA
>smRNA|rpm:11.845|locus:chr4A:2644860-2647716|Cluster_7430
ACGCTCTGAAGAAACTCATCTC
>smRNA|rpm:16.22|locus:chr15B:2673433-2676664|Cluster_53164
TCACGACTTTCATAACTTGGA
>smRNA|rpm:8.027|locus:chr9B:1401705-1402036|Cluster_44225
TTCTGGGTGTTGTGAATTCC
>smRNA|rpm:7.759|locus:chr2A:4019901-4022843|Cluster_3684
AATCATTGTTGATCTCCCCTGG
>smRNA|rpm:19.583|locus:chr6B:1197942-1203237|Cluster_39695
TTCGAAGTTCGTGACATGTACA
>smRNA|rpm:15.229|locus:chr1A:59477-62095|Cluster_20
TAAACGACTGGTTTTCAAGC
>smRNA|rpm:32.15|locus:chr8A:3788850-3789817|Cluster_14995
ATTGGAATTGGACGGATCTGCC
