# Supplementary material for: The stem rust fungus Puccinia graminis f. sp. tritici induces centromeric small RNAs during late infection that are associated with genome-wide DNA methylation
Source: BMC Biol. 2021 Sep 15;19:203. doi: 10.1186/s12915-021-01123-z (PMC8444563; doi:10.1186/s12915-021-01123-z)
Supplement: Supplementary file 13 — Additional file 13: Data S13. FASTA file of Pgt sRNAs predicted to have no differential expression. [file 12915_2021_1123_MOESM13_ESM.fasta]

>smRNA|rpm:49.092|locus:chr3A:3287262-3289909|Cluster_5452
TGAAGGATATATTAGCTGATTT
>smRNA|rpm:5.076|locus:chr7A:532756-534358|Cluster_12281
TTCCGGTCTACATCATTTTGAT
>smRNA|rpm:6.005|locus:chr6B:294899-297178|Cluster_39420
TTCCGTTTCTGTAGCATCTTTC
>smRNA|rpm:289.25|locus:chr17A:1605900-1606270|Cluster_26913
TATCTGTTTGACTTCTGTCATT
>smRNA|rpm:5.159|locus:chr13B:2991964-2994465|Cluster_50973
TCCGCACTAGTTTACTCAGTCT
>smRNA|rpm:6.748|locus:chr13A:450491-451652|Cluster_21837
TTCAAGACGTGGAGCATTTGG
>smRNA|rpm:7.594|locus:chr6A:564603-566104|Cluster_10567
TAAAGAAGGCTGTAGACGAGG
>smRNA|rpm:13.021|locus:chr9B:5124823-5125762|Cluster_45351
TTGGAAGGACATAGGAAAGT
>smRNA|rpm:6.954|locus:tig00000129:23600-23753|Cluster_57663
TTGGGATTCATCATAGCTGA
>smRNA|rpm:6.253|locus:chr12B:900165-901125|Cluster_48921
TTGTTGACTGGAAGGAAACCCC
>smRNA|rpm:5.634|locus:chr3A:3507042-3508015|Cluster_5541
AAGTGTAGCGCTGGCATGTG
>smRNA|rpm:7.573|locus:chr15A:3126857-3129839|Cluster_25104
TTCGGGTCTGGTGAAAGATGT
>smRNA|rpm:40.962|locus:chr13A:3513114-3517535|Cluster_22821
TGTCGATCGATTGTGAGTAGG
>smRNA|rpm:5.634|locus:chr12A:1213041-1214017|Cluster_20682
CCGACGTCGATCTCAACTTCT
>smRNA|rpm:27.487|locus:chr3B:1743252-1743517|Cluster_33571
CCGACTGGAAGGGAAACCCTC
>smRNA|rpm:5.861|locus:chr9A:2591107-2592417|Cluster_16356
TCGTGAAGATCTTCTGGATATT
>smRNA|rpm:11.659|locus:chr4A:1697702-1697992|Cluster_7105
TATCGTCGCCAGTTTGCTGT
>smRNA|rpm:6.81|locus:chr2A:3629007-3631277|Cluster_3536
TCAAAACGTCGTTGGCTCTTC
>smRNA|rpm:8.646|locus:chr3A:4692013-4694151|Cluster_5976
TTAACGGATGAACTGACGTG
>smRNA|rpm:5.407|locus:chr11B:358400-358764|Cluster_47043
AACGAACTGGAAACCTGCCTCC
>smRNA|rpm:6.232|locus:chr12B:2696666-2696961|Cluster_49533
TGCTCTCAGCGGACAAGGT
>smRNA|rpm:5.118|locus:chr17B:633419-634049|Cluster_55865
TGCTAGGCGCTGTGGGGTCCT
>smRNA|rpm:6.934|locus:chr9B:4593438-4595191|Cluster_45190
TACCGATCCGGATTTACTGCT
>smRNA|rpm:13.104|locus:chr10B:3504252-3505362|Cluster_46452
TAGTAGACTGGTATGACGAGCC
>smRNA|rpm:5.51|locus:chr15B:3109880-3112427|Cluster_53339
TCGAGTGGGACGGCTCCGT
>smRNA|rpm:6.273|locus:chr18B:2512327-2514598|Cluster_57428
TTTCCGCATCTACAGACTGAT
>smRNA|rpm:7.057|locus:chr11A:611055-612212|Cluster_18934
TGAAGATCTCGATATAACTGTG
>smRNA|rpm:14.342|locus:chr14B:1204936-1207784|Cluster_51519
TATACAGGCTAGGACGTGTG
>smRNA|rpm:9.596|locus:chr4B:3024074-3025428|Cluster_35779
CGTTCAGATCCGGATATCCGCT
>smRNA|rpm:7.573|locus:chr11B:1648654-1650086|Cluster_47450
TTTTGAGACCTAGCAAAACGTG
>smRNA|rpm:124.577|locus:chr16A:1393564-1396105|Cluster_25787
TTCCTACACTGTGAATCGATGT
>smRNA|rpm:6.603|locus:chr7B:4875525-4878365|Cluster_42507
TAGGTCTGTGATAGTTTGTGC
>smRNA|rpm:5.221|locus:chr1A:1770154-1771284|Cluster_601
TAAATCTCTGAATGTTACATGG
>smRNA|rpm:7.161|locus:chr18B:903398-904214|Cluster_56905
TATCTATGTAGCATCACTCC
>smRNA|rpm:50.062|locus:chr3B:3885677-3886590|Cluster_34387
AGGGTAGCGCTAGTCATGTG
>smRNA|rpm:5.097|locus:chr2A:5454578-5457156|Cluster_4202
TTCCAGACTGATCTTGAACACA
>smRNA|rpm:6.459|locus:chr9B:2736315-2738729|Cluster_44599
CAACTGTTAGGTTTTTTGAT
>smRNA|rpm:5.861|locus:chr14A:275900-276216|Cluster_22956
TAGACGGTCTGGAGGAATGGC
>smRNA|rpm:27.59|locus:chr6B:2047720-2052079|Cluster_39926
TATCGAATCTGGAATGAATTCC
>smRNA|rpm:10.07|locus:chr10A:3251461-3251637|Cluster_18263
TACTTCACTTGATACCACTGCA
>smRNA|rpm:7.676|locus:chr2B:2648002-2650789|Cluster_31874
TTTCCGATCCGACTGAGTCGC
>smRNA|rpm:6.748|locus:chr18B:346476-346791|Cluster_56710
AGATAATGTTGGGTTCGAGC
>smRNA|rpm:15.126|locus:chr10B:2385493-2387908|Cluster_46035
TGCTCCAGAACTGTAGACGCC
>smRNA|rpm:10.235|locus:chr1A:117460-119272|Cluster_48
TAGCCGAACGATTAGAACGAC
>smRNA|rpm:10.504|locus:chr3B:4013028-4014354|Cluster_34442
TAAACGATTCGAGGATGGCG
>smRNA|rpm:5.551|locus:chr13B:1743423-1743926|Cluster_50520
AGGGTACATATGAAAACTGGC
>smRNA|rpm:5.51|locus:chr13A:2028301-2028856|Cluster_22319
TGTTCTGAGTATTTATGTCC
>smRNA|rpm:19.397|locus:chr5B:6969204-6971163|Cluster_39183
TATCTACATGTAGACCTGTGT
>smRNA|rpm:16.405|locus:chr14B:1883588-1885965|Cluster_51731
TTCGATCCCGGCTCGGGGGACCA
>smRNA|rpm:7.986|locus:chr14A:479134-483239|Cluster_23041
TGGTGCTAAGGGAATTCTCTT
>smRNA|rpm:36.979|locus:chr10B:210887-216565|Cluster_45436
ACGATTTTGTCTCTGAAGCTT
>smRNA|rpm:11.907|locus:chr2B:3832719-3835060|Cluster_32263
TGTTGATGAAGAGAAGGT
>smRNA|rpm:24.288|locus:chr3A:4613001-4613322|Cluster_5933
TTTCGAACTTGAAGTCTTGGT
>smRNA|rpm:7.965|locus:chr3B:2133268-2135364|Cluster_33738
TACAGTTTTCGGACCAGACGT
>smRNA|rpm:7.78|locus:chr9A:2496905-2498286|Cluster_16317
TTTGTGTAGGTTGTCGACGTGT
>smRNA|rpm:19.893|locus:chr9A:2493740-2496814|Cluster_16316
CAGCCGATCTCTGTAGCTCC
>smRNA|rpm:5.2|locus:chr15A:150224-150266|Cluster_24065
TGACTGTACTTCTCTGAGGA
>smRNA|rpm:12.175|locus:chr1B:6060066-6061714|Cluster_30735
TCAAACTGAGGCTCTAGATCCC
>smRNA|rpm:6.5|locus:chr16B:3962222-3962311|Cluster_54890
AGGATTGTGGGATTGCGGGA
>smRNA|rpm:8.605|locus:chr5B:5910301-5910652|Cluster_38757
TCCGATGATTGGGAGTGTTCC
>smRNA|rpm:8.935|locus:chr11B:249749-252488|Cluster_47004
GGTGTTGCTTTCGTGACTGGA
>smRNA|rpm:31.903|locus:chr7B:3043003-3043783|Cluster_41922
TTCCGATGGACGAGGTACGTGT
>smRNA|rpm:6.294|locus:chr8B:1524681-1525256|Cluster_43276
TTTCGATCTTTTGGTAGCTCTA
>smRNA|rpm:5.613|locus:chr5B:6596691-6597772|Cluster_39062
TCTTGTGCGACTGGATTCACC
>smRNA|rpm:5.241|locus:chr8A:4925335-4925809|Cluster_15362
TGGTCCATCTAAATAAAGCTCT
>smRNA|rpm:5.53|locus:chr9B:5053309-5054084|Cluster_45331
TCCGACTAGCTGAATTGATGAT
>smRNA|rpm:6.562|locus:tig00001113:112691-114511|Cluster_57971
TTGCGTCAAACCCTTCTGC
>smRNA|rpm:8.646|locus:chr6B:876957-878297|Cluster_39538
TCTGTTGCCTGAAACGATGAC
>smRNA|rpm:50.392|locus:chr15A:774700-777459|Cluster_24276
CACTCGGGCAACTAGAAAGC
>smRNA|rpm:7.284|locus:chr4B:1334455-1335700|Cluster_35157
AACGTGGCTAGAGTAATGCTTTT
>smRNA|rpm:10.442|locus:chr15B:282801-284377|Cluster_52399
TTCTGAGAATCTTTGATTGCC
>smRNA|rpm:6.768|locus:chr4B:2852421-2854545|Cluster_35733
TACACGGCTCTGTATGATTGGC
>smRNA|rpm:6.83|locus:chr6A:174348-175255|Cluster_10453
TGTGTGCTGGTAGGTCGAGA
>smRNA|rpm:12.113|locus:chr4A:5132333-5134405|Cluster_8213
TACGTGTAACCCTCGCGAACG
>smRNA|rpm:32.749|locus:chr4A:5145821-5146757|Cluster_8217
AAGGATGATGATCTTGGAGA
>smRNA|rpm:7.573|locus:chr12A:890977-893629|Cluster_20592
AACGTAGATCTTGACTCATCATC
>smRNA|rpm:7.326|locus:chr1B:5398543-5400703|Cluster_30505
TAACGATCTCGGAAATCATCCA
>smRNA|rpm:6.81|locus:chr18A:706232-707552|Cluster_27740
TGATGCTGAGCCTGTAGCACCC
>smRNA|rpm:7.945|locus:chr1A:1920384-1923226|Cluster_646
TTGCATACTGTGGCCGATTACT
>smRNA|rpm:16.591|locus:chr16B:2817224-2820902|Cluster_54540
TCAAGAATAAGATCAAAGGCGT
>smRNA|rpm:7.615|locus:chr10A:2688122-2690804|Cluster_18077
TAGTAGATCTGTTATCCCGC
>smRNA|rpm:9.162|locus:chr10A:934024-934551|Cluster_17425
TTCGATCCCGGCTCGGGGGACCA
>smRNA|rpm:5.592|locus:chr16B:501665-502799|Cluster_53660
TTCTGTGGTCCATCAGTT
>smRNA|rpm:5.448|locus:chr7B:2982032-2982867|Cluster_41900
TGAGACTTCTGATGGCATTGA
>smRNA|rpm:6.232|locus:chr14B:1788774-1790212|Cluster_51692
TGATCTTGACTCTACATGTTAT
>smRNA|rpm:17.169|locus:chr5A:3837794-3839433|Cluster_9770
TTTCTGGCTGGAGTGCGACCC
>smRNA|rpm:6.376|locus:chr12B:2174116-2174458|Cluster_49357
TTGCGGTTTTGGGAAGGCTGTA
>smRNA|rpm:27.26|locus:chr16A:2052380-2052928|Cluster_25952
TCTGGCTGTTTTCTGCAACACT
>smRNA|rpm:12.051|locus:chr11A:790153-791268|Cluster_18995
TCAAGGAAACTCTGGATCTGCT
>smRNA|rpm:13.269|locus:chr11A:792304-793063|Cluster_18997
TTCCTCTTGGACTGGCTCAGC
>smRNA|rpm:17.582|locus:chr11A:791550-792118|Cluster_18996
TGGGTTGGACTGATAAGGAGT
>smRNA|rpm:52.538|locus:chr7A:3086244-3087539|Cluster_13163
AGGGTAGCGCTAGTCATGTG
>smRNA|rpm:68.263|locus:chr18A:1005145-1009932|Cluster_27838
TTCTTCTGAGCATCGTTCTGA
>smRNA|rpm:29.076|locus:chr16A:1869900-1870218|Cluster_25895
TTGACTAGAGTCTGCCTTGTG
>smRNA|rpm:14.899|locus:chr2A:4051879-4054738|Cluster_3697
TTTTCCGAACTGAACGACTTC
>smRNA|rpm:18.531|locus:chr5A:5038878-5039565|Cluster_10225
AAGTGTAGCGCTGGCATGTG
>smRNA|rpm:9.348|locus:chr4B:4953630-4957510|Cluster_36321
TCACCGAACTGAAATCTTTC
>smRNA|rpm:7.986|locus:chr1B:3521873-3522823|Cluster_29756
TTCCGATGGACGAGGTACATGT
>smRNA|rpm:5.262|locus:chr5B:4832064-4833349|Cluster_38481
TACGAGACTGGACTGATGCTCC
>smRNA|rpm:7.553|locus:chr4B:3645511-3647178|Cluster_35960
AATTACTCGATCTGACGATTC
>smRNA|rpm:5.138|locus:chr2B:5503664-5504518|Cluster_32812
TCGTAGATCTTATTGTAGTTA
>smRNA|rpm:5.84|locus:chr7B:5002951-5004924|Cluster_42562
TTAAGGACTGTGACTTTGCC
>smRNA|rpm:31.923|locus:chr2B:124116-126808|Cluster_30958
TTCCTGACTCGGATTCTTCG
>smRNA|rpm:11.948|locus:chr8B:1994262-1996717|Cluster_43456
AATAACGATGGAGCTTTGGCT
>smRNA|rpm:49.133|locus:chr1A:3862455-3863278|Cluster_1307
AAGTGTAGCGCTGGCATGTG
>smRNA|rpm:43.748|locus:chr9B:691114-691758|Cluster_43983
TTCAAGATCTGGATGGACCTCC
>smRNA|rpm:5.695|locus:chr9B:692104-692578|Cluster_43984
TAAAAGACTTAGCGTGACAGA
>smRNA|rpm:20.656|locus:chr7B:1934501-1935437|Cluster_41583
TTCCGATGGACGAGGTACATGT
>smRNA|rpm:27.115|locus:chr15B:2129950-2130209|Cluster_53008
TTCCGATGGACGAGGTACATGT
>smRNA|rpm:8.11|locus:chr13A:1029445-1031472|Cluster_22012
TATCCGAATTCGAAGACAAAGA
>smRNA|rpm:10.421|locus:chr3B:851514-852738|Cluster_33326
AGGTGACTGAAGAGTATGTGTC
>smRNA|rpm:55.262|locus:chr3B:854724-855566|Cluster_33329
TCTGGTGAGTTGGAACCTGCC
>smRNA|rpm:10.091|locus:chr15B:188650-191558|Cluster_52351
AGGACAGATACGTGGCTAACATTG
>smRNA|rpm:33.409|locus:chr10A:498971-501433|Cluster_17291
TTGGAGGACTATGAGAATGT
>smRNA|rpm:6.418|locus:chr5B:101424-103700|Cluster_36860
TTCCTGTAGTTCTCGTTGAGC
>smRNA|rpm:41.973|locus:chr15A:1118500-1118968|Cluster_24368
TTCCGACGAGCTGGTATGTAC
>smRNA|rpm:8.667|locus:chr10A:2010484-2011253|Cluster_17870
TTCCGATGGACGAGGTACATGT
>smRNA|rpm:10.359|locus:chr1A:2429351-2430422|Cluster_821
ATAAGAGCTACTGAAAAGATGT
>smRNA|rpm:5.881|locus:chr3B:2366653-2367199|Cluster_33845
TGTATGGTTGAAGGTCAAGT
>smRNA|rpm:9.492|locus:chr8A:865401-867340|Cluster_14064
AGGGTCTGAGTGTTCATCTATC
>smRNA|rpm:6.005|locus:chr3B:322900-323036|Cluster_33151
TGGCGTAAACTCATACCTGTC
>smRNA|rpm:15.993|locus:chr2B:5413329-5413852|Cluster_32792
CTGAACCCGGATGGTAGGGCC
>smRNA|rpm:749.424|locus:chr2B:58900-61639|Cluster_30934
TACCGGATCTTTTTGTTGGA
>smRNA|rpm:5.51|locus:chr8A:4134609-4135575|Cluster_15120
TGGAACCTGCATGCTAAGATC
>smRNA|rpm:7.099|locus:chr6B:4733596-4734141|Cluster_40701
TGATTGATTTGACATTGCGC
>smRNA|rpm:7.037|locus:chr8A:2779938-2781466|Cluster_14657
CTTCGGTCTAATGGATGGTT
>smRNA|rpm:7.429|locus:chr13A:1835120-1836090|Cluster_22253
TTTGACGTTCTAAAGAAGGCT
>smRNA|rpm:11.061|locus:chr4A:2814484-2815719|Cluster_7489
TTTCGACTGTTAATCGTGATGA
>smRNA|rpm:39.187|locus:chr16A:1922100-1927691|Cluster_25910
TAATCTGACTGCTTGTATAATC
>smRNA|rpm:10.648|locus:chr16A:1944100-1946498|Cluster_25918
TTGAGATCGGACTGATCATC
>smRNA|rpm:5.799|locus:chr10B:1840238-1842077|Cluster_45823
TAGGATGATGGACGTAAGCAGCT
>smRNA|rpm:5.241|locus:chr5A:5513861-5515603|Cluster_10383
CCGTGATCAAGGAGCAGGCTT
>smRNA|rpm:6.954|locus:chr10A:3651050-3653876|Cluster_18405
AAGTGGATGCGAAAATTCGGC
>smRNA|rpm:6.088|locus:chr2A:4559083-4560433|Cluster_3909
TAGATCTGCAGCTCAGGAGC
>smRNA|rpm:6.5|locus:chr16B:2210356-2212452|Cluster_54272
AGGATCTAGTTAAGCTGG
>smRNA|rpm:7.656|locus:chr16B:283254-284965|Cluster_53564
TAGCCGAACGATTAGAACGAT
>smRNA|rpm:5.303|locus:chr11A:3344144-3344669|Cluster_19851
TTCTGTTTAGCTTTATACGACT
>smRNA|rpm:7.945|locus:chr14A:228087-229867|Cluster_22937
TCTTTCTGCAGAACAGCCTTGC
>smRNA|rpm:5.18|locus:chr15A:1676522-1677690|Cluster_24614
TCTTCATCATCTGGGAGCTCC
>smRNA|rpm:8.316|locus:chr10B:1203262-1203541|Cluster_45706
TTGACTAGAGTCTGCCTTGTG
>smRNA|rpm:5.757|locus:chr13B:2403947-2405101|Cluster_50791
TCGGTCAAAGTTGTGAATTTT
>smRNA|rpm:6.335|locus:chr4A:371525-372622|Cluster_6617
TTGGTTCTTTAGGTCAGAGT
>smRNA|rpm:97.751|locus:tig00001161:26100-26363|Cluster_58033
TTGTTTTAAATCTGGGAGGACC
>smRNA|rpm:35.741|locus:tig00001161:22255-22570|Cluster_58030
TTACAGGTAGATCTCTAACAG
>smRNA|rpm:9.843|locus:chr15A:1609994-1613376|Cluster_24576
TTGTCTTCCTGTTAAACGTGA
>smRNA|rpm:26.744|locus:chr2A:4976657-4976953|Cluster_4046
TTCATCCGGTCTCTATTGTAA
>smRNA|rpm:9.926|locus:chr10B:3329403-3331462|Cluster_46396
TTCTGTCGGATCTTCAATTGA
>smRNA|rpm:5.675|locus:chr16B:3720640-3720812|Cluster_54813
TAAACAGACGATAGAGTATTCA
>smRNA|rpm:9.719|locus:chr5A:3618198-3620278|Cluster_9717
TAAATCTGTAAAACTTCAAGC
>smRNA|rpm:14.259|locus:chr11A:2030363-2031804|Cluster_19446
CCGAGATTGATCTTCCTGTGA
>smRNA|rpm:6.232|locus:chr16B:821637-822420|Cluster_53792
TTCGATCCCGGCTCGGGGGACCA
>smRNA|rpm:5.675|locus:chr16B:820979-821559|Cluster_53791
TCTGATTCGAATTTTGTAGATC
>smRNA|rpm:5.551|locus:chr12A:1998401-1999059|Cluster_20980
AATTAAGACGAGAGAACCTGC
>smRNA|rpm:6.088|locus:chr13A:2742785-2743721|Cluster_22586
TCGTGTTACTGTCTCCTTCTCC
>smRNA|rpm:6.356|locus:chr12B:1848017-1849558|Cluster_49265
AACGATTAGAACGACGACCTCT
>smRNA|rpm:11.597|locus:chr1A:1464118-1464598|Cluster_520
CCGGCTGGAAGGGCTTCCTTC
>smRNA|rpm:5.407|locus:tig00000310:58120-58309|Cluster_57790
TTCCGATGGACGAGGTACATGT
>smRNA|rpm:770.906|locus:chr15B:37500-41469|Cluster_52311
TACCGAGCTATATCTGATGT
>smRNA|rpm:5.448|locus:chr10A:653463-655505|Cluster_17341
TCGATAGAACCTGAAGGTG
>smRNA|rpm:7.965|locus:chr3A:3027909-3030068|Cluster_5382
TATCGCTGTGGGCTATCACG
>smRNA|rpm:6.17|locus:chr11B:998906-999169|Cluster_47279
TTGTTGACTCTGTTTCCTGAC
>smRNA|rpm:190.508|locus:chr16B:1925842-1931390|Cluster_54191
TGTCTGTACCATTTATCTGGC
>smRNA|rpm:7.057|locus:chr5A:2373957-2375232|Cluster_9380
TGACGATCAGGAACTAGAACC
>smRNA|rpm:22.679|locus:chr11A:1314664-1319260|Cluster_19166
TGAATCTTCAGAACTGTTGA
>smRNA|rpm:6.459|locus:chr16A:2772056-2773619|Cluster_26213
TAGCTGGAGGAGTAGAGCTTCC
>smRNA|rpm:6.108|locus:chr3B:220096-221621|Cluster_33113
TAGCGGTGTGGACGATATGC
>smRNA|rpm:6.376|locus:chr10A:4361973-4362658|Cluster_18617
TAATGAAGATGTAAAACCGGC
>smRNA|rpm:5.551|locus:chr4B:1732837-1733508|Cluster_35303
AATGGTTGGACGACGTGTTGC
>smRNA|rpm:5.448|locus:chr10A:3495320-3496800|Cluster_18343
AACGAACTCTCGATCGACTCT
>smRNA|rpm:5.345|locus:chr15A:1410612-1411187|Cluster_24511
CGGGCTGGACTAACACCTCC
>smRNA|rpm:10.091|locus:chr2A:1419910-1420429|Cluster_2713
TTCCGCTGGACAAGGTACACA
>smRNA|rpm:5.943|locus:chr5A:2124034-2125461|Cluster_9265
TTACGACTGTGCTGTAGCATT
>smRNA|rpm:6.067|locus:chr8B:1546191-1546662|Cluster_43290
TTCTGTTTATGATGTGGACTTG
>smRNA|rpm:5.056|locus:chr8A:2638576-2639938|Cluster_14616
TATCGGCTGCTCTTATCGTTGC
>smRNA|rpm:65.353|locus:chr4A:677335-682353|Cluster_6718
TACCTAAGTATCGGGACGAGT
>smRNA|rpm:7.965|locus:chr4A:963131-964282|Cluster_6822
TCGTCCATCGGAAGGAAACCT
>smRNA|rpm:26.455|locus:chr11B:3756647-3757845|Cluster_48115
TCTTGTCCAATCTGATGAATC
>smRNA|rpm:8.11|locus:chr17B:759332-761712|Cluster_55913
TTTCCGAGTCTGGACCACAATC
>smRNA|rpm:19.521|locus:chr14A:811800-812719|Cluster_23161
TGGCTTTTTGTTCATCTGGGT
>smRNA|rpm:6.005|locus:chr2B:4376809-4378993|Cluster_32437
TGCTGCTAGAAGTGAACTTGC
>smRNA|rpm:10.029|locus:chr4B:107322-109630|Cluster_34775
TCAATTGTAGCTCACCTCTGC
>smRNA|rpm:7.016|locus:chr13B:860387-862128|Cluster_50236
TGTGTATTCTGTAATTTCTTGC
>smRNA|rpm:9.492|locus:chr9A:4599790-4601151|Cluster_17045
AATTCTGTCTACTGTCTGTTGT
>smRNA|rpm:5.881|locus:chr15A:936309-937470|Cluster_24309
TAATGATCTACCACAACTGTT
>smRNA|rpm:6.418|locus:chr3A:2157792-2158461|Cluster_5102
TTCCGTCGAGACGCATATCTT
>smRNA|rpm:12.381|locus:chr1B:4803909-4807124|Cluster_30251
TCAACGGTCAGCAGAACTTGC
>smRNA|rpm:10.751|locus:chr15B:1110518-1111235|Cluster_52693
TTGGACTTCATGATCACATGA
>smRNA|rpm:22.988|locus:chr15B:1731301-1732184|Cluster_52925
TTCCGATGGACAAGGTACGTGT
>smRNA|rpm:10.215|locus:chr1A:927574-929460|Cluster_330
TGGATCGATCTCTTATATCAG
>smRNA|rpm:9.369|locus:chr11B:2862604-2862817|Cluster_47837
ATTTTTATAATGCGTCTGATC
>smRNA|rpm:13.475|locus:chr16A:2424251-2425119|Cluster_26094
TCTTGTTGGCCATGTTGTCTGT
>smRNA|rpm:8.688|locus:chr16A:2423900-2424169|Cluster_26093
ACTTGGGGACATTATGGGAGGCT
>smRNA|rpm:21.461|locus:chr16A:2422495-2423064|Cluster_26092
AAGATAGAGCTTAGCTGTGGA
>smRNA|rpm:5.138|locus:chr10B:1422050-1422314|Cluster_45742
TTCTGACAGTTGACACATGC
>smRNA|rpm:10.545|locus:chr1B:3674314-3674759|Cluster_29817
AGCAGACTGTATGCGACATCC
>smRNA|rpm:28.353|locus:chr2B:409363-413095|Cluster_31065
TGGCTTTTTGTTCATCTGGGT
>smRNA|rpm:7.594|locus:chr15B:1975501-1978055|Cluster_52978
TGCTTGGCGATCTTGAATTTGA
>smRNA|rpm:21.317|locus:chr4A:4723112-4723289|Cluster_8087
AGGGTAGCGCTAGTCATGTG
>smRNA|rpm:6.48|locus:chr6B:3913309-3914763|Cluster_40457
TCGATATGTGCTCAGAATACC
>smRNA|rpm:6.83|locus:chr6B:3919858-3920114|Cluster_40459
TCATTGACTGGAAGGAATCCC
>smRNA|rpm:6.046|locus:chr9B:3399313-3399570|Cluster_44826
TCTGATTACTGTTCTGTAGC
>smRNA|rpm:7.284|locus:chr12A:3465046-3467647|Cluster_21545
TCAGATCTTCGAAGCTGTTGA
>smRNA|rpm:5.407|locus:chr5B:3193029-3194363|Cluster_37931
TGAACGATCTTCTGTATTTGA
>smRNA|rpm:5.53|locus:chr4A:2750929-2752061|Cluster_7463
TATTGCAAGATCTCTAATGG
>smRNA|rpm:9.121|locus:chr3A:3762218-3765140|Cluster_5640
TGAAAGGCTGGTCGACGATC
>smRNA|rpm:10.565|locus:chr8A:2277902-2278966|Cluster_14495
TGATCAATCGCTGGAAGAGGA
>smRNA|rpm:7.284|locus:chr16B:443104-444594|Cluster_53632
ACTTACGGTTTGAACAAATGTC
>smRNA|rpm:9.059|locus:chr11A:242807-243067|Cluster_18799
CGTGTCGAAGACCTGTTTTCT
>smRNA|rpm:8.296|locus:chr15A:1888506-1889691|Cluster_24672
TTCTCTGTAGATCTTTAAACT
>smRNA|rpm:5.922|locus:chr3A:770501-770767|Cluster_4695
TGAATGTGATCTTGGAGAACA
>smRNA|rpm:93.975|locus:chr8B:2602579-2604916|Cluster_43649
AGAGGTTATGTGATACAGATG
>smRNA|rpm:8.275|locus:chr8A:3926309-3929318|Cluster_15044
ACCCAGACTGAACAGACCGAC
>smRNA|rpm:8.605|locus:chr15B:1687005-1688612|Cluster_52907
TGTCTTATGCATCTGTAGCTA
>smRNA|rpm:7.491|locus:chr3A:2891621-2892485|Cluster_5346
TTCGGTACTGTGGAACACAGCC
>smRNA|rpm:11.742|locus:chr9A:1357372-1357948|Cluster_15952
TTGGATGGAACAGATACTCC
>smRNA|rpm:92.613|locus:chr3A:1305783-1310679|Cluster_4839
TCGGATTTGACTTTAAGGAGA
>smRNA|rpm:14.3|locus:chr14A:273800-274071|Cluster_22955
TCCCAGATTGTGGTCACTTCC
>smRNA|rpm:6.438|locus:chr6B:1538548-1539058|Cluster_39806
TGAGCTTGTGTATGTAGTACC
>smRNA|rpm:6.253|locus:chr16A:1210471-1212458|Cluster_25696
TTCCATTTGGCAAACGACTCT
>smRNA|rpm:6.913|locus:chr13B:314727-315455|Cluster_50081
TGGAAACTGGTCGGTACAGATC
>smRNA|rpm:6.356|locus:chr5A:1402340-1403102|Cluster_8991
TCAACAGGCTAAGATTCTCTT
>smRNA|rpm:6.232|locus:chr7B:4111369-4112847|Cluster_42233
TAAGACTGTATACTGTAATGGA
>smRNA|rpm:5.819|locus:chr17A:2752375-2753696|Cluster_27341
TAAAACGACTGAATGACGAGT
>smRNA|rpm:5.51|locus:chr2A:51086-51319|Cluster_2202
TGTGACAGGTCCAGATACTCT
>smRNA|rpm:14.094|locus:chr2A:53401-53665|Cluster_2205
AATTTCCAGAGGACTGAGGC
>smRNA|rpm:5.799|locus:chr15A:1331296-1333353|Cluster_24472
TTTGTCCGGCTTGATCTTCGCA
>smRNA|rpm:29.158|locus:chr16A:1081754-1082605|Cluster_25651
TATTTATATGCGTTTAGGACT
>smRNA|rpm:20.986|locus:chr18B:639131-639417|Cluster_56814
TTGACTGAGATTCTTCTTCC
>smRNA|rpm:9.43|locus:chr18B:637400-637933|Cluster_56812
TTAAGGAGACCAAGATAGAGC
>smRNA|rpm:16.962|locus:chr18B:638565-638858|Cluster_56813
TGGTAAGGGAAAGACTCAAGAC
>smRNA|rpm:17.767|locus:chr18B:635263-636527|Cluster_56811
CAAGCCACTGTTGGGACACCA
>smRNA|rpm:5.056|locus:chr15A:2403355-2403569|Cluster_24807
TTTGTTGCGGATCATTTGTT
>smRNA|rpm:41.787|locus:chr5B:463220-466831|Cluster_36963
TTCGACTGTCCACTTTTCAGC
>smRNA|rpm:6.335|locus:chr3B:4256414-4256968|Cluster_34524
TACGATGTGGTGTTCTAAACG
>smRNA|rpm:7.449|locus:chr6B:1117179-1118112|Cluster_39654
TCGTGAATTGACCGTAGACT
>smRNA|rpm:9.554|locus:chr12B:1183052-1185960|Cluster_49019
CCGTGGCGCTGTCGATGACG
>smRNA|rpm:5.076|locus:chr14A:716228-716429|Cluster_23121
TTCCCTGTTCTTCTGATGAA
>smRNA|rpm:14.672|locus:chr7A:4336758-4338933|Cluster_13530
TTTGGATCTCGGATTATATTC
>smRNA|rpm:5.18|locus:chr10A:4049168-4050964|Cluster_18515
TATTGATCCGTCATCTGGCA
>smRNA|rpm:6.872|locus:chr7B:3331918-3333592|Cluster_42004
AGGTCACCAAACAGAGCTCT
>smRNA|rpm:7.718|locus:chr2B:2849351-2850907|Cluster_31929
TAGTTCTGGAGGATTCGGCTCT
>smRNA|rpm:5.241|locus:chr2A:633524-635200|Cluster_2411
TCGACTGTTTATGCCCAATGTC
>smRNA|rpm:5.159|locus:chr2A:635462-636326|Cluster_2412
TCGACTGGTGAATCAATAACTC
>smRNA|rpm:14.094|locus:chr5B:6412052-6413590|Cluster_38999
TTCCAAGCGACTGCAGATTGC
>smRNA|rpm:19.934|locus:chr7B:4189574-4192024|Cluster_42259
TGGACTCGAGAAATGAACCTTG
>smRNA|rpm:5.737|locus:chr17A:2810200-2810744|Cluster_27363
TCGAGATCATGGTCGGTAGA
>smRNA|rpm:6.48|locus:chr16B:1830259-1831760|Cluster_54162
TCCGGATACTATCGATGCACT
>smRNA|rpm:23.793|locus:chr6A:375013-377772|Cluster_10512
TCGAAGATCTCGTAGACATATT
>smRNA|rpm:7.635|locus:chr5B:7086242-7088361|Cluster_39228
TCCGAACTTGAATTTGATTTT
>smRNA|rpm:9.657|locus:tig00001121:2923-4367|Cluster_57982
TTTGACTGGTGTTCTGATGCC
>smRNA|rpm:5.407|locus:chr4B:3198622-3199292|Cluster_35824
TAAATAAAGCAGAGCTCTGAGG
>smRNA|rpm:16.405|locus:chr1B:3432804-3434368|Cluster_29731
TATGATCGAGAGCTGAAACTTT
>smRNA|rpm:5.221|locus:chr12B:151364-151620|Cluster_48646
TATTCCAAGTCTGATGTAGC
>smRNA|rpm:7.099|locus:chr11B:4497910-4498618|Cluster_48425
TTGCCGGCTGGAAGGAAACCT
>smRNA|rpm:989.891|locus:chr3B:69723-71954|Cluster_33057
TTGTGGTCTGGCTTATCTTCC
>smRNA|rpm:7.161|locus:chr16B:5843857-5845281|Cluster_55625
TGATTTGACGAATTCCGAGT
>smRNA|rpm:20.058|locus:chr2B:5741545-5744864|Cluster_32905
TAGACTGAAAGCGCTTTGGCT
>smRNA|rpm:5.716|locus:chr10B:4462930-4464473|Cluster_46766
TCGAGTGCGATGTAGAGTGT
>smRNA|rpm:11.412|locus:chr16B:4154352-4154605|Cluster_54979
AGCTGGGATATTCTGCTGGGA
>smRNA|rpm:6.521|locus:chr3B:3676525-3677505|Cluster_34313
TGGAACATCTGACTATCATTTC
>smRNA|rpm:8.461|locus:chr16B:1072483-1074527|Cluster_53902
TCTGATCACTGGACTTGCAGT
>smRNA|rpm:17.21|locus:chr5B:1222828-1224595|Cluster_37259
TCCAGATCATCGTGAACGACG
>smRNA|rpm:24.742|locus:chr16B:2378457-2379262|Cluster_54365
CAGATGACTTGGATTCTTCA
>smRNA|rpm:16.261|locus:chr16B:2377054-2377397|Cluster_54363
TCTTCTCTGTGGCTGGCTCC
>smRNA|rpm:19.934|locus:chr16B:2375765-2376470|Cluster_54361
ACTGGACATGAAGCTGCTGA
>smRNA|rpm:28.828|locus:chr1A:2239854-2240093|Cluster_754
TCCGATGATTGGGAGTGTTCT
>smRNA|rpm:18.345|locus:chr4B:4651311-4651903|Cluster_36252
TTCTGATTTCTAAGACTATGG
>smRNA|rpm:9.699|locus:chr4B:2732799-2734700|Cluster_35691
TCTACTGTTTATGAGATCTGT
>smRNA|rpm:15.435|locus:chr9B:4860690-4863209|Cluster_45262
TTTCCGTTACACTGCTACTGT
>smRNA|rpm:8.007|locus:chr16B:709127-710078|Cluster_53738
TCTTGACAGTCACTAAGGCTCT
>smRNA|rpm:5.138|locus:chr8A:514040-515033|Cluster_13943
TTCCGATGGACGAGGTACATGT
>smRNA|rpm:10.875|locus:chr14B:416512-418087|Cluster_51263
TCTGAAGCTCCAAAACTGTGG
>smRNA|rpm:9.472|locus:chr11B:1539028-1542370|Cluster_47424
TACCACAGGATAGACGTCTG
>smRNA|rpm:24.144|locus:chr10B:3730552-3730870|Cluster_46518
TCTTCATTTGGACAACTAGA
>smRNA|rpm:8.77|locus:chr6B:1460804-1461320|Cluster_39780
TATTTCTACACTATAAACTGC
>smRNA|rpm:154.602|locus:tig00000168:53750-54025|Cluster_57730
TTTGGATTTGTATACACACC
>smRNA|rpm:6.954|locus:chr8A:1500151-1500579|Cluster_14257
TTTGCCTAGTGAGCTCATCC
>smRNA|rpm:34.152|locus:chr10A:1169250-1169519|Cluster_17507
ATTCACAGATATGGAGCTCT
>smRNA|rpm:11.577|locus:chr10A:1168300-1168617|Cluster_17506
CAGGATGCCTTTGAAGAACT
>smRNA|rpm:7.573|locus:chr4A:1453964-1455662|Cluster_7000
TGAGTGTGGCGTTGATCGAGC
>smRNA|rpm:5.221|locus:chr12A:3900794-3901742|Cluster_21663
ATCGGTTGTAGAAAGTGCGTG
>smRNA|rpm:6.603|locus:chr6B:972109-973227|Cluster_39577
AGGATCTGTTTCGAGCGTGC
>smRNA|rpm:8.646|locus:chr11A:3469587-3471351|Cluster_19902
ATGTGGCTCTAAGCTCTGGAAG
>smRNA|rpm:11.288|locus:chr4A:1401576-1403025|Cluster_6986
TCGACTTGTAAATTTTATCACA
>smRNA|rpm:9.905|locus:chr4A:1389420-1391853|Cluster_6981
TAACCACTAGACGATGACAGGA
>smRNA|rpm:5.097|locus:chr16A:389214-389702|Cluster_25366
ATCTGTTTGAAATTTTAGGC
>smRNA|rpm:5.241|locus:chr9B:595694-596880|Cluster_43952
TTCGACGAGCGACTCAATAGA
>smRNA|rpm:6.315|locus:chr5A:1365803-1366509|Cluster_8974
TTCTGTTTAGCTTTATACGACT
>smRNA|rpm:6.707|locus:chr11B:4376026-4378762|Cluster_48385
TGAGAAATCTGGCATTATACC
>smRNA|rpm:7.037|locus:chr1A:2294408-2294593|Cluster_779
ATGGACTAATCCAATTTGTGG
>smRNA|rpm:151.239|locus:chr2B:4750851-4751138|Cluster_32554
TTCCGATGGACGAGGTACATGC
>smRNA|rpm:23.896|locus:chr2B:3075359-3079638|Cluster_32002
TGATCTGGGATGAATTCGTC
>smRNA|rpm:5.613|locus:chr15B:3174118-3174818|Cluster_53366
TTGGTTCTGGACTTTGTTCC
>smRNA|rpm:408.42|locus:chr13A:23529-26869|Cluster_21704
TATTTCATTGTGTAGACTGTG
>smRNA|rpm:6.727|locus:chr1B:6364842-6366795|Cluster_30842
TGAGACAGATCTCGAACAAGG
>smRNA|rpm:92.448|locus:chr9B:42418-44708|Cluster_43726
TGTAAGAACAAGACTCAGGG
>smRNA|rpm:11.577|locus:chr4A:4805603-4808304|Cluster_8115
CCTTCGACTACAATTGGCTCT
>smRNA|rpm:17.643|locus:chr8A:3297461-3298969|Cluster_14836
TCACGACTTTCATAACTTGGA
>smRNA|rpm:5.303|locus:chr8A:3296680-3297347|Cluster_14835
TGTCGATCGTTTCTTGTAAGA
>smRNA|rpm:6.046|locus:chr6A:5381042-5383943|Cluster_12049
TCAAAGGCTGGAAATTCTTCC
>smRNA|rpm:7.986|locus:chr11A:939555-939875|Cluster_19040
TTCCGATGGACGAGGTACATGT
>smRNA|rpm:13.785|locus:chr11A:2924513-2925351|Cluster_19732
TAGGACCTAAGGTTGGGCGT
>smRNA|rpm:5.014|locus:chr9B:3961002-3961931|Cluster_45009
TTGTAAGATCTGTGCAATTGAC
>smRNA|rpm:25.96|locus:chr15A:1197359-1200494|Cluster_24414
TTCTGGATATGTAGCTGTGCC
>smRNA|rpm:6.872|locus:chr4B:3961382-3961746|Cluster_36061
TGATATCCGGATATCCGCTCT
>smRNA|rpm:7.676|locus:chr3B:3202256-3203699|Cluster_34130
TGGAGGATTAAAACAATGGG
>smRNA|rpm:23.194|locus:chr2B:4749410-4749701|Cluster_32553
TTCCGCTTGGACGAGGTACATG
>smRNA|rpm:477.694|locus:chr17A:1581359-1584524|Cluster_26908
TGAACTGGAAGACACTGAAGG
>smRNA|rpm:8.543|locus:chr2A:4080738-4082154|Cluster_3709
TTGACTGAAGACTGTGTTTTC
>smRNA|rpm:76.022|locus:chr5A:2556674-2557001|Cluster_9439
TTGGGACTCAATGGGAATTG
>smRNA|rpm:10.359|locus:chr12A:1698609-1699805|Cluster_20889
TACTCTCGATGGGAACTCG
>smRNA|rpm:7.326|locus:chr6B:1822232-1822550|Cluster_39888
TTCCGATCTCGGACAACTACA
>smRNA|rpm:5.861|locus:chr3B:3677632-3678833|Cluster_34314
TTGTAGATCTCATTCACTTG
>smRNA|rpm:6.418|locus:chr9B:680731-682084|Cluster_43978
AATGCTGAAGATCAATGACTC
>smRNA|rpm:7.491|locus:chr11B:3466518-3467910|Cluster_48017
ACTCCTGGTACTGGTCAACT
>smRNA|rpm:33.512|locus:chr1A:4307645-4310303|Cluster_1467
TTTGGAAAATCTGTAGCTTGC
>smRNA|rpm:8.997|locus:chr17B:481322-484186|Cluster_55817
TCATGGGATGAAGAAGAGA
>smRNA|rpm:31.015|locus:chr12B:1059113-1063393|Cluster_48981
TAGGGATGTCTGAACGGAGT
>smRNA|rpm:70.306|locus:chr13A:377951-378399|Cluster_21821
CTTCTCTTTGAACGTTCTTTT
>smRNA|rpm:112.877|locus:chr5B:843454-847467|Cluster_37109
TCAAGACTTGTATCCTATGCA
>smRNA|rpm:40.425|locus:chr4B:5405304-5406161|Cluster_36475
AAGGATGATGATCTTGGAGA
>smRNA|rpm:5.324|locus:chr3B:1354303-1355780|Cluster_33480
TTTTAACATTCCGATCGTCTCC
>smRNA|rpm:22.637|locus:chr5A:651701-654571|Cluster_8755
TCATCAGGATGGTATCAAC
>smRNA|rpm:8.254|locus:chr1B:5893300-5893570|Cluster_30685
AAGGATTAAGTGATAGATATTG
>smRNA|rpm:9.41|locus:chr14B:320846-322564|Cluster_51221
TGGGTTCTTTGATCTCTTCTGG
>smRNA|rpm:6.418|locus:chr2B:1928021-1928548|Cluster_31627
TTTGGTTTTCAGGTCGTCTTCC
>smRNA|rpm:17.643|locus:chr5A:3340299-3340594|Cluster_9660
AGGGTAGCGCTAGTCATGTG
>smRNA|rpm:8.316|locus:chr13B:1897749-1899430|Cluster_50570
TCGATCGACTGTGTGATATGC
>smRNA|rpm:8.523|locus:chr12B:2697810-2698861|Cluster_49534
TATTTCTACACTATAAACTGT
>smRNA|rpm:8.378|locus:chr12A:2390066-2390483|Cluster_21120
TAGTAGTCGTTCAGGAGAGA
>smRNA|rpm:15.828|locus:chr12A:2391595-2391799|Cluster_21123
TTCTATGGATCTATGTTGAAT
>smRNA|rpm:8.873|locus:chr11B:3957858-3959036|Cluster_48225
CATCTGTGCCCTGAATCTCC
>smRNA|rpm:21.213|locus:chr4A:1541651-1546443|Cluster_7043
TTCTGAGCTCTCGATCACCTTT
>smRNA|rpm:14.156|locus:chr7B:4979318-4979744|Cluster_42551
ATTGGATCTGTTACATTGTTGT
>smRNA|rpm:5.984|locus:chr10B:4141003-4142717|Cluster_46645
TCGTGCTTTAGTGCTAGACGT
>smRNA|rpm:11.473|locus:chr2B:5924451-5925713|Cluster_32965
TTCGATCCCGGCTCGGGGGACCA
>smRNA|rpm:32.027|locus:chr17B:2348150-2348468|Cluster_56425
CCTGGTAGACTGCAACTGAGT
>smRNA|rpm:26.764|locus:chr17B:2347550-2347818|Cluster_56424
TTGGCCTTTGTGGAACAAGA
>smRNA|rpm:7.883|locus:chr17B:2353811-2354931|Cluster_56428
TGGTGGCATGATCGTTCGACT
>smRNA|rpm:14.631|locus:chr7A:1293050-1294366|Cluster_12527
TCGACTCTCTACGAAACTGG
>smRNA|rpm:5.097|locus:chr10B:3022455-3024713|Cluster_46251
TACTAGTACATGGACAGAAGCT
>smRNA|rpm:5.2|locus:chr6B:874469-876148|Cluster_39536
AGGAACAGGATGAGAGTGGT
>smRNA|rpm:8.832|locus:chr4A:2050756-2052610|Cluster_7211
TTTAGGGCTGGGAGAAACCCC
>smRNA|rpm:12.01|locus:chr4B:2436269-2439960|Cluster_35571
TTGGAGTGACTGAAAAGACGG
>smRNA|rpm:10.442|locus:chr4A:2977752-2977982|Cluster_7541
TTCCGACGAGCTGATATGTAC
>smRNA|rpm:5.592|locus:chr4B:4467095-4468760|Cluster_36189
TGTGACTGGCAACCATGGCT
>smRNA|rpm:6.521|locus:chr18A:1155218-1157334|Cluster_27883
TTTAACGGATCTCTCTTATGG
>smRNA|rpm:7.738|locus:chr18B:441681-443614|Cluster_56742
TCTATCCGTGCTCTCTGGGCC
>smRNA|rpm:7.243|locus:chr18B:440533-441211|Cluster_56740
AGTCCTGCTATACCCACCA
>smRNA|rpm:9.265|locus:chr1B:6271496-6272736|Cluster_30803
TCAAGAGCCGACTGTGACCCC
>smRNA|rpm:70.822|locus:tig00000168:28600-29051|Cluster_57724
ATGTGATCTCAGATGAAATTG
>smRNA|rpm:1855.845|locus:chr16A:2454998-2457029|Cluster_26114
TTTCTATTGTCCAGGTCTGTT
>smRNA|rpm:12.629|locus:chr7B:2443243-2444031|Cluster_41724
TTTCCTTCCGATGGACGAGGC
>smRNA|rpm:14.135|locus:chr7A:4545714-4545963|Cluster_13592
TTTGATTGCTTGATGTCCTCT
>smRNA|rpm:298.515|locus:chr7B:725019-725735|Cluster_41182
ACAAGTGGAACTCCTGGTGTG
>smRNA|rpm:5.303|locus:chr5A:1120973-1121606|Cluster_8894
AAGACTGTGCAGCCTGCAAAGG
>smRNA|rpm:28.209|locus:chr4A:1613607-1614982|Cluster_7067
ATCTGCTGACAGACTTTGTCC
>smRNA|rpm:7.532|locus:chr1A:5951228-5952822|Cluster_2121
ACGATTTGTGCTGAATTCGCTC
>smRNA|rpm:5.138|locus:chr14B:1923086-1924682|Cluster_51747
TCGGTCTCGCGGATCTTCGCC
>smRNA|rpm:5.881|locus:chr14B:3335362-3337681|Cluster_52207
AATTCTCTTCGTCGCTCAGA
>smRNA|rpm:7.594|locus:chr17A:577767-579379|Cluster_26597
TGATCGATCGCTACCAAGTTGT
>smRNA|rpm:5.18|locus:chr10A:2587664-2589018|Cluster_18029
TGCTCATGGCCGATCAGACTC
>smRNA|rpm:6.603|locus:chr10A:2585523-2587578|Cluster_18028
TTCTGAGCTGGGATTCTAGTC
>smRNA|rpm:6.521|locus:chr1B:1083875-1084386|Cluster_28953
TTCCGGTCGACGAGGTACTTGT
>smRNA|rpm:5.241|locus:chr2A:4386746-4387185|Cluster_3831
TTGGACCAAACTCTGCTGGC
>smRNA|rpm:14.28|locus:chr2A:4387303-4387669|Cluster_3832
ATTGAACACCTCCATGACCGA
>smRNA|rpm:8.399|locus:chr2A:3603405-3603655|Cluster_3529
TCCGGTCTCTATTGTAAGCGA
>smRNA|rpm:11.969|locus:chr12B:2414780-2414990|Cluster_49443
TTCTTTGGATCTATGTTGAAT
>smRNA|rpm:11.845|locus:chr12B:2414356-2414687|Cluster_49442
ACTCGGATTCTTCTTTCTTGA
>smRNA|rpm:21.977|locus:chr8A:4361792-4365126|Cluster_15196
TTCGGGACCAAGATGTAGAGA
>smRNA|rpm:12.753|locus:chr8A:3272990-3273731|Cluster_14826
TGATTGATTTGACATTGCGC
>smRNA|rpm:6.273|locus:chr9B:2628402-2628568|Cluster_44581
TTGATTAGTCGGAGTACACT
>smRNA|rpm:8.461|locus:chr16B:1871771-1872452|Cluster_54180
TATGACATGTCAACTGTACA
>smRNA|rpm:9.389|locus:chr10B:20477-22171|Cluster_45365
TTCGATCCCGGCTCGGGGGACCA
>smRNA|rpm:51.672|locus:chr2B:4705817-4706255|Cluster_32537
AAGACTGAAAGTGATTCTCC
>smRNA|rpm:17.85|locus:chr2B:4704952-4705570|Cluster_32536
AGGCTATGATGAAAGAGAAT
>smRNA|rpm:5.221|locus:chr15A:644794-645169|Cluster_24226
TTTTTCTAGTTTTTGGCTTCTCT
>smRNA|rpm:15.724|locus:chr7B:4359977-4360562|Cluster_42321
CAGGGTACCTTCTGAAAGTGTG
>smRNA|rpm:6.273|locus:chr2A:5334930-5337552|Cluster_4174
TGAGACTGAATGGATTGCATC
>smRNA|rpm:30.045|locus:chr10B:3729101-3729370|Cluster_46516
AACTGGTAAGGGAAAGACTCT
>smRNA|rpm:10.235|locus:chr10B:3726668-3726969|Cluster_46513
TATACTCTGGAGGAACTGGA
>smRNA|rpm:5.241|locus:chr10B:3731506-3731921|Cluster_46519
AATGACTGGACATGAAGCTGT
>smRNA|rpm:7.573|locus:chr6A:4597900-4598164|Cluster_11757
TATTTATATGCGTTTAGGACA
>smRNA|rpm:5.014|locus:chr1B:3346176-3347663|Cluster_29683
TCAAGATCGGGTTGAATTCC
>smRNA|rpm:10.648|locus:chr4A:4002402-4005567|Cluster_7881
TTGTGTAGTATCTAAACGTGT
>smRNA|rpm:8.316|locus:chr1A:2016954-2017743|Cluster_678
TAACGGTCGTCTTCACTAAGA
>smRNA|rpm:6.418|locus:chr15A:393251-394761|Cluster_24153
TCTGTCTGGTTGTATCTTCC
>smRNA|rpm:7.284|locus:chr5A:5101429-5101656|Cluster_10254
TGACTCCAATCTGGACAACT
>smRNA|rpm:5.675|locus:chr5A:4125012-4125949|Cluster_9838
TCGGCCGCTTTGCACTGATGC
>smRNA|rpm:7.264|locus:chr3A:4558970-4559858|Cluster_5901
TAGGTAGGATCCGCTTGAAGC
>smRNA|rpm:8.894|locus:chr1B:5964722-5966860|Cluster_30706
TTCGATACTGCTCACTTTGC
>smRNA|rpm:11.804|locus:chr9B:1373888-1374124|Cluster_44213
AGTGGAATGGGATCAAGTGGC
>smRNA|rpm:11.762|locus:chr11A:1696940-1698058|Cluster_19323
TCGGATGAGGGTGTGACTTCT
>smRNA|rpm:6.315|locus:chr8A:1855207-1855519|Cluster_14374
TTGAGTTCTGTGGCGATGGTT
>smRNA|rpm:5.53|locus:chr18B:3055751-3057166|Cluster_57618
TAATGTTTGAACCAAGGACA
>smRNA|rpm:7.099|locus:chr2A:4773689-4773794|Cluster_3974
CATTTCCCGATGAGGCCCCCA
>smRNA|rpm:12.897|locus:chr7A:2810618-2814132|Cluster_13060
TATCGACGACTATCTCTTGGT
>smRNA|rpm:5.014|locus:chr5B:5273437-5274499|Cluster_38563
AGACTGTGAATCCTTGATGGGA
>smRNA|rpm:5.695|locus:chr14B:465967-467023|Cluster_51281
CATCTTCTGATTCAACCCTGG
>smRNA|rpm:7.119|locus:chr2B:1399964-1400988|Cluster_31392
TCCGATGATTGGGAGTGTTCTT
>smRNA|rpm:5.097|locus:chr2B:1396273-1398460|Cluster_31391
TGCGACTGCTTCAATTATTGG
>smRNA|rpm:5.84|locus:chr7A:740510-741162|Cluster_12339
TACGTGTAACTCTGCTTATGC
>smRNA|rpm:7.037|locus:chr1A:88431-90672|Cluster_34
TCGAACTGTCTGATGATGGC
>smRNA|rpm:5.056|locus:chr3A:3311453-3312164|Cluster_5463
TCGCTGACTGGAAGGGCTTCC
>smRNA|rpm:9.513|locus:chr1A:3010663-3012673|Cluster_1012
TCGTGGGCTGGTAGTTCCAACACCT
>smRNA|rpm:6.81|locus:chr8A:321550-322758|Cluster_13886
AGAGATGCTAGAACTACAAGC
>smRNA|rpm:25.134|locus:chr8A:313619-317603|Cluster_13883
TCATCCGATCTCGACCTGGG
>smRNA|rpm:35.369|locus:chr12A:2598972-2600381|Cluster_21189
AGGGTAGCGCTAGTCATGTG
>smRNA|rpm:20.326|locus:chr3B:2463453-2464433|Cluster_33890
TTTGAGGCTGATGTGAAATGGC
>smRNA|rpm:27.879|locus:chr10A:2675808-2677187|Cluster_18069
ATCTGCTGACAGACTTTGTCC
>smRNA|rpm:7.408|locus:chr10B:303119-304692|Cluster_45447
TGATGATCTCTTTTCTCTGG
>smRNA|rpm:5.861|locus:chr1B:2907413-2908274|Cluster_29533
TTGATGACTCCAACTCAGGG
>smRNA|rpm:5.572|locus:chr9A:128475-129440|Cluster_15489
TCCACAGACTGCACAGGAGC
>smRNA|rpm:6.088|locus:chr11A:1668358-1669063|Cluster_19305
TAGCGGTTTGCTTCGTTTGAGC
>smRNA|rpm:5.757|locus:chr10B:4226841-4226982|Cluster_46674
TTTCGATCTTTTGGTAGCTCTA
>smRNA|rpm:10.359|locus:chr8B:1538763-1540147|Cluster_43287
TTTTCCTGGATGTGAACCGCC
>smRNA|rpm:8.811|locus:chr2B:3439376-3441245|Cluster_32130
TGTGACTTATCTGGAGATTCC
>smRNA|rpm:6.541|locus:chr11A:3153972-3155291|Cluster_19793
TTGACTCGTATTCTCTGAACC
>smRNA|rpm:6.108|locus:chr18B:806411-808602|Cluster_56860
CTTTCGTTCTCTCTGAGTTGG
>smRNA|rpm:46.492|locus:chr17A:3228843-3229665|Cluster_27486
TTGGCTGCTCAGGTTCTGTGC
>smRNA|rpm:10.111|locus:chr16A:1965150-1967474|Cluster_25923
TCGGATCTGTCATTATGGT
>smRNA|rpm:7.119|locus:chr4B:1485935-1487391|Cluster_35205
TGCTGTCGAGTCCGTTTCTGC
>smRNA|rpm:5.076|locus:chr17A:901547-903695|Cluster_26699
ATGAGAGGACTGGAATGGGTTT
>smRNA|rpm:5.448|locus:chr4A:1269905-1271447|Cluster_6918
TGCAGACTCCTTCGAACGGG
>smRNA|rpm:12.464|locus:chr7A:148418-153566|Cluster_12163
TTGTTCGACTGGGAAAAAGC
>smRNA|rpm:7.264|locus:chr4B:2061101-2062684|Cluster_35456
ATCTTCTGTAGTTATTCGGT
>smRNA|rpm:5.757|locus:chr2B:2510157-2511097|Cluster_31823
TGTCTTTGGGAATATTCTTGA
>smRNA|rpm:26.661|locus:chr2B:2511782-2513157|Cluster_31825
ATCTGCTGACAGACTTTGTCC
>smRNA|rpm:5.18|locus:chr18B:1957098-1958966|Cluster_57219
TTCCAGATCTTGATATAACTTT
>smRNA|rpm:5.51|locus:chr4A:5875859-5877440|Cluster_8485
AATGGCTGTTGATGAAGAGT
>smRNA|rpm:16.57|locus:chr1A:4412717-4414870|Cluster_1501
TCAACGGTCAGCAGAACTTGC
>smRNA|rpm:23.401|locus:chr5B:2368233-2369921|Cluster_37681
TTTCGGTTTTGAAGTTCTTCA
>smRNA|rpm:5.716|locus:chr4A:2404242-2406962|Cluster_7355
CTCGACGGTGTTCTTCTTTG
>smRNA|rpm:12.464|locus:chr13B:204908-205159|Cluster_50032
TTCCGGTCAATGAGGTAGATG
>smRNA|rpm:8.172|locus:chr5A:118550-118815|Cluster_8567
TGATGAATCTGGATTGCCTTTC
>smRNA|rpm:6.872|locus:chr5A:119200-119472|Cluster_8568
AAAGGGTAGATCTGAATCCATC
>smRNA|rpm:170.904|locus:tig00000516:12320-12474|Cluster_57845
TAAGATGTGAAAGCTGAAGTGC
>smRNA|rpm:12.402|locus:chr16A:2141595-2142989|Cluster_25967
TTCGGTTTAGACTGCTTGTTT
>smRNA|rpm:9.307|locus:chr16A:2143131-2145186|Cluster_25968
TTCGATTGAACTGTGACACGT
>smRNA|rpm:9.967|locus:chr13A:1002419-1003274|Cluster_22002
TACTCGATCGATATCTATA
>smRNA|rpm:7.099|locus:chr7B:4752975-4753311|Cluster_42458
TTCCAGTCGACGAGGTACTTGC
>smRNA|rpm:36.752|locus:chr16B:1973619-1973959|Cluster_54203
AGGGTAGTGTTAGTCATGTGGT
>smRNA|rpm:17.829|locus:chr3B:856800-857169|Cluster_33330
TAGGAAAAAGGACTAGATCATCT
>smRNA|rpm:5.716|locus:chr6B:4338600-4338892|Cluster_40602
TGTTGCCGATCAACGACTGTG
>smRNA|rpm:6.046|locus:chr7B:5239760-5240449|Cluster_42638
TAGACGGCTCCTAGCTTTGG
>smRNA|rpm:6.645|locus:tig00001113:114808-116654|Cluster_57972
CATGTGACTTGACCGGTAAC
>smRNA|rpm:5.407|locus:chr2A:3966207-3967655|Cluster_3661
TTTCCACTCTGACAAACCGTC
>smRNA|rpm:27.755|locus:chr2B:1351795-1352068|Cluster_31376
TGAGCTTGTGTATGTAGTACC
>smRNA|rpm:6.397|locus:chr2B:3570982-3573409|Cluster_32173
TGTGTGAAGAAGATCTTTTGA
>smRNA|rpm:6.026|locus:chr16B:1233173-1234396|Cluster_53966
TAAAGACTAGGTAAGAATTCT
>smRNA|rpm:10.999|locus:chr16A:1381078-1382906|Cluster_25779
TTCGGATTCCTTGACATGGG
>smRNA|rpm:6.046|locus:chr6B:5146743-5149107|Cluster_40868
AAAAGAGATTTGAATATGTGGC
>smRNA|rpm:28.333|locus:chr1B:4706288-4709192|Cluster_30205
TTTGGAAAATCTGTAGCTTGC
>smRNA|rpm:5.861|locus:chr12A:3328798-3330923|Cluster_21479
TCAATCATCTGTACTCATCTGC
>smRNA|rpm:10.483|locus:chr5B:4644203-4646001|Cluster_38433
TTGTGTGACTGTTTGAAGGC
>smRNA|rpm:6.005|locus:chr7B:1269229-1269396|Cluster_41383
TTCGATCTTTTGGTAGCTCTAA
>smRNA|rpm:8.048|locus:tig00001157:16516-16555|Cluster_58020
TATGATTGAAGTCTCGGTAGT
>smRNA|rpm:110.483|locus:tig00001161:8257-8769|Cluster_58022
TTCCAATGGATTGTTTTGTCC
>smRNA|rpm:9.74|locus:chr16B:2582833-2584734|Cluster_54462
TAGATCTGTATTCTCGAGGACT
>smRNA|rpm:6.954|locus:chr1B:3128421-3129485|Cluster_29593
TTCTGTCGGTCTATCATCAGT
>smRNA|rpm:5.84|locus:chr11B:1847766-1850541|Cluster_47520
TGAGGTCTTCAAGAACTTGA
>smRNA|rpm:5.922|locus:chr6A:824000-824243|Cluster_10614
TAGACTGCTATAACTGATGA
>smRNA|rpm:5.159|locus:chr6A:4205222-4205264|Cluster_11639
TACTTCTCTGAGGATGTAGG
>smRNA|rpm:9.327|locus:chr18A:1736533-1739688|Cluster_28071
TGCTCAAGATCAGCGTACTGC
>smRNA|rpm:18.634|locus:chr5B:1216162-1218219|Cluster_37256
TGTTGATCTGTCTGATTGTC
>smRNA|rpm:5.18|locus:chr8A:2788354-2788956|Cluster_14663
AGGATTGTGGGATTGCGGGA
>smRNA|rpm:16.055|locus:chr8A:4981266-4982667|Cluster_15391
TTGCCGACTTGAATCTTGTTC
>smRNA|rpm:7.243|locus:chr7A:4211338-4212863|Cluster_13496
TCGACTGGATAGACGAAAATCC
>smRNA|rpm:10.338|locus:chr7B:4501522-4503270|Cluster_42381
TGCGATCTATCTGTTCCGGA
>smRNA|rpm:13.475|locus:chr14A:919182-919398|Cluster_23194
TAGGACCTAAGGTTGGGCGT
>smRNA|rpm:8.13|locus:chr14A:914062-914441|Cluster_23191
CGCTGGATGAGGTACATGTACT
>smRNA|rpm:5.221|locus:chr14B:1340853-1342400|Cluster_51554
TCACTGGCTCGTTAGACGT
>smRNA|rpm:5.51|locus:chr17A:1261303-1264008|Cluster_26829
TAGAGATGGAGCTTTAGCAGT
>smRNA|rpm:5.448|locus:chr1A:3241831-3243487|Cluster_1091
TTGAAGGATTTGATTTTGACGT
>smRNA|rpm:12.154|locus:chr1A:3246182-3247886|Cluster_1093
TAACTTCGTCGTCAGAGAGA
>smRNA|rpm:5.056|locus:chr1A:3251000-3252548|Cluster_1094
AGACGATCTGGAATTTTGCCT
>smRNA|rpm:23.029|locus:chr5B:4682852-4683119|Cluster_38452
TTCAGCTGGACTGGACAGACT
>smRNA|rpm:16.096|locus:chr5B:4683260-4684006|Cluster_38453
TCCCAGATTGTGGTCACTTCC
>smRNA|rpm:29.695|locus:chr5B:4682150-4682469|Cluster_38451
CCTGGTAGACTGCAACTGAGT
>smRNA|rpm:20.223|locus:chr5B:4684288-4684572|Cluster_38454
AAGTGGCAACAACTCAGGACC
>smRNA|rpm:5.592|locus:chr5B:725055-726191|Cluster_37060
AGACGTTGTATATCTCGAGT
>smRNA|rpm:18.221|locus:chr12B:2415657-2416076|Cluster_49446
ATCGATCAAAGATTTCATCTCT
>smRNA|rpm:9.018|locus:chr5A:1732238-1734386|Cluster_9117
TTGATCGACTGAAGTAATTTG
>smRNA|rpm:6.459|locus:chr10A:4313972-4316025|Cluster_18608
TAGCTGGAGGAGTAGAGCTTCC
>smRNA|rpm:5.675|locus:chr2B:5369089-5369969|Cluster_32775
TGCTGGAAAATTCACTTGAACC
>smRNA|rpm:269.893|locus:chr9A:3052304-3056155|Cluster_16523
CTTATTCATAGTTACTCTGATT
>smRNA|rpm:5.097|locus:chr6A:879487-880844|Cluster_10633
TTTATGTAGCTGACTCCAGAGT
>smRNA|rpm:13.826|locus:chr3A:1828657-1829680|Cluster_4963
TCTTTAGTCATGGACAGCTCT
>smRNA|rpm:11.659|locus:chr10B:1607782-1608324|Cluster_45754
AGACGGAGCAGAAGAACCACC
>smRNA|rpm:16.302|locus:chr9B:3364879-3366279|Cluster_44811
TCCATTGTATCTGATAGTAGC
>smRNA|rpm:25.402|locus:chr9B:3367356-3367706|Cluster_44813
TTCCGCTGGACTGTAAACCGC
>smRNA|rpm:12.67|locus:chr9B:3368300-3369055|Cluster_44814
TAGACAGGACTTGAAGAAGC
>smRNA|rpm:13.929|locus:chr7B:1013023-1014222|Cluster_41280
TTTATCGGTCTTCTCATTGT
>smRNA|rpm:6.892|locus:chr4A:993503-993969|Cluster_6836
TTGGTGTTGAATGAAGTTCC
>smRNA|rpm:12.897|locus:chr4A:992150-992566|Cluster_6834
TCTTCTGGAGTTACTGACTGC
>smRNA|rpm:11.164|locus:chr17A:2067582-2068593|Cluster_27074
TCGACTCTGGAGCTTCGGCT
>smRNA|rpm:6.872|locus:chr7B:1504641-1506036|Cluster_41469
TGTTTGAAAAACTGGGATT
>smRNA|rpm:7.945|locus:chr4B:5522141-5524105|Cluster_36525
TGCCGAGCTTGAACATGCACA
>smRNA|rpm:5.159|locus:chr17A:1322171-1323658|Cluster_26848
TGATTGCTCTGAATATCTCATG
>smRNA|rpm:177.714|locus:chr17B:24758-27487|Cluster_55659
TGGATCCACGAGATGCTCTT
>smRNA|rpm:5.468|locus:chr18B:2736148-2737348|Cluster_57506
TGCAGCCGGTCTGTTGTTTCT
>smRNA|rpm:5.283|locus:chr12B:2299208-2299560|Cluster_49406
TTCCGATGGACGAGGTACGTGT
>smRNA|rpm:5.18|locus:chr14B:754434-754721|Cluster_51372
CTCAGATCGGAGGCATTCCTCT
>smRNA|rpm:6.521|locus:chr1A:539001-539263|Cluster_185
AAACGGCTCTGATGGTCATTGA
>smRNA|rpm:7.903|locus:chr3B:757904-758567|Cluster_33292
TATGATCGAGAGCTAAAACTTT
>smRNA|rpm:15.332|locus:chr8A:785263-787130|Cluster_14036
TGACCTTCAGTTGAACAACGA
>smRNA|rpm:68.015|locus:chr2A:123549-128242|Cluster_2231
TCTTCTGAACTTTTTCTGCGAT
>smRNA|rpm:6.17|locus:chr4B:2525734-2526017|Cluster_35602
TGCGGAGCCGTTTTTCTGATG
>smRNA|rpm:5.427|locus:chr2A:5355237-5358032|Cluster_4182
TCTACATATCGCTCGTTTTGT
>smRNA|rpm:9.059|locus:chr3B:4370423-4371563|Cluster_34559
TACTTGAACGACTAGATCGCT
>smRNA|rpm:11.556|locus:chr6B:1047283-1047855|Cluster_39609
TGGGCTGCAAACTAATGGTTGC
>smRNA|rpm:9.926|locus:chr9B:3420405-3422093|Cluster_44831
TAGGATAACCGGCTTTTGGAGA
>smRNA|rpm:5.675|locus:chr8A:396742-398151|Cluster_13906
TTGTGTCGGCAAGATGTTTGA
>smRNA|rpm:5.592|locus:chr12A:3505616-3506143|Cluster_21555
AACGTTCCGGACTGTTTCTAC
>smRNA|rpm:5.84|locus:chr8A:2265988-2268163|Cluster_14489
AATGGGCTGAGATAAAATCTC
>smRNA|rpm:6.583|locus:chr9A:650181-653073|Cluster_15688
TGCTGAAGATCAATGACTCTC
>smRNA|rpm:14.466|locus:chr4A:1042857-1045214|Cluster_6854
TCTGCCGACTCGAAGAATTCA
>smRNA|rpm:13.723|locus:chr12B:1817010-1819979|Cluster_49254
TAGGGGACACGATCTTATTGT
>smRNA|rpm:5.819|locus:chr15B:69239-71741|Cluster_52324
CTGGACTTCTATCTGCTTTGC
>smRNA|rpm:6.48|locus:chr16B:5738798-5741202|Cluster_55586
TCTGGCTCGCGAACCGCAACC
>smRNA|rpm:5.943|locus:chr3A:2926252-2926607|Cluster_5357
TAAGGACTGCAATAATGCATTGC
>smRNA|rpm:21.11|locus:chr16B:4155001-4155416|Cluster_54980
TTCAATGGGCACTCTTCTGT
>smRNA|rpm:11.7|locus:chr16B:4156101-4156359|Cluster_54981
AATTGAGGCCTGATTGGAGC
>smRNA|rpm:11.019|locus:chr3A:147852-148794|Cluster_4511
TTTGGCCTTCGTCTACGTTCT
>smRNA|rpm:5.675|locus:chr8B:1660121-1661604|Cluster_43328
TAGGTCTGTATACTCCCCATC
>smRNA|rpm:8.811|locus:chr2B:2198805-2201840|Cluster_31711
TGGACTTCAACTTATTATGTA
>smRNA|rpm:6.665|locus:chr5A:3288807-3289346|Cluster_9648
GGGATAAAAGAAATTGGACT
>smRNA|rpm:5.613|locus:chr5A:1381970-1382707|Cluster_8982
TTCCGGTCGACGAGGTACAAGT
>smRNA|rpm:27.218|locus:chr5A:1400129-1400955|Cluster_8989
CGGTTTTCATGAATTTCCTGA
>smRNA|rpm:10.751|locus:chr3B:4262986-4264118|Cluster_34530
TCTGATCCGGATACTCTTGA
>smRNA|rpm:7.181|locus:chr16A:696664-696771|Cluster_25479
ATTCGATCTGGTTGAACCTTC
>smRNA|rpm:6.459|locus:chr1B:5699720-5700913|Cluster_30631
TAATGGATCTTCGGTTGGA
>smRNA|rpm:5.737|locus:chr14A:100803-102907|Cluster_22884
TTGACTTGAACTTCAGACGTG
>smRNA|rpm:11.597|locus:chr3A:3801421-3801644|Cluster_5658
AGCAGACTGCGTGCGACATCC
>smRNA|rpm:9.265|locus:chr9B:1187979-1191118|Cluster_44144
TGTATCTTCTGAGATTCCTGA
>smRNA|rpm:7.057|locus:chr14B:1522275-1524604|Cluster_51607
TGTTGCAACTGAAGATCATCC
>smRNA|rpm:5.241|locus:chr9B:4337701-4339258|Cluster_45097
CGGAATTGTGCTTGATGTAGC
>smRNA|rpm:5.035|locus:chr14A:3073423-3075033|Cluster_23862
TCCTCTGTTAGTTCTTCTTTC
>smRNA|rpm:5.014|locus:chr16B:39002-39262|Cluster_53478
TTCTGTTTAGCTTTATACGACT
>smRNA|rpm:5.386|locus:chr2A:5858383-5860570|Cluster_4354
TAGTCGAAGTACTAGGACGTG
>smRNA|rpm:64.012|locus:chr3A:215104-215828|Cluster_4536
TGGCGTAAACTCATACCTGTC
>smRNA|rpm:18.51|locus:chr9A:1765265-1766871|Cluster_16049
TCGTTCAGATCTCTCGAGACC
>smRNA|rpm:5.365|locus:chr15B:985594-986431|Cluster_52646
TTTTAGCCTGATTTTTACTCT
>smRNA|rpm:8.75|locus:chr5A:2684270-2685156|Cluster_9489
TCGACTCCCAGTAACAGGCCC
>smRNA|rpm:5.324|locus:chr12A:2699736-2701242|Cluster_21218
AACTTCCCGTTATTGTGCTCT
>smRNA|rpm:19.728|locus:chr4B:5386797-5388567|Cluster_36468
TGCACAAAGACTGTATCCCCC
>smRNA|rpm:7.346|locus:chr7B:2125962-2126720|Cluster_41657
TTCGGTTCTTTGTGCGCGGT
>smRNA|rpm:6.129|locus:chr13B:426148-429065|Cluster_50110
TCGTTCTGTCAGTTTTACTTGC
>smRNA|rpm:9.864|locus:chr16A:2941971-2944440|Cluster_26274
TTGACTGCTGAAAAAATTGGC
>smRNA|rpm:13.331|locus:chr10B:822420-823535|Cluster_45625
TCTGCTGTGGAGTAATTGGT
>smRNA|rpm:30.128|locus:chr13A:2338754-2341594|Cluster_22439
TGATGAAAACCTCTGCTTTAGC
>smRNA|rpm:5.53|locus:chr2B:4931047-4932937|Cluster_32619
ATACTCTTGGTACATCGGGT
>smRNA|rpm:9.08|locus:chr9A:3127355-3128134|Cluster_16542
TTCCATCTGTTCACTCAATCC
>smRNA|rpm:6.892|locus:chr5B:7089504-7090163|Cluster_39230
TCGCTGACTGGAAGGGCTTCC
>smRNA|rpm:11.618|locus:chr6B:5185204-5188033|Cluster_40884
TCTATCTCGTTCGACTCGAAT
>smRNA|rpm:5.241|locus:chr2A:3262142-3262983|Cluster_3418
TTAGTTCCATCGTGTAGATT
>smRNA|rpm:22.059|locus:chr6B:3952669-3954097|Cluster_40467
CCGACTGGAAGGGAAACCCTC
>smRNA|rpm:8.502|locus:chr12A:930264-932003|Cluster_20608
ATCAGTGTAAGTGGACGTGT
>smRNA|rpm:5.819|locus:chr7B:864899-866612|Cluster_41221
TCGACTTTGGGACATGATTCT
>smRNA|rpm:9.451|locus:chr8B:2180213-2181078|Cluster_43514
TAGGCATATACTTTGAACAGT
>smRNA|rpm:6.273|locus:chr4A:1215100-1217504|Cluster_6898
TTCCGATGCGGCACTTGTAGC
>smRNA|rpm:9.43|locus:chr9A:387153-387468|Cluster_15575
AGGACTAAATCTAAAGGGAATCT
>smRNA|rpm:10.648|locus:chr18A:2659911-2661691|Cluster_28439
TTCTGAAAGACTCGTAATCTGC
>smRNA|rpm:453.551|locus:chr9A:4683084-4684958|Cluster_17088
TGGTCTGTTACAGATGGTGC
>smRNA|rpm:8.502|locus:chr4B:981933-982642|Cluster_35056
TGGTCTAGTAGTGAGAGTGC
>smRNA|rpm:5.138|locus:chr2A:4497855-4499282|Cluster_3877
TAGCGTGCTGTACATCAAGTC
>smRNA|rpm:5.489|locus:chr10B:2808155-2810039|Cluster_46174
TAAGTGTGACGACGATCGGATC
>smRNA|rpm:5.943|locus:chr3A:1192132-1192283|Cluster_4805
TGTGACTTGGAGTTTGTGCTTT
>smRNA|rpm:8.069|locus:chr5A:2264411-2265268|Cluster_9316
TTTGACGTGTTCGATGAAGT
>smRNA|rpm:8.069|locus:chr5A:2265417-2265955|Cluster_9317
TGGAAGATCTTCTGAAAGAACT
>smRNA|rpm:5.861|locus:chr5A:2266140-2266552|Cluster_9318
TGAACAGACAGACTCGGGAGT
>smRNA|rpm:5.613|locus:chr5A:2266670-2267143|Cluster_9319
ATTTGTGACTAGTACGAGTTC
>smRNA|rpm:51.28|locus:chr5B:2612384-2612565|Cluster_37758
AGGGTAGCGCTAGTCATGTG
>smRNA|rpm:7.635|locus:chr6B:4454930-4456886|Cluster_40632
TTCCGGTTGTAAGTGTTGAC
>smRNA|rpm:6.83|locus:chr8A:2292924-2294029|Cluster_14500
TGGCTAATGGCGAATTCCGGC
>smRNA|rpm:6.541|locus:chr2B:3224229-3224704|Cluster_32050
GGGGAGGATGTGGTATGTCT
>smRNA|rpm:5.984|locus:chr3B:2987363-2988448|Cluster_34062
TACTGTTGCGTGTGCTGAACA
>smRNA|rpm:15.91|locus:chr16B:658155-661366|Cluster_53722
TGAGAGGCTGCAGACCCCATGC
>smRNA|rpm:12.939|locus:chr2A:5997417-5997639|Cluster_4410
TGTGGAGCAAGAACGACTTGA
>smRNA|rpm:9.1|locus:chr12A:1782618-1783624|Cluster_20915
TTCTGTGTCTGAGAAATCTC
>smRNA|rpm:5.118|locus:chr18A:1356205-1356565|Cluster_27946
TTTGGGTTAGGTGACGCTGT
>smRNA|rpm:7.615|locus:chr12A:963259-965170|Cluster_20620
TATCCTCGGTACTAAACTCG
>smRNA|rpm:266.881|locus:chr15B:2340026-2342951|Cluster_53061
TAGGTCTTTGAAACAAATATA
>smRNA|rpm:9.41|locus:chr18B:2974662-2975667|Cluster_57582
AGATACGACTGAGATAGCTGCC
>smRNA|rpm:6.376|locus:chr2A:4430287-4431500|Cluster_3849
CGATAAGCTCCGGACTGGACT
>smRNA|rpm:6.088|locus:chr4B:1505130-1507256|Cluster_35211
TGCTAGACTCGGCTAGAGCT
>smRNA|rpm:67.54|locus:chr4B:1525382-1525630|Cluster_35217
TTGTCGTGCTCAAACTGAATG
>smRNA|rpm:6.418|locus:chr4B:1059581-1060431|Cluster_35076
AGACTGATCGACTGCTAGAGC
>smRNA|rpm:58.316|locus:chr15B:842704-847620|Cluster_52609
ACCCCAGTTCCAGGTCCA
>smRNA|rpm:109.059|locus:chr6B:933897-937071|Cluster_39560
TTTGGCTGAATCTATGACATTC
>smRNA|rpm:12.134|locus:chr13B:2897153-2899370|Cluster_50938
TTTATACCGGATTTGCATTTGC
>smRNA|rpm:5.386|locus:chr8A:2355103-2356341|Cluster_14528
ATGGAGAATTCTGCAAAGCTGC
>smRNA|rpm:35.287|locus:chr8A:2353051-2354954|Cluster_14527
TGTGGCTTTCAACTCGTTTGTG
>smRNA|rpm:27.198|locus:chr4A:3551935-3553196|Cluster_7771
TATCAGATCTGTTGACGGAC
>smRNA|rpm:9.74|locus:chr9B:860216-860927|Cluster_44049
TTCCGGTCGACGAGGTACTTGT
>smRNA|rpm:5.427|locus:chr11A:4499100-4499350|Cluster_20230
TCGCTGACTGGAAGGGCTTCC
>smRNA|rpm:12.319|locus:tig00001202:31000-31654|Cluster_58138
TGGTGAACTATGTAGATATATC
>smRNA|rpm:46.348|locus:chr14A:2498784-2503754|Cluster_23703
TTTGTGCTCTTCTAGAATTCG
>smRNA|rpm:5.613|locus:chr11B:3983341-3984421|Cluster_48234
TTCCGAGCTTGTTGAGTACT
>smRNA|rpm:6.067|locus:chr18B:2597576-2599284|Cluster_57446
TCGATGTCTGTCTTCACGAGC
>smRNA|rpm:9.038|locus:chr10A:472344-472464|Cluster_17277
AGGGTAGCGCTAGTCATGTG
>smRNA|rpm:9.678|locus:chr10B:3408061-3409518|Cluster_46424
TACAACCGACTGCATTCGAGC
>smRNA|rpm:6.995|locus:chr16B:723917-725562|Cluster_53744
TGGAATAACGAACTCATTGCT
>smRNA|rpm:996.0|locus:chr3A:21019-22771|Cluster_4453
TATTTCATTGTGTAGACTGTG
>smRNA|rpm:5.675|locus:chr8B:2292550-2292724|Cluster_43557
AACGAGGCTGTCTGATCATC
>smRNA|rpm:7.057|locus:chr9B:434251-435813|Cluster_43889
TTCACGACTGGACAATCGAACC
>smRNA|rpm:5.572|locus:chr11A:980221-981066|Cluster_19059
CGCTGGACTGTAAACCGCTCGCT
>smRNA|rpm:16.447|locus:chr11A:2905750-2906735|Cluster_19727
AATAGTCTTCATTGAACATGA
>smRNA|rpm:60.937|locus:chr11A:2903432-2905101|Cluster_19726
TTATAGAACTCCAAATCCTGG
>smRNA|rpm:6.438|locus:chr5A:612688-614371|Cluster_8743
TTCATCAAGACCCTTGTAGA
>smRNA|rpm:5.221|locus:chr8A:62576-63853|Cluster_13810
TTCCGAACTTTGATGAAACTG
>smRNA|rpm:12.154|locus:chr3B:1583459-1584584|Cluster_33534
TAGGACCTAAGGTTGGGCGT
>smRNA|rpm:9.761|locus:chr15A:1171715-1172409|Cluster_24395
TTGGACTTCATGATCACATGA
>smRNA|rpm:1854.69|locus:chr10A:4164808-4172068|Cluster_18548
TATTTCATTGTGTAGACTGTG
>smRNA|rpm:6.81|locus:chr5B:1938626-1940233|Cluster_37533
TAAGATCGGCATGACTAGCGTG
>smRNA|rpm:5.262|locus:chr3A:1321826-1321945|Cluster_4847
TTGAATTGAAGAGGGCTGCC
>smRNA|rpm:7.099|locus:chr6A:578237-580075|Cluster_10573
TCGACGACTGTGATGGGGT
>smRNA|rpm:5.675|locus:chr11B:3013749-3014249|Cluster_47888
TATTCTGGATGAAAGAATTTCC
>smRNA|rpm:5.427|locus:chr1A:2890004-2891239|Cluster_963
TCATGACGGGACTCCATGGA
>smRNA|rpm:9.472|locus:chr7B:1821175-1823845|Cluster_41540
TATCAATCGCCATGAGACGGG
>smRNA|rpm:12.526|locus:chr8B:2010163-2010528|Cluster_43462
TCGGATGTCGCGCGCAGTCTGC
>smRNA|rpm:13.867|locus:chr14A:2604760-2607113|Cluster_23727
TTTGCATCTGATGGGACAATC
>smRNA|rpm:8.688|locus:chr3B:2630786-2631171|Cluster_33944
TGTTTGCCTGTAGTGTGATA
>smRNA|rpm:10.235|locus:chr3B:2634049-2635265|Cluster_33946
TTAGTGCTGTCCGAAGTCGA
>smRNA|rpm:31.346|locus:chr10A:3614900-3616619|Cluster_18393
TGGAACTCTCGGAGAATAACG
>smRNA|rpm:5.592|locus:chr2B:4741203-4741505|Cluster_32548
TTCCGGTCGACGAGGTACTTGT
>smRNA|rpm:5.737|locus:chr15B:3230739-3232268|Cluster_53373
TCTGCGGTCGGAAGAAATCTTC
>smRNA|rpm:5.51|locus:chr17B:1712193-1712913|Cluster_56225
AGCAAAGAAACTCTTGAGCA
>smRNA|rpm:5.2|locus:chr6A:4430090-4431788|Cluster_11701
TCGAGAACTGGTGTGACTTCC
>smRNA|rpm:13.97|locus:chr12B:984091-986137|Cluster_48947
ATCAGTGTAAGTGGACGTGT
>smRNA|rpm:8.461|locus:chr15B:324361-326021|Cluster_52413
TTCGGCGATCTTGTTCTGGCT
>smRNA|rpm:5.778|locus:chr5B:2354249-2357000|Cluster_37676
TTCAATGATCTGTCCACTGTC
>smRNA|rpm:9.616|locus:chr7B:2416521-2419236|Cluster_41718
TTCGGGAGAAATTGGACGTT
>smRNA|rpm:16.942|locus:chr12B:3176006-3180380|Cluster_49720
AACACGACTGTAGCTCCAGC
>smRNA|rpm:5.365|locus:chr17A:2620966-2621751|Cluster_27297
TTCTGATCTGCAAACAACCTGT
>smRNA|rpm:9.307|locus:chr3B:1686224-1689124|Cluster_33557
TTCTAAAGATTTGTCAGCT
>smRNA|rpm:8.11|locus:chr8B:19111-20960|Cluster_42761
TCAACGCTCTAGATGAATTCT
>smRNA|rpm:15.58|locus:chr2B:2936858-2937667|Cluster_31956
TCGACTGGGAGGAAATCCTTC
>smRNA|rpm:6.459|locus:chr5A:4236650-4236826|Cluster_9862
CCCTCTAAAGCTCTGTTCTGG
